# Supplementary material for: Fertilization controls tiller numbers via transcriptional regulation of a MAX1-like gene in rice cultivation
Source: Nat Commun. 2023 Jun 8;14:3191. doi: 10.1038/s41467-023-38670-8 (PMC10250342; doi:10.1038/s41467-023-38670-8)
Supplement: Supplementary file 4 — Dataset1 [file 41467_2023_38670_MOESM4_ESM.xlsx]

## Sheet: Sample ID for 48 samples
	Sampling Date	Sampling Time	Transplanting 5/28	Transplanting 5/28 Fertilization 6/6	Transplanting 5/28 Fertilization 6/6 Fertilization 7/2	Transplanting 6/11	Fertilization 6/6 Transplanting 6/11	Fertilization 6/6 Transplanting 6/11 Fertilization 7/2
Transplanting Date 1st	2013-05-28
Fertilization Date 1st	2013-06-06
Transplanting Date 2nd	2013-06-11
Fertilization Date 2nd	2013-07-02
sampling 1st	2013-07-02	16:20:00	01_13_542	01_13_548	01_13_554	01_13_545	01_13_551	01_13_557
sampling 2nd	2013-07-03	10:40:00	01_13_560	01_13_566	01_13_572	01_13_563	01_13_569	01_13_575
sampling 3rd	2013-07-03	16:20:00	01_13_578	01_13_584	01_13_590	01_13_581	01_13_587	01_13_593
sampling 4th	2013-07-05	10:40:00	01_13_632	01_13_638	01_13_644	01_13_635	01_13_641	01_13_647
sampling 5th	2013-07-08	10:40:00	01_13_694	01_13_697	01_13_700	01_13_709	01_13_706	01_13_703
sampling 6th	2013-07-08	16:20:00	01_13_712	01_13_715	01_13_718	01_13_727	01_13_724	01_13_721
sampling 7th	2013-07-11	16:20:00	01_13_772	01_13_775	01_13_778	01_13_787	01_13_784	01_13_781
sampling 8th	2013-07-16	10:40:00	01_13_814	01_13_817	01_13_820	01_13_829	01_13_826	01_13_823

## Sheet: 12pairs for 24 samples(1st2nd)
	Sampling Date	Sampling Time	Transplanting 5/28	Transplanting 5/28 Fertilization 6/6	Transplanting 5/28 Fertilization 6/6 Fertilization 7/2	Transplanting 6/11	Fertilization 6/6 Transplanting 6/11	Fertilization 6/6 Transplanting 6/11 Fertilization 7/2
Transplanting Date 1st	2013-05-28
Fertilization Date 1st	2013-06-06
Transplanting Date 2nd	2013-06-11
Fertilization Date 2nd	2013-07-02
sampling 1st	2013-07-02	16:20:00	01_13_542	01_13_548	01_13_554	01_13_545	01_13_551	01_13_557
sampling 2nd	2013-07-03	10:40:00	01_13_560	01_13_566	01_13_572	01_13_563	01_13_569	01_13_575
sampling 3rd	2013-07-03	16:20:00	01_13_578	01_13_584	01_13_590	01_13_581	01_13_587	01_13_593
sampling 4th	2013-07-05	10:40:00	01_13_632	01_13_638	01_13_644	01_13_635	01_13_641	01_13_647
sampling 5th	2013-07-08	10:40:00	01_13_694	01_13_697	01_13_700	01_13_709	01_13_706	01_13_703
sampling 6th	2013-07-08	16:20:00	01_13_712	01_13_715	01_13_718	01_13_727	01_13_724	01_13_721
	2013-07-11	16:20:00	01_13_772	01_13_775	01_13_778	01_13_787	01_13_784	01_13_781
	2013-07-16	10:40:00	01_13_814	01_13_817	01_13_820	01_13_829	01_13_826	01_13_823

## Sheet: 12pairs for 24 samples(non2nd)
	Sampling Date	Sampling Time	Transplanting 5/28	Transplanting 5/28 Fertilization 6/6	Transplanting 5/28 Fertilization 6/6 Fertilization 7/2	Transplanting 6/11	Fertilization 6/6 Transplanting 6/11	Fertilization 6/6 Transplanting 6/11 Fertilization 7/2
Transplanting Date 1st	2013-05-28
Fertilization Date 1st	2013-06-06
Transplanting Date 2nd	2013-06-11
Fertilization Date 2nd	2013-07-02
sampling 1st	2013-07-02	16:20:00	01_13_542	01_13_548	01_13_554	01_13_545	01_13_551	01_13_557
sampling 2nd	2013-07-03	10:40:00	01_13_560	01_13_566	01_13_572	01_13_563	01_13_569	01_13_575
sampling 3rd	2013-07-03	16:20:00	01_13_578	01_13_584	01_13_590	01_13_581	01_13_587	01_13_593
sampling 4th	2013-07-05	10:40:00	01_13_632	01_13_638	01_13_644	01_13_635	01_13_641	01_13_647
sampling 5th	2013-07-08	10:40:00	01_13_694	01_13_697	01_13_700	01_13_709	01_13_706	01_13_703
sampling 6th	2013-07-08	16:20:00	01_13_712	01_13_715	01_13_718	01_13_727	01_13_724	01_13_721
	2013-07-11	16:20:00	01_13_772	01_13_775	01_13_778	01_13_787	01_13_784	01_13_781
	2013-07-16	10:40:00	01_13_814	01_13_817	01_13_820	01_13_829	01_13_826	01_13_823

## Sheet: 24 pairs for 36 samples(early) 
	Sampling Date	Sampling Time	Transplanting 5/28	Transplanting 5/28 Fertilization 6/6	Transplanting 5/28 Fertilization 6/6 Fertilization 7/2	Transplanting 6/11	Fertilization 6/6 Transplanting 6/11	Fertilization 6/6 Transplanting 6/11 Fertilization 7/2
Transplanting Date 1st	2013-05-28
Fertilization Date 1st	2013-06-06
Transplanting Date 2nd	2013-06-11
Fertilization Date 2nd	2013-07-02
sampling 1st	2013-07-02	16:20:00	01_13_542	01_13_548	01_13_554	01_13_545	01_13_551	01_13_557
sampling 2nd	2013-07-03	10:40:00	01_13_560	01_13_566	01_13_572	01_13_563	01_13_569	01_13_575
sampling 3rd	2013-07-03	16:20:00	01_13_578	01_13_584	01_13_590	01_13_581	01_13_587	01_13_593
sampling 4th	2013-07-05	10:40:00	01_13_632	01_13_638	01_13_644	01_13_635	01_13_641	01_13_647
sampling 5th	2013-07-08	10:40:00	01_13_694	01_13_697	01_13_700	01_13_709	01_13_706	01_13_703
sampling 6th	2013-07-08	16:20:00	01_13_712	01_13_715	01_13_718	01_13_727	01_13_724	01_13_721
sampling 7th	2013-07-11	16:20:00	01_13_772	01_13_775	01_13_778	01_13_787	01_13_784	01_13_781
sampling 8th	2013-07-16	10:40:00	01_13_814	01_13_817	01_13_820	01_13_829	01_13_826	01_13_823
				Paired combination of samples			Paired combination of samples
				Paired combination of samples			Paired combination of samples

## Sheet: 16 pairs for 32 samples
	Sampling Date	Sampling Time	Transplanting 5/28	Transplanting 5/28 Fertilization 6/6	Transplanting 5/28 Fertilization 6/6 Fertilization 7/2	Transplanting 6/11	Fertilization 6/6 Transplanting 6/11	Fertilization 6/6 Transplanting 6/11 Fertilization 7/2
Transplanting Date 1st	2013-05-28
Fertilization Date 1st	2013-06-06
Transplanting Date 2nd	2013-06-11
Fertilization Date 2nd	2013-07-02
sampling 1st	2013-07-02	16:20:00	01_13_542	01_13_548	01_13_554	01_13_545	01_13_551	01_13_557
sampling 2nd	2013-07-03	10:40:00	01_13_560	01_13_566	01_13_572	01_13_563	01_13_569	01_13_575
sampling 3rd	2013-07-03	16:20:00	01_13_578	01_13_584	01_13_590	01_13_581	01_13_587	01_13_593
sampling 4th	2013-07-05	10:40:00	01_13_632	01_13_638	01_13_644	01_13_635	01_13_641	01_13_647
sampling 5th	2013-07-08	10:40:00	01_13_694	01_13_697	01_13_700	01_13_709	01_13_706	01_13_703
sampling 6th	2013-07-08	16:20:00	01_13_712	01_13_715	01_13_718	01_13_727	01_13_724	01_13_721
sampling 7th	2013-07-11	16:20:00	01_13_772	01_13_775	01_13_778	01_13_787	01_13_784	01_13_781
sampling 8th	2013-07-16	10:40:00	01_13_814	01_13_817	01_13_820	01_13_829	01_13_826	01_13_823
				Paired combination of samples			Paired combination of samples

## Sheet: 32 pairs for 48 samples
	Sampling Date	Sampling Time	Transplanting 5/28	Transplanting 5/28 Fertilization 6/6	Transplanting 5/28 Fertilization 6/6 Fertilization 7/2	Transplanting 6/11	Fertilization 6/6 Transplanting 6/11	Fertilization 6/6 Transplanting 6/11 Fertilization 7/2
Transplanting Date 1st	2013-05-28
Fertilization Date 1st	2013-06-06
Transplanting Date 2nd	2013-06-11
Fertilization Date 2nd	2013-07-02
sampling 1st	2013-07-02	16:20:00	01_13_542	01_13_548	01_13_554	01_13_545	01_13_551	01_13_557
sampling 2nd	2013-07-03	10:40:00	01_13_560	01_13_566	01_13_572	01_13_563	01_13_569	01_13_575
sampling 3rd	2013-07-03	16:20:00	01_13_578	01_13_584	01_13_590	01_13_581	01_13_587	01_13_593
sampling 4th	2013-07-05	10:40:00	01_13_632	01_13_638	01_13_644	01_13_635	01_13_641	01_13_647
sampling 5th	2013-07-08	10:40:00	01_13_694	01_13_697	01_13_700	01_13_709	01_13_706	01_13_703
sampling 6th	2013-07-08	16:20:00	01_13_712	01_13_715	01_13_718	01_13_727	01_13_724	01_13_721
sampling 7th	2013-07-11	16:20:00	01_13_772	01_13_775	01_13_778	01_13_787	01_13_784	01_13_781
sampling 8th	2013-07-16	10:40:00	01_13_814	01_13_817	01_13_820	01_13_829	01_13_826	01_13_823
