# Supplementary material for: Fertilization controls tiller numbers via transcriptional regulation of a MAX1-like gene in rice cultivation
Source: Nat Commun. 2023 Jun 8;14:3191. doi: 10.1038/s41467-023-38670-8 (PMC10250342; doi:10.1038/s41467-023-38670-8)
Supplement: Supplementary file 5 — Dataset2 [file 41467_2023_38670_MOESM5_ESM.xlsx]

## Sheet: ExpData_48samples_125722Probes
			Transplanting 5/28	Transplanting 5/28	Transplanting 5/28	Transplanting 5/28		Transplanting 5/28 Fertilization 6/6	Transplanting 5/28 Fertilization 6/6	Transplanting 5/28 Fertilization 6/6	Transplanting 5/28 Fertilization 6/6		Transplanting 5/28 Fertilization 6/6 Fertilization 7/2	Transplanting 5/28 Fertilization 6/6 Fertilization 7/2	Transplanting 5/28 Fertilization 6/6 Fertilization 7/2	Transplanting 5/28 Fertilization 6/6 Fertilization 7/2		Transplanting 6/11	Transplanting 6/11	Transplanting 6/11	Transplanting 6/11		Fertilization 6/6 Transplanting 6/11	Fertilization 6/6 Transplanting 6/11	Fertilization 6/6 Transplanting 6/11	Fertilization 6/6 Transplanting 6/11		Fertilization 6/6 Transplanting 6/11 Fertilization 7/2	Fertilization 6/6 Transplanting 6/11 Fertilization 7/2	Fertilization 6/6 Transplanting 6/11 Fertilization 7/2	Fertilization 6/6 Transplanting 6/11 Fertilization 7/2		Transplanting 5/28	Transplanting 5/28	Transplanting 5/28	Transplanting 5/28		Transplanting 5/28 Fertilization 6/6	Transplanting 5/28 Fertilization 6/6	Transplanting 5/28 Fertilization 6/6	Transplanting 5/28 Fertilization 6/6		Transplanting 5/28 Fertilization 6/6 Fertilization 7/2	Transplanting 5/28 Fertilization 6/6 Fertilization 7/2	Transplanting 5/28 Fertilization 6/6 Fertilization 7/2	Transplanting 5/28 Fertilization 6/6 Fertilization 7/2		Transplanting 6/11	Transplanting 6/11
			10:40:00	10:40:00	10:40:00	10:40:00		10:40:00	10:40:00	10:40:00	10:40:00		10:40:00	10:40:00	10:40:00	10:40:00		10:40:00	10:40:00	10:40:00	10:40:00		10:40:00	10:40:00	10:40:00	10:40:00		10:40:00	10:40:00	10:40:00	10:40:00		16:20:00	16:20:00	16:20:00	16:20:00		16:20:00	16:20:00	16:20:00	16:20:00		16:20:00	16:20:00	16:20:00	16:20:00		16:20:00	16:20:00
			2013-07-03	2013-07-05	2013-07-08	2013-07-16		2013-07-03	2013-07-05	2013-07-08	2013-07-16		2013-07-03	2013-07-05	2013-07-08	2013-07-16		2013-07-03	2013-07-05	2013-07-08	2013-07-16		2013-07-03	2013-07-05	2013-07-08	2013-07-16		2013-07-03	2013-07-05	2013-07-08	2013-07-16		2013-07-02	2013-07-03	2013-07-08	2013-07-11		2013-07-02	2013-07-03	2013-07-08	2013-07-11		2013-07-02	2013-07-03	2013-07-08	2013-07-11		2013-07-02	2013-07-03
	ProbeName	GeneName	01_13_560	01_13_632	01_13_694	01_13_814		01_13_566	01_13_638	01_13_697	01_13_817		01_13_572	01_13_644	01_13_700	01_13_820		01_13_563	01_13_635	01_13_709	01_13_829		01_13_569	01_13_641	01_13_706	01_13_826		01_13_575	01_13_647	01_13_703	01_13_823		01_13_542	01_13_578	01_13_712	01_13_772		01_13_548	01_13_584	01_13_715	01_13_775		01_13_554	01_13_590	01_13_718	01_13_778		01_13_545	01_13_581
1	eAry2_28688	Os02g0301450	2.25511	2.17863	2.04092	2.11322		1.8373	2.19579	2.08121	2.11489		2.07187	2.14264	2.12314	2.23659		2.29196	2.30129	2.1132	2.14115		1.86216	2.38655	2.21343	2.07989		2.75008	2.2155	2.19809	2.14133		2.08177	2.08997	2.09922	2.34145		2.1259	2.09073	2.10258	2.18995		2.15646	2.03022	2.21547	2.14592		2.19482	2.12528
2	eAry1_39557	Os05g0447000	9.50666	9.2857	9.81837	9.57784		9.31312	9.32684	9.62174	9.56271		9.0152	8.9972	9.33592	9.45189		9.06478	9.31704	9.65056	9.49576		9.11803	9.20252	9.84938	9.65249		9.15362	9.11465	9.45186	9.52679		10.5127	10.1159	10.5059	9.97978		10.1992	10.3796	10.5523	10.0174		9.99147	9.55037	9.83056	9.75236		9.93094	9.83616
3	eAry1_02587	Os02g0719266	2.2389	2.17675	2.03869	2.10897		1.83945	2.65316	2.0795	2.11055		2.28097	2.13986	2.82811	2.15481		2.67662	2.29697	2.24911	2.1361		1.8609	2.38389	2.20523	2.07672		2.20954	2.21324	2.30737	2.17649		2.07923	2.08731	2.09553	2.41971		2.12246	2.08928	2.09771	2.76346		2.25825	2.02863	2.20929	2.13924		2.19114	2.12124
4	44k_13090	Os08g0555600	6.74642	6.68151	5.89109	6.20306		6.02066	6.78489	5.92343	5.93775		6.76659	6.27691	6.18855	6.46218		7.70621	6.79791	6.3392	6.22633		6.56727	6.71943	5.79682	6.52919		6.71988	6.82964	5.69964	6.59248		6.55572	6.21932	5.70663	5.75861		6.36076	6.35647	5.78704	5.57445		6.56921	6.46959	6.02316	5.71824		6.41828	6.79952
5	eAry2_02655	Os11g0236932	7.87496	7.22059	10.7826	10.1275		8.09779	7.56248	7.52064	9.24074		7.89952	7.25112	9.78536	9.33668		6.98162	7.90185	9.32566	8.86182		7.93529	7.14335	9.07943	8.56021		7.36827	6.83147	8.14922	7.79221		8.17623	8.04326	9.18277	9.30056		8.97954	8.20207	10.4857	10.5915		7.42116	7.72231	9.45394	9.8856		7.87438	6.97452
6	44k_15933	Os01g0667600	11.8356	11.9461	11.7984	11.7489		12.4078	11.83	11.5723	11.7355		12.2281	12.0327	11.733	11.6888		11.9995	12.1934	11.6842	11.4912		11.8347	12.0782	11.5712	11.544		12.0124	12.0677	11.5242	11.6096		12.1223	12.1108	11.6514	12.4479		12.2018	12.3	12.0659	12.3066		12.1391	11.9864	12.2116	12.9721		12.1195	12.1712
7	eAry2_40249	Os04g0523650	2.23136	2.16696	2.0305	2.09595		1.84203	2.17579	2.07243	2.09662		2.06742	2.12884	2.04939	2.13397		2.26506	2.28132	2.09924	2.11931		1.85693	2.35343	2.18448	2.06702		2.19066	2.20272	2.17577	2.12171		2.07021	2.07775	2.08423	2.30302		2.11035	2.08194	2.08301	2.16488		2.13832	2.02232	2.19025	2.11864		2.17702	2.10781
8	eAry2_09834	Os05g0432200	6.67994	8.55379	2.02925	2.0973		6.43781	6.9686	2.07127	2.54251		6.59699	7.34457	3.98087	3.67757		5.49702	7.30783	2.63878	2.91203		5.92575	8.69923	3.75429	3.02513		5.49745	7.71848	2.58195	4.35919		4.51007	6.77931	2.08692	2.29903		4.5468	6.44512	2.98581	2.16256		4.18864	5.71318	2.18787	2.27366		4.26048	4.67646
9	eAry1_45981	Os01g0507000	11.9093	11.2948	11.0177	12.0155		11.7467	11.2852	10.7888	11.9344		11.7647	10.982	10.5673	11.7603		11.7719	10.996	10.726	11.7933		11.5457	10.9245	10.6282	11.806		11.5373	10.7434	10.462	11.4706		11.517	11.0869	10.9521	10.9348		11.629	11.2768	10.7212	10.7985		11.4523	11.0256	10.6784	10.0542		11.2316	11.0553
10	eAry2_37518	Os05g0297900	7.34445	7.68364	8.00226	7.76939		7.28179	7.53419	8.0781	7.95813		7.17393	7.93598	8.03227	7.93809		7.20146	7.60376	7.51334	7.68213		6.86585	7.81296	7.91466	7.72065		7.27445	7.75096	7.73167	7.77554		8.24714	8.16244	8.69486	9.10528		8.26248	8.01499	8.90673	9.36434		8.07	7.9872	8.92588	9.85618		8.18056	7.64432
11	44k_42678	NA	9.78239	10.1166	10.1082	8.91868		9.90925	10.0493	10.7297	9.08761		10.0492	10.7791	10.7554	8.93608		9.41328	10.1915	10.536	9.53769		9.50767	10.1178	10.5296	9.44557		10.2407	10.1745	10.8572	9.80205		8.86497	9.89198	9.71604	10.2485		8.90643	9.42989	9.88927	9.51028		9.52355	9.81617	9.98134	9.5155		8.59361	9.66181
12	eAry2_29336	Os06g0666300	3.92086	3.68758	2.19719	2.28078		3.58946	4.03942	2.88812	2.92306		3.66673	3.96951	3.27248	2.31902		4.46306	3.47047	3.96854	3.33435		4.5224	4.02985	3.12579	2.82112		4.16862	3.59973	2.84556	2.76975		3.47731	3.79701	3.52094	3.24188		3.47141	2.97361	3.74455	2.79188		3.77091	2.14121	4.19132	2.84522		2.48643	3.62668
13	eAry1_08406	Os03g0818950	3.6437	2.64408	2.44011	2.14978		3.61943	2.56934	2.7298	3.6142		3.19683	2.10895	2.04053	3.25743		4.0535	2.905	2.08721	3.04894		1.92876	2.74078	2.16137	2.34242		4.27668	2.46942	2.66877	2.42408		2.18318	3.03734	2.07417	3.21713		3.06545	2.072	2.25072	2.13388		3.33295	2.01405	2.17172	2.24899		2.45053	2.2463
14	eAry1_46116	Os09g0361300	9.45919	10.184	9.97658	9.7807		9.3748	10.2905	10.3076	10.078		9.424	10.3665	10.0565	10.101		9.35769	10.4954	10.0031	9.68091		9.05008	10.3621	10.1434	9.84503		9.71438	10.1102	10.1988	9.73883		10.0494	10.5365	10.3613	10.3417		10.3427	10.3117	10.6806	10.1848		10.3665	10.3548	10.2989	10.3542		10.0353	10.3052
15	44k_44123	Os05g0176800	2.57751	2.14893	2.01766	2.07934		1.84236	2.15311	2.05962	2.29785		2.05257	2.11023	2.0352	2.10577		2.25542	2.25625	2.08328	2.09396		1.85341	2.31381	2.15409	2.05347		2.16387	2.18377	2.14685	2.10322		2.05632	2.06236	2.06924	2.26104		2.09097	2.06848	2.0634	2.14174		2.11709	2.01118	2.16604	2.09165		2.15264	2.08861
16	eAry2_48914	Os07g0582800	10.9916	11.3185	11.022	11.011		10.8404	11.2969	11.2932	11.2519		11.0839	11.2592	10.9602	11.3196		10.9442	11.4046	10.8487	11.0804		10.8898	11.2259	11.0757	11.0598		11.145	11.277	11.073	11.1848		11.2354	11.0349	11.2824	11.2766		11.1315	11.2314	11.4015	11.2846		11.2613	11.2423	11.1088	11.16		11.1639	11.0596
17	eAry1_48953	Os01g0714900	8.92677	9.28084	9.25809	9.20412		9.01187	9.06496	8.97443	9.06292		9.03374	9.22682	9.18747	9.09145		9.20076	9.36979	9.16855	8.97933		9.1369	9.33579	9.19065	9.0758		9.23463	9.38415	9.08388	9.1075		8.93774	9.06455	9.05949	8.94432		8.79554	9.17571	9.12309	9.08982		8.65786	8.93288	9.18241	9.2227		9.06325	8.9181
18	eAry1_45307	Os08g0230200	8.10457	7.87119	7.73165	8.14875		7.98529	7.67945	8.17969	8.36978		8.03694	8.00518	7.8497	8.49659		7.99758	7.50688	7.43432	8.42103		8.10065	7.60137	7.85577	8.7002		8.05912	7.88849	7.16705	9.02869		8.97029	9.45229	8.34075	8.06844		8.48626	8.66363	8.08587	8.43871		8.66502	8.29554	8.04133	8.48717		8.79163	9.52833
19	eAry1_17384	Os11g0127900	13.304	13.5596	13.1869	12.996		12.9063	13.6231	13.3827	12.9555		13.4843	13.508	13.2683	12.9158		12.9635	13.1104	12.984	12.9719		13.0427	12.962	12.9906	13.0165		13.0509	13.2831	13.2933	12.9349		13.8349	13.717	13.9239	13.9394		13.6056	13.6164	13.7175	14.0804		13.8438	14.6764	13.7301	13.8082		13.8574	13.3732
20	eAry2_40710	Os11g0472000	11.1298	11.455	10.9498	10.9341		11.0086	11.3391	11.261	10.6196		11.6681	11.6226	11.4668	10.7794		11.8877	11.1637	11.3427	11.079		11.1079	11.3019	11.2536	11.1095		11.7237	11.345	11.2335	11.4002		10.1889	10.5136	10.0193	10.0438		10.3595	10.3365	9.96974	10.14		10.7452	11.026	10.3344	9.93575		10.2799	11.0784
21	eAry2_18621	Os03g0632800	9.98531	9.86185	9.84695	9.98428		9.97306	9.76689	9.83749	9.86392		9.93732	9.56669	9.62006	9.95965		10.0644	9.79259	9.813	9.87305		9.81497	9.76461	9.79402	9.94117		9.87247	9.67048	9.68232	10.0205		9.55481	9.18765	9.48421	9.4511		9.44111	9.25198	9.49381	9.43004		9.17134	8.96729	9.17267	9.36679		9.31188	9.01976
22	eAry1_13403	Os04g0220650	2.15742	2.12365	2.10119	2.13362		1.83061	2.1249	2.03989	2.04817		3.113	2.08429	2.59862	2.07411		2.19116	2.21845	2.75832	2.06272		2.45978	2.26077	2.11443	2.08682		2.14629	2.1574	2.10525	2.08103		2.03793	2.04056	2.05223	2.48438		2.0652	2.04934	2.04063	2.11298		2.39896	2.58934	2.50044	2.06184		2.11678	2.065
23	eAry2_03204	Os01g0376700	12.0357	11.544	11.8013	11.6982		12.0208	11.416	11.6045	11.4285		11.9681	11.7789	12.2006	11.2167		12.5048	11.9339	12.1504	11.9203		12.4211	11.8745	12.0926	11.7073		12.4412	11.9601	12.3424	11.7844		11.973	11.8565	11.6746	11.6172		12.247	11.9824	11.7936	10.9634		12.4554	11.9284	12.0425	11.2452		12.6668	12.4158
24	44k_31235	Os09g0453100	10.0549	10.0697	9.99504	9.87918		9.83821	10.2151	9.97355	10.0607		10.0849	10.133	9.91603	10.1956		9.42464	9.99952	9.43828	9.8629		9.74115	9.86595	9.53491	9.91427		9.62509	9.89383	9.97145	9.7515		10.7024	10.5476	10.8758	11.0266		10.7309	10.4662	11.1517	10.9086		10.7882	10.8252	11.0985	11.2714		10.3691	10.3228
25	eAry2_49731	Os11g0484500	11.8249	10.5702	11.6077	11.3179		11.8291	10.7467	11.6888	11.3301		11.4828	10.1046	11.0513	11.3714		10.8975	10.2112	11.4012	11.5007		11.6038	10.2276	11.5	11.217		11.0468	10.045	10.9842	11.2996		11.4674	11.0086	11.7829	12.2436		11.2678	11.1039	11.7407	12.0122		11.2367	11.3086	11.5135	12.0768		11.3437	10.6454
26	eAry2_34289	Os06g0713400	8.81248	8.76438	8.84932	9.07765		8.78221	8.78635	8.87843	9.32438		8.46541	8.86784	8.55716	9.22155		8.28091	8.86312	8.51478	8.98088		8.34798	8.67735	8.89374	9.03755		8.39381	8.40769	8.61701	8.85331		8.644	8.88473	8.75226	8.83347		8.80556	8.88173	9.14371	8.75178		8.58136	8.52173	8.66001	8.72259		8.43819	8.12183
27	eAry1_19813	Os06g0709100	7.57405	7.44034	7.28714	7.35904		7.49842	7.3284	7.5708	7.21668		7.71159	7.4799	7.46948	7.40115		7.9473	7.49133	7.43423	7.33746		7.74948	7.75393	7.66685	7.4062		8.09406	7.58981	7.56127	7.65256		6.88366	6.96825	6.83739	7.13675		6.91389	6.88726	6.95223	7.06129		7.07543	6.99268	6.85856	7.4921		7.26531	7.25149
28	eAry2_20875	Os10g0126000	9.92941	9.49043	9.63926	9.92717		9.78111	9.52861	9.61965	9.91482		9.69619	9.20202	9.55212	9.88745		9.88596	9.62528	9.82773	9.9321		10.0171	9.79451	9.83676	9.96658		9.86146	9.58647	9.69448	10.101		9.21466	8.96446	9.35427	9.37844		9.11527	9.20642	9.47093	9.35319		9.06552	8.83713	9.31838	9.67336		9.15066	8.92091
29	eAry2_06156	Os01g0550450	2.09612	2.09264	2.68664	2.75253		1.83719	2.66116	2.01307	2.01197		2.54973	2.03202	2.48443	2.0431		2.55094	2.16642	2.04228	2.0284		1.84908	2.20931	2.08565	2.14754		2.09632	3.09692	2.06462	2.05653		2.01611	2.01375	2.03348	2.16308		2.03384	2.02579	2.01539	2.09084		2.05776	1.9758	3.31332	2.02198		2.07124	2.03927
30	maskBest_01970	Os12g0218300	2.10136	2.08503	1.97653	2.02329		2.39825	2.08504	2.00781	2.09784		2.00551	2.04587	1.98954	2.03665		2.13559	2.15366	2.03718	2.02078		1.87296	2.1881	2.07802	2.01264		2.07495	2.11749	2.05887	2.05096		2.01121	2.00741	2.02942	2.15263		2.02649	2.02017	2.0099	2.08503		2.05088	1.97112	2.10437	2.02395		2.06115	2.03332
31	44k_11926	NA	7.06685	7.96241	8.4313	7.56378		7.52945	8.56419	9.58995	8.59154		7.8453	9.21799	9.31533	8.93654		7.60667	7.57235	8.80422	8.27789		6.41974	8.11736	9.06269	8.64867		7.83471	7.59301	8.11284	8.6889		7.81715	7.80147	8.46326	8.54506		7.94537	7.62987	8.97551	9.02901		8.13775	7.82441	8.34293	8.61701		6.59646	8.21145
32	44k_15626	NA	9.56203	9.23605	9.43403	9.14648		9.05884	9.28621	9.82377	9.14649		9.58112	9.72371	9.84366	9.2154		9.47656	9.3781	9.52467	9.37901		9.27175	9.05519	9.50319	9.25805		9.65969	9.34784	10.0634	9.06508		9.70088	10.0634	10.2232	10.358		9.91774	9.54874	10.1096	9.93242		10.0905	10.5182	10.2191	9.91781		10.1397	10.1582
33	eAry1_43067	Os01g0116650	2.08303	2.07034	2.11791	2.06177		1.83423	2.2543	1.99481	2.24292		1.99481	2.03152	1.97904	2.02403		2.11568	2.12961	2.02709	2.00327		1.84818	2.16476	2.06316	2.3138		2.05629	2.10171	2.04109	2.03974		2.6282	1.98657	2.02087	2.13203		2.01205	2.22817	1.99852	2.07349		2.03717	1.96183	2.09161	2.44308		2.05491	2.33053
34	eAry1_41979	Os01g0763700	10.6575	10.8267	11.0503	10.9682		10.4678	11.0306	11.4003	11.0603		10.7173	11.2917	10.9377	10.9115		10.5408	10.3591	10.8925	10.8841		10.1061	10.3183	11.1582	10.9275		10.5463	10.2154	10.6231	10.93		11.5071	11.8707	11.9175	11.9543		11.7248	11.663	11.8903	11.6377		11.8203	12.0553	11.7936	11.428		11.458	11.7926
35	eAry2_22093	Os02g0749200	7.23835	6.94482	6.79135	6.78763		6.82489	7.01863	7.11389	6.76131		7.33422	6.80761	7.33983	6.91127		7.67651	7.07026	7.08768	7.21825		7.29696	7.18464	6.97977	7.09378		7.63761	7.30065	7.17093	7.17076		6.99601	6.66899	6.68796	7.01982		6.81223	6.78043	6.71	6.62207		6.89711	6.81976	6.67694	7.08429		7.48772	7.04061
36	eAry2_20024	Os06g0547500	2.06501	2.05537	1.95827	1.99954		1.83243	2.05528	1.98289	1.98534		1.98418	2.01766	1.96886	2.01149		2.09562	2.10674	2.01715	1.98606		1.84798	2.13897	2.04868	1.99416		2.03889	2.0859	2.02466	2.02866		1.99179	1.98334	2.01224	2.11198		1.99866	1.99797	1.9871	2.06225		2.02423	1.95309	2.07939	1.99554		2.02511	2.00981
37	44k_26669	Os08g0290100	7.97213	7.9208	7.89032	7.98217		7.79553	7.92963	7.81728	7.96668		7.64804	7.64387	7.7346	7.80945		7.8422	7.916	7.74993	8.02432		7.93813	7.8824	7.47434	7.88846		7.60745	7.9475	7.83005	7.82899		7.79328	7.4902	7.68816	7.68519		7.53125	7.55381	7.63976	7.46165		7.3718	7.51048	7.60659	7.47501		7.72773	7.64519
38	maskBest_05377	Os02g0161200	10.9588	10.8511	10.9872	11.0204		10.9001	11.0354	10.8727	11.0962		10.5984	10.9115	10.8423	11.1632		10.5136	11.1201	10.964	10.9992		10.7898	11.0304	10.9153	10.948		10.5869	11.0635	11.0875	10.8285		11.0602	11.018	11.1725	11.0577		11.0508	11.0186	11.1688	10.6775		11.0087	10.9257	11.0319	10.8364		11.1595	10.9439
39	eAry1_30626	Os01g0929500	8.74583	8.57847	8.93881	8.66153		8.44839	8.5457	8.74158	8.7096		8.41736	8.22677	8.83225	8.70822		8.36599	8.88202	8.77282	8.61205		8.80045	8.72966	8.61656	8.47674		8.32512	8.96691	8.99632	8.39919		8.86168	8.34137	8.96519	9.08458		8.7514	8.62198	9.00255	9.07189		8.52605	8.24457	9.09526	9.54805		8.96014	8.17632
40	eAry1_47468	Os08g0153101	2.29611	2.04116	1.94948	1.98864		1.83061	2.04108	1.97139	1.97341		1.97339	2.00402	1.95846	1.99832		2.08533	2.0861	2.00698	1.967		1.84792	2.11515	2.0338	1.98516		2.02235	2.06988	2.00859	2.01754		1.98321	1.97231	2.00395	2.09197		1.98638	1.98751	1.97577	2.05124		2.65059	1.94472	2.06731	1.98057		2.01018	1.99824
41	44k_44167	Os04g0486400	10.022	9.85852	9.96828	10.0497		9.94462	9.87697	9.69543	9.99913		9.7202	9.60962	9.89244	10.0186		9.88996	9.8591	9.99547	9.95577		9.91638	9.84972	9.87563	10.0899		9.66291	9.8685	9.85812	9.96826		9.72476	9.72384	9.59534	9.30982		9.65644	9.89558	9.44872	9.33072		9.56544	9.643	9.44758	8.9573		9.443	9.70061
42	eAry2_26132	Os05g0562601	3.89615	5.42999	6.27915	6.1927		5.20398	6.05396	5.06399	5.96834		4.46813	6.11115	5.93942	6.20331		2.6165	6.24311	5.35227	5.5692		3.94244	5.19897	5.29408	5.71602		2.42321	5.33361	5.88688	5.80905		5.79795	6.3487	6.31203	6.1571		6.13548	6.22948	7.24638	6.19487		5.56681	6.47374	7.64315	6.68723		4.73724	5.23071
43	eAry2_06042	Os07g0492100	9.07557	8.61197	8.99167	9.34399		8.95313	8.57669	8.53415	9.30571		8.54773	8.14029	8.64339	9.32199		8.28252	8.60311	8.57992	9.21104		8.77279	8.1926	8.52563	9.21951		8.07995	8.24615	8.74309	8.88304		9.70686	9.48376	9.63024	9.29435		9.66208	9.75106	9.52491	9.11899		9.46991	9.47609	9.52823	9.00964		9.46244	9.29154
44	44k_16782	Os07g0639500	2.01916	2.49539	2.11478	1.97825		1.8286	2.08975	2.32494	1.96002		1.96192	1.98654	1.94821	2.18693		2.41343	2.60885	1.99986	1.94869		1.84784	2.09278	2.45859	2.3105		2.00561	2.30967	1.99281	2.00964		2.56549	1.96128	1.99571	2.09201		1.97499	1.97754	1.96357	2.91839		1.9992	2.57021	2.62318	1.96596		2.61862	1.98658
45	44k_27281	Os05g0488800	8.42243	8.27881	8.46305	8.5634		8.3734	8.37373	8.32965	8.59234		8.0734	8.16172	8.1105	8.7111		8.1071	8.42265	8.47827	8.60122		8.23737	8.58234	8.53356	8.59784		7.99331	8.31734	8.31671	8.59276		8.85326	8.77229	8.97362	8.6265		8.69439	8.86133	8.88839	8.63703		8.55683	8.20407	8.58706	8.74368		8.7015	8.66605
46	eAry2_23976	Os03g0356540	2.0115	2.01479	1.9316	1.96744		1.80901	2.0148	1.94757	1.94483		1.95005	1.9777	1.9378	1.97023		2.03967	2.34591	1.98816	1.93328		2.73366	2.06959	2.00429	1.96731		1.98817	2.03958	1.97666	1.99686		1.96715	1.95069	1.98776	2.05256		1.96307	1.9677	1.95065	2.03002		1.98699	2.10092	2.0443	1.95204		1.98188	1.97558
47	eAry2_04141	Os11g0107450	8.09172	7.79178	7.69526	7.71123		7.62117	7.98997	7.76839	7.6368		7.86858	7.84126	7.52736	7.70125		7.95537	8.02435	7.62766	7.80358		7.75602	7.67849	7.58422	7.58752		7.80402	7.77984	7.93513	7.53061		7.40629	7.51766	7.63967	7.90167		7.30503	7.58487	7.75215	7.94657		7.36867	7.81024	7.57715	7.9282		7.48876	7.33209
48	eAry2_16652	Os03g0591000	10.2339	10.035	10.2342	10.4689		9.97376	10.1362	10.0385	10.138		9.96813	9.81244	9.943	10.1062		9.81793	9.96656	10.1138	10.0693		10.0353	9.71847	9.92154	10.1329		9.87179	9.97621	9.92809	9.90145		10.6297	10.6472	10.5902	10.4091		10.3978	10.4749	10.31	10.2904		10.4407	10.7281	10.31	9.70309		10.36	10.5277
49	maskBest_01321	Os02g0176300	7.53651	7.0334	6.63486	6.96822		6.8703	7.20299	6.88152	6.72034		7.27054	6.81319	6.63395	6.82596		6.74469	6.76289	6.54719	7.09815		6.76507	6.66053	6.26089	6.85204		7.28898	6.67455	6.52655	6.65037		7.38107	8.89302	7.27218	7.23677		7.28508	8.77188	7.28983	7.00243		7.75136	8.86691	7.21336	8.21349		7.17282	9.03285
50	44k_38114	Os02g0719800	11.0703	11.2724	11.3087	10.9113		10.8268	11.3477	11.3152	11.0892		10.4068	11.1726	11.0597	11.1755		10.2914	11.4135	11.3498	11.062		10.3534	11.3436	11.4143	11.0274		10.3982	11.0326	11.1349	10.9464		11.8622	12.0438	12.0005	11.6156		11.7694	11.9952	11.9735	11.3533		11.6621	11.5777	11.4238	11.1747		11.5875	11.8363
51	eAry1_39372	Os12g0227400	1.98852	2.00009	1.92082	1.95285		1.8241	1.99874	2.48808	1.9255		1.93499	1.96025	1.92453	1.95205		2.01858	2.02309	1.97673	1.91406		1.84785	2.04211	1.9847	1.95582		1.96552	2.0222	1.95516	1.98454		1.95735	1.93667	1.97823	2.03875		1.94708	1.95486	1.93422	2.40451		1.96883	1.91598	2.03099	1.93513		1.96361	1.96089
52	eAry1_11586	Os02g0671100	7.9005	8.91398	7.81098	7.78678		7.82305	8.85981	7.90083	7.52685		8.87432	9.54425	9.00675	7.52792		9.5604	9.12416	8.37897	7.60942		8.74706	8.82154	8.15928	7.69914		9.04902	9.59734	9.3423	7.59152		8.18133	8.63712	7.82077	7.98184		8.82509	8.46458	7.69136	7.84569		9.35401	9.56979	8.9198	8.30023		9.22311	9.87157
53	eAry1_28069	Os04g0665666	1.94369	1.98836	1.91028	1.9409		1.82254	2.71967	1.91746	1.91129		2.37401	2.76938	2.24968	1.93427		2.71935	2.00303	1.96767	1.8993		1.84826	2.0293	1.969	1.94634		2.35887	3.11517	2.62554	2.18615		2.03857	1.90869	1.9711	2.01143		1.93386	1.94449	1.92182	2.00744		1.95814	2.17433	2.01999	1.92369		1.94941	2.51505
54	eAry1_21983	Os12g0539333	8.02775	7.45501	7.50587	7.92905		7.74252	7.41929	7.41949	7.76438		7.42069	7.02366	7.09231	7.68867		8.03571	7.68574	7.54051	7.75645		7.93675	7.50198	7.5742	7.79118		7.43398	7.65409	7.58812	7.64555		7.39849	6.80471	7.03704	7.34842		7.28316	6.94088	7.06223	7.16101		7.23357	6.60445	7.09606	7.35457		7.36741	6.96069
55	44k_24699	Os04g0311100	5.70483	5.59111	5.83652	5.68677		5.10609	5.25476	5.81873	5.87788		6.02186	5.54955	5.91959	5.95033		5.97576	5.49739	5.71903	6.05922		5.76746	5.17119	5.59713	5.9866		5.75009	4.95098	5.81048	5.87228		5.57534	5.5987	5.76808	6.37722		5.67788	5.34402	5.98941	6.33342		5.59911	5.75087	6.21644	6.41085		5.41063	5.65128
56	eAry2_35399	Os07g0118250	2.51397	2.27394	3.39256	3.05691		3.66546	3.21713	3.87693	3.08603		3.62704	2.59669	2.73994	3.27455		4.12705	2.47855	2.27892	2.95041		3.13773	2.15332	2.42198	3.50127		2.28072	2.01941	1.91607	3.48022		2.8449	2.80485	1.96418	2.87822		3.10502	1.93159	1.91005	3.56244		3.46791	2.98431	2.38234	2.20583		1.95015	3.24587
57	eAry1_34169	Os05g0182800	9.60569	8.89453	8.83711	9.14841		9.19092	8.9774	9.07786	9.20623		9.40292	8.77196	8.9812	9.13564		9.00157	8.78812	8.64174	9.33487		9.31998	8.56731	8.74093	9.31314		9.28486	8.71981	9.02419	9.06436		10.1954	10.2893	10.2139	10.2265		10.1192	10.287	10.2189	10.0809		10.3077	10.6756	10.1174	9.91517		10.3396	10.1607
58	eAry2_02813	Os01g0971000	13.4725	13.1587	13.1056	12.9217		13.4149	13.2369	13.2227	13.1172		13.2051	12.8787	13.5974	13.2897		13.3417	13.2224	13.2732	13.2947		13.513	13.1856	13.5029	13.2966		13.4935	13.1812	13.5112	13.4466		13.9793	14.1324	13.7692	13.8396		14.08	14.3256	13.9434	13.5922		14.0067	14.0409	13.7267	13.5493		13.784	13.833
59	maskBest_08189	Os02g0268675	1.92865	1.95622	2.00219	1.91102		1.81789	2.32613	1.91615	1.87857		1.89552	1.90385	1.88413	1.90677		1.95912	1.95322	1.94284	1.86581		1.84862	1.96869	1.93057	1.91991		1.91203	1.976	1.89768	1.94997		1.92941	1.89216	1.9538	1.97041		1.90046	1.9178	2.0586	1.98202		1.92266	1.87966	1.99577	1.89234		1.90591	1.91632
60	eAry2_25694	Os01g0897800	12.4291	12.2395	12.2336	12.4423		12.3516	12.288	12.2023	12.4825		12.1837	12.1459	12.2558	12.5387		12.1749	12.2333	12.4262	12.3932		12.1865	12.3333	12.4244	12.3899		12.1703	12.2435	12.2225	12.4251		12.2214	12.0525	12.1871	12.2006		12.2463	12.2349	12.2124	12.2807		12.1262	11.7007	12.1131	12.2551		11.9704	11.8726
61	eAry2_47722	Os09g0109500	9.89168	9.84152	10.0559	10.0009		9.83655	9.79519	9.83908	9.96347		9.76476	9.54825	9.78472	10.0188		9.52335	9.8264	9.89703	9.90027		10.0103	9.74997	9.7358	10.0777		9.54037	10.0091	9.79019	10.0291		10.1996	9.95549	10.177	10.1621		9.92425	10.2421	10.154	10.4241		9.9166	10.0066	10.2412	10.6944		10.0735	9.60625
62	44k_33505	Os07g0657500	7.82761	7.76785	7.71092	7.73692		7.64719	7.90841	8.14285	7.89354		7.75718	7.73533	7.8213	8.05509		8.14482	7.74803	7.97776	7.70785		7.70846	8.02398	8.05182	7.76852		7.9941	7.8382	7.90351	7.99541		7.18079	6.84668	7.2493	7.59319		7.17558	6.79031	7.17532	7.34466		7.21128	6.98551	7.38532	7.30083		7.24358	7.13161
63	eAry1_31231	Os01g0679000	8.10941	7.44029	7.71824	7.84232		7.60354	7.67406	7.73294	7.58641		8.12455	7.30169	7.45861	7.56653		7.50569	6.85645	7.52434	7.82076		8.09396	6.93188	7.21659	7.78721		7.83786	7.21864	7.61127	7.78843		8.51754	8.44105	8.48981	8.46473		8.3721	8.46419	8.20532	8.38228		8.53714	9.24423	8.6033	8.19565		8.65877	8.59337
64	eAry1_27719	Os01g0545900	1.91168	1.93963	1.87231	1.89762		1.81559	1.93284	1.86758	1.8644		1.88272	1.88503	1.87019	1.89267		1.93873	1.93347	1.93074	1.85092		1.84853	1.94306	1.91341	1.93562		1.89517	1.95851	1.88218	1.9372		1.90738	1.87614	1.94505	1.97987		1.8726	1.90557	2.07358	3.30751		1.90525	2.23157	1.98429	2.84145		3.03729	1.90148
65	44k_9592	Os04g0161100	8.81462	8.62751	8.2518	8.91079		8.73049	8.80232	8.95851	9.06257		8.77829	8.66963	8.20778	9.1251		8.67243	8.56092	7.87788	9.18559		8.59208	8.60715	8.37339	9.28308		8.69102	8.0972	7.87346	9.33201		7.93207	8.19867	7.74698	8.46775		8.26151	8.21315	7.93622	8.68251		8.38177	8.19255	7.48044	8.12187		7.38655	8.24311
66	44k_1908	Os08g0436000	11.8723	11.7296	11.8795	11.7967		11.6828	11.7935	12.2039	11.859		11.8557	11.7569	11.8626	12.0833		11.7293	11.7143	11.9602	11.8866		11.537	11.6855	11.9759	11.8299		11.757	11.5856	11.8694	11.883		11.5104	11.4932	11.6654	11.733		11.5453	11.3748	11.6801	11.5956		11.6923	11.4113	11.6899	11.4828		11.4675	11.3412
67	eAry2_17476	Os09g0341200	1.9001	1.92804	1.86364	1.8876		1.8141	1.92045	1.85779	1.85465		1.87378	1.87278	1.86016	1.88269		1.92492	1.91975	1.92232	1.83943		1.84853	1.92836	1.90118	1.89676		1.88281	1.94423	1.87117	1.92751		1.91234	1.86477	1.93704	1.94138		1.87507	1.89822	1.8661	1.962		1.89273	1.85748	1.9765	1.86713		1.87521	1.8912
68	eAry1_04056	Os04g0562800	2.19401	3.44892	3.72523	3.00495		2.1314	3.25037	2.82798	2.73654		1.91453	3.48417	2.97896	2.62864		2.82498	3.22463	3.43417	1.8336		3.37891	1.93354	3.44781	2.77265		1.87869	2.78256	2.35875	3.03856		2.28566	2.7161	3.35607	1.95684		2.40658	2.54321	2.46209	2.89641		2.64882	3.42676	2.61675	1.85295		1.87978	4.40896
69	eAry1_12164	Os02g0612800	10.8718	10.9949	11.1391	11.2144		10.8998	11.0229	11.2086	11.4403		10.6569	10.8966	10.9598	11.4157		10.5358	11.0554	10.9709	11.1226		10.6984	10.9744	11.0615	11.179		10.5776	10.8951	11.0957	11.0288		11.0609	10.9077	11.1962	11.3653		11.0626	11.0373	11.2902	11.2504		10.954	10.8944	11.2552	11.1746		10.9603	10.7624
70	44k_36067	Os11g0703900	13.1149	13.5536	13.7517	13.7035		12.952	13.5069	13.559	13.648		13.1735	13.4359	13.5385	13.7093		12.717	13.4479	13.4213	13.3451		13.0494	13.2597	13.2628	13.5561		12.7664	13.5582	13.5106	13.3065		13.4756	13.0221	13.7241	14.0783		13.2147	13.2304	13.8843	14.5422		13.097	13.461	13.9335	14.4125		13.3856	12.6864
71	44k_15547	Os07g0640900	2.62734	1.9164	1.88752	3.32934		2.5484	1.90655	2.06049	2.78706		1.86455	1.85951	1.84908	2.842		2.6864	1.90364	2.59648	2.52541		1.87796	1.91017	1.88199	3.54958		1.86858	1.92592	1.85807	2.91537		4.00078	2.43578	3.22568	4.42243		3.18866	2.26056	3.5142	3.68158		3.37339	2.45052	2.97236	2.66362		3.76554	2.69691
72	eAry1_23963	Os04g0542200	10.306	10.2613	9.73399	9.91		10.3852	10.1682	9.85644	9.80569		10.329	10.3	10.129	9.62508		10.1427	9.99352	10.0563	10.2961		10.2956	10.0148	9.91175	10.2648		10.144	10.0718	9.89392	10.5209		11.4052	10.8263	10.9102	10.6545		10.8972	11.004	10.5375	10.0148		11.0084	10.8025	10.9189	9.95126		11.2071	10.5773
73	eAry2_18763	Os01g0905200	7.45356	6.24695	7.0584	6.26		8.91306	6.2836	5.84508	5.85999		7.90408	6.05255	5.93762	5.68371		7.86023	6.96882	5.87186	5.837		7.53545	6.99947	5.39423	5.6375		7.07935	6.47833	5.50246	5.57467		6.98697	7.05315	5.8255	7.92015		6.85476	6.83105	6.47388	7.36		7.12037	7.56316	6.12494	8.63534		6.77058	6.78648
74	eAry2_38869	Os01g0688450	1.83973	1.91252	1.85035	2.21457		2.1664	3.53873	2.19319	1.88195		2.14748	2.34836	1.84561	1.86388		3.36211	2.53875	2.40839	1.82066		1.8573	2.61925	1.8779	2.1413		3.56958	1.93973	1.8534	2.16151		1.89284	2.0864	1.9251	1.92486		1.84519	2.29658	1.84845	1.95291		2.31357	3.13443	1.96344	1.85077		2.39094	2.25291
75	eAry2_09464	Os01g0880200	9.5052	10.2921	8.74978	9.07696		9.77931	10.3138	9.36531	9.39559		10.2921	10.7665	9.35672	9.81543		10.1432	10.1399	9.16024	9.4828		9.41169	10.2589	9.38855	9.82313		10.3262	10.3773	9.02274	10.1539		9.79778	10.0535	8.86222	8.32826		10.2214	10.0598	9.34161	9.06265		10.3683	10.3669	9.723	9.09826		9.80245	10.3261
76	eAry2_13461	Os06g0225800	7.85299	7.67451	7.15775	7.94733		8.23362	6.78589	7.98637	7.76671		8.06588	7.02809	7.99943	7.78512		9.09147	6.55486	7.62527	8.81704		8.56294	7.5129	7.80414	8.79788		8.83892	7.0932	7.25438	9.05039		7.18317	6.70431	6.40171	6.36276		7.3321	6.49439	6.33347	6.46398		7.61723	7.14653	6.74392	5.88772		7.00173	7.66089
77	eAry2_49281	Os05g0477400	1.85965	1.91097	1.84572	1.86815		2.98333	1.89776	1.83898	1.84081		2.01112	1.85001	1.84244	1.86418		2.58046	1.89193	2.40419	2.24691		1.89063	1.8966	1.87204	1.8798		1.86128	1.9109	1.84837	1.90942		1.89485	1.82873	1.92137	1.92065		1.85577	1.89039	1.84301	1.95191		2.27494	1.99534	2.49135	1.84627		1.85707	2.33333
78	eAry1_20488	Os08g0369600	6.6773	6.55679	7.0899	6.54613		6.71291	6.73881	7.37702	6.57432		8.34275	7.2253	7.23268	6.87281		6.94968	6.95339	7.15902	6.37316		6.75349	7.16715	7.1417	6.68356		7.83773	7.18591	7.52797	6.73623		6.47679	6.16817	6.41791	6.61399		6.62531	6.17844	6.83859	6.88931		6.33928	5.9749	7.04004	6.93789		6.47412	6.07896
79	eAry1_19694	Os11g0573000	10.2381	10.2507	10.1826	10.281		10.2362	10.133	10.1508	10.2134		10.2128	10.1039	9.93471	10.2969		10.2211	10.1928	10.1039	10.2597		10.1573	10.1679	10.0117	10.2603		10.205	10.2242	10.0602	10.2841		10.1801	10.0438	9.95169	10.0379		10.1414	10.0918	10.0122	10.004		10.2243	10.0141	9.98947	10.061		10.0661	10.0616
80	eAry2_06470	Os03g0303900	1.87897	1.91085	1.84266	1.86555		1.80768	1.89536	1.83643	1.8409		1.86052	1.84648	1.84095	2.13395		1.90568	1.8876	1.90839	1.81432		1.84318	1.89165	1.8711	2.10239		1.85682	1.9042	1.84481	1.91174		1.89083	1.83958	1.91836	1.91811		1.85332	1.89225	1.8385	1.95275		1.86939	1.83486	1.96006	1.84358		1.85571	1.87396
81	eAry2_19252	Os06g0640201	6.82828	6.84877	6.57325	6.75781		6.72857	6.85293	7.02848	6.99587		6.60406	6.58886	6.51602	7.1307		6.55274	6.97758	6.53178	7.28199		6.48437	6.91473	6.83428	7.17538		6.76575	6.80012	6.71758	7.32631		6.02541	5.84844	5.81022	5.86004		6.1354	5.82427	5.96108	5.71941		6.30351	5.49853	5.65982	5.77704		5.78367	5.87109
82	44k_41993	Os06g0701300	6.79502	6.6197	6.96345	6.88427		6.2656	6.53275	6.46444	6.41573		6.39007	6.73923	6.75006	6.59147		6.95353	6.43821	6.8269	6.51774		6.56965	6.39905	6.71598	6.55702		6.73075	6.48716	6.61481	6.46596		6.66797	6.57223	6.4587	6.47904		6.41034	6.64181	6.40626	6.77356		6.66198	6.50284	6.73227	7.24421		6.68503	6.71972
83	maskBest_02134	Os06g0561050	1.87947	1.91305	2.40401	1.86453		1.80633	1.89532	2.35416	1.8431		1.86075	1.84474	2.20916	1.86056		1.90875	1.88519	1.91338	1.81385		1.84104	1.88917	2.45284	2.4381		2.03204	1.89926	1.84082	1.90758		1.88732	1.83812	1.91622	1.9173		1.85238	1.89595	1.83503	1.95557		1.86947	2.09226	1.96001	1.8427		1.85604	1.8755
84	eAry2_30987	Os11g0205800	8.10202	8.28806	8.06182	8.07489		7.85207	8.10866	7.98075	8.08114		7.51153	8.24059	8.2232	7.99902		7.59114	8.46516	8.06616	8.07951		7.84286	8.39244	8.08476	8.01951		7.59611	8.32038	8.35618	7.92692		8.56767	8.63897	8.5296	8.49761		8.7338	8.58052	8.49234	8.42065		8.59144	8.82773	8.63707	8.2769		8.73762	8.66514
85	eAry2_43941	Os04g0270100	11.4727	11.135	11.0907	11.2237		11.3024	11.1482	11.3215	11.1741		11.4727	11.1991	11.2441	11.093		11.2844	11.126	11.1008	11.3551		11.432	11.0657	11.0664	11.1417		11.3863	11.1724	11.347	11.1477		11.1338	11.2907	10.84	11.1683		11.1787	11.2006	10.8133	11.0872		11.4942	11.7059	11.0617	11.2018		11.4125	11.2962
86	44k_33952	Os03g0396200	3.1577	3.67235	3.27578	4.25883		1.8044	3.64983	3.53138	4.11015		2.50716	2.63102	2.4557	3.20279		3.6931	2.40857	3.6244	4.06724		1.83752	3.54008	3.42057	4.06994		1.86982	1.9288	2.81544	3.83254		5.97462	5.1574	6.12778	6.03499		5.61678	5.18236	5.49192	5.91911		5.88897	5.82608	5.79326	5.75216		5.94345	5.67605
87	eAry1_48964	Os09g0557100	1.8845	1.92159	1.84011	1.86619		1.804	1.89972	1.83703	1.85031		2.15253	1.84574	1.84615	1.85605		1.91967	1.88569	1.91496	1.82066		1.83673	1.89	1.86714	1.88276		1.86363	1.89532	1.84407	2.22002		1.88306	1.83947	1.91489	1.91938		1.85406	1.99447	1.83233	1.96364		1.87398	1.83325	1.96303	1.84501		1.85983	1.88237
88	44k_28099	Os09g0483300	1.88726	1.92587	1.84059	1.86756		1.80306	1.90251	1.90181	1.85368		1.87374	1.84715	2.12866	1.86344		1.92507	1.88701	4.15368	1.824		1.83488	1.89161	9.51122	1.88558		1.86172	1.89504	1.84396	1.91395		1.88193	1.83274	1.91493	1.92281		1.85544	1.90962	1.83212	2.09065		1.87662	1.8341	1.96472	1.84727		1.86207	2.2044
89	44k_16511	Os05g0196500	10.366	10.1579	10.2272	10.4206		10.2775	10.1967	10.163	10.4541		10.096	10.113	10.0592	10.4063		10.1874	10.1664	10.1829	10.4437		10.1003	10.1269	10.1894	10.3863		10.1205	9.97022	10.0686	10.3173		10.3208	10.1619	10.2962	10.3754		10.302	10.2367	10.1902	10.3379		10.2704	10.1254	10.3725	10.3435		10.2477	10.244
90	eAry2_01495	Os04g0616600	3.57311	1.93473	2.82715	3.80254		3.41755	1.90069	2.89204	3.50767		3.14359	2.91023	1.91707	3.4471		2.00612	3.75882	1.93506	3.46263		3.12137	3.26645	3.72999	3.20282		2.83988	3.38831	3.80666	1.9478		6.38256	6.10688	6.09121	6.45903		6.39355	5.91736	5.98349	6.01853		6.50425	6.54267	6.37239	5.96259		6.99752	6.22227
91	eAry1_35153	Os01g0574400	8.38245	8.39678	8.76436	8.46944		8.00183	8.42306	8.43704	8.54788		7.98407	8.00317	8.49624	8.61628		8.02763	8.44701	8.53069	8.4431		8.36061	8.24278	8.40379	8.49341		7.84439	8.54836	8.55874	8.31395		8.86558	8.56485	9.03564	8.9216		8.64255	8.91139	9.01327	9.08737		8.36294	8.55365	8.99258	9.28836		8.81232	8.38727
92	eAry2_49882	Os05g0159200	7.94959	7.64422	7.76753	7.71418		8.06641	7.70697	8.03525	7.73994		8.12628	8.01488	7.73831	7.81271		8.0962	7.56346	7.60744	7.97863		7.8939	8.025	8.09169	7.91122		8.22571	7.68676	7.63312	8.05811		7.57765	7.61834	7.34006	7.54209		7.49069	7.526	7.67477	7.45415		7.45321	7.61444	7.51526	7.3642		7.58059	7.57232
93	44k_39199	Os01g0618200	10.5003	10.5	10.1915	10.3428		10.6023	10.5282	10.5037	10.3985		10.7933	10.7055	10.2038	10.5093		10.9088	10.4935	10.4242	10.3967		10.43	10.6062	10.5252	10.4516		10.9153	10.3437	10.0162	10.6222		11.7377	11.9209	11.6496	11.7006		11.8594	11.758	11.7294	11.4554		12.0144	11.6859	11.753	11.6494		11.8582	12.3693
94	eAry2_11884	Os01g0101200	5.6414	7.96544	6.33927	5.74025		5.1916	7.95152	6.03623	5.59184		5.53281	7.60848	6.3981	6.25451		4.99136	7.76024	6.92884	5.57819		4.34823	7.7968	6.08561	6.03743		5.82669	7.74512	6.56615	6.86683		6.17652	7.69459	6.22186	5.14496		6.80474	7.88957	6.08136	5.31676		6.48245	6.88917	5.84972	5.00451		5.85947	7.55555
95	eAry2_15582	Os01g0645650	3.25786	3.64528	2.73172	3.50502		2.68492	3.37886	2.32341	2.64922		3.32611	2.5702	4.18713	2.845		4.02359	3.69641	4.71506	3.25848		4.69465	2.38348	2.4025	3.22301		3.55457	3.38974	3.20843	3.25229		3.23726	2.30077	2.69397	2.33845		3.30088	3.33223	3.13672	3.05514		3.23539	2.75154	3.73203	3.34497		3.51213	3.94636
96	44k_397	Os12g0573800	4.90484	4.1791	3.19068	3.98186		4.54313	4.12796	3.78252	4.6741		5.10869	3.81855	4.16285	5.45637		4.59411	4.59989	4.09679	4.90359		5.42595	4.88783	3.82157	4.68326		5.23397	4.73596	5.42811	5.02515		2.79549	3.16646	2.09597	2.3225		3.63616	2.51672	3.15331	2.17672		2.94934	2.37273	3.41552	2.88177		4.3096	2.14051
97	44k_16623	Os10g0369500	3.85925	5.11007	4.58892	4.3392		4.34203	5.18488	4.58893	4.57699		4.9166	5.10992	4.63754	4.21059		4.95532	5.19951	5.48411	4.56686		4.9857	5.69597	4.63692	4.8935		5.49665	5.61951	5.10967	5.04262		4.50573	3.76139	4.52637	3.73698		4.08841	4.72533	4.28257	3.9905		4.35672	4.01771	4.60079	3.75328		3.55915	4.47468
98	44k_36507	Os10g0124700	2.23199	2.64992	2.03054	2.09607		1.84535	2.17579	2.07255	2.09706		2.06754	2.12906	2.05242	2.13458		2.26545	2.28224	2.09906	2.11959		1.85982	2.35412	2.18481	2.06685		2.19106	2.20253	3.39977	2.12179		3.96985	2.94235	3.88673	3.94252		4.00368	3.49904	4.31123	3.86406		3.98374	4.03355	4.78557	4.49047		4.82911	3.78044
99	eAry2_01443	Os01g0138300	4.37549	3.28198	4.78864	5.11953		4.3083	3.52841	4.12975	4.71097		3.66324	3.92368	2.05125	4.36759		4.61787	3.15218	4.55703	4.91864		4.10493	3.70202	3.82634	4.83685		4.20621	4.14841	4.29178	4.39105		2.33438	2.07502	2.18848	2.3189		2.09575	2.0794	2.69487	3.79503		3.11353	2.51086	3.17074	2.90963		2.17799	2.10402
100	eAry2_00754	Os05g0142600	8.24735	8.96691	8.17242	8.04654		8.34901	8.71436	8.30249	8.12035		8.35495	8.89259	8.7021	7.80187		8.79939	8.99803	8.55373	8.0005		8.81815	8.81047	8.45136	8.0265		8.67583	9.02377	8.77383	8.05829		9.83919	9.9906	10.0707	9.49991		9.81724	10.1165	10.0729	9.43116		9.91068	10.4893	10.3966	9.83639		10.0938	10.3388
101	44k_37788	Os11g0248200	10.4814	10.503	10.5825	10.218		10.1844	10.6228	10.6672	10.2549		10.4851	10.778	10.6599	10.5356		10.5316	10.7183	10.5922	10.2696		10.2387	10.6463	10.6959	10.2222		10.6374	10.6902	10.6352	10.4346		10.1749	10.3816	10.462	10.6404		10.2071	10.1458	10.5735	10.216		10.3964	10.1709	10.4685	10.5587		10.2599	10.3968
102	eAry1_23620	Os03g0306302	2.20511	2.42839	2.58434	2.52848		1.84582	2.15611	2.06108	2.07554		2.78413	2.11306	2.03716	2.29498		2.23706	2.26054	2.08522	2.09676		1.85644	2.31994	2.1582	2.48358		2.18173	2.18624	2.15128	2.10895		2.05839	2.06466	2.07408	2.26709		2.09409	2.07027	2.06595	2.14453		2.12027	2.01289	2.3708	2.09536		2.15713	2.09108
103	eAry1_40945	Os11g0202350	6.3979	8.51939	7.82282	7.31107		7.34995	8.04841	8.22646	7.242		6.99189	8.20393	8.58258	7.41746		6.72957	8.14473	8.09501	7.2649		6.77891	8.34659	8.28912	7.04839		6.56198	8.53109	8.36981	7.36175		7.79867	8.62001	8.77502	8.5331		8.23647	9.0736	8.74054	8.76633		7.84461	8.90509	9.11492	8.20148		8.03652	8.47461
104	eAry1_09139	Os02g0654000	8.62982	8.20505	8.05005	8.27937		8.55428	8.11206	8.02979	8.37706		8.15143	8.02096	8.36951	8.26075		8.22793	8.81585	8.15684	8.32148		8.47001	8.87472	8.28158	8.17032		8.24116	8.42746	8.63285	8.33895		8.04465	8.50661	7.84243	7.52701		8.36421	8.54189	8.02289	7.03011		8.27926	7.8477	7.96707	7.64838		8.27046	8.36463
105	eAry2_18063	Os04g0487300	9.25523	8.55407	9.28064	9.04817		8.81093	8.59738	9.02078	8.81023		9.05493	8.20848	8.89283	8.72354		8.62578	8.41739	8.73137	8.85636		8.88632	8.22057	8.77152	8.72857		8.85457	8.35622	8.90693	8.68286		9.10678	9.20357	9.21228	9.55991		9.06946	9.20529	9.17713	9.7807		9.09939	9.62571	9.05633	10.1657		9.15674	9.05899
106	44k_37205	Os09g0568900	12.2419	12.2303	12.2868	12.3324		12.0961	12.1896	12.3357	12.344		12.3541	12.2524	12.3855	12.3536		12.3877	12.306	12.3148	12.3693		12.2613	12.3254	12.3528	12.4943		12.4232	12.3766	12.4037	12.5385		12.3691	12.393	12.3839	12.4297		12.4283	12.4722	12.3517	12.4857		12.5128	12.5185	12.4351	12.4497		12.5013	12.5368
107	eAry1_48453	Os12g0586900	2.17886	2.90964	2.60988	2.48259		2.61978	2.71156	2.6191	2.05875		3.81321	2.42534	2.14617	2.08698		3.5663	2.65696	2.0776	2.59237		3.14999	3.76248	2.98095	2.04516		3.89795	2.31086	2.37972	2.18556		2.49674	2.03975	2.40523	2.87032		2.07088	2.30421	2.97044	2.49714		2.23892	2.09114	2.95626	2.69063		2.24126	2.51318
108	44k_3889	Os12g0104800	10.2043	10.3204	10.3903	10.4021		10.1537	10.3036	10.1757	10.5097		10.1396	10.1812	10.1613	10.3674		10.0054	10.2826	10.0453	10.3507		10.1636	10.2557	10.0614	10.2617		9.97604	10.3263	10.0846	10.2685		10.2643	10.1084	10.4623	10.4475		10.0597	10.3748	10.4785	10.6787		9.89615	10.0659	10.3017	10.8925		10.1819	9.78151
109	eAry1_29528	Os02g0640100	2.38952	2.13006	2.00564	2.7711		4.09381	2.18598	2.28167	2.6592		3.4608	2.23044	2.02518	2.0774		2.21558	2.22916	2.7457	2.7411		3.43125	2.27587	2.12283	2.0415		2.15988	2.17107	2.1194	2.2755		2.04284	2.0466	2.0562	2.22388		2.07237	2.05436	2.04626	2.12256		2.29696	1.99998	2.1452	2.06926		2.12762	2.07096
110	44k_32378	Os01g0306400	4.49843	2.12698	2.00328	3.22747		5.27829	2.1288	2.04323	2.47615		5.56337	2.08826	2.0192	2.07821		4.62049	2.22435	2.06638	2.15625		5.39773	2.26901	2.12458	2.03879		4.64623	2.16104	2.11507	2.08368		6.16565	5.52474	4.77554	6.19796		5.66131	5.86509	4.90345	6.34277		5.58176	6.55781	4.93185	6.79188		6.47114	5.49734
111	eAry1_31633	Os10g0184200	8.65709	7.88583	8.55441	9.03905		8.53531	8.57587	7.36368	9.74032		8.06754	8.43245	7.6681	9.11628		7.38276	8.1129	7.6362	8.78519		7.55219	7.97145	7.71941	8.47914		7.15057	7.76163	7.60615	7.85008		8.78843	9.19333	8.38685	8.0698		8.90064	9.15597	9.04339	8.07123		8.25164	8.44243	8.12595	8.85999		8.18464	8.02805
112	eAry2_44839	Os04g0536500	2.14844	2.11747	1.99713	2.04959		1.84298	2.11857	2.03551	2.04315		2.02907	2.07847	2.01233	2.06764		2.18235	2.20895	2.05946	2.0563		1.85265	2.24936	2.11301	2.03263		2.11917	2.15108	2.10155	2.07586		2.03385	2.0357	2.04825	2.20157		2.05966	2.04482	2.03554	2.11113		2.08345	1.99211	2.13284	2.05563		2.10925	2.05994
113	eAry2_50159	Os07g0565350	2.13823	2.11076	1.99283	2.04394		1.84234	2.11153	2.02992	2.03632		2.02417	2.07174	2.0076	2.06062		2.17259	2.19776	2.05471	2.0488		1.85228	2.23601	2.10532	2.02838		2.10976	2.14421	2.09242	2.07048		2.02909	2.02989	2.04417	2.19063		2.05289	2.03974	2.03003	2.10537		2.07653	1.98786	2.12655	2.04879		2.0993	2.0543
114	eAry2_49574	Os03g0159900	10.921	11.5653	10.7617	11.2156		10.9234	11.3842	10.4741	11.095		11.1134	11.2427	10.9083	11.004		11.0572	11.5772	11.0214	11.1435		11.2118	11.5044	10.9202	11.2337		11.1936	11.4183	10.7724	11.0752		11.4666	11.4424	11.5692	10.8281		11.0035	11.3589	11.379	10.6342		11.001	11.0831	11.4336	10.846		11.1765	11.4092
115	44k_21385	Os03g0704700	6.19144	6.33557	6.2422	6.61707		6.12318	6.04421	5.19828	6.21588		6.2349	5.19596	5.74895	6.34331		5.86265	6.01438	5.28998	6.23648		6.30913	5.58878	5.94414	6.21283		5.63224	6.21524	5.73966	6.23728		5.96788	5.3301	5.97708	5.93479		5.83245	5.67603	5.59476	6.07664		5.54023	4.88993	5.6667	6.31978		5.69356	5.17392
116	eAry1_27806	Os07g0576000	12.0163	11.8685	11.4127	11.3782		11.6891	11.6527	12.1516	11.2942		12.2279	12.0213	11.7584	11.2248		12.4752	11.6266	11.7644	11.749		11.8159	11.6452	12.0294	11.521		12.4332	11.6016	11.5875	11.6661		11.0726	11.2515	10.8547	11.24		11.2445	10.5368	10.6241	10.9137		11.7346	11.6857	10.7489	10.6047		11.4762	11.7191
117	44k_34953	NA	8.32295	8.27668	7.96245	8.2918		8.35886	8.161	7.92185	8.32508		8.18464	8.34945	7.8565	8.2947		8.27695	8.38191	7.95085	8.33279		8.14634	8.38474	8.04649	8.25296		8.19902	8.38648	8.08068	8.34881		7.85672	7.86702	7.61882	7.49604		7.84859	8.0287	7.81719	7.60185		7.71971	7.69106	7.49313	7.82535		7.77469	7.65634
118	44k_6180	Os09g0428500	9.5128	9.50522	9.248	9.2785		9.4066	9.36778	9.41393	9.33391		9.39581	9.49621	9.60607	9.35114		9.59985	9.86869	9.40605	9.29843		9.33812	9.63103	9.60525	9.25935		9.67351	9.53454	9.7367	9.2244		9.16096	9.22022	9.21599	9.29313		9.15024	9.15416	9.48337	8.91222		9.16687	8.80398	9.38739	9.24177		9.3124	9.26653
119	eAry2_17842	Os11g0234700	2.0842	2.0709	1.96779	2.01161		1.83736	2.0708	1.99598	1.99862		1.99568	2.03255	1.97989	2.02451		2.11681	2.13105	2.02738	2.0054		1.85047	2.16499	2.06393	2.00357		2.0579	2.10252	2.04271	2.03988		2.17617	1.99589	2.02102	2.13313		2.01325	2.00955	1.999	2.07372		2.03798	1.96263	2.09168	2.01066		2.53448	2.02213
120	maskBest_03428	Os10g0377150	3.73463	4.04683	3.57828	3.01683		2.14955	4.69972	4.67435	3.33123		3.67807	5.25721	4.45461	3.68569		3.69796	4.41737	3.21598	3.91293		2.41382	4.89315	4.63354	3.17159		5.00209	4.68245	3.8686	4.6685		2.33248	3.27589	2.20977	3.67581		4.247	2.00111	2.75717	2.99544		3.75721	3.24108	2.57785	1.99714		3.08536	3.95837
121	eAry1_30898	Os03g0683401	2.07071	2.05981	1.99429	2.00294		1.82387	2.05979	2.06521	1.98931		1.98775	2.02202	1.97211	2.01507		2.10184	2.11381	2.02317	1.99209		2.51529	2.14687	2.61392	1.9967		2.04471	2.09057	2.03011	2.03149		1.9949	1.97046	2.01463	2.12025		2.00291	2.00127	1.99056	2.20788		2.02808	1.956	2.08265	1.9978		2.0311	2.76593
122	eAry2_22106	Os03g0417866	2.06643	2.05625	1.9588	2.00009		1.83528	2.05605	1.98374	1.98632		1.98516	2.01855	1.96939	2.0119		2.09706	2.10843	2.01732	1.9874		1.85007	2.14073	2.04929	1.99437		2.04056	2.08656	2.02582	2.02874		1.99258	1.98422	2.01253	2.11293		1.99969	1.99856	1.98777	2.06238		2.02488	1.95386	2.0795	1.99628		2.02713	2.01051
123	44k_27920	NA	2.05757	2.04893	1.95438	2.68329		1.83427	2.04896	1.97788	1.9755		1.9831	2.01173	1.9644	2.00548		2.08723	2.09772	2.01234	1.97787		1.84996	2.12891	2.04202	1.98986		2.03207	2.07862	2.01797	2.02322		1.9881	1.97857	2.0083	2.10282		1.98263	1.99323	1.98211	2.05681		2.01855	1.94959	2.07349	1.9889		2.01924	2.00465
124	eAry1_25253	Os08g0351500	7.50495	7.26168	7.54203	7.36885		7.10361	7.2939	7.47767	7.15992		7.44717	7.31118	7.15041	7.18717		7.45882	7.1734	7.30539	7.37954		7.52063	6.94003	7.26373	7.09332		7.52671	7.07169	7.53806	6.829		7.78727	7.94153	8.00217	7.82276		7.7361	7.6234	8.00455	7.50985		8.14698	8.37924	8.13882	7.1667		8.05255	8.07261
125	eAry2_21934	Os09g0369750	2.03564	2.03173	1.94417	1.98451		1.83167	2.03178	2.5931	2.33837		1.96583	1.99507	1.95157	1.98867		2.06359	2.07288	2.0001	1.95486		1.84977	2.09959	2.02375	1.97868		2.01138	2.05903	1.99818	2.00975		1.97756	1.96507	1.99793	2.07782		1.9787	1.98055	1.96733	2.04321		2.12198	1.93912	2.05864	1.97023		2.00105	1.99038
126	eAry1_38634	Os07g0117200	2.0312	2.02842	1.94199	1.97875		1.83115	2.02846	2.59394	1.96118		1.96285	1.99181	1.95083	1.98517		2.05901	2.06806	1.99772	2.08992		1.84975	2.09381	2.02007	2.13365		2.00708	2.05521	2.56136	2.00714		1.97556	1.96241	1.99592	2.07288		2.18521	1.978	1.96425	2.04056		2.00012	1.93701	2.05574	1.96662		1.99755	1.98758
127	eAry1_28775	Os05g0358900	2.62987	3.64214	3.48669	3.28807		3.21529	3.44576	2.64266	2.30208		4.00428	2.40886	3.33567	1.96486		2.93044	4.46879	3.41368	2.94087		5.12579	4.44783	2.76227	3.37615		3.68146	4.02797	2.34056	2.77027		2.34854	3.41498	3.87983	3.04185		3.48988	4.24398	3.60512	3.40829		2.77953	2.9063	2.76913	3.08553		2.22082	3.6767
128	44k_33907	Os05g0508300	10.1347	10.0669	10.4552	10.6165		10.3624	9.9842	10.4879	10.7942		9.94635	10.2169	10.5154	10.7305		9.39178	10.0051	10.234	10.7563		9.90858	10.2367	10.4349	10.6944		9.6929	10.055	10.4631	10.4661		10.8308	11.1108	11.0555	10.9506		10.8658	11.3403	11.1411	11.0321		10.6056	11.1279	11.2835	10.831		10.9207	10.5214
129	44k_17007	Os05g0301500	7.18043	6.96755	7.36194	7.5419		7.01205	6.80627	6.94622	7.51552		6.98393	6.48496	6.90814	7.62473		6.66885	7.08719	6.65764	7.32943		7.13	6.72246	6.74192	7.24845		6.56635	7.05029	7.137	7.04293		7.87169	7.85174	7.86452	7.89528		7.89135	8.03323	7.949	8.20912		7.53514	7.89255	7.85765	8.51215		7.8568	7.36311
130	eAry2_17574	Os02g0608400	1.97028	1.99181	1.91424	1.94575		1.82517	2.29377	2.53149	2.08634		1.92722	1.95032	1.91709	1.94226		2.24583	2.00945	1.97022	1.904		1.84999	2.36946	1.97384	1.94894		1.95445	2.01319	1.94323	1.97753		1.95205	1.92883	1.97305	2.0164		2.18869	1.94756	1.92554	2.0099		1.96	1.90952	2.02314	1.9274		1.95382	1.95242
131	eAry1_49458	Os09g0526600	12.5529	11.5602	12.4501	11.6634		12.5242	11.53	12.4694	11.7223		12.5642	11.264	12.378	11.898		12.2703	11.7509	12.6837	11.6472		12.4027	11.5927	12.7264	11.4056		12.1524	11.4911	12.692	11.2853		10.0353	7.5165	8.66378	10.5999		9.61998	7.8212	8.75427	10.2727		9.46007	7.27317	8.67471	11.4292		9.81501	6.88693
132	eAry2_05958	Os01g0210600	11.2449	11.3589	11.0061	11.3333		11.1774	11.4722	11.4164	11.6034		11.5123	11.6649	11.4977	11.8577		11.4388	11.3342	11.0604	11.5185		11.3103	11.5043	11.3289	11.663		11.4628	11.4953	11.3744	11.5922		10.8755	10.9386	11.1186	11.1162		10.9632	10.9255	11.1981	10.9397		11.3235	11.1053	11.4348	11.024		10.8957	11.0693
133	eAry1_00500	Os01g0115725	4.85053	4.78213	5.39437	5.76154		5.02064	5.30907	5.40809	5.47611		5.11319	5.19039	5.83146	5.24789		4.90781	4.75261	5.77384	5.28328		4.98565	4.42804	5.26498	5.5798		4.64275	5.54974	6.00038	5.38103		4.90025	4.5796	4.94816	4.55185		4.55476	5.02208	4.85645	4.27912		4.50231	5.08133	4.85395	4.67297		4.75747	5.26595
134	44k_42523	Os07g0685500	7.89852	7.44578	8.79999	8.33579		8.49389	7.1572	8.56354	8.13434		8.61878	7.60576	7.6134	8.20011		8.67763	6.82587	8.25383	8.06663		7.95583	7.19425	8.32272	8.03108		8.34928	6.84917	7.33779	7.78185		7.86286	7.37591	7.80811	8.93329		7.97125	7.12033	7.86559	9.50273		7.74197	7.11609	7.79905	10.2894		7.54408	7.28542
135	eAry1_02556	Os10g0440050	1.94715	1.9715	1.89723	1.9242		1.8219	1.96698	2.50463	1.89324		1.90836	1.92348	2.3354	1.91152		1.9796	1.97525	1.95413	1.88048		1.85021	1.9904	1.94776	1.93202		1.92891	1.99149	2.30486	2.35727		1.93877	1.90788	1.96575	1.98791		1.91589	1.92985	2.70708	1.99295		1.93931	1.89221	2.00587	1.90655		1.92636	1.93119
136	44k_6015	Os07g0251500	2.83878	2.58064	3.03404	2.98338		1.80937	2.36956	2.98325	2.19465		2.73726	2.22056	2.45227	1.90189		3.47638	2.54315	2.04006	2.03686		2.5624	1.98505	2.39755	2.55895		2.16991	1.99501	2.81668	2.55924		1.93517	1.90179	1.95782	1.99757		1.89454	1.92504	1.89983	2.69934		2.42555	2.42137	2.00198	2.28172		1.91869	1.92643
137	eAry2_42242	Os06g0713600	1.91191	1.95966	1.88706	1.91397		1.82033	1.95409	1.88556	1.88206		1.88483	1.89964	1.88736	2.24624		2.62675	1.95813	1.94593	1.86922		1.85045	1.97055	2.10074	1.92243		2.96502	2.35384	1.90163	2.42743		2.01788	1.89596	2.17834	1.97396		2.57872	1.92036	1.89323	1.98397		2.16381	2.3014	2.18997	1.8954		1.91258	1.91968
138	eAry1_14038	Os01g0354700	2.48036	1.95094	2.26246	2.4083		1.81909	1.94488	2.04041	1.86903		1.89166	1.94105	2.61458	1.90206		2.4085	1.94712	1.93874	2.18302		1.85047	1.95802	1.92525	1.91578		1.90713	2.15952	1.88956	1.94564		1.92652	1.88739	1.95003	1.96917		1.89605	1.9138	1.88705	2.24509		1.91667	2.06706	1.99166	1.88766		1.90063	1.91164
139	44k_33528	Os07g0539300	7.36508	8.31567	7.23395	7.54075		7.28398	8.82655	6.30686	7.20064		7.93186	9.21675	8.88378	7.95671		7.46226	9.51592	7.64518	6.40061		8.50427	9.22642	7.20912	7.10167		7.90863	9.6822	9.61046	6.94781		6.71858	7.64578	6.68633	6.82593		7.12949	8.13784	7.96585	6.80803		7.09604	8.58578	9.32585	8.73216		7.36617	7.03284
140	44k_43473	Os03g0216600	11.107	10.6936	11.0676	11.0847		11.0008	10.8161	11.0883	11.1667		11.1193	10.9036	11.0964	11.226		10.6591	10.8862	10.8153	11.092		10.9579	10.8775	10.8662	11.0724		10.9357	11.0069	11.286	11.0634		11.3044	11.3499	11.259	11.4905		11.3759	11.4164	11.4225	11.4934		11.4109	11.2951	11.4918	12.057		11.5002	11.123
141	eAry1_03987	Os06g0703500	7.30376	7.8148	7.71009	7.91562		7.26633	7.92809	8.05796	8.08059		7.31537	7.95511	7.70168	8.05156		6.78706	6.93397	7.55313	8.02568		6.89003	7.33778	7.97959	8.48492		6.85415	6.86213	7.21865	8.52282		9.38381	9.67768	9.13595	8.86182		9.43494	9.90006	9.00927	9.05856		9.15632	9.5029	9.18131	8.47208		8.81735	9.29717
142	eAry1_24241	Os05g0232200	9.57712	10.0357	9.00387	9.40857		9.77225	10.0599	9.42339	9.42617		9.70323	10.1509	9.32921	9.47318		10.1419	10.1636	9.55843	9.68333		9.75503	10.3777	9.49603	9.55938		10.0589	10.0772	9.28949	9.82852		5.95534	5.99143	5.217	5.90797		6.12396	5.62442	4.98187	5.63791		6.17797	5.88902	5.43012	5.07825		6.31332	6.73071
143	eAry1_28000	Os02g0510400	1.90998	1.93741	1.87164	1.8959		1.81738	1.9307	2.44213	1.86285		1.88127	1.88316	1.86859	1.8907		1.93663	1.93136	1.92879	1.84922		1.85067	1.94085	1.91125	1.90446		1.89338	1.95639	1.88061	1.93516		1.91858	1.87443	1.94265	1.95087		1.88393	1.9043	1.87519	1.9681		1.90321	1.86564	1.98253	1.87584		1.88566	1.89966
144	eAry1_49606	Os12g0167401	3.06056	1.93333	2.07157	1.89589		1.81681	2.62595	2.09049	2.13563		2.32564	2.30098	1.868	1.88859		2.88334	3.49686	2.2666	2.04371		1.85039	2.47833	1.90636	1.96822		1.89846	1.969	2.32246	1.93312		2.11778	2.64011	1.94307	3.22045		2.64557	1.89923	2.16239	3.05154		1.89685	1.86371	2.34397	2.07176		2.12228	2.61559
145	44k_25014	Os06g0646600	14.9287	15.058	14.7525	14.775		14.9109	14.9416	14.7353	14.8372		14.8783	15.0103	14.4424	14.9185		14.6288	14.8767	14.5418	14.9524		14.6735	14.8753	14.7446	15.076		14.7762	14.8001	14.5209	14.9774		15.6429	15.7475	15.4337	15.4937		15.4639	15.764	15.6107	15.7554		15.2882	15.4459	15.4196	15.5031		15.3117	15.1152
146	eAry2_23757	Os02g0806500	1.90298	1.93031	1.86555	1.88991		1.81601	1.92307	1.85993	1.85696		1.87575	1.87572	1.86249	2.37972		1.92825	1.92304	1.92371	1.84219		1.8502	1.93188	1.90392	1.89844		1.8858	1.94782	1.87393	1.93963		1.91413	1.86746	1.9394	1.9437		1.87758	1.89959	2.0529	1.96313		1.89562	1.85994	1.97758	1.86946		1.87833	1.89331
147	eAry1_38970	Os03g0257000	3.30548	2.62158	3.27593	3.57341		1.94664	2.63903	3.445	4.03167		2.14971	2.44024	2.66446	3.55721		1.98538	3.05641	2.06484	3.52409		3.82586	1.93551	2.86476	3.80103		1.88727	2.47321	2.97174	2.29646		6.05995	5.78102	5.77197	6.12939		6.15934	5.68031	5.93723	5.62858		6.15914	5.88296	6.08739	5.11433		6.06045	5.65216
148	eAry2_20265	Os01g0724101	1.89872	1.9261	1.86227	1.88614		1.81527	1.91841	1.85629	1.85345		1.87245	1.87125	1.85875	1.88094		1.92329	1.91787	1.92063	1.83771		1.84999	1.92621	1.8993	1.89476		1.8811	1.94219	1.86976	1.92559		1.9113	1.86319	1.93573	1.93939		1.8737	1.89694	1.86445	1.96026		1.89097	1.85636	1.97449	1.86553		1.8741	1.88952
149	44k_13046	Os01g0247500	8.6004	7.60121	8.40139	8.25843		8.38916	7.57163	8.31276	8.44251		8.23704	7.46769	7.50339	8.1913		8.22143	6.79725	8.14614	8.17889		7.90145	7.13306	8.20426	7.94099		7.96923	6.54386	7.00047	7.73863		7.88804	7.44198	8.20427	8.44832		7.87622	7.45771	8.21799	8.41803		7.79804	7.38275	8.1334	8.48741		7.64137	7.00389
150	eAry1_41629	Os01g0152050	2.68407	2.27186	1.85711	1.88722		2.35172	2.64987	2.37262	2.61845		1.86164	2.97338	3.18886	2.52258		2.8137	2.71449	1.91705	2.40408		2.84479	2.01114	2.24164	3.09177		2.28899	2.67469	1.85666	1.93321		1.9059	1.85544	1.93064	1.93957		1.84026	1.89279	1.85684	2.34102		2.63348	2.35747	1.96807	2.58921		1.86703	1.88289
151	eAry2_40165	Os01g0666200	7.46448	7.11224	7.93368	7.80261		7.25643	7.39617	8.03906	7.84357		7.47718	7.11234	7.61658	7.52946		7.13898	7.23476	7.54965	7.58229		7.27228	7.07971	7.88159	7.72958		7.07562	7.49711	7.62328	7.66939		7.64904	7.91501	8.00031	8.17733		7.75485	8.18174	7.94277	8.29359		7.81972	7.94881	7.90031	7.77256		7.87921	7.84867
152	maskBest_04396	Os08g0254600	1.88676	1.91493	1.85227	2.10991		1.81271	1.90492	1.84546	1.84236		1.86362	1.85832	1.848	1.87014		1.91045	1.90206	1.91224	1.82316		1.8487	1.90826	1.88517	2.35345		1.86729	1.92413	1.8569	1.91471		1.90212	1.84966	1.92715	1.92684		1.86241	1.8908	1.85176	1.95284		2.17535	1.8454	1.96564	1.85345		1.86287	1.91977
153	44k_34340	Os07g0117400	2.79343	3.31977	3.66429	3.66883		2.63809	2.60393	3.00219	3.69988		3.0848	2.58179	2.68825	3.20636		2.26635	2.35894	3.48139	3.42637		2.43868	3.46226	2.7403	2.64272		2.48379	3.5973	3.5889	3.22617		2.6724	2.19062	2.19641	2.70024		2.25052	2.55205	2.24765	2.81569		2.33157	3.06689	3.22543	3.09128		2.52906	2.27486
154	eAry1_39746	Os08g0196700	11.3635	11.0403	11.839	11.4372		11.3322	11.024	11.9062	11.52		10.9639	10.6948	11.3452	11.6149		10.6447	11.1421	11.7412	11.353		10.9249	10.9907	11.8158	11.3291		10.4757	10.8954	11.5898	11.1452		10.8221	10.2128	10.6334	11.234		10.7043	10.1438	10.564	11.193		10.4414	9.96043	10.1813	11.0904		10.3486	10.0039
155	44k_29961	NA	2.29269	1.91026	1.8457	2.32394		1.81057	2.13009	1.83885	1.83542		1.86001	1.85016	1.84227	1.93857		1.91889	1.89199	2.04217	1.81652		1.84679	1.89833	2.21198	1.8784		1.85947	1.91127	1.84856	1.9097		2.18017	1.8282	1.92114	1.91967		1.85584	1.88964	1.84309	1.9504		1.87111	2.08824	2.4741	1.84596		1.86288	2.35085
156	eAry2_00559	Os01g0795832	9.40325	9.85654	9.73488	9.55882		9.98707	9.69686	9.25111	9.55337		9.56478	9.83995	9.39845	9.58412		9.85831	10.1093	9.68293	9.49462		9.73805	10.079	9.71843	9.50945		9.81959	9.92249	9.67939	9.49379		10.0956	10.3329	9.99363	10.3043		10.3629	10.2426	10.079	10.162		10.3101	10.3026	10.1504	10.6302		10.3198	10.6268
157	eAry2_36759	Os01g0189700	5.5572	5.9804	5.32823	6.053		5.32105	5.70605	5.00266	5.60193		5.0134	5.03302	5.27117	5.28969		5.73082	5.57732	5.29485	4.89842		5.85757	5.93614	4.85645	5.19196		4.89119	5.18764	5.8414	5.18662		6.39484	5.84265	6.7325	6.12849		6.55613	6.19469	6.38448	6.10268		6.22649	6.42414	6.58508	5.63245		6.30907	6.79806
158	44k_4609	NA	4.20348	3.29461	4.07302	4.46004		3.62603	4.16647	4.50157	4.8877		3.48131	4.54891	3.90303	4.63852		4.28949	4.421	4.51661	3.50496		3.40482	4.89521	3.58648	4.178		3.74965	4.13317	4.9073	4.55106		3.58098	3.9371	3.63481	4.34208		3.95991	4.05393	3.99575	4.18024		4.44692	3.89783	3.6914	4.15002		4.35346	2.89483
159	44k_3658	Os07g0244400	7.42749	7.12215	7.71199	7.80284		6.83009	7.6723	7.87701	7.95327		6.73259	7.45868	7.38599	7.80343		6.00163	7.32679	7.30234	7.73225		6.37143	6.90047	7.33447	7.79146		6.59276	6.79018	7.59698	7.35868		8.95439	8.85351	9.11716	9.20863		9.02898	8.78809	9.06919	8.69812		9.10952	9.12552	9.21242	8.59977		9.18634	8.69061
160	44k_12375	Os11g0540000	7.31999	6.69621	5.95263	6.13076		7.36778	6.67387	6.98232	6.35858		6.40347	7.34137	6.52413	6.48556		7.25588	7.62711	6.72048	6.65827		7.12998	7.41955	7.01802	6.3283		7.65932	6.70615	7.33697	6.38543		6.28025	6.50178	5.72491	6.44733		6.71888	5.88037	6.36426	5.40093		6.88205	6.36738	6.32132	6.25997		7.18502	6.63451
161	eAry1_16446	Os04g0308100	6.74413	6.66731	7.1933	7.42932		7.30934	6.45045	7.60934	7.68218		7.16478	6.03876	7.57033	7.39414		6.54643	5.64991	6.97594	7.1647		6.60788	6.3715	7.25804	6.90749		5.63908	4.87716	6.13354	7.24558		5.611	4.68973	6.01733	7.57339		5.087	4.52442	6.26306	7.57142		4.83423	4.98023	5.72853	8.06001		4.51993	3.71567
162	44k_5661	Os02g0598200	1.87898	1.912	1.84047	1.86398		1.80768	1.89441	1.83492	1.84227		1.86186	1.84449	1.84082	1.85981		1.90783	1.88487	1.90863	1.81414		1.84284	1.88865	1.8679	1.87691		1.85576	1.89931	1.84279	1.90649		1.88569	1.82707	1.91582	1.91589		2.46096	1.89472	1.83487	1.95354		2.64801	1.83307	1.9586	1.84159		2.06285	2.24908
163	eAry2_27725	Os09g0269000	4.10914	4.13428	4.77503	4.60206		4.19485	4.40145	4.01276	4.68691		3.7845	4.41208	3.94248	4.09376		4.62486	4.51486	4.63321	4.29909		4.12886	4.46107	3.68713	4.79481		4.17161	5.35796	4.17228	3.16694		5.24248	4.98231	4.87928	5.09814		4.54105	4.78487	4.66861	4.70418		4.92467	4.85973	5.18791	5.00422		5.37091	4.90862
164	eAry2_29487	Os02g0809800	10.0034	10.2409	10.5235	10.3616		10.1991	10.4822	10.742	10.3631		10.168	10.351	9.93234	10.4428		9.73	9.95105	10.235	10.7992		9.27105	9.87392	10.2543	10.963		9.67873	9.72017	9.96315	11.0541		7.24053	6.78243	7.83284	7.79574		6.97162	6.78935	7.19136	7.50163		7.29797	5.9757	6.90431	6.93855		5.59938	6.62404
165	eAry1_44271	Os02g0517333	4.08086	4.83259	5.50995	4.95801		2.88289	5.68879	5.42717	5.21898		4.59674	5.82684	5.12896	5.32439		2.72333	4.87389	4.79583	4.28499		1.95421	4.86079	4.81098	5.36785		3.0924	5.02009	5.7302	5.05115		5.40462	5.66617	6.35842	6.75528		5.3421	5.58352	6.49264	6.10138		5.00094	5.71909	6.76656	5.98226		6.04921	5.40296
166	eAry2_02868	Os06g0498150	2.20997	3.4215	1.83957	3.56052		2.30875	1.8984	1.83614	1.83543		2.38824	2.21892	2.1407	1.84329		1.98143	1.89515	1.91358	3.43918		2.9644	1.88904	1.8665	3.07836		2.36133	2.42145	2.23296	2.76162		2.75068	2.7659	2.11751	2.53442		2.2923	3.07905	2.2388	2.3505		2.88826	2.25887	2.22678	1.83227		2.94995	3.42037
167	44k_16176	Os07g0242400	5.3505	5.18888	5.11912	4.96328		5.37441	5.24153	5.17449	4.97302		5.38138	5.28286	5.46476	4.86369		5.94698	5.52407	5.55711	4.75537		5.28389	5.37101	5.15726	4.88158		5.9066	5.46975	5.34734	5.02733		5.24204	5.23097	5.24651	5.06352		5.1813	5.43637	5.13815	4.96353		5.41063	5.51643	4.8818	4.77693		5.17662	5.72153
168	eAry2_41513	Os06g0141166	10.5717	10.1766	10.3588	10.5556		10.4986	10.3364	10.4309	10.641		10.4702	10.2185	10.3142	10.5923		10.4727	10.1125	10.3986	10.6915		10.4696	10.2942	10.3864	10.707		10.3806	10.1696	10.3677	10.6274		10.6882	10.7636	10.643	10.458		10.6397	10.7288	10.4832	10.3607		10.6687	10.8087	10.2491	10.0322		10.6725	10.6774
169	44k_39471	Os02g0150900	10.8403	11.1061	10.9877	11.2961		10.9262	11.0731	10.9853	11.4411		10.7251	11.1254	10.9617	11.4368		10.6158	11.1437	11.0567	11.2288		10.774	11.2485	11.0773	11.2926		10.7639	11.1292	11.0576	11.1056		11.3653	11.3744	11.0906	10.7622		11.4743	11.4427	11.1	10.8192		11.3122	11.0132	11.0698	10.6179		11.3382	11.4541
170	eAry1_36340	Os07g0564750	3.61645	2.8674	3.27767	3.42761		2.85571	1.90831	2.55673	3.54827		1.88098	1.85037	1.85487	2.98332		2.88935	2.30811	1.92865	2.75329		1.86815	1.89552	2.72674	2.69136		1.86665	1.89528	2.01462	1.94016		3.14112	2.64129	2.51484	2.77395		3.3297	1.91542	2.58554	3.28055		2.99931	2.20301	2.57389	4.246		3.39234	1.94858
171	eAry2_18205	Os08g0508000	2.58802	2.26539	1.84386	3.02526		2.11404	1.91057	3.24145	2.52171		2.46454	3.53596	3.36407	2.83691		2.44781	1.89178	2.66207	2.85183		1.83669	1.89723	2.36853	4.42059		3.12312	2.90932	1.84367	3.97501		3.05525	3.20091	2.13398	1.96107		2.41635	2.20715	2.13199	3.98009		3.0112	3.96455	2.96001	4.01078		1.88926	3.95958
172	eAry1_27792	Os01g0151200	13.7941	13.3618	13.4587	13.6451		13.6275	13.3241	13.5447	13.5976		13.5667	13.3616	13.4216	13.4998		13.6274	13.3138	13.408	13.7312		13.4645	13.3752	13.4626	13.5587		13.5249	13.2014	13.4169	13.5359		13.7472	13.5302	13.4854	13.6301		13.8114	13.4801	13.3469	13.277		13.9216	13.6822	13.409	13.2646		13.8925	13.504
173	eAry1_42305	Os10g0576750	2.25518	2.17715	2.04041	2.11303		1.84379	2.19516	2.08083	2.11515		2.07803	2.14211	2.05956	2.16326		2.29131	2.30117	2.11231	2.14109		1.86884	2.38686	2.21341	2.07943		2.20838	2.21377	2.19821	2.13972		2.08175	2.08976	2.09861	2.3419		2.12598	2.08962	2.10239	2.18978		2.15662	2.02993	2.21507	2.14638		2.19545	2.12466
174	eAry2_04949	Os02g0831650	2.2536	3.29114	2.03976	2.11176		1.84447	2.19373	2.08036	2.11387		2.07744	2.14129	2.2211	2.16092		2.28953	2.47721	2.11134	2.13956		1.86824	2.38453	2.21123	2.07843		2.20747	2.21318	2.19571	2.13825		2.08093	2.08897	2.18772	2.33897		2.12497	2.0893	2.10039	2.18768		2.15531	2.02949	2.21298	2.14418		2.19434	2.12343
175	eAry1_49805	Os09g0249900	14.0433	13.8964	13.8374	14.1357		13.8563	13.9143	13.7492	13.8396		14.1384	13.8643	13.9077	13.8261		14.3485	13.792	13.9086	13.9561		14.0714	13.8276	13.7703	14.1433		14.0992	13.9767	13.6374	14.1508		13.9053	13.7338	13.6893	13.5156		13.81	13.8816	13.5132	13.6442		13.832	13.7537	13.7518	13.3395		13.6787	14.1008
176	eAry1_08165	Os08g0531300	2.34954	2.17545	2.03831	2.11381		2.1317	2.38942	2.07926	3.10283		2.20802	2.26981	2.06183	2.1562		2.2914	2.29697	2.10925	2.50079		2.53771	2.38201	2.20662	2.1342		2.2078	2.2183	4.4068	2.13529		2.09008	3.20946	2.09676	2.33538		2.86883	2.08801	2.35894	2.32005		2.87675	2.62857	2.2088	2.90934		2.30167	2.26167
177	44k_20761	Os08g0517500	11.275	10.9339	10.6566	10.604		10.9562	10.8477	10.7701	10.6441		10.9345	10.8887	10.6361	10.5047		11.1883	11.2722	10.7875	10.8294		11.1184	11.0306	10.8372	10.5628		11.1722	11.0318	10.9829	10.5902		11.4668	11.6154	11.076	11.017		11.6512	11.5138	11.1229	10.556		11.7061	11.5468	11.0238	10.6303		11.6954	11.697
178	eAry2_03919	Os08g0275200	2.85158	3.6932	4.24931	3.57051		2.74537	3.76605	2.77119	3.17026		4.27358	2.79689	4.16714	2.87172		4.05083	3.97594	4.37351	2.81257		4.06113	2.95461	3.32213	2.79455		2.97565	3.64431	2.76798	3.80561		4.0595	3.02911	3.68624	3.1461		2.25301	3.59186	3.50702	3.26692		3.05907	4.36867	3.63149	3.69635		2.20276	3.69757
179	eAry1_00329	Os12g0466900	7.6818	7.50306	7.54966	7.45856		7.26998	7.2631	7.43561	7.71183		7.40882	7.23469	7.32737	7.47791		7.27984	7.3459	7.28563	7.73078		7.27799	7.19408	7.30459	7.40351		7.46262	7.29217	7.55998	7.22435		7.75705	7.74495	7.83654	7.93157		7.838	7.62275	7.7563	7.58049		7.73226	8.08289	7.45346	7.40466		7.92318	7.77176
180	44k_33194	Os04g0671800	9.74195	10.0188	9.79315	10.0134		9.61485	9.95378	9.66014	9.85938		10.0225	9.86608	9.75974	9.80262		10.168	9.7215	9.74078	9.84367		9.76328	9.79287	9.48284	9.90423		9.9045	9.97017	9.5332	9.84557		9.71876	9.57597	9.49484	9.41931		9.47364	9.56379	9.33615	9.59381		9.5059	9.68748	9.46159	9.55		9.54997	9.67656
181	eAry2_40617	Os09g0130800	13.9598	13.8028	13.7371	13.7992		13.8184	13.6757	13.6205	13.7477		13.8173	13.5632	13.6924	13.7433		13.9571	13.6828	13.7434	13.865		13.8371	13.7591	13.7975	13.7997		13.7524	13.7204	13.6163	13.7734		13.6104	13.1839	13.4047	13.4361		13.506	13.1698	13.1588	13.1769		13.4603	12.9905	13.2297	12.7582		13.4267	13.2707
182	eAry1_45068	Os10g0365800	11.566	11.9285	11.7668	11.5505		11.3904	11.8935	11.9852	11.7397		11.447	12.0232	11.6507	11.8699		11.9413	11.8508	11.893	11.6466		11.2624	12.0335	12.0866	11.6487		11.9028	11.8311	11.6457	11.7447		11.8634	11.6567	11.8399	11.8605		11.8914	11.6855	12.0051	11.7934		11.7411	11.2989	11.6797	11.8527		11.6937	11.4305
183	44k_38739	NA	5.48325	5.08523	5.19085	5.44396		5.04964	5.71288	5.02153	5.66545		5.29914	4.66167	4.94633	5.58846		4.6933	5.39834	5.19961	5.33947		4.89885	5.05312	4.86161	5.58899		4.99709	5.40661	5.46439	5.58741		5.16752	5.48325	5.25799	4.78186		5.19256	5.15096	5.35903	4.54495		5.06382	5.1018	4.77745	4.42032		5.15275	5.11316
184	eAry2_43052	Os03g0816200	7.18193	6.76841	6.71931	6.23543		6.42232	6.656	6.10158	6.04535		7.17853	6.31002	6.2175	6.05645		6.95195	6.53385	5.74032	6.58299		7.23641	6.4137	5.55448	6.05542		7.03192	6.56052	6.15323	5.96175		6.1057	6.37521	6.20535	6.08849		5.36016	6.33498	5.84088	6.27928		6.13788	7.01763	5.70555	5.86662		5.98532	6.22014
185	44k_38755	NA	3.41743	4.59864	3.97395	3.80078		3.97534	4.0785	3.61132	3.84244		2.10168	3.25173	4.95193	3.18969		3.6422	3.49603	5.04424	4.60292		3.75738	4.9506	4.28183	4.0917		2.84874	4.63956	4.93472	3.78017		3.36911	3.54753	3.59654	4.35021		4.06522	4.05648	3.6076	4.53428		4.34121	4.85407	4.06165	4.15293		4.40747	4.54969
186	eAry2_00553	Os10g0149200	2.7072	2.93724	2.75365	2.76511		2.26834	2.60532	3.05293	3.92603		2.56808	2.98074	3.01254	3.06829		4.29604	3.03822	2.82748	3.77804		2.09961	4.09344	3.0765	3.44901		3.66445	2.22152	3.61172	3.49219		2.4071	2.23725	2.07978	3.01773		2.787	3.33564	2.76312	3.19272		3.34353	2.19832	2.19621	3.11459		2.67006	2.10536
187	eAry2_38497	Os06g0230201	2.20603	3.13744	2.3539	2.6426		1.81041	2.15355	2.06143	2.70398		2.41507	2.11347	2.03733	3.18855		2.2377	2.39218	2.39507	2.97656		3.49251	2.67143	2.1555	3.17021		2.17733	2.18626	2.15206	2.71556		2.40965	2.55057	2.50628	2.27667		2.52046	2.07041	2.06371	2.51085		2.12073	2.25591	2.82739	2.09591		2.16487	2.33226
188	44k_4633	Os05g0430200	10.3871	9.77437	9.99708	9.88425		9.65112	9.8163	10.2093	9.77574		10.1499	9.38561	9.96383	9.75134		9.64361	9.27875	9.72958	10.091		9.94447	8.93901	9.77467	9.98825		9.64079	9.25466	10.038	9.75821		11.255	11.0309	11.4628	11.4576		11.1608	10.9436	11.2639	11.1868		11.3591	11.5053	11.2692	10.6596		11.2272	11.0511
189	eAry2_15481	Os07g0211500	2.15869	3.78152	2.97487	2.10182		2.50804	3.62543	2.05584	2.07151		3.48198	2.30441	4.62151	2.0987		3.08752	2.58869	2.30408	2.24094		3.46681	3.42906	2.37221	3.06629		4.73374	2.18897	3.41383	2.16635		2.50469	2.59842	2.83128	2.25225		2.07646	2.94391	2.05535	2.13645		2.53356	2.78416	3.75475	3.25426		2.31398	2.42374
190	44k_24607	NA	7.12528	7.76267	7.94058	7.56596		7.2362	7.98102	7.51139	7.64324		7.29329	7.75983	7.73219	7.51827		7.73879	8.15066	7.94181	7.35303		7.77318	8.00986	7.96315	7.62461		7.52892	8.09543	7.85176	7.64296		7.63742	7.63293	8.00999	7.59656		7.5303	7.55861	7.98008	7.17671		7.22035	7.21019	8.11864	7.30152		7.1151	7.81344
191	eAry2_35216	Os01g0564600	2.18455	2.13892	2.0111	2.06845		1.84833	2.14195	2.05265	2.06609		2.04539	2.10071	2.02798	2.09292		2.21651	2.2431	2.07518	2.08218		1.85722	2.29475	2.1404	2.04637		2.15071	2.17327	2.13311	2.09374		2.04949	2.05447	2.06185	2.24154		2.08189	2.06105	2.05411	2.13106		2.1068	2.00565	2.15422	2.0798		2.14138	2.07916
192	eAry1_34340	Os11g0244200	2.17758	2.13613	2.0093	2.155		1.84807	2.22953	2.05058	2.50334		3.27382	2.16619	2.02595	2.07757		2.29891	2.23898	2.07305	3.17074		1.85686	4.08212	2.13661	2.28571		2.55054	2.17308	2.12902	2.72494		2.03781	2.29754	2.16791	2.24281		2.07907	2.05899	2.33345	2.37944		2.21586	2.15117	2.15063	2.07649		2.92218	2.08719
193	eAry2_40514	Os05g0528900	9.79612	9.51643	8.99067	9.02953		9.24572	9.49627	9.31692	8.94876		10.034	9.55375	9.35599	8.78397		9.51005	9.25499	8.91451	9.18299		9.63364	9.063	8.89898	9.13164		9.70547	9.31976	9.40589	9.05133		9.87216	9.93924	9.7599	9.6812		9.97398	9.77917	9.64454	9.65696		10.2153	10.7424	9.65291	9.36535		10.2069	9.98058
194	eAry1_07944	Os03g0700800	10.7076	10.953	11.1165	10.7853		10.5737	10.8504	11.0607	10.7583		10.4753	10.8049	11.0234	10.724		10.6549	10.9441	11.0884	10.7452		10.644	10.9145	11.0864	10.8149		10.5731	10.904	11.0398	10.7848		11.1518	10.8445	11.2996	11.2315		10.8482	10.8732	11.2271	11.1262		10.8557	10.5514	11.2562	10.8859		10.9824	10.8042
195	eAry1_41974	Os09g0344900	7.89071	8.73874	8.46554	8.07782		7.33773	8.6703	8.2538	7.88702		7.90173	8.40211	8.36743	7.74		8.35039	8.88857	8.82463	7.95949		8.18641	8.84811	8.46771	8.15957		8.44199	8.9689	8.72257	7.97456		8.99117	9.59005	9.24942	9.11696		9.0083	9.61828	9.10464	8.903		9.05876	9.44475	8.81138	8.66976		8.7339	9.62012
196	44k_27358	Os06g0264800	10.0361	10.6255	9.1069	9.1007		10.0445	10.379	10.1555	8.74014		10.7022	10.886	10.3231	9.05897		11.4885	10.5643	10.3432	9.56018		10.6857	10.8884	10.2938	9.67128		11.3743	10.7447	10.0442	10.3749		7.92317	8.85553	7.74657	7.93734		8.41288	8.2213	7.5685	7.90017		8.91314	9.08302	8.00295	7.66948		8.22368	10.0042
197	44k_40590	Os03g0442800	2.1345	2.10788	1.99105	2.1791		1.84498	2.10855	2.02778	2.03275		2.02242	2.06916	2.00567	2.05782		2.16876	2.1935	2.05252	2.04603		1.8543	2.23115	2.10221	2.02634		2.10663	2.1412	2.08911	2.06797		2.02728	2.02766	2.0422	2.18624		2.05036	2.0376	2.02766	2.10263		2.07404	1.9862	2.12353	2.04599		2.09648	2.05192
198	eAry1_38943	Os07g0538350	2.11812	2.10394	1.98882	2.03886		1.84449	2.17882	2.02482	2.03059		2.01981	2.58203	2.00329	2.05463		2.45423	2.77682	2.05145	2.04111		1.85403	2.43871	2.32742	2.63305		2.10168	2.16112	2.08457	2.06549		2.02481	2.02468	2.04388	2.47175		2.04696	2.40099	2.58158	2.09596		2.07041	1.98236	2.12033	2.25646		2.09125	2.0491
199	44k_40133	Os01g0167900	3.24682	3.65724	3.8218	3.33083		3.18089	3.31388	3.01972	3.58251		2.85572	3.94836	4.37763	2.67628		2.21482	3.94384	3.27658	2.63469		1.91129	4.03357	3.39456	3.8435		2.65068	3.73806	3.17776	3.16582		2.92725	3.4062	2.73852	2.98207		3.34531	2.02805	3.87409	4.49441		3.28877	3.24445	3.549	4.83456		2.94169	2.45772
200	eAry1_28791	Os09g0570300	12.2104	11.1883	11.5046	11.8083		12.0148	11.3729	12.0899	12.2924		11.6815	11.8409	11.5528	12.2055		11.6713	11.5278	11.5988	12.2908		11.4602	11.5821	12.0439	11.8438		12.0541	11.0011	11.8597	11.9159		11.178	11.4701	11.0612	11.3817		11.6175	11.1741	11.4837	10.7239		11.5928	10.9066	10.946	11.2001		11.4847	11.0222
201	eAry2_19671	Os01g0141900	9.05914	8.79502	8.89119	8.94392		8.79102	8.85566	9.33077	9.25454		8.6594	9.01763	9.12737	9.30679		8.73514	9.03854	8.93624	9.24677		8.51283	9.06094	9.37746	9.02124		8.87251	8.75257	9.25872	9.08624		9.01323	9.21346	9.22297	9.39134		9.20019	9.02456	9.36101	9.10343		9.18819	8.8561	9.00634	9.10979		9.0973	8.94917
202	eAry1_14700	Os03g0710500	2.10908	2.09013	1.97977	2.02699		1.84268	2.0903	2.0126	2.01652		2.00962	2.05148	1.99327	2.04102		2.14333	2.16333	2.04018	2.02695		1.85325	2.1983	2.08323	2.01525		2.08272	2.12275	2.06614	2.05415		2.01497	2.01225	2.03177	2.15978		2.03255	2.02407	2.01363	2.08819		2.05615	1.97487	2.10777	2.02885		2.07065	2.03739
203	44k_6614	Os10g0525000	14.101	14.6087	14.097	14.3236		14.0382	14.6606	13.887	14.2107		14.1	14.534	14.119	14.4224		14.0717	14.4819	14.1166	14.1774		14.1058	14.5146	14.1009	14.3426		14.0373	14.5638	14.0937	14.2977		14.0176	14.2481	14.0641	14.0283		13.9627	14.2466	14.1441	14.0248		13.9494	13.9095	14.22	14.08		13.9553	14.3821
204	eAry1_38484	Os10g0335050	2.09479	2.07906	1.97287	2.01826		1.84124	2.07915	2.00314	2.00639		2.00171	2.04071	1.98563	2.03138		2.12821	2.1448	2.03296	2.01498		1.85281	2.17933	2.07238	2.00838		2.06853	2.11119	2.05269	2.04573		2.00753	2.0029	2.02539	2.14419		2.11894	2.01572	2.00511	2.0795		2.04571	1.96789	2.09833	2.01843		2.0556	2.02862
205	eAry2_07887	Os12g0634700	8.05828	7.77351	7.80415	8.43156		7.70611	7.65842	7.78076	8.52362		7.88583	7.48313	7.92419	8.44474		7.88029	8.02982	7.9963	8.33032		7.74874	8.00422	8.04742	8.49922		7.6436	7.98852	7.98376	8.54742		7.90613	7.50612	7.38128	7.14006		7.74944	7.70336	7.34559	6.74475		7.55122	7.08996	7.25358	6.534		7.38289	7.76226
206	eAry1_11155	Os11g0227000	11.1697	11.3264	11.3346	11.0309		11.4415	11.3517	11.0076	10.8482		11.4514	11.2657	11.0907	10.786		11.4884	11.4636	11.26	10.9584		11.4031	11.4589	11.1245	10.9221		11.4579	11.4064	11.1032	11.0266		11.495	11.7738	11.7604	11.8097		11.2778	11.6269	11.9228	11.927		11.5028	11.4975	11.7134	12.232		11.2443	11.9427
207	eAry1_22432	Os07g0196800	2.0765	2.0643	1.96374	2.00658		1.83909	2.06428	1.99059	1.99345		1.99103	2.02666	1.97536	2.0188		2.10814	2.12112	2.02263	1.99797		1.85226	2.15475	2.05735	1.99921		2.05023	2.09559	2.0356	2.03452		1.99782	1.99077	2.01689	2.12388		2.00732	2.0046	1.99384	2.06813		2.03222	1.95891	2.0856	2.00427		2.03719	2.01694
208	eAry2_17008	Os03g0784400	10.7213	10.8749	10.8829	10.8364		10.5652	10.7618	10.6975	10.8153		10.8226	10.7119	10.8707	10.8666		10.6616	10.8052	10.7534	10.7531		10.691	10.8042	10.7622	10.8729		10.6406	11.0061	10.8082	10.8998		10.9185	10.9148	10.914	10.8867		10.9158	11.1643	10.9261	11.2921		10.8319	11.0048	10.9938	11.476		10.8865	10.802
209	eAry2_24538	Os07g0133100	5.41299	5.59835	6.28606	7.05082		4.94032	6.28328	5.79435	7.09902		5.17905	4.78156	5.48459	6.64038		4.40839	4.60681	5.15522	5.89307		3.04315	3.41733	5.34572	5.61127		3.51143	4.07842	5.0769	4.96887		5.95311	6.28013	5.93785	6.14472		6.08407	6.45558	6.95369	6.52439		5.40448	6.18075	5.86892	5.86677		5.16856	5.25631
210	44k_6172	Os08g0532700	2.94413	2.04976	1.95489	2.66247		2.13684	2.04816	1.97871	2.49194		2.78277	2.01278	1.96506	1.99792		3.16938	2.09932	2.01374	2.12131		1.86053	2.47379	2.27519	2.48808		2.04676	2.07955	2.01925	2.40915		1.98868	1.97033	2.00848	2.10378		2.00198	1.99385	1.98265	2.05696		2.14753	2.0839	2.07364	1.98967		2.02091	2.37117
211	eAry1_30057	Os09g0323100	9.52767	9.26536	9.18708	9.3091		9.26478	9.0676	9.39193	9.24447		9.26119	9.12104	9.08819	9.11515		9.73502	9.29114	9.35893	9.4789		9.38239	9.14291	9.44624	9.33315		9.4725	9.26995	9.20956	9.32172		8.81866	8.73588	8.80348	8.79374		8.70381	8.62885	8.62868	8.71805		8.81142	8.65497	8.76846	8.29111		8.81683	8.75088
212	eAry1_24775	Os02g0276500	8.32421	8.21663	7.99695	8.07141		8.04652	8.26978	8.19347	8.03953		8.25533	8.37124	8.03546	8.07123		8.69755	8.11255	8.22634	8.32755		8.35974	8.39542	8.18152	8.14926		8.46588	8.18693	8.10269	8.15637		7.0661	7.56006	7.45891	7.60999		7.11833	7.21896	7.4357	7.67547		7.214	7.38016	7.53116	7.49654		7.18015	7.53056
213	eAry2_14050	Os02g0791700	8.79744	7.53571	8.60869	8.76139		8.77895	7.7012	7.65157	8.25038		8.34285	7.30411	7.89085	8.35594		8.52484	8.12923	8.76811	8.96754		9.20393	7.73955	8.34237	8.87073		8.49821	8.17055	8.3533	8.83144		9.18584	8.60929	8.36758	7.55155		9.11048	9.03398	8.27614	7.32004		8.95366	8.53569	8.67411	7.72935		9.65779	8.72702
214	eAry1_47423	Os07g0657950	4.94245	4.84118	4.73797	4.79907		4.31555	4.1408	4.77812	4.47527		4.71962	3.97326	5.09956	4.77476		5.86269	5.24705	5.25314	4.77113		5.19228	3.95417	4.2436	5.15322		5.53023	4.39081	4.51743	4.97158		4.47605	3.93659	4.14882	4.07584		4.8411	3.97139	4.35368	4.036		4.91475	4.01635	4.59286	3.50493		4.87585	4.57892
215	44k_24694	Os09g0489500	2.03266	2.02936	1.94174	2.18122		2.71374	2.02929	1.96158	1.96047		1.96739	1.99282	1.94958	1.98599		2.06041	2.06976	1.99794	2.24688		1.89024	2.09571	2.02079	1.97697		2.00854	2.05615	1.99537	2.00756		1.97611	2.16904	1.99603	2.07389		1.97692	1.97844	1.96478	2.04073		2.00092	2.70396	2.05567	2.31097		1.99911	1.99538
216	eAry2_43942	Os06g0630300	7.77753	7.65017	7.78937	7.78839		7.47041	7.50427	7.8227	8.01355		7.22312	7.62529	7.43812	7.90687		7.37802	7.66685	7.61504	7.87165		7.15965	7.59052	7.81864	7.74263		7.4581	7.46171	7.88037	7.54645		7.9894	7.92377	8.10006	7.96079		7.96672	7.78967	8.0986	7.72679		8.01965	7.85417	7.95437	7.89		7.98587	7.83783
217	44k_22551	Os07g0295200	9.34297	9.10676	8.89988	9.19664		9.36233	9.04557	9.02117	9.36757		9.01315	9.0972	8.9704	9.26108		9.07633	9.32096	8.98121	9.3039		9.10224	9.1701	9.01868	9.11081		9.21966	8.96711	9.11592	9.1118		9.3352	9.66001	9.14611	9.17507		9.5879	9.41347	9.27097	8.87181		9.54572	9.50607	9.12485	9.13155		9.42542	9.44932
218	eAry2_46527	Os03g0725800	8.78042	8.84792	8.9481	8.79935		8.61313	8.75748	9.07798	9.32228		8.72896	8.93361	8.85802	9.44567		8.32221	8.84418	8.85495	9.05115		8.24327	8.81263	9.00421	9.08806		8.60535	8.5956	8.7732	9.01018		8.52335	8.63713	9.18589	9.38006		8.41138	8.62172	9.32037	9.12807		8.46011	8.5321	9.04048	8.77791		8.28048	8.35518
219	eAry2_38937	Os08g0509901	2.01009	2.01336	1.93063	1.96586		1.83084	2.01315	1.94649	1.94351		1.94893	1.97648	1.93664	1.96765		2.03817	2.04565	1.98631	2.06511		1.85147	2.06757	2.00206	1.96575		1.98676	2.03781	1.97534	1.99471		1.96624	1.94967	1.98614	2.04952		1.96219	1.96613	1.94869	2.02768		1.98554	1.92681	2.04138	1.95034		1.98149	1.97412
220	eAry2_24729	Os03g0352500	10.922	10.8809	10.7384	10.8586		10.8339	10.7837	10.659	10.8002		10.7195	10.7743	10.5959	10.8854		10.8163	10.8727	10.7423	10.8882		10.7899	10.8873	10.6975	10.7372		10.8112	10.7796	10.6968	10.7526		10.6003	10.6359	10.389	10.3305		10.5949	10.5781	10.3485	10.0168		10.6276	10.4604	10.2719	10.0451		10.6033	10.5503
221	eAry2_34116	Os05g0299300	9.86654	9.51526	9.38828	9.76178		9.85224	9.6754	9.49927	9.93893		9.55457	9.61247	9.4774	9.82969		9.50537	9.79315	9.54528	9.94063		9.69291	9.76032	9.56154	9.64425		9.66058	9.69648	9.73203	9.54885		9.57339	9.5262	9.4484	9.62307		9.64117	9.53118	9.58766	9.29199		9.58833	9.53477	9.20262	9.38556		9.60971	9.35108
222	eAry1_09564	Os05g0554601	2.94222	2.12946	2.19847	2.17987		3.08856	2.00177	1.93602	2.5051		1.93993	1.96607	1.92873	3.08969		3.0339	2.03095	2.10107	3.2802		4.03061	2.45409	1.98971	1.96018		1.97316	2.02726	1.9626	2.21015		2.35069	1.94126	1.98046	2.03521		2.56638	1.95859	1.93887	2.01997		2.36648	1.91996	2.03353	1.94052		1.97853	1.9653
223	44k_18429	Os06g0676400	1.987	2.69174	1.91969	2.36395		1.93179	3.52805	2.56493	2.31168		2.43286	1.94165	1.92625	2.43366		2.0171	3.21124	2.19387	2.56157		2.46426	2.64874	1.9809	2.74878		2.90789	2.70757	2.8548	2.17778		2.10217	1.98597	2.1924	2.02607		2.17688	2.42606	2.7885	2.01495		1.96455	2.37309	2.02822	1.93419		2.48412	2.22917
224	eAry1_42102	Os10g0555900	9.85038	10.8909	8.70923	8.37381		10.3284	11.0867	10.8734	8.39072		11.19	12.1315	8.44473	9.85422		11.4733	10.1727	9.6073	10.1432		9.3184	11.3275	10.2982	10.8874		11.6656	10.5423	7.42194	10.9698		8.34911	9.22751	4.32292	6.98064		8.44303	7.40132	4.2038	9.16366		9.31268	8.7827	3.2006	7.78133		7.12469	9.25044
225	eAry2_34362	Os07g0119800	6.31632	5.89763	3.30165	1.94235		5.72553	3.45396	1.91784	1.91366		6.74214	4.76022	4.17932	3.16383		2.14937	3.03217	5.38825	3.22599		5.67049	4.46045	5.72548	4.9593		3.09072	3.27263	4.31333	4.18478		4.95869	6.89553	4.64144	2.52711		3.51081	6.66841	4.73971	4.92352		3.66906	7.10984	4.95592	6.74016		2.62309	5.62714
226	44k_19392	Os07g0544800	15.7409	16.2162	15.4684	15.3233		15.8745	16.2158	16.4285	15.297		16.0193	16.4316	16.3461	15.6124		16.7024	16.4145	16.2167	15.5029		16.3092	16.3823	16.204	15.7551		16.4162	16.273	16.2887	16.2542		15.7097	16.025	15.992	16.1912		15.9252	15.5721	16.1539	16.0138		16.2237	15.9607	15.9285	16.109		16.0768	16.5184
227	44k_28189	Os02g0251900	1.96462	1.98376	3.80943	2.43057		4.65191	1.98093	1.91062	1.90157		1.91966	1.93864	2.68745	1.93308		1.99681	1.99603	2.26718	2.13875		1.96525	2.0134	1.96052	2.6464		1.94412	2.08372	1.92697	1.97072		1.95812	2.14671	3.09808	2.86459		2.56392	1.94043	2.14718	1.98895		1.95329	2.75981	2.10221	3.63907		1.94412	1.95219
228	eAry1_11214	Os03g0194400	7.63863	6.75352	6.92772	7.0012		7.06001	6.96924	7.2324	6.99348		7.36201	7.09995	7.39526	7.25346		7.55943	7.39759	7.14911	7.23535		7.44355	7.32888	7.31651	7.20787		7.65216	7.34722	7.37989	7.31357		6.66625	7.2172	6.79678	6.90664		7.14974	7.25767	6.81929	6.81411		7.24296	7.08191	6.95023	7.30179		7.02459	7.24132
229	44k_23986	Os04g0636600	7.92778	7.83729	8.09197	7.80686		7.93922	8.17459	8.03962	8.09358		8.21859	8.0419	8.38044	7.9283		8.07267	7.75261	8.29209	7.65406		7.81493	7.63991	7.93935	8.18094		8.1641	7.7365	8.1911	8.35677		8.04731	8.14315	7.99278	8.27862		7.90415	7.63967	7.96975	7.58805		8.35434	7.82207	7.9767	7.27856		8.27575	8.06619
230	eAry1_37210	Os12g0628400	5.23138	6.51499	5.62957	5.53792		5.02555	6.11071	5.99608	5.6448		6.11731	6.52397	5.66396	5.48587		6.41674	6.32199	5.95561	5.83829		5.82198	6.70972	6.14828	6.21654		6.42369	6.76132	5.96763	6.09416		5.36173	5.40223	5.27814	5.27946		5.19755	5.36403	5.47142	5.08323		6.15967	5.65194	5.55986	4.46852		4.81229	5.00456
231	eAry1_23802	Os11g0142500	10.3086	10.5626	10.8838	10.598		10.1376	10.555	10.8829	10.6936		10.3229	10.6286	10.4745	10.6048		10.1928	10.2464	10.4411	10.5196		10.1322	10.2265	10.5051	10.5722		10.1449	10.302	10.416	10.4091		12.0111	11.8671	12.4076	12.4835		11.9446	11.8126	12.1514	12.5873		11.8279	12.003	11.9951	12.2575		11.8037	11.541
232	eAry1_18856	Os02g0649000	3.31394	3.31956	4.26312	5.00915		3.19314	3.57307	3.65003	5.44986		3.50353	3.23104	2.50091	5.00794		4.18357	2.90907	2.85986	4.86509		2.49088	2.62192	4.15785	4.7075		3.48323	3.88683	1.8936	4.4361		3.96338	3.8319	4.06543	4.19327		4.77016	4.25648	4.30554	4.5133		4.08133	3.09003	3.96143	4.02811		3.20059	3.94242
233	eAry2_14360	Os06g0634300	11.7318	11.5837	11.7939	11.876		11.7406	11.4639	11.6143	11.6146		11.8008	11.3552	11.5614	11.463		11.9248	11.4705	11.7225	11.7467		11.8481	11.5015	11.5588	11.68		11.6966	11.6511	11.4979	11.706		10.7135	10.0167	10.5911	10.5685		10.478	10.0552	10.128	10.6637		10.4098	10.246	10.2041	9.99968		10.4831	10.1491
234	44k_30644	Os09g0485800	12.7604	11.959	12.2544	11.8572		12.6626	11.8528	12.2975	11.7641		12.3588	12.0242	12.3626	11.5445		12.3882	12.2138	12.378	12.2944		12.5352	12.1006	12.6602	11.9821		12.4804	11.6867	12.419	11.9856		13.2175	13.3795	12.8619	12.8449		13.4829	13.3192	12.9197	12.1435		13.512	12.9186	13.1412	12.3815		13.4104	13.333
235	eAry2_10969	Os06g0531600	1.83903	4.47796	2.08238	2.36406		1.81935	4.91898	4.62335	2.62072		3.94438	5.80449	3.82564	3.17807		4.65623	4.36562	4.20085	2.41447		1.85218	4.90436	3.79538	3.11487		4.59317	4.52317	3.69969	4.15147		1.92056	2.13794	1.94827	1.96651		1.95223	1.90158	2.48142	2.55972		2.56451	2.66044	2.75137	2.91889		1.88969	2.83992
236	eAry1_03000	Os09g0444200	10.1063	10.4618	10.2052	10.2127		10.1881	10.494	10.4784	10.2571		10.336	10.566	10.0058	10.3863		10.4383	10.3988	10.1484	10.2823		10.0398	10.4137	10.2299	10.4218		10.4033	10.3499	10.0712	10.5444		9.70379	9.84053	10.0984	10.1654		9.74504	9.72213	10.0654	10.1696		9.89036	9.93913	9.8712	9.56847		9.77217	10.075
237	44k_42555	Os01g0928300	8.89134	8.3332	8.78134	8.732		8.48486	8.26251	8.63037	8.66654		8.49046	8.07367	8.53596	8.56563		8.15668	8.06598	8.35538	8.73108		8.66489	7.86882	8.35415	8.63821		8.16127	8.30824	8.58666	8.34777		9.0248	8.86525	9.02419	9.14642		8.8476	9.05814	8.90095	9.06915		8.83787	9.03391	8.8529	9.01566		9.04404	8.6584
238	44k_21	Os12g0152700	13.2202	13.0518	12.7958	12.9263		13.1768	12.9995	12.204	12.7296		12.9662	12.8196	12.4279	12.6205		12.9133	13.1436	12.6364	12.7744		13.4639	12.9921	12.4765	12.8124		12.9451	13.3443	12.6624	12.7096		13.8695	13.5223	13.6786	13.4687		13.7641	14.0084	13.609	13.4725		13.4287	13.3687	13.7161	13.4521		13.7225	13.4452
239	44k_40298	Os07g0232800	13.01	12.7654	13.963	13.5495		12.7716	12.9309	12.4973	13.0253		12.9275	12.9746	13.38	12.9589		10.576	11.4496	12.5942	12.8056		11.3138	11.7455	12.5136	12.8476		10.9491	11.6765	12.9316	12.4608		12.8008	12.828	13.1261	13.0522		12.7225	12.7166	13.6651	13.2853		12.4894	13.703	14.129	13.6264		11.5775	10.3303
240	maskBest_06509	Os04g0291900	1.89729	2.87455	2.36094	1.88459		1.81663	2.40996	1.85405	1.85218		1.8712	1.8698	2.6057	1.87915		1.92161	2.46836	1.91897	1.83605		1.85168	2.42048	1.89748	1.89286		1.87953	1.94023	1.86481	1.92358		1.91031	1.8418	2.06764	1.9371		1.87249	1.8956	2.28471	1.95819		1.88921	2.82208	1.9725	1.86371		1.87305	2.58727
241	eAry2_29923	Os11g0703200	4.48047	3.92122	4.11366	4.77108		3.91447	4.23332	4.18339	4.93753		4.11394	3.81593	3.15324	4.79961		5.18074	3.87483	3.52683	4.56385		3.88549	4.20093	4.00222	4.41545		4.00644	4.42796	3.24995	4.79838		3.08136	2.38725	2.26247	3.66423		2.1591	2.72706	1.85874	3.46244		3.3623	2.10783	2.74625	2.41129		2.60026	2.50928
242	44k_35131	Os03g0180600	1.87977	1.92048	1.85797	1.88565		1.81581	1.91224	1.85157	2.27865		1.86831	1.86584	1.8538	1.87118		2.42749	1.9111	1.91628	1.8318		1.85132	1.91868	1.8932	1.88954		1.87519	1.9349	1.86427	2.18718		1.9076	1.85774	1.93182	1.93321		1.86889	1.89335	1.85898	1.95574		1.88505	1.8519	1.96967	1.86		1.86941	1.88454
243	eAry2_01437	Os03g0100400	9.03551	9.20364	9.37291	9.34573		8.93503	9.10127	9.07504	9.08878		8.96722	8.80168	9.33104	9.16983		9.00203	9.17043	9.21003	9.09141		9.11276	9.03742	9.08291	9.14057		8.82325	9.17676	9.26611	9.14395		9.18267	9.11969	9.33163	9.24292		9.03797	9.44017	9.11768	9.34977		8.80017	9.14117	9.34768	9.40513		9.1404	9.27816
244	eAry1_28593	Os01g0314200	1.88854	1.91593	1.85498	1.87629		1.81471	1.90663	2.83508	1.84531		1.86466	1.86039	1.84947	1.87128		1.91215	1.90449	1.91282	1.82611		1.85077	1.91109	1.88726	1.88505		1.86939	1.92717	1.85903	1.91561		1.9037	1.8524	1.92818	1.92796		1.86418	1.89096	1.85364	1.95269		1.87968	1.84728	1.96588	1.8549		1.86477	1.88016
245	eAry2_40779	Os05g0450733	1.88706	2.31346	2.21854	2.43704		1.79815	1.90496	2.19237	1.83816		1.86364	1.84575	1.84813	1.86605		1.91067	2.29794	1.9118	1.8242		2.78803	1.90873	1.88539	2.03977		1.86767	2.5005	1.85733	2.15795		1.90246	1.85079	1.92702	2.0033		1.86274	1.89035	1.85197	1.95105		1.87809	2.55838	2.33076	2.56058		1.86345	1.87891
246	eAry1_23081	Os08g0502400	3.49496	1.9135	1.85178	1.87346		4.30227	1.90339	2.2067	1.84328		4.90544	1.85713	1.84689	2.68074		3.34733	1.90049	1.91091	2.70591		2.78774	1.90647	1.88362	2.19197		4.76467	1.92236	1.85571	3.64954		7.06832	3.0794	5.2858	4.60669		6.56491	2.72271	6.27776	3.365		6.68911	2.63694	6.00067	4.35312		7.11404	1.91652
247	eAry2_30080	Os03g0377500	1.88443	1.91235	1.85011	1.87222		1.81374	1.902	1.91417	1.84247		1.85442	1.85561	1.8479	2.04651		1.90817	1.89855	1.9137	1.8212		1.85019	1.90437	2.45274	1.88132		2.38777	1.92006	2.41551	1.91421		1.89726	1.84781	1.92554	1.9235		2.09843	1.88942	1.97733	1.95054		1.97107	1.84318	1.96283	1.85038		2.19966	1.87671
248	maskBest_03855	Os09g0502566	1.88326	1.91144	1.84871	1.87094		1.81336	1.90058	1.84172	1.8417		1.86123	1.85417	1.84472	1.86625		1.90715	1.89672	1.90937	1.81985		1.84986	1.90226	1.88027	1.88034		1.86312	1.91784	1.85271	1.91067		1.89886	1.84642	1.92379	1.92221		1.82917	1.88902	1.84732	1.95002		1.87385	1.84194	1.96173	1.84909		1.86008	1.8758
249	44k_18903	Os08g0436100	9.96595	10.108	9.89815	9.83806		9.99124	10.2169	10.1069	9.90125		10.1321	10.3974	10.2685	10.0948		10.3038	10.5145	10.1157	9.98714		10.0359	10.5354	10.1021	9.98961		10.4115	10.4878	10.4323	10.0961		9.47453	9.71699	9.44697	9.62686		9.62557	9.48172	9.55001	9.34821		9.63135	9.27909	9.8149	9.5363		9.57411	9.82442
250	44k_28872	Os12g0177200	1.88128	2.6294	1.88596	2.84563		1.80801	2.33169	1.83965	1.83114		3.01794	2.14756	2.1557	1.85254		1.90558	1.89436	1.90819	1.81602		2.30797	1.9025	1.87722	2.57		2.52158	2.61088	1.84831	2.44401		2.3151	1.81781	1.92183	1.93478		1.84311	2.11436	1.84449	2.62763		2.27399	2.45704	2.34082	1.83739		1.8671	2.79081
251	eAry1_38083	Os09g0557400	10.6052	10.4692	10.4457	10.6988		10.5123	10.3352	10.1078	10.5558		10.3361	10.2602	10.2762	10.4276		10.2315	10.5688	10.2509	10.541		10.5095	10.51	10.165	10.49		10.3535	10.5547	10.4326	10.3167		11.0753	10.9988	10.8231	10.76		11.15	10.9996	10.7519	10.7064		11.0358	10.974	10.9402	10.9577		11.2677	10.9677
252	44k_21538	NA	10.1057	9.75744	9.00367	9.67984		9.94977	9.57074	9.02525	9.32223		10.0139	9.17889	9.1777	9.30998		10.1603	9.58198	9.24553	9.9284		10.0837	9.43336	9.3649	9.72967		10.0102	9.54294	9.20641	9.86035		8.24712	7.15002	7.24146	7.40518		7.62996	6.75897	6.93031	6.92129		8.17037	7.77232	7.3682	6.9592		7.89999	7.25673
253	eAry2_15847	Os06g0490700	6.15377	5.8218	6.1492	5.96687		6.24382	5.94456	5.50735	6.09126		6.49094	6.28915	6.3061	6.07621		6.58685	6.10687	5.79139	6.41644		6.49833	5.86132	6.36959	6.18623		6.42586	6.37731	6.58081	6.19985		7.28836	7.52325	6.94606	6.75104		7.48664	7.20539	7.1169	6.42206		7.39789	7.74618	7.27725	6.26492		7.45175	8.01891
254	eAry2_25763	Os06g0277200	1.87839	1.90894	1.84241	1.8648		1.81068	1.89438	1.83583	1.83977		1.85943	1.84646	1.84023	1.8604		1.90452	1.8873	1.90689	1.81367		1.84698	1.89142	1.871	1.87589		1.8565	1.90474	1.84481	1.90572		1.89134	1.83927	1.91774	1.91586		1.85315	1.89019	1.83841	1.94941		1.86839	1.83515	1.95758	1.8423		1.85583	1.87257
255	eAry2_22777	Os10g0554100	8.95696	8.50706	8.52367	9.02409		9.43068	8.64543	8.47135	8.92961		9.1806	8.30233	8.44767	8.85954		8.96969	8.53654	8.3582	8.91865		9.01945	8.50784	8.49578	8.94002		8.80909	8.50184	8.21856	9.04869		8.39977	7.98442	8.20946	8.61788		8.17259	8.23847	8.28349	8.83769		8.23604	7.91728	8.59279	9.41384		8.01025	7.67913
256	eAry2_18165	Os02g0467300	5.15021	7.82114	2.90567	3.70071		4.89527	7.45915	3.52362	4.51627		4.6468	10.0074	4.75582	4.90473		3.71797	6.94277	2.19138	4.42089		4.97354	7.57293	2.71755	3.90025		4.36218	6.8697	2.92355	5.18547		4.62622	8.38893	2.59704	3.81576		4.5053	6.44601	4.00596	6.99819		4.04852	6.81499	4.7101	6.56831		5.26293	5.25937
257	maskBest_08201	Os06g0593800	13.5258	13.3251	13.6009	13.5956		13.5704	13.224	13.6885	13.4644		13.7438	13.0522	13.7254	13.4245		13.8935	13.0477	13.5989	13.4755		13.6727	13.1833	13.6185	13.6111		13.6386	13.3025	13.471	13.642		12.6545	11.629	12.3753	12.526		12.5019	11.662	12.002	12.0756		12.6078	12.0642	12.1505	11.2201		12.4698	12.0428
258	maskBest_03423	Os03g0159150	3.90403	4.04369	3.92227	4.67142		3.4039	4.25877	4.69459	4.23406		3.87252	3.54771	4.16308	3.86893		3.71088	3.89198	3.83543	4.27803		3.13315	4.22964	3.65341	4.42142		2.63773	4.47466	4.64575	4.65707		3.68493	2.40952	3.4306	3.34954		3.63677	3.57443	3.73594	3.99863		3.28757	3.50748	3.82706	3.45528		3.17507	2.29068
259	eAry1_39978	Os09g0456900	5.40221	3.31321	5.44688	6.35137		5.15852	4.38894	4.66859	6.24091		4.82599	4.52208	4.51721	5.83551		4.1495	3.45602	4.94404	5.61737		5.0622	3.67326	4.72196	5.70705		4.14151	4.05523	3.80914	5.51202		5.07293	4.12762	4.17093	4.36059		4.8302	4.29718	4.73468	3.79662		4.58617	3.66897	3.90634	4.3859		4.3403	3.44311
260	44k_30201	Os04g0306800	10.8055	11.215	11.1061	10.9758		10.676	11.1929	10.9379	10.9001		10.7726	11.1689	11.2142	10.9752		11.0566	11.3691	11.0706	10.827		10.8392	11.2375	10.99	10.8871		10.8999	11.3142	11.2607	10.8807		10.9838	11.2375	11.1087	11.0379		11.0747	11.2291	11.015	11.0572		11.0278	11.2538	11.2624	10.8591		10.9397	11.335
261	eAry1_50797	Os03g0694800	8.02292	8.29997	8.48377	7.81531		7.76753	8.32451	8.61616	8.00421		7.68813	8.30331	8.67901	7.76885		7.6244	8.47748	8.50857	7.74956		8.18623	8.19302	8.62186	7.93091		7.64283	8.30983	8.92785	7.78591		8.84727	8.69058	9.07738	8.98389		8.94034	8.6783	8.79954	8.78711		8.98058	8.91764	9.17439	8.55532		9.17654	8.93802
262	44k_5762	Os07g0515100	10.9161	11.4092	11.0608	10.9192		11.0172	11.4577	11.5227	11.2845		11.0398	11.6379	11.148	11.256		10.6839	11.4814	11.0394	10.9816		10.6646	11.4201	11.1985	11.0717		10.9651	11.3953	11.3048	11.1836		12.1154	12.2703	12.1499	12.226		12.0059	12.1453	12.2771	12.1512		12.1226	12.158	12.2022	11.9582		12.0333	12.0528
263	eAry1_29464	Os02g0604650	2.58753	1.91511	1.83988	1.87311		2.22102	1.8885	2.28024	2.67324		1.8662	3.08667	2.39297	2.90254		1.94622	3.15849	1.91455	3.00405		1.85448	2.97804	2.40751	2.52634		1.85697	2.40275	2.88438	1.92962		2.8008	2.66369	2.47605	3.27451		3.67895	2.38488	3.18813	1.93482		3.31164	2.24991	3.52033	3.29059		3.81258	1.9085
264	eAry1_12446	Os05g0155450	1.8732	1.91814	5.55958	2.17637		1.80665	1.89712	1.83336	1.84503		2.11549	1.84454	2.41754	1.85981		2.32445	1.88417	1.94831	1.81691		1.84044	1.88813	1.86563	2.40336		1.86107	1.89488	1.83946	1.90848		1.88331	1.83267	1.91378	1.91618		1.85285	1.90222	1.83145	1.95915		1.87152	1.83268	1.9594	1.84265		1.85887	2.1179
265	eAry1_15349	Os04g0658300	10.7261	10.4571	10.1357	10.4522		10.7011	10.3485	10.4373	10.5408		10.6734	10.6415	10.1929	10.5691		10.9844	10.426	10.3156	10.7083		10.7176	10.5899	10.4466	10.5185		11.033	10.4681	10.3323	10.5842		10.3768	10.6848	10.1363	10.1685		10.67	10.4409	10.1952	9.90506		10.8075	10.4673	10.092	9.78892		10.6389	10.8104
266	eAry2_03591	Os04g0234600	13.8798	13.903	13.4315	13.5687		13.807	13.7718	13.6343	13.5732		14.0229	14.0574	13.5164	13.573		14.3342	13.7888	13.6595	13.6728		13.8879	13.8527	13.6663	13.6334		14.2278	13.8061	13.5158	13.7715		12.8967	13.2187	12.6214	12.6602		13.243	12.9479	12.5916	12.4426		13.3706	13.3354	12.7465	12.1748		13.0094	13.6573
267	eAry1_00831	Os09g0530750	7.07873	6.33617	6.0287	6.86158		7.02689	6.08524	6.01098	6.78855		7.14812	6.09244	5.65931	6.29037		7.12454	6.22834	6.05515	6.8066		6.78477	6.30319	5.47526	6.53069		6.52504	6.12513	5.75093	6.50224		6.52264	6.21345	5.08586	5.10216		6.54028	6.40089	5.35443	5.15881		6.18096	5.83721	5.54248	5.03097		6.05934	6.12277
268	eAry1_28324	Os01g0233900	5.01829	2.94901	5.47116	6.09157		4.54638	2.62922	5.72428	6.13854		3.25233	3.77525	4.94798	5.6839		4.54466	2.83968	5.24505	6.11376		3.57411	2.83899	5.92608	6.10183		3.13846	2.54741	4.7949	5.62174		4.67779	4.10366	5.16758	4.86046		3.76465	4.6524	4.52798	5.20192		4.26618	4.05369	4.9006	4.36613		4.55966	3.6471
269	maskBest_05454	Os06g0699100	5.45355	5.48286	4.66664	4.75274		4.82919	5.46506	4.21098	5.09284		5.22134	5.39835	4.1348	4.93088		5.24054	5.97864	4.73149	5.11183		5.60644	5.51237	4.6149	4.96818		4.1287	5.45839	4.88243	4.97701		4.63662	4.43755	3.94607	3.58543		4.47352	3.88201	4.55684	3.11662		4.54836	5.26315	5.36121	3.55086		4.12061	4.19844
270	eAry1_06698	Os10g0506550	2.25669	2.1766	2.04073	2.11414		1.84091	2.19617	2.08102	2.11649		2.07823	2.14247	2.05975	2.16577		2.29262	2.30225	2.11272	2.14245		2.29015	2.38916	2.2155	2.08015		2.20884	2.21321	2.19935	2.14088		2.08245	2.09035	2.09946	2.34498		2.12695	2.08925	2.10385	2.19181		2.1579	2.03011	2.21649	2.14872		2.19669	2.12549
271	eAry1_29676	Os03g0853200	5.65736	2.17623	5.05297	5.87024		5.61038	2.19471	4.29711	5.64667		3.26958	3.2613	7.90112	5.59438		4.91984	2.30101	5.44959	5.75888		5.79521	2.38687	4.66119	5.24366		4.90023	2.24298	5.17237	5.93068		3.82049	2.08958	2.09822	2.84614		2.12568	2.08877	2.10222	3.47286		3.01789	2.63237	2.21479	2.13759		4.14118	2.12424
272	eAry1_32419	Os09g0426500	12.463	12.0308	10.9887	11.9201		12.3267	11.7468	11.4093	11.6947		12.1998	11.479	11.0252	11.905		12.5885	12.0436	11.878	12.3989		12.2988	12.2502	11.972	12.3304		12.5618	11.9276	11.6811	12.5046		7.43953	7.8492	5.20207	4.81248		6.68204	8.20864	4.42395	3.89898		7.5799	8.00912	5.04699	3.12234		6.79281	8.12048
273	eAry2_37354	Os04g0682300	5.05638	3.65011	4.92812	4.79861		4.63054	4.66301	4.69446	4.9392		5.00621	4.35199	4.42789	5.16146		5.28173	4.23439	4.25362	5.2256		4.35342	4.38355	4.86519	4.77786		4.87653	3.90128	4.96043	5.30453		5.45144	5.41547	5.12422	5.7091		5.93684	5.47201	5.6263	5.77267		5.70824	5.34283	5.06604	6.20936		5.50403	5.18339
274	eAry2_24884	Os08g0436700	8.88356	7.9743	6.96232	6.71536		8.33897	7.70508	5.37133	6.10768		7.6211	7.33954	7.39714	6.33665		7.98549	9.06269	8.12768	7.36374		9.23879	8.53285	7.95104	6.80253		8.32237	8.4421	8.76086	6.58431		8.55327	8.15509	8.12021	7.27313		8.49216	8.11643	8.44271	5.85734		8.07397	6.93071	8.42383	6.01807		8.72807	7.7955
275	44k_7609	Os07g0452400	9.81516	9.81378	9.81	9.80614		9.5753	9.84409	9.82651	9.67933		9.83172	9.92221	9.84574	9.84658		10.0523	9.78568	9.89246	9.84859		9.7863	9.85264	9.83753	9.93089		9.91563	9.8214	9.85227	9.93158		9.75232	9.99574	9.80281	9.66989		9.82252	9.79336	9.67995	9.55657		9.97273	9.92396	9.8042	9.58569		9.87244	10.3896
276	eAry2_12312	Os11g0643100	2.24243	2.17126	2.03467	2.10308		1.85089	2.18366	2.07634	2.10513		2.07235	2.13491	2.05364	2.14635		2.27647	2.29028	2.10432	2.12871		1.868	2.36862	2.19682	2.07146		2.19948	2.20723	2.18612	2.12863		2.07533	2.08313	2.08948	2.31971		2.11767	2.08528	2.09066	2.17428		2.14638	2.02571	2.19969	2.13015		2.18658	2.11461
277	44k_24741	Os11g0227000	11.475	11.5416	11.5121	11.2247		11.6138	11.6457	11.1058	11.0448		11.6279	11.5811	11.2795	11.0428		11.7126	11.769	11.4667	11.2071		11.5186	11.7565	11.2663	11.1403		11.6853	11.6015	11.2277	11.2584		11.7196	12.1024	12.0195	11.9993		11.5388	11.8925	12.1598	12.1299		11.8047	11.7468	12.0039	12.4754		11.4517	12.1715
278	eAry2_11163	Os01g0516700	7.22319	6.88821	7.43314	7.7029		7.04313	7.26982	7.13171	7.72539		7.21896	6.75345	7.03515	7.402		7.29996	6.98861	6.98622	7.44413		6.9139	6.9944	6.95566	7.58544		6.90204	6.83929	6.98312	7.49643		7.81931	7.60889	7.62258	7.86689		7.67299	7.77569	7.70208	7.56056		7.64828	7.63877	7.69802	7.28908		7.75894	7.32479
279	44k_2445	Os03g0804300	8.5685	8.55659	8.74737	8.61873		8.31794	8.38873	8.8369	8.70857		8.42631	8.62267	8.40807	8.70128		8.38107	8.54001	8.41712	8.63916		8.1125	8.58352	8.66999	8.52951		8.41274	8.48876	8.53366	8.56349		8.21832	8.34048	8.52652	8.9476		8.16255	8.06076	8.77248	9.10283		8.20386	8.14113	8.44464	9.57502		8.1463	8.02564
280	eAry2_19042	Os08g0536358	3.20261	5.05493	2.02675	2.09067		3.13454	4.82127	2.06918	2.09177		4.50407	4.23125	4.14243	2.12649		5.79011	5.26943	2.53564	2.11274		5.73538	4.77444	2.1719	2.06239		5.69862	5.94552	3.82451	2.11578		2.0525	2.07133	2.07907	2.29202		2.10594	2.07592	2.07708	2.15742		2.116	2.22961	3.67714	2.4168		3.88887	2.21844
281	44k_18014	Os08g0461800	8.72531	8.48878	8.77777	8.62921		8.42411	8.66137	8.77679	8.75093		8.38401	8.70003	8.88509	8.8311		8.51923	8.90587	8.71818	8.65998		8.42829	8.94186	8.75974	8.62242		8.62478	8.59912	9.12739	8.65121		8.62958	9.10857	8.93851	9.13256		8.88653	8.81884	9.22967	8.98859		8.87097	8.81839	9.08155	9.39519		9.00727	8.82695
282	eAry1_22806	Os05g0120800	8.49722	8.00072	8.2177	8.34394		8.35199	8.03232	8.64874	8.50753		8.21979	8.25361	8.39956	8.5549		8.39665	8.47642	8.42215	8.49259		8.28765	8.42037	8.65908	8.3388		8.30098	8.26196	8.54525	8.32621		8.34386	8.25899	8.4758	8.60993		8.50843	8.12543	8.67661	8.15106		8.53776	8.09226	8.47387	8.16922		8.5189	8.28019
283	44k_5087	Os09g0506000	2.21066	3.15245	2.78609	3.36369		1.99762	2.98128	2.06304	2.07593		2.60987	3.91997	2.58413	2.11164		2.24212	2.56997	2.22836	2.10046		2.59545	2.62977	2.16107	2.77854		2.89636	4.0522	2.54384	2.2132		2.0524	3.34451	2.94617	2.77019		2.10212	2.19271	2.26128	3.40669		2.30619	4.18187	3.07633	4.13567		2.91327	5.0829
284	eAry1_35781	Os08g0430300	6.0713	6.6821	6.86043	6.03259		5.67837	6.71973	6.40235	5.9779		4.73382	7.47427	6.62734	6.08196		4.72129	6.53139	6.86514	5.83171		5.60927	7.22323	6.68916	5.64201		5.46174	6.81707	7.07131	5.37767		6.71222	6.92534	7.20917	6.9251		6.67926	6.66998	7.48831	6.88205		6.59596	6.62498	7.10144	7.41896		6.78928	6.35925
285	eAry1_42448	Os07g0632901	2.2029	2.14908	2.01806	2.07816		1.85229	2.1538	2.06044	2.07771		2.05363	2.11147	2.03572	2.10723		2.23424	2.2582	2.08318	2.09573		1.86138	2.31723	2.15549	2.05322		2.16643	2.18379	2.14925	2.10309		2.05728	2.06335	2.07032	2.26362		2.09291	2.0687	2.2251	2.14194		2.11861	2.01203	2.16589	2.09318		2.15646	2.08904
286	eAry2_24522	Os02g0100700	10.8904	10.8949	10.9413	10.9246		10.6068	10.9428	11.1266	10.9613		10.9494	11.0938	11.1012	10.9301		10.9984	10.9601	11.0159	10.9872		10.8075	10.9337	11.0426	10.9402		11.0044	10.9784	11.1526	10.9697		10.8603	10.8332	10.9392	11.0061		10.8058	10.7555	10.9275	10.9331		10.9213	10.9583	11.0456	11.0023		10.9571	10.8254
287	44k_38876	NA	3.1491	2.14073	3.9134	3.47376		4.1441	2.40018	4.16851	3.0889		2.48731	2.80199	3.34818	3.52577		3.49553	3.20052	3.92435	2.82359		4.77335	2.76136	3.30557	2.12315		2.36649	2.20298	3.02778	3.21632		2.80342	3.18113	3.01007	3.68133		2.88638	2.42959	3.09189	3.8285		2.50623	3.44872	2.92336	3.45019		2.87628	2.91026
288	eAry2_34809	Os06g0530700	2.18566	2.13909	2.01133	2.06882		1.85177	2.14232	2.05305	2.0669		2.04583	2.10123	2.02823	2.09352		2.21731	2.24393	2.07519	2.08284		1.85993	2.29618	2.1409	2.0463		2.15175	2.17337	2.13405	2.0938		2.04989	2.05487	2.06185	2.24238		2.12825	2.06126	2.05437	2.13107		2.10739	2.00599	2.15422	2.0745		2.14289	2.07932
289	eAry2_45694	Os12g0124000	13.4823	13.8102	13.4621	12.8938		13.3334	13.76	13.6128	12.8752		13.4221	13.7396	13.8864	13.1318		13.835	14.0113	14.066	13.0982		13.7601	14.0453	13.9299	13.1683		13.7612	14.0338	14.0655	13.5261		11.0956	11.2962	10.6777	10.452		11.4086	11.3139	10.4822	9.53105		11.6114	10.8633	10.8386	9.70659		11.5634	11.9856
290	eAry2_40306	Os02g0776700	10.9625	10.8938	10.8171	10.9908		10.8262	10.9252	10.7358	11.0629		10.7201	10.9826	10.8745	11.0209		10.8663	11.0081	10.823	10.9316		10.8283	11.0407	10.7841	11.0024		10.738	10.9887	10.9198	10.9555		10.959	10.9555	10.9274	10.8076		10.9567	10.991	10.9999	10.8093		10.8384	10.65	11.0256	11.0945		11.0143	10.9242
291	eAry1_50573	Os02g0775050	2.16146	2.12468	2.00206	2.24176		2.27321	2.12639	2.12604	2.20727		2.03492	2.08653	2.01923	2.07589		2.19422	2.22184	2.06433	2.29051		1.87728	2.26592	2.12196	2.03711		2.13083	2.1585	2.53574	2.08132		2.03942	2.04254	2.0523	2.21472		2.06804	2.05821	2.04156	2.11711		2.09165	1.99713	2.13914	2.06367		2.12247	2.06629
292	maskBest_02838	Os02g0732250	2.15633	2.12159	1.99988	2.05335		1.8498	2.12304	2.03933	2.04852		2.03263	2.08329	2.01547	2.07236		2.18936	2.21687	2.06202	2.06137		1.85779	2.25946	2.11809	2.21005		2.1264	2.15519	2.10852	2.07873		2.13852	2.03461	2.39386	2.20913		2.06491	2.51084	2.0367	2.11425		2.08202	2.34927	2.13605	2.05828		2.12059	2.24608
293	eAry2_10290	Os10g0205500	3.25266	4.44222	4.32128	4.51016		3.88819	4.65539	4.36196	4.61521		3.46787	4.73401	4.20059	4.63726		3.4321	3.75189	4.45472	4.9538		4.14308	3.35588	3.77631	4.64726		2.21095	4.07564	3.20902	4.64829		3.97868	2.00045	4.07295	3.24888		2.92952	2.32846	3.02286	3.71327		2.06211	3.52394	3.70187	3.33855		2.54968	3.77536
294	eAry2_26090	Os02g0531200	10.118	10.5558	10.3178	9.99229		9.9185	10.5001	10.4355	10.0166		10.0358	10.8202	10.4879	10.0173		10.4445	10.6837	10.4939	10.1163		10.3402	10.7119	10.3789	9.99707		10.346	10.7761	10.6469	10.1639		10.2211	10.1866	10.369	10.2858		10.3302	10.1235	10.3407	10.0342		10.3528	10.2918	10.548	10.1075		10.6882	10.4872
295	eAry1_11896	Os07g0595750	6.57804	7.13931	5.95543	6.12435		6.67468	7.08566	5.60096	6.18085		7.06289	6.78558	6.63282	6.4963		7.09963	7.21668	6.62238	6.68207		6.72606	6.98604	5.9584	6.82583		7.0345	7.06512	6.77718	7.00343		6.76007	7.56263	6.79874	6.37681		6.98778	7.57749	6.88138	6.51943		7.1372	7.72634	6.9541	7.03768		6.6298	7.76661
296	44k_32905	Os04g0478600	7.40818	6.29792	6.57285	6.98417		7.10608	6.38155	6.10682	7.02728		6.78605	6.13481	5.5443	6.71432		6.93705	6.0511	6.06127	6.78946		7.07626	6.13283	6.13214	6.84163		6.71393	5.91733	6.05151	6.65677		6.95932	6.60415	6.38903	6.17856		7.05141	6.39265	6.41411	5.52387		6.75832	6.45232	6.22133	5.28904		7.11182	6.14694
297	eAry1_08560	Os02g0317700	11.0519	10.8705	11.4294	11.3609		10.8725	10.9134	11.1134	11.3694		10.8559	10.6594	11.0035	11.2887		10.7972	10.7875	11.1055	11.1809		10.7028	10.6446	11.1068	11.1864		10.6375	10.7587	10.8496	11.0021		11.6373	11.362	11.7448	11.6403		11.511	11.5237	11.7042	11.8514		11.4733	11.358	11.6444	12.11		11.4588	11.3698
298	44k_17410	Os04g0679100	10.5198	10.5495	10.0807	10.5168		10.5276	10.4363	10.287	10.6097		10.5402	10.6517	10.3232	10.5859		10.4927	10.5557	10.2753	10.5982		10.5126	10.6546	10.3217	10.5399		10.6478	10.5558	10.2449	10.6273		10.1797	10.4519	10.0904	10.0806		10.3531	10.3117	10.2189	10.1951		10.2673	10.4291	10.221	10.4777		10.3532	10.3404
299	eAry1_41086	Os05g0585000	2.1009	2.08349	2.06052	2.02165		1.84003	2.47849	2.00702	2.01072		2.00514	2.04531	1.98873	2.03515		2.13457	2.1527	2.03548	2.02017		2.18584	2.19304	2.07654	2.01087		2.07478	2.11582	2.05841	2.04877		2.0106	2.00687	2.02766	2.15044		2.02644	2.01909	2.00843	2.0826		2.05001	2.13253	2.10162	2.01937		2.06262	2.03213
300	maskBest_02551	Os02g0255951	4.57794	5.68614	5.74374	5.12529		5.34601	5.57166	6.08609	4.56175		5.37645	6.15646	5.75779	5.22696		5.63034	5.38345	6.17261	4.90708		5.72337	6.03501	5.96111	5.03831		5.97509	6.4628	5.65063	5.14542		5.07685	5.27107	5.50431	5.71328		5.06746	5.5972	5.47208	5.04495		5.17193	5.31694	5.27575	5.19531		5.13563	5.86881
301	eAry1_23215	Os01g0777101	8.92337	8.72988	9.04399	8.97928		8.88322	8.72346	8.69929	9.06468		8.77709	8.69858	8.83457	9.08097		8.63717	8.85306	8.85889	8.99405		8.91266	8.75722	8.99217	8.95957		8.71516	8.97165	8.90349	8.968		9.30878	9.15281	9.32613	9.43648		9.22714	9.25854	9.50417	9.57091		9.09313	8.81003	9.3106	9.94474		9.35033	8.9216
302	maskBest_01994	Os09g0123800	2.08695	2.07237	1.96877	2.01287		2.11769	2.07228	1.99766	2.00077		1.99727	2.02934	2.09654	2.02564		2.11951	2.1344	2.02797	2.00734		2.44121	2.16855	2.06548	2.20827		2.0609	2.35538	2.0447	2.04033		2.00169	1.99764	2.02128	2.13766		2.01559	2.01076	1.99995	2.22382		2.02381	1.96401	2.09224	2.01214		2.21347	2.02338
303	44k_28041	Os03g0204100	7.26461	6.58074	6.81525	6.98927		7.48498	6.75428	7.0888	6.83332		7.90039	6.86843	6.22051	6.90484		7.74518	6.14747	7.46052	6.97701		7.3888	6.42413	7.35547	7.28402		7.97953	6.55155	6.41143	7.57892		7.03506	6.29345	6.57733	6.76014		6.63039	6.54491	6.59018	7.27323		6.87646	6.06667	6.39419	6.81237		6.43478	6.33617
304	eAry2_09376	Os08g0234000	13.3173	13.3753	13.1494	13.1249		12.9681	13.5124	13.3849	13.0785		13.6722	13.3552	13.3126	13.0533		13.1181	13.043	12.9832	13.1014		13.2122	12.8043	12.9051	13.1967		13.2424	13.198	13.238	13.0862		13.6733	13.6434	13.8727	13.7668		13.4493	13.6777	13.6703	14.0585		13.7125	14.5611	13.6871	13.7009		13.7201	13.5185
305	eAry1_15183	Os09g0338500	10.9969	10.851	10.4924	11.2669		11.109	10.8696	10.8407	11.4079		11.189	10.9036	10.3131	11.4049		11.2255	10.3622	10.5934	11.5497		10.8571	10.8585	10.8614	11.524		11.1679	10.1986	9.97238	11.593		10.8564	11.1089	10.6614	10.9048		10.8456	11.1001	10.7419	11.2141		11.0774	10.7002	10.5702	10.5258		10.6013	11.1327
306	eAry1_44553	Os11g0588300	10.4853	10.7605	10.5862	10.4929		10.533	10.7093	10.4633	10.4338		10.684	11.0585	10.6742	10.4422		10.9382	10.6922	10.5774	10.4439		10.5568	10.7698	10.541	10.5821		10.8509	10.8453	10.4772	10.7239		10.7476	11.176	10.6446	10.4453		10.9717	11.2188	10.7746	10.7531		10.8786	11.0294	10.9793	11.1691		10.9362	11.4908
307	eAry2_21533	Os02g0624300	5.62881	2.40985	2.37947	2.58438		7.4142	2.13659	1.97029	1.96861		4.90297	4.59068	6.01532	2.88988		4.96795	5.42046	2.0071	2.43107		5.31459	4.9363	2.3219	1.98421		3.69365	6.00738	1.99594	2.03061		3.68642	5.65066	3.43933	5.41375		4.05448	4.69499	3.85566	6.3052		2.76827	6.15156	4.50914	7.59935		3.47698	2.41634
308	44k_3739	Os01g0251200	10.1107	9.98679	10.2486	10.1864		9.84132	10.0356	10.4025	10.0261		10.0578	9.79974	10.2349	10.1111		10.2721	9.73654	10.3421	10.0787		9.92715	9.7969	10.3287	10.0466		10.0036	9.80958	10.1487	10.0564		9.60703	9.57829	9.84788	10.0367		9.68191	9.59185	9.75023	9.98831		9.56284	9.46464	9.72001	9.69634		9.64493	9.59388
309	eAry1_26407	Os02g0174500	2.75785	3.27513	1.94492	2.8779		1.81368	2.03334	2.29304	2.66815		2.39066	3.10827	2.00591	2.69246		2.10086	2.0771	2.86585	3.05756		2.87362	2.1032	2.01943	2.81682		2.02234	2.67361	2.0005	2.44686		5.57887	4.56884	4.9292	4.87972		4.77631	4.41046	4.98732	4.64606		4.74028	4.70749	5.09445	4.77973		5.38508	4.35269
310	eAry1_36021	Os03g0598700	4.842	5.10131	5.42954	5.11506		4.71681	4.86248	5.2577	5.14822		4.70284	5.29123	5.01837	5.12259		5.2392	4.82126	5.0728	4.96055		4.56926	4.83554	4.79898	5.51208		4.46272	4.87145	5.0282	5.26429		5.03518	4.75042	5.19665	5.65223		5.09911	4.35776	4.90935	5.21384		4.68644	4.47993	5.46142	5.00073		4.99894	4.96419
311	eAry1_15158	Os06g0542000	2.02064	2.71646	1.93561	2.25632		1.8085	2.02026	1.9535	2.56059		2.24373	1.96555	2.9613	1.9755		2.04825	2.83883	1.99131	2.39821		3.03122	2.08039	2.01062	1.97092		2.40086	2.93629	3.1254	1.99981		1.96018	2.1657	2.64189	2.62298		1.95432	1.97172	2.27862	2.26647		1.99205	2.79621	2.04732	2.92365		3.00346	2.27229
312	eAry1_35798	Os07g0658300	2.007	2.01085	1.9288	1.96384		1.8329	2.01065	1.94409	1.9411		1.94344	1.97413	1.93479	1.96304		2.03521	2.04207	1.98439	2.4059		1.85351	2.06368	1.9992	1.96418		2.2812	2.03509	1.97261	2.07662		1.96484	1.94773	1.9844	2.04547		1.98898	1.96419	1.94609	2.02515		1.98335	1.92541	2.03872	1.94759		1.97954	1.97189
313	eAry2_43817	Os06g0706400	9.29799	9.78325	9.94929	8.85793		9.02218	9.8212	9.11739	8.63961		9.30513	10.1125	10.0267	8.88075		9.39855	9.71826	9.70035	8.64326		9.759	9.64463	9.40498	8.77935		9.57246	9.84407	9.89742	8.60431		12.5048	12.7736	12.9957	12.3286		12.4621	12.9444	12.945	12.7722		12.3162	12.743	12.9771	12.8405		12.2428	12.7348
314	eAry1_44325	Os01g0697100	11.0246	10.2061	8.71655	8.82656		10.9947	9.95516	8.79938	8.7765		11.1739	10.1358	8.96632	9.39161		11.7563	10.6692	9.65879	9.65279		11.3989	10.6422	9.47263	9.80637		11.4577	10.4894	9.49402	10.351		8.34771	8.22723	6.53668	6.52462		8.2983	8.01791	6.5323	6.43785		8.61193	8.08803	6.69657	7.5093		8.70304	9.02086
315	44k_42701	Os08g0113200	10.206	9.4391	10.2666	10.371		9.85794	9.5826	10.0305	10.3724		9.75679	9.30883	9.85018	10.1635		9.37384	9.25903	9.96281	10.3398		9.70886	9.15723	9.89554	10.2155		9.47986	9.16317	9.88277	9.94958		11.1717	10.9063	11.241	11.0466		11.0859	11.0319	11.1705	10.9527		10.9459	10.856	11.0103	10.7094		11.0863	10.6225
316	44k_10283	Os05g0509200	11.5886	11.4967	11.6329	11.5319		11.4543	11.5021	11.7073	11.6307		11.5664	11.6827	11.7029	11.5838		11.629	11.6399	11.6203	11.6268		11.5858	11.5274	11.6389	11.6206		11.6557	11.6851	11.7643	11.6666		11.568	11.6062	11.6525	11.7502		11.6051	11.5775	11.6538	11.7007		11.6929	11.7052	11.6592	11.7011		11.7916	11.6398
317	eAry2_04515	Os01g0702400	10.2656	10.0203	9.99997	9.99122		10.0571	9.95458	10.1241	10.0769		10.1036	10.1443	10.0425	10.0243		10.0068	9.99105	9.98201	10.0095		9.97572	9.98232	10.0206	9.94071		10.1351	9.99117	10.1078	9.8256		10.5595	10.5547	10.4295	10.5138		10.5223	10.4274	10.4435	10.2027		10.7366	10.6904	10.2668	10.188		10.632	10.5927
318	eAry1_31634	Os09g0484300	8.51034	7.92803	8.23652	8.57571		8.26896	7.9881	8.26046	8.64831		8.23797	7.77769	8.01374	8.4947		8.1996	7.89444	8.15377	8.6517		8.21998	7.76203	8.40938	8.53415		8.36183	7.77158	8.15225	8.33365		8.11361	8.00897	8.28246	8.20908		8.23677	8.00755	8.33608	7.97549		8.06209	7.61978	8.3355	8.19794		7.99606	8.01039
319	eAry1_36759	Os12g0514100	12.7685	12.5679	12.7991	12.719		12.6528	12.54	12.9522	12.8749		12.6692	12.5948	12.6014	12.9974		12.4485	12.6722	12.8095	12.8111		12.5464	12.6545	12.9396	12.8273		12.5366	12.6585	12.6878	12.7715		12.6633	12.5075	12.6691	13.1564		12.6738	12.5344	12.9093	13.2299		12.7762	12.3593	12.6847	13.3843		12.5881	12.2428
320	44k_41535	Os01g0206700	11.1269	12.1351	11.8191	11.3796		11.1051	12.0715	11.6834	11.2162		11.2537	11.9984	11.8114	11.6776		11.3149	12.1789	12.0442	11.349		11.0097	12.1132	11.928	11.2523		11.3451	12.2084	12.2354	11.357		6.67428	8.28217	6.98797	6.2443		7.22629	8.65456	6.98543	5.61563		7.97596	9.76953	7.32186	4.45673		6.70544	9.39684
321	eAry2_40060	Os09g0103900	1.94224	1.96681	1.89272	1.92026		1.82549	1.96199	1.89322	1.88948		1.90486	1.91836	1.89412	1.9157		1.97429	1.96899	1.95006	1.87644		1.85419	1.98328	1.94259	1.92764		1.92457	1.98719	1.91031	1.95697		1.93619	1.90366	1.95801	1.98164		1.91194	1.92589	1.90092	1.98817		1.93448	1.88913	2.00166	1.902		1.9222	1.92658
322	eAry1_37371	Os01g0750300	7.28233	7.49573	7.01735	5.92465		7.88215	7.27435	8.1786	7.02487		8.4083	7.57375	7.82692	7.69395		8.7396	4.47638	7.71198	7.56072		7.56556	6.79965	8.19515	8.45225		8.65818	7.25694	4.74753	9.05708		7.41179	7.17474	6.14601	4.54576		7.04005	7.39134	4.46052	7.71353		8.26041	7.44755	4.74661	6.63197		6.92135	9.08487
323	eAry2_32374	Os03g0283400	8.18579	9.02696	8.23057	7.96172		8.69186	8.55032	9.49478	8.05316		9.48034	9.36952	8.40049	8.57658		10.6738	7.84603	9.18309	8.39861		8.89882	8.97413	9.5419	8.94964		10.3564	8.26091	7.57125	9.47749		7.74171	7.31072	7.69542	8.04898		7.81493	7.24957	7.62339	8.1073		7.84322	7.33263	7.28124	7.65393		7.74613	7.40407
324	eAry1_08058	Os09g0482821	1.93186	1.95784	1.88587	1.9126		1.8239	1.95241	1.88421	1.88111		1.89758	1.90728	1.8862	1.90764		1.96271	1.95658	1.94335	1.86819		1.85407	1.96887	1.93282	1.92047		1.9151	1.9784	1.90064	1.95018		1.93089	1.89483	1.95323	1.97133		1.90328	1.91883	1.89306	1.98136		1.92508	1.8821	1.99527	1.89373		1.91089	1.91815
325	eAry2_17081	Os06g0644350	1.92863	1.95488	1.88369	1.91019		1.82344	1.94932	1.88145	1.87847		1.89526	1.90374	1.8837	1.90508		1.95896	1.9528	1.94112	1.86558		1.85407	1.96455	1.92966	1.91813		1.91208	1.97549	1.89773	1.94795		1.92919	1.8919	1.95168	1.9681		1.90054	1.91658	1.89053	1.97917		1.92197	1.87985	1.99329	1.89111		1.90731	1.91539
326	eAry1_39954	Os01g0605300	2.9812	1.95195	1.88157	2.148		1.82301	1.94624	1.87881	2.74688		2.37605	1.90032	1.88123	2.64198		2.00139	1.94919	1.93898	1.86297		1.85409	1.96043	1.92663	1.91576		1.91729	1.97259	1.89491	2.38498		5.24134	4.83725	5.02337	5.09912		5.27257	4.52254	4.99029	4.50042		5.16785	5.46278	5.47465	4.96803		6.1886	3.81651
327	44k_35381	Os09g0541100	4.49318	4.93578	6.2686	5.79738		5.00379	5.83114	5.29334	5.19184		4.41462	5.84927	5.43281	5.98212		4.70398	5.80432	5.73859	4.99979		5.35964	5.92114	5.499	4.80081		4.68915	5.54092	5.76555	4.78661		4.49929	4.08152	4.55996	5.54154		4.70182	5.07897	5.30172	5.92291		4.89503	5.0862	5.36507	5.84243		4.63752	3.52512
328	eAry2_46177	Os04g0136000	1.91964	1.94621	1.87745	1.90321		1.82214	2.32832	1.87378	1.87093		2.14964	1.89376	2.6971	1.8917		1.94827	1.94236	2.19069	1.85794		1.85409	1.95636	1.91902	1.91117		1.90684	1.96675	1.88586	2.2369		1.92419	1.8769	1.9471	1.95904		1.89267	1.9102	1.8831	1.97288		1.91154	1.93736	1.98734	1.88353		1.89714	2.18124
329	eAry2_25951	Os10g0104000	1.91687	1.94344	2.42664	1.90099		2.12175	1.93737	1.8705	1.86856		2.26698	2.22329	2.54389	1.89542		1.94492	1.93915	2.83838	1.99475		2.86226	1.94932	1.91203	1.90908		1.90679	2.7462	1.8838	1.93922		1.91683	1.86344	1.94824	2.3111		1.89019	2.26647	2.25362	2.52899		1.91005	1.87116	2.5889	2.32766		2.39873	2.49978
330	44k_43148	Os01g0279700	13.6645	13.4293	13.3678	13.4506		13.6323	13.3815	13.2301	13.3585		13.5445	13.3138	13.4253	13.3331		13.6643	13.5486	13.5453	13.5152		13.6569	13.6498	13.4735	13.4073		13.6642	13.5876	13.513	13.4523		13.6351	13.4426	13.2903	13.2453		13.5635	13.4006	13.1808	12.9252		13.6224	13.0683	13.2814	13.0672		13.6784	13.5479
331	eAry2_41329	Os11g0549300	1.8754	2.42057	2.79603	2.98612		1.80739	2.36509	2.69909	2.22365		2.06584	2.10091	2.1407	1.87716		3.02161	1.93059	2.98979	1.84741		2.60701	1.94335	1.90352	2.28963		1.8947	3.44148	2.3023	2.48316		2.68784	1.84669	1.94128	1.96516		1.85696	1.90281	1.87381	2.74998		2.38076	2.84718	3.76133	1.86595		2.44055	2.93586
332	eAry2_20996	Os02g0124650	1.90663	1.93306	1.86801	2.18909		1.81998	1.92646	1.86277	1.85707		1.87842	1.8796	1.86542	1.88675		1.93252	1.92724	1.92529	1.84574		1.85386	1.93648	1.90741	1.90038		1.88984	1.9522	1.87751	1.93095		1.91644	1.87099	1.93985	1.94588		1.88099	1.90112	1.87159	1.9636		1.89914	1.86315	1.97835	1.87207		1.88291	1.89601
333	eAry1_18829	Os11g0529150	3.5089	3.1712	2.26153	2.54483		2.99827	2.80381	3.41525	3.42921		2.49286	2.93491	1.86812	3.23994		3.01028	4.77875	3.06047	3.56429		2.48849	3.89757	2.90654	2.37559		4.87406	1.98343	3.27338	2.58085		2.22922	3.45794	2.44545	3.83519		3.93354	1.89344	4.20496	3.04767		3.69692	2.14655	2.12874	3.72605		4.04692	3.19023
334	eAry2_09326	Os11g0170400	6.61557	6.3496	6.13207	6.52593		6.48101	6.29251	6.37907	6.94931		6.33131	6.16166	5.74501	6.62797		5.87346	5.97544	5.80793	6.51423		6.13333	6.09866	6.01551	6.25535		6.21734	5.76803	6.02377	5.92873		7.08409	6.83848	6.62539	6.63628		7.30443	6.58881	6.59532	6.36358		7.13364	6.65993	6.0645	6.10671		6.92237	6.50115
335	eAry2_45854	Os03g0290400	7.67512	7.74088	7.86228	7.85895		7.24167	7.68941	8.2136	7.89089		7.19065	7.66352	7.9596	7.81518		7.19773	7.55804	8.17587	7.91741		7.10832	7.62939	7.98625	7.63031		7.078	7.12211	8.11966	7.72351		7.19613	7.28535	7.74215	7.76886		7.37518	7.42689	7.77639	7.34281		7.05244	6.92072	7.64574	7.29145		7.45467	7.2046
336	44k_28063	Os06g0127600	8.58627	8.42617	8.97118	8.90063		8.46569	8.33031	8.45828	8.79045		8.35359	8.19266	8.76718	8.82152		8.13389	8.65591	8.77072	8.69787		8.51598	8.55699	8.64605	8.59441		8.26727	8.5198	8.98478	8.47566		8.75237	8.40253	8.59785	9.0441		8.63345	8.40089	8.68792	8.85562		8.49691	8.33692	8.96653	9.34553		8.66356	8.2644
337	eAry1_38380	Os01g0786200	1.8782	1.92039	1.85824	1.88133		1.81767	1.91249	1.85187	1.84943		1.86852	1.86625	1.92209	1.87559		2.47443	1.91162	1.91598	1.83232		1.85331	1.91933	1.89355	1.88938		1.87573	1.9354	1.86478	1.91973		1.90797	1.85588	1.93179	1.9394		1.86934	1.89313	1.8593	2.29896		1.88538	1.85244	1.96924	1.86017		1.8702	1.99527
338	44k_21153	Os08g0261100	4.47477	5.92454	6.28072	5.48577		4.9939	5.763	6.80116	5.71511		5.64065	5.84041	6.43051	5.66146		5.50736	5.16362	6.02316	5.62762		5.4673	5.3777	6.11334	5.83081		5.87451	6.36061	6.34322	6.07261		9.30379	9.07104	9.26006	9.16523		9.04658	9.15718	9.20599	9.29675		9.30753	9.30448	9.48665	8.98702		9.19434	9.23204
339	eAry1_17447	Os04g0391500	7.80386	8.39824	7.44304	7.86914		8.65514	8.03064	7.31435	7.73199		7.71797	7.71494	6.84214	7.80648		7.16087	8.40329	7.08922	7.40328		8.27892	8.70565	7.05753	7.48705		7.12358	8.30113	6.91379	7.4721		10.3298	11.1561	10.2009	9.71648		10.151	11.8801	9.90682	10.2493		9.29389	10.7394	10.3509	9.37653		10.3802	10.7298
340	eAry1_20132	Os07g0640300	1.88735	1.91439	1.8526	1.87493		1.81594	1.90502	1.84575	1.84433		1.86367	1.85914	1.8483	1.85188		1.91088	1.90284	1.91146	2.09166		1.85233	1.90922	1.88568	1.88356		1.86804	1.92534	1.8578	2.82025		1.9028	1.85113	1.92692	1.92591		1.86308	1.88992	1.85221	1.95091		1.87815	1.84633	2.25844	1.85326		1.86404	1.87886
341	44k_20756	Os03g0319300	13.7236	12.9731	13.7174	13.5025		13.9345	12.7992	13.2207	13.3102		13.7642	12.838	13.2348	13.2218		13.4277	13.0754	13.4333	13.2221		13.8707	13.0921	13.2789	13.3382		13.5443	13.2915	13.2021	13.2315		13.358	13.1149	12.7003	13.1549		13.1177	13.3287	12.7976	13.7185		12.8777	13.0682	12.8889	14.5685		13.5479	12.6555
342	eAry2_20559	Os01g0507150	1.84531	1.91065	2.4356	1.87168		1.80171	2.40992	2.11484	1.96519		3.19719	1.85079	2.85746	1.8659		3.12111	2.37647	2.84024	1.81987		2.64529	1.90761	1.87451	1.87979		1.88199	2.1381	1.84818	1.91006		2.75089	1.81461	1.92399	1.92996		1.85628	1.88852	1.90948	2.35064		1.86784	2.26026	2.37054	2.23842		1.87613	3.10831
343	eAry1_14377	Os01g0685800	12.6743	12.7623	12.6747	12.6163		12.6183	12.812	12.763	12.584		12.9083	12.8944	12.8028	12.5804		12.8626	12.6904	12.6159	12.6186		12.851	12.6162	12.534	12.7711		12.8612	12.8236	12.6456	12.7995		13.0045	12.9105	12.9254	12.9905		12.9564	12.9777	12.8019	13.0884		13.0698	13.2858	13.0756	12.904		13.0867	13.1348
344	eAry1_21369	Os01g0948133	1.98545	1.90823	1.84387	1.86586		1.81282	1.89508	1.83692	1.83932		1.85888	1.84829	1.84073	1.86107		1.90723	1.88947	1.90643	1.81444		1.84962	1.89382	1.87323	1.87588		1.85766	1.90833	1.84671	1.90571		1.8936	2.10047	1.91896	1.93252		1.84277	1.88844	1.8407	2.68694		1.87896	1.83693	1.95719	1.84326		1.8567	1.88016
345	eAry2_14527	Os11g0156000	1.87781	1.90841	1.84099	1.86349		1.81126	1.89302	1.83456	1.83969		1.85928	1.84504	1.83954	1.85882		1.9047	1.88535	1.90619	1.81248		1.84766	1.88926	1.86896	2.0044		1.8553	1.90205	1.84339	1.9043		1.88971	1.83799	1.91613	1.9139		1.83975	1.89048	1.83633	1.94866		1.86739	1.83398	1.95584	1.84062		1.85555	1.87217
346	eAry2_00171	Os05g0276500	1.87788	1.90943	1.84088	2.0319		2.12164	1.89284	2.38391	2.04063		1.85094	1.84405	1.84086	2.21921		1.90598	1.88408	1.90669	1.81267		1.85304	1.88785	1.8674	1.87484		2.49022	1.89952	2.23972	1.91083		1.88793	1.83541	1.91503	1.91336		1.85162	1.89221	1.83453	1.94989		1.86726	1.83306	1.95575	1.84001		1.8556	1.95985
347	44k_26555	Os02g0712400	9.25235	8.59185	9.05385	9.06927		9.35588	8.64317	8.82241	9.43169		8.86817	8.50539	8.68379	9.38942		8.75982	8.81457	8.77932	9.12475		8.98009	8.75279	8.84613	9.03043		8.70268	8.65857	8.79343	9.01343		9.08484	8.79574	8.63183	9.03363		9.12937	8.86888	8.97674	8.91473		8.89401	8.38435	8.79947	9.6494		9.07892	8.17859
348	eAry2_02430	Os09g0426500	12.624	12.3155	11.3994	12.1911		12.5918	11.9712	11.6692	11.9449		12.4669	11.6591	11.382	12.144		12.778	12.2369	12.1	12.5103		12.5904	12.3662	12.1192	12.5483		12.7171	12.2086	11.9799	12.7554		7.71844	7.82005	4.68025	4.83012		6.72986	8.54248	4.29807	4.44807		7.55567	8.3264	4.85777	3.54057		6.83512	8.12735
349	eAry1_31726	Os08g0342400	1.88062	1.91474	2.02787	1.86324		1.80835	1.895	1.8339	1.84525		1.88565	2.38235	1.84583	1.85318		1.91285	1.88313	1.91282	1.81565		1.84302	1.88698	2.34832	1.87742		1.85639	1.91886	2.74928	2.189		3.43857	2.92857	3.48307	3.15656		2.87074	2.51397	3.3333	3.19402		3.30651	3.46516	3.01278	2.8834		3.04129	3.47493
350	44k_42884	Os01g0731800	3.71776	3.4278	4.66737	4.81619		3.39225	4.26316	4.59821	4.89121		4.04788	3.89354	4.48919	5.17387		2.4697	3.66574	3.94117	5.09647		2.56924	3.49754	4.51591	5.02832		3.69669	2.44929	4.15357	4.47178		4.87893	4.9938	5.18101	5.73023		4.68148	4.34071	5.28942	5.09076		4.79102	4.70215	5.11909	5.51939		4.69425	4.65735
351	eAry1_20915	Os06g0102600	9.75908	10.8335	10.5361	10.0588		9.65115	10.9567	10.2848	10.0229		9.76307	11.2851	10.8062	10.2211		9.87111	10.9513	10.6593	9.92286		9.9234	10.9256	10.3197	10.1913		9.99253	11.0786	11.077	10.1528		11.5112	11.9015	12.0289	11.7939		11.7152	11.5697	12.0238	11.4986		11.8915	12.0323	12.123	11.3249		11.8171	12.196
352	44k_26935	Os07g0486500	11.3382	11.5536	11.8585	11.4344		11.2944	11.7102	11.9018	11.5184		11.2543	11.4874	11.9277	11.7141		11.0725	11.6887	11.8774	11.289		11.2298	11.7205	11.8877	11.375		11.0548	11.6622	12.0462	11.355		11.278	11.3304	11.4199	11.5128		11.3976	11.5016	11.5967	11.6136		11.199	11.0664	11.5949	12.0356		11.3526	11.1455
353	eAry2_05938	Os10g0359801	3.71412	3.16585	3.19263	3.18447		3.08757	3.06246	2.97748	3.19201		3.19649	3.3238	3.37455	3.52157		4.651	3.077	3.65711	3.85159		4.09159	3.96536	3.31306	2.7325		2.96342	2.33197	3.52476	3.87094		3.18204	2.69092	2.12808	3.03979		3.11318	2.31161	2.20568	3.17511		2.74118	2.31797	3.9942	3.33815		3.03221	2.71995
354	44k_583	Os05g0125000	10.8484	11.0122	11.0686	10.9857		10.8451	11.09	10.9683	11.0484		10.839	10.8871	11.0327	11.0165		10.9871	10.9296	11.0575	10.8764		10.6887	10.9833	10.9791	10.9542		10.6871	10.9968	10.9546	10.9724		10.6199	10.41	10.7792	10.7824		10.5702	10.7039	10.6429	10.8739		10.5303	10.4353	10.6117	10.7439		10.3006	10.4935
355	eAry2_44122	Os09g0421200	2.28641	1.93245	1.84197	1.86944		2.21221	1.90363	2.59006	1.85951		1.88005	2.2405	1.85407	2.14225		1.94949	1.88895	1.92305	2.64553		1.84776	2.49815	2.21603	2.03224		1.86575	1.91024	2.01454	1.92033		1.87995	1.84342	1.91407	1.92122		1.8579	1.91615	1.83118	1.97144		1.88099	1.83616	1.96373	1.84939		1.86688	1.89214
356	44k_1119	Os08g0509600	5.03541	4.0956	4.39609	4.61468		4.961	5.08933	4.8865	4.79409		4.7936	4.7219	4.77292	4.35687		4.89719	5.18227	5.13136	4.84856		5.5833	5.25219	5.28979	4.47523		5.0774	4.44988	5.33436	4.79592		3.92156	3.85947	3.53201	4.24007		4.39368	3.67198	3.28745	3.3932		4.56475	3.44561	4.62699	3.63358		4.71391	3.91618
357	eAry1_11338	Os03g0367000	7.39198	7.10255	7.47094	7.47498		7.33654	7.30811	7.38227	7.62297		7.34871	7.10283	7.44497	7.60939		7.4658	7.40137	7.45361	7.48781		7.37196	7.45919	7.39775	7.37176		7.29897	7.5166	7.77944	7.33827		7.38286	7.35135	7.21489	7.47994		7.46509	7.51986	7.40006	7.38216		7.2989	7.00834	7.57555	7.71758		7.3337	7.18873
358	eAry2_45596	Os03g0184050	10.915	10.4236	10.6482	10.8581		10.7586	10.3074	10.646	10.5639		10.9485	10.2502	10.5725	10.3649		11.1346	10.0317	10.6126	10.8121		10.9599	10.248	10.5836	10.7418		10.9125	10.2014	10.563	10.6467		10.6661	10.6509	10.6128	10.6821		10.6334	10.6926	10.3587	10.7338		10.5723	10.8674	10.7453	10.2892		10.6604	10.7579
359	eAry1_30007	Os05g0151400	13.3438	13.1768	13.492	13.3912		12.749	13.2679	13.2652	13.1459		13.1375	13.2562	13.4973	13.2114		13.1233	13.175	13.229	13.1903		13.1747	12.8362	13.2346	13.1168		13.1366	13.2194	13.5381	13.0559		14.4076	14.651	14.8051	14.592		14.275	14.5557	14.6461	14.8474		14.5145	14.9152	14.8468	14.9684		14.4795	14.7815
360	eAry2_06779	Os01g0778500	4.41956	4.06767	3.15563	2.78009		3.60416	2.91953	4.52835	3.58556		4.44757	4.39784	5.15772	3.89941		5.22024	2.42162	3.98379	3.54284		3.38074	3.35598	4.64816	4.73989		4.92268	2.27637	2.55959	5.48163		4.26376	4.41216	2.58518	2.36436		4.49499	3.88517	2.10018	4.43163		5.125	4.00681	3.06372	3.62184		3.9881	5.3359
361	eAry1_07264	Os02g0125500	2.25369	2.17511	2.03922	2.11155		1.85117	2.19313	2.07996	2.11412		2.07692	2.14077	2.0582	2.1615		2.2889	2.29966	2.11039	2.23045		1.87521	2.38485	2.21117	2.07805		2.20698	2.21147	2.19652	2.13784		2.08089	2.08874	2.0984	2.33948		2.12504	2.08816	2.33678	2.18756		2.15539	2.02916	2.21257	2.1446		2.19496	2.1228
362	eAry1_00496	Os12g0518700	2.24072	2.17467	2.03856	2.11026		1.85183	2.19169	2.07948	2.11282		2.34959	2.13997	2.05756	2.15915		2.70069	2.29835	2.10944	2.13792		1.87455	2.38251	2.20897	2.07692		2.21134	2.21092	2.1951	2.13635		2.08003	2.08795	2.09567	2.33649		2.12399	2.08779	2.0991	2.18541		2.15404	2.02873	2.21059	2.14251		2.19382	2.12156
363	44k_469	Os08g0159900	11.5805	11.4384	11.4485	11.753		11.3931	11.4391	11.3274	11.7367		11.2177	11.2638	11.4322	11.605		11.4083	11.6768	11.4383	11.8244		11.4298	11.6198	11.4339	11.6455		11.3826	11.4427	11.4917	11.6102		10.6493	10.4242	10.6261	10.7714		10.5066	10.3864	10.5757	10.4959		10.6306	10.2446	10.604	10.247		10.5565	10.4719
364	eAry2_16509	Os03g0189600	8.89471	8.97575	8.02494	8.53335		8.6059	8.82241	8.42867	8.18609		8.77745	9.01894	8.50677	8.34787		9.57167	9.01481	8.59744	8.78972		9.10779	9.25144	8.62254	8.89136		9.28116	9.2214	8.58538	8.78212		7.58573	7.83356	7.50282	7.27677		7.64318	7.86007	7.58114	7.3796		8.07922	8.10537	7.95368	7.53382		8.165	8.4228
365	eAry1_38645	Os03g0784050	3.0646	2.1706	2.21179	2.10713		2.07988	2.4357	2.21037	2.82414		3.0575	2.13484	2.05519	3.45849		3.4107	2.41125	2.29134	2.38217		2.87107	2.3722	2.21076	2.751		3.30953	2.20664	2.76355	2.6504		2.15561	2.24898	2.09125	2.92585		2.40752	2.08343	2.38835	2.80358		2.53275	2.02579	2.4504	2.9732		2.95804	2.12143
366	44k_27873	Os08g0441500	5.71855	6.14232	5.72136	5.41008		5.70091	6.15552	6.33402	5.76483		6.09167	5.95132	5.29165	7.04368		6.19189	5.40936	6.01886	6.42651		4.79953	6.04533	6.51343	6.30384		5.98089	5.12485	5.21655	6.6652		4.43279	2.81407	4.00032	4.5926		4.53521	2.08312	4.55825	6.28255		4.21437	2.02284	2.77613	5.19905		3.69406	2.131
367	eAry2_07739	Os03g0769800	3.53945	3.9994	4.04123	3.57211		2.99505	4.6051	4.20326	4.18568		2.63113	4.6527	2.60793	4.80638		3.50612	4.06913	3.48867	4.27111		1.93004	4.20264	4.43094	4.27991		2.72798	2.2546	4.24397	4.24923		5.08666	5.37671	5.52053	5.62888		5.2549	4.42431	5.56244	5.30942		5.17913	5.59931	5.19487	4.84695		5.19401	5.17722
368	eAry2_17654	Os11g0154300	2.23346	2.16585	2.03038	2.85254		2.47768	2.17569	2.07265	3.45318		2.06383	2.12931	2.04911	3.37892		2.26614	2.28255	2.09829	2.28499		1.90327	2.35599	2.18536	3.29678		2.46287	2.20138	2.17718	2.13522		2.07083	2.31025	2.08349	2.30511		2.43737	2.08124	2.08313	2.1648		2.13937	2.02247	2.18985	2.12003		2.18003	2.11707
369	eAry2_43278	Os12g0149100	7.37252	8.05651	8.21563	7.94922		7.27301	8.10814	8.50567	7.97943		7.71609	8.25162	8.54223	7.99568		8.15675	8.0785	8.34349	7.8158		7.6806	8.24702	8.46434	7.99318		8.16287	8.04109	8.37585	8.15839		8.30857	8.89188	8.51467	8.42406		8.51598	8.75174	8.65474	8.39672		8.78893	8.75156	8.70933	8.27621		8.24226	9.49851
370	maskBest_01571	Os06g0697800	6.63756	6.34235	6.52175	6.76306		5.8159	6.18921	6.0949	6.22974		6.46067	5.50393	6.20157	6.12807		6.17561	5.82863	6.02353	6.0504		6.47945	5.4012	6.04593	5.83466		6.06111	5.57106	6.27058	6.03043		6.82545	6.61134	6.64243	6.2747		6.23888	6.62916	6.40756	5.92515		6.45074	6.50609	6.41213	5.45448		6.23876	6.61081
371	eAry1_20656	Os01g0367800	2.22166	2.62349	2.02552	2.52283		1.8939	2.92398	2.10885	2.37991		2.80474	2.10785	3.13257	2.12212		2.25327	2.27358	2.30838	2.26663		2.30434	2.34907	2.17063	3.02613		2.19506	2.90404	2.16111	2.20276		2.63086	2.0599	2.07733	2.28824		2.10442	2.32743	2.07508	2.15492		2.12165	2.09278	2.17957	2.10686		2.17904	2.69899
372	eAry2_02877	Os02g0616199	2.21142	2.15349	2.0216	2.53103		1.8561	2.42192	2.29617	2.08002		2.05744	2.11635	2.03923	2.13874		2.24257	2.26493	2.40953	2.10216		1.8653	2.33162	2.15967	2.09787		2.17366	2.18834	2.15686	2.10774		2.0609	2.06078	2.07237	2.27429		2.09812	2.07204	2.06858	2.14722		2.12415	2.01494	2.17122	2.09986		2.16349	2.35165
373	eAry2_46590	Os04g0501100	6.23431	6.50175	5.91071	6.04088		6.05831	6.39031	6.24948	6.41525		5.69193	6.44173	5.68195	6.69958		6.1306	6.98572	6.40632	6.16566		5.76718	7.22758	6.25989	6.07821		5.91322	6.7029	6.54045	6.31011		5.06016	5.17264	5.74007	5.80494		5.21947	5.13992	6.00537	5.40581		5.61107	4.89095	5.55997	5.75846		5.31858	4.65403
374	eAry1_09890	Os12g0211500	2.2038	2.14907	2.0181	2.07846		1.85581	2.15406	2.06062	2.07839		2.05394	2.11188	2.03586	2.10794		2.23484	2.25878	2.08313	2.09612		1.86428	2.31841	2.15592	2.053		2.1672	2.18379	2.14999	2.10326		2.05758	2.0638	2.06896	2.26424		2.09354	2.06878	2.06409	2.14189		2.11926	2.01228	2.16582	2.09375		2.15773	2.08933
375	eAry1_22068	Os05g0127266	2.19969	2.14676	2.01643	2.07622		1.85553	2.1512	2.05885	2.07582		2.05203	2.10928	2.0342	2.10455		2.2308	2.25551	2.0813	2.09315		1.86371	2.31333	2.15247	2.05143		2.16368	2.18108	2.14655	2.10098		2.05578	2.0618	2.06727	2.25931		2.09112	2.067	2.06186	2.13934		2.1165	2.01088	2.16308	2.0907		2.15448	2.08696
376	eAry1_03912	Os03g0730500	2.15493	5.25873	2.01606	2.35238		1.85555	6.03879	5.18288	2.92045		2.80834	5.68392	2.03228	2.85079		3.26726	4.01133	4.10602	2.34428		1.86343	5.50156	4.40715	3.5527		2.68803	4.9385	2.1427	4.806		2.80692	3.46201	2.10626	2.28878		2.82167	2.47579	2.05923	4.22931		3.55973	3.0348	2.15861	3.01443		2.16257	3.16679
377	eAry1_45269	Os06g0199100	10.7403	10.0586	10.1008	9.85512		10.5714	10.0589	10.2949	9.97451		10.4166	10.4572	10.3173	9.98158		10.6827	10.2091	10.0973	10.1699		10.5293	10.1642	10.2533	9.85352		10.7858	9.84741	10.4318	9.91398		11.6981	11.6507	11.7515	11.8247		11.7398	11.1915	11.7405	11.2157		11.8303	11.3106	11.6386	11.293		12	11.5346
378	eAry2_09654	Os02g0778633	5.99129	6.16972	5.35698	5.02358		5.44796	5.6089	4.89572	4.71158		5.42856	6.15724	5.81421	4.87494		6.22585	6.83119	5.24729	5.14361		6.16662	6.6226	5.69214	5.24202		6.18965	6.69316	6.30397	5.0116		5.46905	5.32239	4.54482	4.71066		5.2262	5.26114	4.81181	3.60291		5.32907	5.56326	5.20608	4.21185		5.92157	5.38436
379	eAry2_39769	Os06g0554600	12.3593	11.0132	11.3652	11.6841		12.0584	10.8464	11.3288	11.5591		11.8964	10.7233	11.1734	11.614		12.1458	10.8234	11.5324	11.8799		11.8872	10.9047	11.6945	11.7425		12.1456	10.6213	11.3877	11.7746		9.11585	8.43405	9.01124	9.45561		8.95458	8.53066	8.67493	9.37413		9.10972	8.1044	8.17048	8.71124		8.64903	8.14752
380	eAry1_12449	Os02g0578366	2.17746	2.13381	2.00793	2.06425		1.85446	2.13653	2.04928	2.06191		2.0421	2.09619	2.02444	2.08709		2.20914	2.23664	2.13502	2.07677		1.86173	2.28606	2.13341	2.04261		2.14482	2.16787	2.12684	2.08898		2.04628	2.05073	2.05807	2.2323		2.07784	2.05732	2.0496	2.1256		2.10189	2.00302	2.14827	2.07303		2.13678	2.07459
381	eAry1_07845	Os01g0928800	9.38754	9.91604	10.1192	9.74879		9.43317	10.0893	9.78485	9.70286		9.2967	9.94202	9.89832	10.0093		9.13035	10.0775	9.76423	9.47446		9.16122	10.0954	9.90711	9.65766		9.2411	9.9858	10.0867	9.53106		10.0348	10.3871	10.2584	10.2913		10.2831	10.5494	10.5447	10.5432		9.87861	10.1838	10.5135	10.7325		10.0281	10.0281
382	44k_12090	Os03g0835300	4.67202	3.42344	4.05237	4.09317		2.38693	3.33315	3.73095	4.00543		3.11467	2.66548	2.53352	3.95928		3.08265	2.22929	2.07128	4.19098		4.07418	2.87102	2.97064	3.62611		2.64552	2.1864	2.11479	3.84155		2.60098	3.38647	3.73969	3.66005		3.84292	4.06466	3.80307	4.71535		3.21293	2.6574	3.41985	3.85788		2.21954	2.1022
383	eAry1_07073	Os03g0769000	5.03192	5.84137	6.45322	6.40767		5.54146	5.87973	7.36063	6.89645		4.74764	6.41923	6.37992	7.07039		5.14531	5.84507	6.41479	6.76727		4.55317	6.02758	6.92182	6.82209		5.21995	4.90684	6.25238	6.84646		5.8001	5.71997	6.42483	7.00282		5.89368	5.379	6.536	6.67187		6.00961	5.79056	5.78955	6.13432		6.25879	5.7902
384	eAry1_09988	Os11g0139400	2.15775	2.12198	2.09987	2.0539		1.85299	2.12332	2.03961	2.04954		2.03318	2.08409	2.31458	2.07296		2.19046	2.21809	2.06221	2.20789		1.86023	2.26084	2.11878	2.035		2.12766	2.15562	2.10732	2.07883		3.37888	3.05413	2.7583	2.33868		2.10621	2.91633	3.48063	2.24777		2.98776	2.86698	2.25799	3.20004		2.21648	2.76922
385	maskBest_07658	Os11g0691050	2.15265	2.11882	1.99814	2.05112		1.85268	2.28338	2.03731	2.04623		2.03084	2.08084	2.01358	2.06943		2.18564	2.21294	2.05988	2.05902		1.85998	2.25698	2.11494	2.03281		2.12315	2.15232	2.10519	2.07621		2.0354	2.03771	2.04836	2.20464		2.0626	2.04598	2.03654	2.11152		2.08569	1.99371	2.133	2.0575		2.11521	2.0612
386	eAry1_24967	Os04g0589600	9.59649	9.56844	9.27376	9.45752		9.49844	9.56576	9.16083	9.43097		9.71066	9.62381	9.33253	9.5118		9.60686	9.75443	9.24762	9.44099		9.66381	9.71236	9.17092	9.48689		9.74529	9.84647	9.43566	9.60309		9.50419	9.58838	9.24164	9.17954		9.48664	9.72544	9.30934	9.23964		9.35452	9.74142	9.40964	9.45304		9.5655	9.57139
387	eAry1_49430	Os04g0483550	2.14233	2.11232	1.99396	2.04555		1.8517	2.45186	2.03194	2.03952		2.0261	2.0743	2.00894	2.06244		2.17583	2.20214	2.05517	2.05167		1.85927	2.80799	2.10725	2.02865		2.11401	2.14567	2.09616	2.07092		2.03075	2.03205	2.04435	2.19368		2.05601	2.04103	2.03113	2.10579		2.0789	1.98959	2.12677	2.05071		2.10559	2.05566
388	eAry1_13916	Os03g0820100	9.33061	9.26411	9.38884	9.33099		9.04596	9.19062	9.26352	9.07635		9.36168	8.99969	9.42321	9.05614		9.22319	9.25594	9.35531	9.31285		9.3777	9.08914	9.0614	9.42714		9.02706	9.49363	9.43426	9.40265		9.23835	9.2104	9.32168	9.1839		9.22931	9.3407	9.10215	9.06444		9.35699	9.52001	9.38994	8.9832		9.3146	9.51599
389	44k_42619	Os02g0720900	11.6506	12.1464	11.8038	11.238		11.9889	12.2942	12.6548	11.7495		11.6042	12.1161	11.3631	12.2232		11.5733	11.345	12.1595	11.4937		10.6464	12.2288	12.5582	11.9951		11.742	11.1666	11.0906	11.9445		11.5518	11.9115	11.8137	11.7429		11.7589	11.4818	11.8067	12.4643		11.7141	11.2251	10.9165	12.339		10.5656	11.6354
390	eAry1_00860	Os01g0234200	2.11686	2.09503	1.98294	2.03362		2.28963	2.0953	2.01728	2.26703		2.01363	2.057	2.84109	2.4512		2.1509	2.17279	2.04313	2.34663		1.87828	2.20839	2.08842	2.33142		2.09044	2.12783	2.06843	2.06549		2.13788	2.01703	2.03406	2.16708		2.05695	2.02788	2.01729	2.09144		2.06139	1.97853	2.11115	2.03362		2.08325	2.04141
391	eAry1_18380	Os08g0110650	6.90243	6.8106	6.61372	6.40482		6.77699	6.35678	6.28268	6.33339		6.58062	6.31855	6.51426	6.31392		6.84179	6.78552	6.46248	6.44699		6.86856	6.71322	6.47801	6.17262		7.1175	6.90956	6.54518	6.20903		5.50909	5.54178	5.52324	5.62515		5.85899	5.59867	5.69996	5.13158		5.67176	5.77636	5.76339	5.46513		5.78512	5.61512
392	eAry2_03918	Os06g0257850	3.098	2.08749	2.45174	2.90943		1.8412	2.0879	2.73402	2.2173		2.21963	2.04984	2.02316	2.05134		2.43649	2.46717	2.03815	2.62143		2.35766	2.19545	2.08091	2.86794		2.08581	2.12029	2.06409	2.10006		2.09612	2.00887	2.02982	2.15884		2.0235	2.20276	2.01163	2.21539		2.0454	2.51968	2.10454	2.02662		2.4883	2.12714
393	eAry2_27216	Os03g0660200	7.81496	5.02396	5.13293	5.7694		8.17079	4.64015	5.04335	5.2406		7.44043	4.24004	5.81154	5.21647		8.82663	5.75608	5.89206	6.31319		8.91677	5.38459	5.68275	5.91544		7.98565	5.11373	5.70563	6.45421		3.45108	2.63022	2.31306	3.28745		3.37989	2.01876	2.00666	3.54256		2.03237	1.9681	2.95218	3.68168		4.24132	2.48266
394	44k_41788	Os01g0510500	8.60684	8.63802	8.60802	8.73297		8.47066	8.5658	8.59282	8.51042		8.50567	8.54431	8.58115	8.67789		8.69784	8.57745	8.69071	8.66018		8.53097	8.61365	8.57842	8.57034		8.39726	8.70165	8.46055	8.60922		8.10522	8.08664	8.16921	8.21412		7.96455	7.92854	8.28838	8.14053		8.08118	8.02965	8.3567	8.19758		8.06843	7.96352
395	44k_37543	Os08g0541300	2.08832	8.91085	4.81757	3.87681		2.46179	2.29653	3.08021	3.65749		2.20423	2.03562	3.21348	3.37086		2.12086	8.59808	2.70327	3.67514		1.88631	2.17316	2.06116	2.72916		2.06667	2.10492	2.83465	2.06102		2.79137	2.53262	3.23465	3.85928		3.36159	2.06202	3.81521	4.21504		2.29272	1.96474	3.61946	4.1603		2.87539	2.04262
396	eAry2_31745	Os07g0106100	12.2517	11.9252	11.6852	11.9532		12.0739	11.9156	11.5893	11.9058		12.1402	11.9001	11.7419	11.932		12.3173	12.0311	11.8346	12.0574		12.1196	12.0034	11.7415	11.9407		12.3485	11.9295	11.8348	11.9438		11.2364	10.9919	11.1334	11.1306		11.1522	10.7924	11.0926	10.8046		11.0593	10.6388	10.9999	11.076		11.19	10.9313
397	eAry1_15420	Os12g0586100	8.56435	7.99569	8.0146	8.27431		8.51528	7.85528	8.1002	7.89134		8.39694	7.7657	8.21724	7.72608		8.69837	8.33257	8.41717	8.40472		8.88449	8.12429	8.33095	8.36193		8.78784	7.90971	8.36666	8.40886		13.1949	13.6261	13.0671	12.5347		13.262	13.6829	13.1963	12.3799		13.0938	13.2657	13.3425	12.9374		13.0844	13.5399
398	44k_523	NA	8.5718	7.69349	8.10501	8.4918		8.17678	7.608	7.81521	8.20928		8.26542	7.08175	8.06357	8.09501		8.13769	7.7809	8.13409	8.40399		8.39053	7.62834	8.00097	8.30985		7.8856	7.53369	8.12832	8.27394		9.07966	8.88293	8.89782	8.38659		9.0383	9.24026	8.71029	8.31952		9.04439	9.326	8.81168	8.17444		8.90176	8.91133
399	eAry1_23338	Os05g0480900	2.0705	2.05846	2.19941	2.00197		1.8436	2.05844	1.98573	1.98931		1.98751	2.01775	2.76637	2.01364		2.10119	2.11311	2.01821	1.99155		1.85617	2.1462	2.05161	1.99506		2.04471	2.30888	2.0257	2.02946		1.99436	1.98652	2.01295	2.11574		2.00288	2.00027	1.98924	2.06282		2.0274	2.0968	2.19401	1.9986		2.03238	2.01226
400	eAry1_29484	Os02g0782700	11.0127	10.8	10.8896	10.8296		11.2127	10.8294	11.0223	10.9762		10.8451	10.8	10.8575	11.0204		10.942	10.8977	11.0584	11.0623		10.9704	11.0585	11.1766	10.9671		10.9455	10.8316	10.8278	11.0996		11.2857	11.2158	11.4805	11.6623		11.2624	11.1911	11.5848	11.7126		11.1626	10.777	11.4023	11.9015		11.1732	11.1479
401	maskBest_03455	Os01g0171300	2.82078	2.04072	2.04295	2.15967		2.14154	2.37042	1.9716	2.62874		1.9661	2.59278	2.41055	1.98661		2.59403	2.08704	2.19578	2.41481		2.58779	2.16642	2.37006	3.20614		2.64477	2.86988	2.00719	2.51249		1.98334	2.31221	2.00298	2.09527		2.79011	2.1523	2.0702	2.27013		2.18175	1.94363	2.06486	2.32871		2.01299	2.90469
402	44k_38535	Os02g0556700	4.38305	3.82072	4.08529	4.6534		4.12198	4.29456	3.67707	5.06475		3.96469	2.77114	3.8536	4.66265		4.63762	3.55051	4.24442	4.74759		4.59241	3.87608	3.53823	4.88554		2.35779	3.58614	4.30231	4.92848		4.63223	4.81191	4.42786	3.80842		4.52081	4.48234	3.88429	4.41264		4.46129	3.93897	4.02046	3.87356		4.72712	4.00643
403	44k_21005	Os01g0740600	10.8463	11.1097	11.6802	11.1523		11.1645	11.349	11.6849	11.5257		10.4504	10.661	10.6735	11.6759		9.82873	11.1543	11.3704	11.2227		10.0201	11.0495	11.6723	11.244		10.1742	10.5256	10.9149	11.2186		11.7399	11.7956	12.1492	12.2608		11.8283	11.9817	12.3657	12.0365		11.4692	10.8844	11.4413	12.046		11.0428	11.0421
404	eAry1_28021	Os04g0212200	7.88017	7.80959	7.92674	7.9666		7.7012	7.88081	7.87	7.6948		7.73256	7.67155	7.58684	7.78252		7.64793	7.55533	7.64514	7.86825		7.67946	7.6273	7.72915	7.86281		7.51107	7.9049	7.62995	7.73993		7.80061	7.55066	7.8396	7.9379		7.59757	7.53958	7.7431	8.159		7.63502	7.59864	7.67032	8.42665		7.85067	7.49936
405	eAry2_31970	Os11g0591200	7.09446	7.54913	7.07512	7.28092		7.07983	7.59374	7.7077	7.26002		6.8099	7.50775	7.18899	7.28994		6.89942	7.47969	6.85931	7.22216		6.54	7.33429	7.16365	7.03913		6.62095	7.2978	6.98703	6.81016		6.38644	6.49588	6.6292	6.61967		6.02511	6.58291	6.68644	6.72613		6.14407	6.55361	6.18979	6.67554		5.22827	6.18601
406	44k_15750	Os03g0227000	8.8704	8.6645	8.35853	8.91762		8.78141	8.73026	8.41461	8.84648		8.71984	8.68819	8.46239	8.99164		8.54331	8.73106	8.17923	8.92245		8.65044	8.75544	8.22381	8.85218		8.63449	8.73542	8.394	8.81927		8.46225	8.87775	8.52428	8.54184		8.49466	8.73923	8.73772	8.81236		8.38404	8.52143	8.51627	9.41671		8.34369	8.2143
407	eAry2_20327	Os05g0167800	2.01762	2.01775	1.9339	1.97008		1.83651	2.01781	1.9513	1.95022		1.95395	1.98187	1.94074	1.97253		2.04522	2.05322	1.98928	1.93818		1.85541	2.07654	2.00772	1.96836		1.99447	2.04314	1.98219	1.99757		1.96928	1.9541	1.98843	2.05603		1.96733	1.96979	1.9533	2.03046		1.9904	1.93057	2.04455	1.955		1.9882	1.97833
408	44k_13105	Os01g0815800	12.4565	12.4135	11.9532	12.0548		12.1127	12.4467	12.2014	11.9914		12.6705	12.332	12.0752	11.9591		12.2473	12.0948	11.8625	12.152		12.3281	11.8818	11.6806	12.1713		12.3025	12.1212	12.0687	11.9808		12.5993	12.5438	12.5266	12.5292		12.3719	12.4186	12.3398	12.6326		12.527	13.2543	12.2741	12.4399		12.6741	12.2261
409	eAry1_21166	Os10g0147900	9.6716	10.0903	9.87763	9.6058		10.139	10.1109	9.66378	9.68069		9.54649	9.98249	9.81503	9.75558		9.58348	10.3687	9.87198	9.55138		9.54481	10.2075	9.81642	9.60524		9.44887	10.0854	9.77881	9.54062		9.45868	9.61125	9.40421	9.66783		9.38382	9.60669	9.58232	9.63569		9.2754	9.19631	9.26333	9.97131		9.13203	9.34282
410	44k_29654	Os10g0517500	11.1062	11.5376	11.1162	11.906		11.5092	11.1151	11.2683	12.3868		10.7733	12.1754	9.93112	12.2896		9.47605	9.57453	10.4538	12.0563		9.49187	11.1751	11.2342	11.9929		9.54259	9.66957	7.6131	12.1882		11.9342	12.3337	12.1915	12.1347		11.7003	13.0943	12.0226	12.8953		10.8877	11.9151	10.2276	12.0732		9.98552	11.0564
411	44k_26888	Os01g0315600	1.99934	2.00549	1.92471	1.95879		1.83418	2.00504	1.93851	1.93469		1.94183	1.96833	1.93023	1.95327		2.02807	2.0338	1.98016	1.92269		1.85538	2.05444	1.99238	1.95923		1.9763	2.029	1.96552	2.19342		1.96146	1.94304	1.98076	2.03679		1.95493	1.9597	1.9402	2.0201		1.97792	1.92162	2.03354	1.94186		1.97392	1.96676
412	44k_588	Os07g0632600	11.1788	11.1339	11.1177	11.0004		11.0612	11.1621	11.1594	11.0841		11.0893	11.1268	11.1634	11.1306		10.8843	11.2054	11.1826	11.0455		10.9823	11.1484	11.161	11.0185		11.0972	11.1763	11.2022	11.0238		11.3568	11.357	11.1219	11.1842		11.403	11.2876	11.192	11.0896		11.3549	11.3069	11.15	11.1858		11.3654	11.2377
413	eAry2_07453	Os05g0437001	1.99009	1.99957	1.91993	1.95284		1.83315	1.99868	1.93177	1.92701		1.93584	1.96126	1.98837	1.93423		2.01973	2.02395	1.97565	1.91504		1.85549	2.04366	1.98457	1.97541		1.96731	2.02229	1.95637	2.7328		1.95757	1.9303	1.97717	2.02753		1.94598	1.95452	1.9339	2.01502		1.97149	1.91692	2.02803	1.93551		1.96658	2.24278
414	eAry1_11678	Os03g0401500	1.98089	1.99376	1.91512	2.04237		2.27574	2.19125	1.92493	1.9189		2.32827	1.95085	1.91942	1.94388		2.01152	2.01406	2.55905	1.90755		2.7677	2.03457	1.97155	1.95461		2.33366	2.1954	1.94776	1.97811		1.95369	1.93157	1.97345	2.01849		1.9418	1.94932	1.92745	2.00996		1.96498	2.30641	2.02305	1.92934		1.95907	1.95465
415	eAry2_22314	Os03g0366200	11.6678	11.2324	11.3891	11.5803		11.5388	11.1724	11.2724	11.4773		11.5563	11.0744	11.3379	11.4837		11.6549	11.1189	11.4927	11.587		11.5259	11.2154	11.4618	11.6193		11.5692	11.2205	11.199	11.6511		11.6693	11.3936	11.4599	11.2089		11.549	11.6229	11.2782	11.1594		11.4729	11.0893	11.2272	11.0981		11.453	11.3727
416	eAry2_36584	Os05g0157100	10.9973	10.9854	11.0237	11.043		10.935	11.0692	10.7237	11.2749		10.4872	10.971	10.744	11.3566		10.4647	11.2488	10.7192	10.9597		10.7373	11.1748	10.824	10.9806		10.5582	11.0812	11.0004	10.8571		11.4302	11.563	11.4096	11.3132		11.5699	11.639	11.633	11.2186		11.2771	11.3121	11.375	11.4875		11.4654	11.2333
417	eAry2_44306	Os03g0252700	5.47257	4.02322	3.58905	4.092		5.31754	4.23943	5.33393	4.14173		3.11964	5.35668	3.36043	4.76369		5.09032	5.96234	3.26113	4.59932		4.39765	5.76952	5.44489	4.23265		6.00029	4.19531	6.05142	4.12036		1.92596	3.95547	2.08364	4.43723		4.26686	1.93433	4.17315	2.09452		4.37127	2.96567	2.0117	3.91319		4.44908	3.58908
418	eAry1_02284	Os03g0264900	1.95101	2.17356	1.898	2.42085		1.82836	1.96934	1.90059	1.89117		1.91066	1.92726	1.90018	1.91202		1.98343	1.97978	1.95489	1.88334		1.85573	1.99541	1.95034	1.93277		1.93231	1.99394	1.91847	2.38781		2.39223	1.90183	1.96134	1.98954		1.91907	1.93128	1.90686	1.99281		1.94198	1.89485	2.82279	2.32273		1.94276	2.24643
419	44k_32952	Os04g0517500	6.08714	7.17522	8.74771	8.60818		5.4564	7.6727	8.06037	9.26804		5.74185	6.80386	7.47337	9.59942		5.2501	6.12157	7.69203	8.63092		5.68185	6.46504	7.64926	8.78274		4.86758	6.02964	7.27782	7.90597		12.9183	13.3762	13.4678	12.343		12.7943	13.603	13.4819	12.433		12.2026	12.685	12.9867	12.3701		12.0108	12.6118
420	eAry1_28398	Os04g0202300	1.94343	2.24959	2.88834	2.42504		1.82737	1.96278	1.89267	2.33418		1.90557	1.91964	2.22419	1.91609		1.97552	1.97062	2.49164	1.87634		1.8558	1.9849	1.93896	2.5411		1.92562	1.98802	1.90925	1.9571		1.9367	1.90463	1.95808	1.9964		1.91296	2.05433	1.90145	2.58463		1.93413	2.17327	2.90569	2.53364		1.92396	1.92729
421	44k_4256	NA	6.80954	7.49714	7.28403	6.91352		6.54605	7.28607	7.65224	7.03826		6.93939	7.82923	7.87973	6.91455		7.61461	7.88384	7.5549	6.91428		7.17707	7.82679	7.58024	7.20522		7.3107	8.0026	7.68052	7.24751		6.97689	6.85591	7.28271	7.44775		6.80817	6.55124	7.33285	7.46737		7.30137	7.21382	7.42475	7.20574		6.98181	7.53966
422	eAry1_25282	Os07g0412500	3.20186	3.24121	3.36181	3.04397		4.07999	4.24353	3.34746	2.593		3.49526	3.40885	3.42362	3.68859		4.20762	3.42028	4.20325	4.10091		5.04173	3.68501	4.06692	4.41713		4.0731	3.61779	3.37449	3.80839		3.83962	2.85833	2.3712	3.50186		3.45638	3.34857	2.52297	3.06808		3.53805	2.89912	3.3184	3.72028		3.27371	2.88668
423	eAry2_11066	Os07g0253000	10.0294	10.2495	10.1231	9.80809		10.0606	10.2844	10.6295	10.2299		9.90803	10.0675	10.1785	10.2192		9.78586	10.138	10.1591	10.2192		9.40389	10.1222	10.4953	10.3736		9.84052	9.90467	9.96617	10.315		9.72783	10.0899	9.95041	10.3921		9.81396	9.93174	10.0186	10.043		9.93543	9.56913	9.26472	9.80784		9.09088	9.74531
424	eAry1_11816	Os02g0733400	1.92969	2.44166	1.93201	2.38947		1.82546	1.94999	1.88211	2.02124		2.23079	1.8919	2.18521	1.90534		1.96015	1.95448	1.94126	2.31901		1.85589	1.96583	1.93037	2.11673		2.13509	2.47039	1.89705	1.95035		1.92966	1.88091	1.95299	1.96839		1.90145	1.91692	2.12402	1.97894		1.91924	2.16377	1.993	2.14605		1.90893	2.30896
425	eAry1_49789	Os03g0708800	9.82048	9.77147	9.36047	9.67007		9.88635	9.60186	9.71779	9.77325		9.86451	9.52108	9.50839	9.66136		10.3601	9.641	9.803	9.77969		10.0558	9.74545	9.69873	9.71719		10.0264	9.64936	9.47484	9.85962		8.94403	8.6105	8.66564	8.94208		8.86338	8.54888	8.58095	8.56641		8.87217	8.41562	8.5804	8.64712		8.97817	8.75792
426	44k_12163	Os10g0170300	7.64915	7.01327	7.08624	7.21721		7.59681	7.24728	7.16881	7.56728		7.37491	7.24699	6.66732	7.5575		7.12099	7.55962	6.82766	7.50262		7.43207	7.33196	7.18095	7.31881		7.18662	7.34826	7.25457	7.22455		7.39639	7.53468	7.20088	7.44628		7.65027	7.23226	7.40964	7.1616		7.65458	7.14425	7.2675	7.74446		7.80016	6.94364
427	eAry1_22633	Os02g0502500	10.9297	10.8842	11.0063	11.0666		10.9415	10.9212	10.9898	11.069		10.9383	10.6144	10.7835	11.1186		10.9338	10.7553	11.0523	11.0028		10.8693	10.8724	11.0026	10.9936		10.9233	10.7536	10.883	11.0389		10.6105	10.5035	10.6359	10.6749		10.5843	10.5097	10.5548	10.7098		10.3365	10.3303	10.611	10.8075		10.3846	10.3272
428	44k_8680	NA	7.99904	8.2632	8.24475	8.04745		8.01134	8.15785	8.35446	7.86834		8.208	8.16078	8.36816	7.80522		8.30312	8.19966	8.35392	8.00645		8.26015	8.09877	8.10593	8.12124		8.24376	8.2927	8.3914	8.18748		8.51916	8.48618	8.91882	8.94575		8.20512	8.53518	8.58728	9.01949		8.43641	9.10586	8.71302	8.89257		8.75042	8.67289
429	eAry1_06493	Os10g0397200	12.9221	12.7842	12.7284	12.9857		12.9722	12.7556	12.6171	12.944		12.8158	12.744	12.7877	12.9352		12.8283	12.91	12.78	12.9622		12.9737	12.881	12.7201	12.971		12.8866	12.8971	12.8213	12.945		13.0916	12.96	12.7794	12.7009		13.0777	13.2203	12.8626	12.7409		12.9103	12.7428	12.9538	13.0505		13.0416	12.8472
430	eAry2_30507	Os08g0481400	10.2771	9.59409	9.46967	10.2917		10.0701	9.51048	9.10575	10.193		10.245	9.27583	9.23558	10.265		10.5211	9.41111	9.11396	9.94953		10.4972	9.26964	8.98569	10.2349		10.2312	9.59064	9.06488	10.2081		11.1219	10.5891	10.7868	10.1985		10.9521	11.0431	10.7974	10.4145		10.9161	10.6366	10.5701	10.043		10.6607	10.838
431	44k_12564	Os03g0284100	12.465	12.905	12.616	12.523		12.5153	12.7721	12.522	12.4263		12.5365	12.673	12.4209	12.5332		12.6598	12.8756	12.6567	12.531		12.4005	12.8585	12.535	12.4471		12.575	12.7249	12.459	12.6597		11.5468	11.499	11.601	11.7594		11.4197	11.3841	11.5915	11.7704		11.3221	11.2723	11.4855	11.5428		11.3075	11.4576
432	44k_20138	Os09g0274100	3.67168	3.93514	4.47969	2.99944		4.4298	4.1224	4.84766	2.75206		4.82197	4.47603	3.72622	3.35213		3.90394	3.70298	3.97456	3.82772		4.53843	4.48244	3.76802	3.57208		4.09601	4.03913	2.94814	4.06572		5.78768	5.82418	6.20759	6.44497		5.61497	5.52763	6.29627	6.36287		5.80402	6.03043	6.81455	6.44704		6.09969	6.26627
433	eAry2_39880	Os05g0513450	1.8751	3.13657	2.16753	2.96339		2.12891	2.33857	2.06579	1.84151		2.93618	2.58778	3.12746	2.45077		2.61297	1.91593	3.12448	1.8338		3.19704	1.92658	2.2035	2.43715		1.89413	3.67102	2.23153	3.28362		2.19822	1.85696	1.93302	1.9493		1.8555	2.19024	1.86155	2.63959		1.87457	3.07921	2.57908	2.31908		1.87914	2.06022
434	44k_7599	Os05g0346800	3.1763	2.47552	2.36962	3.01023		2.54702	2.28209	1.95663	2.32035		2.31139	2.0446	2.29735	2.72537		1.97406	2.10209	3.2482	1.83124		1.88852	3.23559	3.02811	2.72001		2.54129	2.3862	1.99994	2.61915		2.83287	1.838	1.9347	2.82454		2.66953	1.893	2.24833	2.97566		2.16212	2.80407	2.97743	3.00989		2.98448	2.61098
435	maskBest_02713	Os02g0656550	1.89267	3.01949	1.85731	1.92425		1.81415	2.51846	2.06365	1.848		1.86744	1.86487	2.22124	1.87384		1.91637	1.91102	2.68943	1.82918		2.30605	1.92323	2.50446	2.6752		1.8743	1.93344	1.86174	1.91774		1.90701	1.85679	2.22224	1.94987		1.84882	1.89198	1.8559	2.88115		1.88365	1.85142	2.8876	1.85658		1.86927	1.88318
436	44k_35546	Os02g0829600	9.85108	9.54704	9.69365	10.0846		9.80602	9.48024	9.03495	9.91712		9.36684	9.13916	9.65464	10.0046		9.48019	9.95885	10.1592	9.85779		10.581	10.055	9.53621	9.93218		9.34023	10.3277	10.4738	9.53978		9.05818	8.74253	8.62458	8.3033		9.14732	9.07773	8.61866	8.65841		8.83445	8.38156	8.92947	8.95418		9.46607	8.70627
437	eAry2_44121	Os02g0255700	12.7461	13.4407	13.0617	12.8051		12.5596	13.5016	13.1776	12.6785		13.1675	13.5416	13.1652	12.8372		13.2752	13.0207	13.1381	12.678		12.4728	13.0076	12.9864	12.883		13.1439	13.0889	12.9118	12.9945		13.2502	13.4717	13.349	13.102		13.2104	13.3535	13.0615	13.0269		13.4451	13.6347	13.2843	12.6749		13.2156	13.7472
438	eAry1_33562	Os11g0707050	2.85117	1.91088	2.47564	2.10545		2.77895	1.90187	2.31815	2.64935		1.85822	2.35787	2.42149	2.81534		2.2595	2.67322	2.10063	1.87809		2.92434	1.9051	1.88135	2.68348		2.20105	2.53588	2.58199	1.98342		2.49701	1.84835	1.92456	1.92229		2.29775	2.39343	1.84921	1.94831		2.36646	1.98959	1.96101	3.10635		2.37854	1.87648
439	eAry1_39414	Os04g0456700	11.6654	12.6068	12.3836	11.9677		11.8641	12.3457	12.6687	12.075		12.1787	12.7729	12.7215	12.424		12.0539	12.3322	12.5823	12.1894		11.7245	12.7036	12.6437	12.5982		12.0771	12.6169	12.4308	12.7637		11.7649	12.2785	11.8486	11.5433		11.7579	12.4599	11.8772	12.0289		11.7805	12.1855	12.3072	11.8601		11.6765	11.9306
440	eAry1_05205	Os03g0241900	11.2551	10.7881	10.7259	10.2083		11.5405	10.8131	11.1036	10.3078		11.1529	10.8261	10.6474	10.5229		10.9387	11.0272	10.8278	10.444		11.0808	10.9197	10.927	10.5211		11.2129	11.0242	10.8439	10.6366		10.4955	10.8851	10.5322	10.532		10.3536	10.5215	10.6069	10.2875		10.4723	10.5744	10.344	10.2504		10.6752	11.096
441	eAry1_33291	Os02g0826500	11.4679	11.5417	11.1489	11.3439		11.3327	11.4627	11.2558	11.3887		11.5279	11.5263	11.264	11.3543		11.1864	11.4843	11.0643	11.4116		11.4078	11.2685	11.008	11.4507		11.3639	11.4076	11.3329	11.329		11.6781	11.7271	11.4467	11.4559		11.7253	11.6997	11.4438	11.4221		11.7272	12.1346	11.5585	11.3774		11.897	11.6185
442	44k_1041	Os11g0461000	2.74139	3.13315	3.66096	3.74017		2.25691	2.4382	4.43555	3.28561		3.72674	2.63339	3.8183	3.65428		4.0788	2.65805	5.04723	3.70483		3.0608	3.43373	4.94282	4.37891		2.53687	4.03467	4.88975	4.28105		2.72199	1.89745	3.1084	2.81278		2.9983	2.16737	2.37295	3.48755		2.21227	2.87626	2.66663	2.90259		2.59265	2.64696
443	eAry1_14999	Os10g0421500	8.00833	8.39639	8.73537	8.21225		7.90354	8.38395	8.68319	8.25666		7.89963	7.91277	8.56995	8.3395		7.89162	8.50818	8.71044	8.22952		7.91132	8.47796	8.72933	8.31724		7.82688	8.37505	8.54976	8.23932		8.0081	7.62497	8.1693	8.64466		7.85393	7.74039	8.16852	8.53008		7.84601	7.58859	8.12633	8.42942		7.76129	7.58149
444	eAry2_20235	Os01g0973100	8.77952	7.47542	10.5205	10.8372		9.52188	8.56681	7.4923	10.9283		8.48396	5.77853	6.77798	11.0248		4.97501	6.58624	7.80963	9.70897		7.40424	6.37787	8.34611	9.33883		5.1816	3.99588	6.84736	8.4547		10.7815	10.0149	10.6509	10.1614		11.1849	10.2869	11.8116	11.3351		9.54699	9.40793	10.6858	10.3258		9.55641	6.64126
445	eAry2_12730	Os03g0103900	3.98099	3.83357	3.91882	4.82021		3.11881	4.51192	3.06102	4.75144		4.34379	2.96387	2.59885	4.69499		2.83991	3.57391	1.90699	4.0952		3.5547	3.6663	2.21922	4.85074		2.82692	2.92321	3.55388	4.25477		4.52367	4.82493	3.91208	3.2417		4.43945	4.72595	3.28167	4.60252		3.90978	4.93188	4.07486	4.95889		3.95139	3.90335
446	44k_33180	Os03g0625300	10.7944	9.71533	10.6534	10.3826		10.5912	9.64748	10.3683	10.2213		10.308	9.29315	10.4385	10.0341		10.798	9.86979	10.6928	10.3053		10.9375	9.72352	10.5545	10.1851		10.5112	9.84456	10.5559	10.0154		9.15484	7.54975	8.84558	9.34373		9.08144	7.62366	8.81093	9.17737		9.08427	7.37328	8.76105	8.85738		8.96606	7.84968
447	eAry2_06846	Os09g0428266	7.39859	7.65841	7.21871	6.84821		7.36071	7.79931	7.10638	6.83624		7.38667	7.69756	7.69242	7.02804		7.9316	7.99853	7.67749	7.18099		7.66444	7.86857	7.6789	7.09906		7.46146	7.96736	7.93339	7.33216		7.25724	6.98522	7.30661	7.11502		7.22728	7.13208	7.30785	6.67642		7.51629	7.3273	7.49221	6.92295		7.58604	7.56616
448	eAry2_43212	Os12g0639700	9.50332	9.31657	9.6738	9.60677		9.20787	9.34145	9.87298	9.60283		9.30001	9.69396	9.88176	9.68662		9.31288	9.7329	9.67708	9.74002		9.40937	9.56582	9.70435	9.53546		9.37213	9.66284	10.2489	9.58767		10.066	10.0719	10.1366	10.2375		10.1512	10.0586	10.3201	10.1362		10.2273	10.2791	10.505	10.2883		10.2261	10.1874
449	eAry1_29112	Os02g0697200	8.5872	8.31967	8.05706	8.38487		8.18361	8.30326	8.11311	8.45588		8.38145	7.9975	8.09854	8.28368		7.97599	8.08255	7.804	8.54683		8.43132	7.9795	7.67246	8.40282		8.08254	8.01639	8.20408	8.10807		8.99435	9.00114	8.93872	8.92909		8.95955	9.06893	8.7274	8.67065		8.97019	9.51385	8.89903	8.52731		9.12101	8.90718
450	eAry2_37400	Os12g0124100	5.13968	6.06412	5.14857	5.36447		5.15858	5.99902	4.83552	5.41378		4.82533	5.28037	4.77065	5.30943		5.17983	6.53632	4.78249	5.0909		4.91539	6.36421	4.86838	4.98045		4.17365	6.42363	5.88404	4.93684		4.93724	4.95382	4.85736	5.12312		4.97013	4.863	5.17539	4.71711		4.39962	4.754	5.10716	4.77117		4.39162	4.33703
451	eAry2_44551	Os09g0359700	2.65034	3.93041	3.08557	3.29459		2.95888	2.30719	2.31726	2.97738		2.93641	3.47126	2.54545	1.85752		2.50647	3.08844	1.9761	2.40834		2.39198	1.89014	1.86438	2.16666		2.4016	1.94797	2.85458	1.90538		2.62673	3.45476	2.80928	3.02325		2.49091	3.34122	2.68984	3.40543		2.76873	3.78224	2.66944	3.04871		2.02055	4.01077
452	eAry1_09659	Os02g0503800	1.88178	1.91632	1.83817	1.86332		1.80882	1.89573	1.83418	1.84683		1.86665	1.84384	1.8433	1.8579		1.9156	1.88294	1.91057	1.81675		1.84329	1.88689	1.86465	1.87793		1.85679	1.89408	1.84218	1.90622		1.88291	1.83728	1.91254	1.91359		1.85224	1.90081	1.83029	1.9563		1.87024	1.83234	1.9565	1.84065		1.85874	1.87859
453	eAry1_41449	Os01g0252100	13.1621	12.9493	12.918	13.2334		13.2604	12.9838	12.5991	13.2566		13.202	12.7481	12.7824	13.2154		13.0544	12.9181	12.8541	13.1965		13.1819	12.9767	12.727	13.3029		13.0387	12.9615	12.6662	13.3042		13.1211	12.6958	12.9107	12.9994		12.9014	12.9863	12.9396	13.1742		12.8059	12.6129	12.9419	13.3839		12.8468	12.5077
454	eAry2_21441	Os06g0656725	1.88426	1.92016	1.97278	1.8646		1.80796	1.89819	1.8352	1.85004		1.86997	1.84491	1.8457	1.8736		1.9205	1.88395	1.91312	1.81969		1.84164	1.88815	1.86504	1.88036		1.85872	1.89353	1.8433	1.90857		1.88178	1.83844	1.91254	1.91494		1.85342	1.90468	1.82996	1.95978		1.87251	1.83304	1.95829	1.84247		1.86068	1.88175
455	eAry1_03376	Os02g0179225	1.88573	1.92238	1.83876	1.8653		1.79676	1.89968	1.83614	1.85174		1.87185	1.84566	1.84712	1.85975		1.92335	1.88468	2.57757	1.82143		2.59509	1.88904	1.86053	1.8818		1.85991	1.89346	1.84407	1.90963		2.39555	1.83923	1.91264	1.9261		1.85416	1.90684	1.82993	2.42018		1.87395	1.83353	2.51294	1.84355		2.30487	1.88363
456	eAry1_17240	Os12g0617700	1.88734	1.92478	1.83912	1.86619		1.80701	1.90135	1.83701	1.85366		1.87388	1.84655	1.84868	1.86057		1.92644	1.88555	1.9161	1.82334		1.83977	1.89013	1.86588	1.88339		1.86125	1.89351	1.84496	1.91102		1.8808	1.84013	1.91281	1.91684		1.855	1.90914	1.83001	1.96392		1.87554	1.83412	1.96033	1.84479		1.86309	1.88566
457	eAry2_35236	Os09g0309100	9.6109	9.3649	9.40606	9.52838		9.45625	9.387	9.38698	9.58711		9.37364	9.25817	9.39931	9.58712		9.24975	9.427	9.21252	9.64696		9.37569	9.14109	9.42518	9.52611		9.28871	9.3014	9.44842	9.52355		9.67067	9.58879	9.6572	9.56357		9.66002	9.55439	9.58283	9.53619		9.59626	9.67504	9.68086	9.44112		9.5843	9.60767
458	44k_20528	Os02g0200300	8.08885	8.94885	8.04124	8.68156		7.89769	8.79904	8.07386	8.91755		8.25757	8.89238	8.1472	8.63666		7.99956	8.94722	8.05873	8.66941		7.87457	8.80636	8.34931	8.73613		8.45142	8.77813	8.21626	8.70759		9.54783	9.93055	9.72188	9.36929		9.34273	9.94998	9.76348	9.44596		9.32567	9.52795	9.42983	9.46874		9.03782	9.85943
459	eAry1_24247	Os08g0260600	2.58554	5.5477	5.14879	4.90784		2.61354	5.93286	4.48524	4.80383		4.24701	5.72644	3.47483	5.15065		2.36171	4.7532	3.3089	3.91938		1.86581	4.75458	4.21325	3.37753		1.89373	5.04999	3.01895	2.84238		7.05478	7.06638	7.26985	7.92895		6.78566	7.43198	7.48616	8.51829		6.75352	7.36852	7.28811	8.15267		6.08269	6.85943
460	eAry1_05352	Os03g0725000	8.61424	8.27393	8.26983	8.23973		8.41195	8.27651	8.19329	8.17803		8.69583	8.12877	8.29394	8.12312		8.65346	8.01281	8.20777	8.3869		8.58765	7.96374	8.08177	8.47938		8.42408	8.36192	8.22032	8.4306		8.29124	8.49805	8.18932	8.32518		8.13409	8.50826	8.10076	8.55056		8.36953	8.88439	8.3603	8.46477		8.48287	8.71495
461	eAry2_42219	Os05g0178200	1.90009	1.94314	1.84368	1.87464		1.80395	1.915	2.18407	1.98522		1.88032	1.8545	1.86326	2.05955		1.95091	1.89391	1.93214	2.49247		1.83333	1.90046	2.46329	1.89736		2.49403	1.89659	2.46716	1.92491		1.87884	1.84831	1.91527	1.92535		1.86228	1.92485	1.83265	1.97997		2.24584	1.83977	1.9687	2.01018		1.87337	1.90152
462	eAry1_36741	Os04g0560100	3.22717	2.60338	3.12638	2.29963		3.16076	3.33361	3.14549	2.11533		2.07167	2.38962	2.89736	2.16621		2.32532	2.30217	3.87675	2.1422		3.39871	2.39801	3.34764	2.0908		2.66445	2.82217	2.19539	2.14033		2.22066	2.51796	2.10008	2.79492		2.11496	2.08784	2.28273	2.18589		2.15477	2.13964	2.43902	2.3637		2.19914	2.40767
463	44k_32459	Os11g0153300	9.39622	9.27241	9.78994	9.79227		9.31609	9.51377	9.80593	9.93339		9.59005	9.51132	9.27571	9.94301		9.11975	8.46478	9.24855	9.6722		8.66109	8.64327	9.58501	9.72085		9.1261	8.41973	8.64977	9.50316		10.415	10.6402	10.4423	10.515		10.4842	10.1494	10.3873	10.7528		10.6503	10.5122	10.2384	10.7772		10.2126	10.6455
464	eAry1_45581	Os08g0386900	10.2337	10.2921	10.2315	10.3396		10.051	10.3257	10.321	10.2756		10.0356	10.2425	10.2655	10.2929		10.377	10.4139	10.3367	10.3086		10.1937	10.3606	10.2909	10.3072		10.1906	10.314	10.2519	10.4659		10.0483	9.76035	10.145	10.2517		9.83448	9.88275	10.1105	10.1052		9.89994	9.61471	9.9556	10.2584		9.96236	9.86296
465	eAry1_25611	Os11g0149400	2.25042	2.39412	2.03758	2.10881		1.85626	2.18991	2.07875	2.11158		2.07546	2.13885	2.05649	2.15472		2.28481	2.29712	2.10799	2.13614		1.87779	2.38027	2.20669	2.0755		2.20486	2.20943	2.1934	2.26839		2.07923	2.07848	2.0941	2.33371		2.12299	2.08684	2.09735	2.18317		2.15272	2.02804	2.20832	2.14022		2.19306	2.5687
466	eAry2_00570	Os10g0492900	5.96241	4.85065	6.26531	4.86352		5.55379	4.91408	6.72323	4.43897		6.4475	5.3759	7.07785	6.13304		6.80605	3.70799	6.44766	4.87031		5.67197	4.99499	6.29356	5.28378		6.78153	5.34819	6.60852	5.76317		3.07525	3.5743	4.30494	3.58344		2.10573	2.93331	4.42222	3.996		2.86073	3.82115	4.38472	5.25703		2.79568	4.33716
467	eAry2_49988	Os03g0164100	6.43159	6.59928	6.55903	6.7466		6.09807	6.38557	6.4631	6.87705		5.59153	6.00633	6.13379	6.72541		6.03469	6.81842	6.26761	6.74664		6.26964	6.70411	6.71614	6.73427		5.47222	6.46036	6.47066	6.73148		6.36686	6.09882	6.2108	6.575		6.23639	6.01222	6.46332	6.03708		6.0488	5.82391	6.34367	6.12548		6.32631	5.83295
468	44k_25526	Os01g0283400	5.4543	5.20246	4.79001	4.78354		4.90014	5.3168	5.36514	5.32867		3.92873	5.64732	3.80827	5.08477		5.61632	5.51668	4.5789	5.2059		4.62488	5.74084	4.8384	5.20834		5.48848	5.11912	4.96373	5.17447		5.10533	4.48189	4.49431	4.82407		4.65771	4.03018	4.67385	4.42166		5.06287	4.12309	4.59014	4.90818		5.22672	4.3411
469	44k_27084	Os07g0507700	12.1062	12.1423	12.3215	12.2205		11.9015	12.1757	12.3283	12.4605		11.8526	12.2335	12.0764	12.5169		11.7601	12.1999	12.0612	12.2776		11.5443	12.1197	12.2503	12.1811		11.882	11.9791	12.2287	12.0068		11.8077	12.0372	12.0317	12.292		11.9206	11.9658	12.2965	12.2671		11.8828	11.7895	12.0168	12.2824		11.7347	11.6965
470	eAry2_01300	Os04g0515400	8.54503	9.02472	9.38954	9.91945		8.82393	9.36076	8.83803	10.054		8.74428	8.74878	8.44079	9.9922		7.85236	8.88513	8.48391	9.59607		7.9372	8.66169	8.72055	9.77177		7.82247	8.63537	8.34722	9.69612		9.19665	9.27952	9.65712	9.71563		9.23107	9.70225	10.0229	10.2612		8.94797	9.17821	9.56499	9.58744		8.18474	8.78449
471	eAry1_50717	Os02g0318975	2.33589	2.16675	2.0314	2.09814		2.13518	2.17765	2.07363	2.10046		2.06897	2.1308	2.05015	2.13896		2.27467	2.28479	2.09946	2.12282		1.88288	2.35999	2.18848	2.06741		2.19424	2.20232	2.17987	2.1231		2.07215	2.07966	2.08461	2.30957		2.11365	2.08201	2.08492	2.16722		2.13385	2.02343	2.19225	2.12309		2.18259	2.10935
472	eAry2_37905	Os01g0198500	2.23372	2.16539	2.03032	2.09644		1.85926	2.17563	2.07267	2.09864		2.06779	2.12933	2.049	2.20542		2.26608	2.2827	2.09799	2.12058		1.87234	2.35659	2.1855	2.06612		2.19223	2.20091	2.17747	2.12238		2.07096	2.07837	2.08331	2.30807		2.10963	2.08101	2.08317	2.28311		2.13958	2.02256	2.18976	2.12048		2.18075	2.10758
473	eAry2_10760	Os03g0183850	2.23102	2.16401	2.02941	2.09474		2.24871	2.17341	2.28084	2.09679		2.23974	3.87779	2.04779	2.15505		2.26307	2.28057	2.09653	2.11834		1.89127	2.35291	2.18253	2.06484		2.1939	2.91174	2.17495	2.1398		2.06527	2.07705	2.08169	2.30146		2.11034	2.07992	2.08109	2.16222		2.13776	2.02008	2.18742	2.11789		2.55598	2.10581
474	eAry1_42123	Os07g0621600	2.3986	2.16257	2.02798	2.09512		1.85907	2.17111	2.07053	2.35541		2.06523	2.54685	2.04653	2.13039		2.27078	2.27838	2.09503	2.11578		1.87073	2.34901	2.1795	2.0634		2.18778	2.21545	2.17235	2.11758		2.06842	2.08184	2.08033	2.29753		2.37455	2.07879	2.07926	2.15993		2.43466	2.0207	2.18472	2.11489		2.17666	2.10408
475	eAry2_35635	Os02g0728800	2.22529	2.16083	2.02674	2.09096		1.85968	2.16904	2.06937	2.09271		2.06381	2.12439	2.0452	2.12737		2.25683	2.27594	2.09347	2.11343		1.87056	2.34543	2.17639	2.0621		2.18532	2.19601	2.16959	2.11561		2.06707	2.05535	2.07956	2.29325		2.10225	2.07758	2.18254	2.15743		2.25122	2.01968	2.182	2.27334		2.17447	3.18107
476	eAry1_14851	Os04g0486600	13.3746	13.1518	13.1635	13.386		13.1661	13.1875	13.1703	13.526		13.2962	13.3403	13.1412	13.5755		13.0882	13.2559	12.9775	13.334		13.0397	13.1985	13.0896	13.3526		13.1756	13.3338	13.1433	13.3499		13.1763	12.9374	12.7122	13.2093		13.1132	13.0773	13.0919	13.4919		13.0652	12.8551	12.9279	13.9071		13.1093	12.6278
477	eAry1_21832	Os11g0647866	2.27205	2.15706	2.02413	2.29836		1.85978	2.16438	2.06684	3.21089		2.05898	2.2199	2.04471	2.10905		2.81501	2.4458	2.24572	2.10822		1.86945	2.33738	2.16843	2.05922		2.30984	2.1972	2.96092	3.11549		2.06422	2.07103	2.21865	3.20071		2.10286	2.1154	2.74619	3.15049		2.40796	2.01675	2.49928	2.63416		2.16974	2.09795
478	eAry1_15278	Os10g0476600	10.6582	10.7796	10.7363	10.7404		10.6338	10.808	10.7702	10.8221		10.7053	10.8823	10.5665	10.8282		10.6603	10.7663	10.6102	10.7359		10.5172	10.7433	10.5804	10.6905		10.7962	10.8067	10.5907	10.6968		10.6669	10.6976	10.7592	10.832		10.6641	10.534	10.8255	10.9367		10.5933	10.5919	10.6561	11.0422		10.6089	10.5895
479	eAry1_27116	Os02g0637000	6.28965	8.47811	7.93039	7.84239		6.41848	9.02874	8.68419	7.96966		7.43435	9.07173	9.0686	8.07386		6.90806	8.93515	7.91259	7.54061		6.0763	8.68633	8.08948	8.04361		7.54261	8.78803	8.97863	8.35053		6.79787	7.62776	8.00715	8.46505		7.00729	7.77069	8.67761	8.49616		7.26545	8.21517	9.00258	8.5703		6.24949	8.09234
480	eAry1_00231	Os05g0311201	5.08408	4.67801	3.65701	4.38495		3.76532	4.31688	4.30074	4.46362		3.4805	4.29741	3.81856	4.41967		4.36897	4.69252	4.7346	4.88834		4.41411	4.04194	4.40621	4.48126		2.9786	3.26348	4.47267	3.81954		5.35908	4.94486	4.53136	5.04776		4.67171	4.65322	4.903	4.09198		5.22199	5.0336	4.75596	4.27934		4.86321	4.1559
481	eAry2_40496	Os05g0524900	2.20076	2.83074	2.98903	2.07663		1.83899	2.39423	2.05853	2.07661		3.46651	2.45694	2.5451	2.10492		2.23152	2.25701	4.56612	2.09283		2.66637	2.31829	3.54341	2.43576		2.58272	3.34265	3.04631	2.10082		2.0561	2.05425	2.27171	2.26806		2.08463	2.06703	3.01595	2.46254		2.11691	2.56456	2.16293	2.58628		2.15573	2.38014
482	eAry2_39228	Os08g0191800	2.19675	4.13993	2.01503	2.07425		1.85901	2.3992	2.05745	2.07391		2.05044	2.10745	2.03247	2.10184		2.22759	2.25456	2.5648	2.09067		1.86628	2.31292	2.14481	2.0497		2.16089	2.17885	2.14353	2.09879		2.05429	2.06012	2.06525	2.25503		2.08925	2.06532	2.05946	2.13677		2.11101	2.03139	2.42475	2.08797		2.15252	2.08479
483	eAry1_25261	Os01g0643800	8.01569	6.94983	7.56156	7.98984		7.67779	7.33754	6.99898	7.83177		7.56038	7.12269	7.50402	7.41517		7.4544	7.20586	7.34538	7.75454		7.67853	6.93028	7.01908	7.78248		7.26355	6.94871	7.44454	7.31752		8.09301	8.19509	7.90243	7.77054		8.11749	8.0738	7.8358	7.32394		8.05426	8.03991	7.8357	7.25983		7.95827	8.21703
484	eAry1_39598	Os09g0413500	3.64117	2.13942	2.63663	3.49581		2.80204	3.23686	2.73373	3.82475		2.77389	3.4815	2.03107	3.52727		3.73518	2.24556	2.64976	3.13669		1.91424	2.31141	2.40809	3.48407		3.0517	2.2143	2.8854	2.72982		3.4902	3.50654	3.00625	3.68594		3.37951	3.11046	3.09944	3.62472		3.7371	4.39639	3.18032	2.97834		3.15087	3.14166
485	eAry1_44259	Os08g0551250	2.16921	3.14849	2.05788	2.83248		1.857	2.13046	2.04518	2.05106		2.03823	2.08739	2.09134	2.08059		2.20108	2.23008	2.06671	2.23299		1.86349	2.2753	2.12693	2.03899		2.13761	2.32402	2.11902	2.08402		2.08246	2.04627	2.05425	2.22503		2.0728	2.05322	2.04474	2.25001		2.09627	2.06434	2.14227	2.0682		2.131	2.06963
486	eAry2_25599	Os08g0559800	2.16404	2.12541	2.00247	2.05692		1.85676	2.12724	2.04289	2.0536		2.036	2.08788	2.01837	2.07709		2.19613	2.22417	2.06447	2.06709		1.86321	2.2691	2.12311	2.03686		2.1333	2.15905	2.11511	2.08151		2.0404	2.04372	2.05233	2.21667		2.06971	2.05099	2.04216	2.1173		2.09305	1.99808	2.13917	2.06483		2.12619	2.067
487	eAry1_10931	Os09g0371625	2.15888	2.12236	2.00051	2.05428		1.85634	2.12397	2.04046	2.05044		2.03375	2.08476	2.01619	2.07355		2.19125	2.21928	2.06217	2.0635		1.86283	2.2628	2.11923	2.03488		2.12895	2.1559	2.11077	2.07892		2.03812	2.04108	2.05037	2.21112		2.06672	2.04869	2.03952	2.11446		2.08978	1.99601	2.13616	2.06141		2.12168	2.06432
488	eAry2_26931	Os06g0567200	8.54293	7.32567	6.72134	7.60217		8.60711	6.97295	7.67514	7.9948		8.96334	7.36965	7.26836	8.2758		8.62305	7.34113	7.40619	8.35019		8.76442	7.43895	7.95985	8.20827		9.24302	7.25062	7.33183	8.64848		8.62339	8.94116	8.77582	9.54588		8.3523	8.50833	8.90966	9.66738		8.63259	9.10364	9.14057	9.16172		8.168	8.13359
489	eAry1_13440	Os08g0165601	7.44158	7.08114	7.11405	7.41803		6.92444	7.25634	7.03579	7.43322		7.05723	7.13076	7.227	7.12714		6.62031	7.50056	7.01218	7.12712		7.21526	7.47073	7.04093	7.16566		7.03778	7.4134	7.2615	7.0782		7.29851	7.4281	7.49585	7.44629		7.21198	7.28856	7.59326	7.23644		7.0207	7.22446	7.74777	7.97238		7.43593	6.98285
490	eAry1_09648	Os02g0741100	10.4337	10.3988	10.3217	10.6081		10.3846	10.2454	10.1871	10.713		10.3106	10.311	10.1194	10.6716		10.095	10.4701	10.1571	10.5864		10.0731	10.2257	10.0827	10.5451		10.1707	10.2735	10.1451	10.6035		10.0703	10.064	10.0488	9.96943		10.1946	10.2477	10.2152	10.1078		10.1091	9.98537	10.039	10.3758		9.82859	9.79279
491	eAry2_28608	Os06g0286375	4.42818	2.9296	2.73211	4.53174		5.91773	3.69456	3.70106	4.02782		4.24247	2.79717	2.2426	3.91491		5.32641	4.26613	2.5903	4.08176		5.18617	3.9145	2.92701	4.4013		3.78131	3.3125	2.09084	3.91861		4.58638	4.11192	3.69246	3.76001		3.62679	4.00756	3.09219	3.52431		3.37605	3.58021	3.93401	3.30975		3.89887	3.19502
492	eAry1_20222	Os12g0594100	3.42076	2.10609	3.56731	3.33192		2.29758	2.10671	3.61609	3.49759		2.0971	2.29211	2.46286	3.39519		2.22932	2.19223	3.12995	3.73247		2.47068	2.2299	3.60156	3.40658		2.10742	2.15059	4.01662	3.21903		2.60072	2.2896	4.01261	4.25041		2.85966	2.41324	3.86721	4.27174		3.60333	2.48736	4.1176	4.58187		4.14999	2.06156
493	eAry1_20139	Os07g0533800	7.77485	8.06573	7.9359	8.01296		7.88217	8.44949	7.32601	7.96489		7.89682	8.2765	7.63135	7.99411		7.36997	8.13041	7.89416	7.63193		7.48274	7.89718	7.86035	7.72956		7.68567	8.1864	7.77402	7.56267		7.16463	7.58027	6.52871	6.11322		7.18031	7.40283	6.88928	7.00303		6.99348	7.47028	7.07539	7.41982		6.71528	7.33381
494	44k_3465	Os02g0261100	11.8689	11.5582	11.9152	11.6982		11.8496	11.5549	12.1063	11.8326		11.8214	11.6114	11.5705	11.897		11.6563	11.6025	11.7649	11.8136		11.5671	11.5807	11.8385	11.9115		11.7311	11.4852	11.4632	11.8315		11.4578	11.2419	11.2851	11.616		11.3674	11.1177	11.4417	11.9578		11.3313	10.7852	11.2661	12.6858		11.2997	10.9252
495	eAry2_43262	Os09g0359800	11.3357	10.5739	10.7722	10.9832		10.9336	10.6577	10.681	10.9623		10.9918	10.4532	10.6713	10.8951		10.6484	10.5743	10.4472	11.0259		11.1224	10.365	10.3944	11.0317		10.885	10.5278	10.7656	10.7918		12.1508	12.346	12.1055	12.0087		12.1256	12.3607	12.0762	11.9003		12.1331	12.4083	12.172	11.9358		12.3186	12.2352
496	eAry2_39752	Os01g0614400	9.6402	9.97459	10.6474	10.4081		9.58624	9.97274	10.7774	10.5032		9.27785	9.61141	10.3605	10.2149		9.37188	9.90998	10.6248	10.2521		9.39604	9.77679	10.5766	10.3021		9.15518	9.53043	10.3338	10.2871		9.71853	9.74857	10.6145	10.681		9.71026	9.89726	10.3475	10.5182		9.35	9.22403	10.0965	10.2077		9.70851	9.50547
497	eAry2_38322	Os11g0691100	3.35402	2.31631	1.97776	2.02282		4.86706	2.08277	4.2387	2.01289		5.26916	2.04727	1.98989	2.25954		6.35021	2.46469	2.04859	2.02005		3.86708	2.53247	5.26594	3.57106		3.45075	2.11719	2.06108	2.43961		2.05403	2.00854	2.02786	2.15246		2.62644	2.02013	2.00929	2.08296		2.04224	2.17081	2.10164	2.71338		2.06754	2.03325
498	eAry2_34711	Os01g0152050	2.09898	2.08117	1.97426	2.15966		1.8501	2.08121	2.0056	2.00837		2.0835	2.03177	1.98737	2.03301		2.13218	2.14992	2.75979	2.01748		1.85933	2.18463	2.06884	2.41279		2.07437	2.6039	2.05663	2.04628		2.00932	2.00545	2.02577	2.14727		2.02508	2.17368	2.00651	2.08007		2.04825	1.96995	2.32517	2.02061		2.0619	2.03035
499	eAry1_40504	Os01g0861400	2.08978	2.07398	1.96968	2.01398		1.84873	2.07392	1.99929	2.00283		1.99883	2.03666	1.98232	2.02679		2.12227	2.13804	2.02867	2.0102		1.8588	2.17236	2.06714	2.00431		2.06391	2.10573	2.04795	2.04078		2.0044	1.99932	2.02147	2.13699		2.01794	2.01185	2.00081	2.07431		2.04145	1.96537	2.09252	2.01362		2.05204	2.02456
500	eAry2_33280	Os07g0583200	12.5183	12.382	12.4429	12.1532		12.3386	12.2178	12.442	12.1399		12.1298	12.3567	12.3541	12.0779		12.3659	12.633	12.5059	12.3756		12.1789	12.4649	12.5653	12.0781		12.3133	12.3979	12.553	12.0854		12.2072	12.6319	12.3011	12.4195		12.327	12.3253	12.1438	11.9093		12.5486	12.5301	12.0206	11.757		12.6009	12.5768
501	44k_7034	Os10g0446800	2.7005	2.87128	2.19248	3.28579		2.21315	2.06648	2.44796	2.59283		1.99358	2.02959	1.97717	2.34093		2.14522	2.12712	2.02412	2.3626		1.87345	2.16003	2.21817	2.67434		2.05489	2.09785	2.03937	2.58573		2.64698	2.0969	2.83201	2.56213		2.53735	2.57653	1.99099	2.79979		2.62411	2.75912	2.26344	2.74789		3.03084	2.02154
502	44k_4703	Os02g0690600	2.07024	2.05927	1.96075	2.00252		1.84648	2.05934	1.987	1.99025		1.98829	2.02267	1.97209	2.0142		2.17947	2.11479	2.0185	1.99286		1.8583	2.14817	2.05236	1.99521		2.04612	2.09002	2.03112	2.02969		1.99497	2.18934	2.01307	2.11678		2.00399	2.00085	1.98971	2.06303		2.02837	1.95676	2.08013	1.99937		2.03422	2.02064
503	44k_25990	Os12g0605300	10.1305	10.0879	10.0987	9.98969		9.95609	9.95937	9.9364	9.92906		9.92046	9.95438	10.1365	10.0294		10.0777	10.0132	10.1512	10.0319		10.0746	9.9603	10.0818	9.97331		10.0796	10.0951	10.1019	9.9058		9.96554	10.0193	10.0513	9.95243		9.99367	10.0917	10.0214	9.87258		10.0552	10.0038	10.0788	9.82137		9.9695	10.1921
504	eAry1_50783	Os11g0506300	2.95628	2.05174	2.25893	2.41014		1.84526	2.05228	2.08499	2.28073		1.98303	2.01583	1.96702	2.00396		2.13623	2.33941	2.34131	2.29307		1.85806	2.13636	2.5724	2.68175		2.0377	2.08215	2.02307	2.21806		1.98152	1.98185	2.01224	2.77264		2.8934	1.99547	2.44498	2.33683		3.12732	1.97545	2.07343	2.81212		2.79753	2.00725
505	44k_38753	Os10g0358700	6.96601	6.61449	6.66083	7.12012		6.44329	6.50439	6.34134	6.99362		6.44485	6.77607	6.92549	6.75113		6.63246	6.99103	6.73477	6.95429		6.93492	7.11086	6.39124	6.95475		6.44951	7.38882	7.01945	6.58106		7.33737	6.89239	7.00349	6.97701		7.11498	6.86064	6.75361	6.29909		7.22232	7.11021	6.87116	6.14164		7.68239	7.07813
506	44k_11657	Os05g0274300	9.3694	9.3754	9.44768	9.616		9.34104	9.44361	9.41507	9.54004		9.15374	9.39579	9.34887	9.51081		9.04125	9.57008	9.3151	9.38351		9.18702	9.50195	9.4299	9.46459		9.09367	9.34862	9.49925	9.32869		9.49156	9.53234	9.55097	9.46151		9.52457	9.47644	9.66612	9.18228		9.26648	9.16675	9.52799	9.16161		9.35655	9.31415
507	eAry2_47948	Os11g0221000	2.04562	2.03805	1.94806	2.57952		1.84275	2.64215	2.25993	1.96742		1.97203	2.00248	1.95663	2.81218		2.07371	2.08358	2.00365	2.25837		1.85765	2.12039	2.03057	2.21435		2.02094	2.0666	2.00693	2.32693		1.98179	1.95617	2.00066	2.08661		1.9854	1.98522	1.97271	2.04651		2.00881	1.94396	2.42278	1.97521		2.01091	2.6633
508	eAry1_36746	Os03g0769400	9.89325	9.12366	9.46217	9.9074		9.91694	9.11341	9.4408	9.91173		9.47279	9.24992	9.30355	9.60401		9.47006	9.10196	9.26767	9.86352		9.78892	8.95337	9.31498	9.68018		9.25648	9.07056	9.41637	9.5247		9.73157	9.57776	9.53726	9.22802		9.76799	9.59889	9.38547	8.75075		9.55276	9.4612	9.27818	8.19844		9.89109	9.09866
509	eAry1_39925	Os08g0154950	5.91649	4.9871	4.288	4.91009		4.46319	4.729	4.61791	4.12896		5.07623	4.35553	4.8107	4.33358		6.33106	4.99442	4.98269	4.03525		5.4683	4.6951	5.10316	4.68749		5.53096	4.08754	4.94877	4.95833		4.70765	4.36962	3.81294	4.03227		5.14549	4.87799	3.85706	3.87427		5.19853	3.01883	4.6127	4.21849		4.90991	4.34866
510	eAry2_28666	Os01g0585100	8.8375	7.86962	9.23355	9.02104		8.57138	7.78484	9.30087	8.79879		8.64648	7.92014	9.13722	8.63886		8.76667	7.65421	9.0464	9.01169		8.83832	7.59089	8.93419	8.66682		8.56611	7.7945	8.94349	8.56594		5.92312	5.8041	5.71988	6.70423		5.50999	5.54102	5.55214	7.27921		5.33801	5.31735	5.77406	8.20312		5.57854	4.29487
511	eAry1_05871	Os02g0184100	9.8092	9.6876	10.0231	10.0711		9.72229	9.8138	10.1019	10.2864		9.68043	10.0215	9.70763	10.115		9.43422	9.76467	9.76467	10.0409		9.48025	9.63688	9.87158	9.96472		9.62324	9.62136	9.90147	9.78136		10.6964	10.7675	11.1	11.1693		10.7562	10.4537	11.0266	10.9888		10.701	10.8973	10.7421	10.8877		10.8145	10.4642
512	44k_43307	Os08g0518900	2.01461	2.01534	1.93215	1.96798		1.83672	2.01538	1.94903	1.94768		1.9518	1.97957	1.93885	1.96941		2.04224	2.04989	1.98727	1.93549		1.97564	2.07272	2.0048	1.96637		1.99144	2.04036	1.97948	1.99524		1.96785	1.95217	1.98663	2.05195		1.96537	1.96787	1.95068	2.02789		1.98818	1.92914	2.04184	1.95231		1.98625	1.97612
513	eAry2_28519	Os01g0214300	10.6792	10.722	10.6169	10.7146		10.55	10.6929	10.508	10.726		10.3746	10.4386	10.5249	10.7526		10.4182	10.7736	10.6513	10.6357		10.4807	10.6895	10.5794	10.6073		10.423	10.6701	10.5839	10.6118		10.5372	10.4468	10.5598	10.4325		10.4575	10.706	10.5389	10.5148		10.3173	10.2664	10.2907	10.5597		10.4104	10.2673
514	eAry2_17231	Os02g0582600	1.99625	2.00323	1.92292	1.95654		1.83617	2.00262	1.93614	1.93214		1.93972	1.96588	1.92829	1.95483		2.02519	2.03045	1.97818	1.92009		1.85741	2.05072	1.98941	1.95718		1.97327	2.0264	1.9626	1.98544		1.96007	2.29985	1.97906	2.03297		1.93947	1.95768	1.93764	2.01765		1.9756	2.09011	2.03093	1.93938		1.97193	2.8754
515	44k_4234	Os10g0335200	8.33695	8.45951	8.60297	8.42119		8.05346	8.41847	8.36564	8.4307		8.18479	8.45545	8.54836	8.41037		8.42637	8.54847	8.53556	8.4359		8.39374	8.56806	8.52885	8.27154		8.30287	8.71398	8.84055	8.42087		8.38966	8.35794	8.5589	8.7271		8.49931	8.27185	8.6736	8.52164		8.49801	8.34674	8.56793	8.39949		8.49284	8.25229
516	eAry2_26879	Os05g0246800	1.98223	1.99424	1.91563	1.94743		1.8346	1.99304	1.9258	1.92079		1.93095	1.95509	1.92019	1.94448		2.01265	2.01535	1.97131	1.90897		1.85761	2.0346	1.97755	1.95031		1.96028	2.01652	1.94926	1.97832		1.9542	1.93243	1.97358	2.01917		1.943	1.94977	1.92809	2.01		1.96585	1.91291	2.0229	1.93006		1.96069	1.95531
517	eAry1_35693	Os12g0619100	1.97337	2.81235	1.9108	1.94152		1.83329	1.98658	1.91889	1.91378		1.92506	1.94762	1.9147	1.93156		2.00471	2.00668	1.96681	1.90133		1.85747	2.02387	1.96986	1.94525		1.95193	2.01011	1.94037	2.24515		1.95035	1.9266	1.97001	2.01043		1.9363	1.94467	1.92192	2.00498		1.95933	1.90805	2.01797	1.92385		1.95311	1.94921
518	eAry2_34539	Os11g0624332	1.96898	1.98568	1.90836	1.93848		1.83278	1.98327	1.9154	1.9103		1.92223	1.94382	1.91193	1.93451		2.0007	2.00063	1.9645	1.89771		1.85755	2.01843	1.96601	1.94278		1.94801	2.00695	1.93599	1.97121		1.94842	1.92363	1.96826	2.00619		1.93301	1.94206	1.91892	2.0025		1.956	1.90559	2.0155	1.92083		1.94924	1.94612
519	eAry1_11788	Os01g0945600	2.47062	1.97988	4.33624	4.99198		2.53576	1.97675	1.90641	4.23981		1.91675	1.93622	1.90734	3.28351		2.01418	1.99075	2.10354	3.5715		1.89129	2.0078	1.95755	3.30662		1.94056	2.00081	2.25687	2.16463		3.19634	1.91763	3.0589	2.15486		2.38194	2.10442	2.16128	3.28851		2.23688	2.17692	2.01067	3.57883		3.09901	1.93995
520	44k_22180	Os09g0361300	9.34948	10.0739	9.81585	9.70374		9.37608	10.2707	10.1501	10.0159		9.33486	10.3565	9.89214	10.0758		9.41727	10.2457	9.96577	9.79198		9.02756	10.3083	10.1483	9.89443		9.65533	10.1354	10.1278	9.83756		10.0865	10.433	10.1726	10.3504		10.1949	10.2017	10.5118	10.1695		10.2932	10.202	10.1153	10.3034		9.99561	10.184
521	eAry1_04540	Os08g0540300	11.9992	11.9073	12.13	12.1394		11.9714	11.9099	11.9188	12.1753		11.685	11.748	11.8326	12.2121		11.7326	11.9566	12.0204	12.0837		11.8265	11.9316	12.1044	12.1166		11.723	11.9146	11.9546	11.9689		12.0854	11.936	11.9613	11.8907		12.0921	12.0786	11.9851	11.8749		11.9034	11.5977	11.8698	11.8398		11.8545	11.7546
522	eAry1_46376	Os05g0376200	7.51426	7.73351	7.23908	7.56021		7.40493	7.76588	7.43098	7.58849		7.72858	7.72987	7.43518	7.64513		7.63139	7.38507	7.17891	7.65904		7.74143	7.58682	7.12437	7.6455		7.82508	7.55812	7.52679	7.66132		7.81994	8.134	7.94217	7.77554		7.88392	8.0065	7.92047	7.70852		8.24243	8.34448	8.0265	7.91491		8.05206	8.28548
523	44k_18100	Os02g0522300	8.63642	9.46528	8.94714	8.96773		8.48207	9.46406	9.35842	9.0106		8.63871	9.52253	9.29814	9.10247		9.13183	9.55329	9.29117	8.98498		8.3126	9.68915	9.32703	8.933		8.9415	9.46307	9.28574	9.07025		8.50446	8.66488	8.59271	8.61827		8.68166	8.48714	8.5071	7.92682		8.84541	8.41357	8.55921	7.82785		8.50642	8.97003
524	eAry1_34306	Os03g0143700	10.1894	10.2809	10.0362	10.5638		10.1538	10.3475	10.2801	10.6103		10.0948	10.2633	10.0627	10.5817		10.1737	10.1729	10.0885	10.6287		10.1186	10.3607	10.137	10.5756		10.0067	10.1888	9.96294	10.5869		10.0031	9.65479	10.1244	10.1653		9.88516	9.82006	10.1511	10.0575		9.86028	9.66083	10.0631	9.79583		9.77382	9.64306
525	44k_43730	Os01g0678400	1.91863	1.94409	2.20614	1.90192		1.82553	1.93855	1.87197	1.87002		1.88758	1.89259	1.87533	1.89585		1.94696	1.94077	2.13174	1.85692		1.85768	1.95136	1.91808	1.90921		1.90231	1.96539	1.90095	1.93924		1.9235	2.6057	2.24393	1.95712		1.8861	1.90861	2.28616	2.01484		2.19915	3.12643	1.98489	1.88188		1.89689	2.51627
526	eAry2_13237	Os01g0651500	5.04405	1.94155	2.95492	3.22059		4.56994	1.93568	4.68892	3.80394		4.22265	1.88956	3.24272	3.54383		5.43507	1.93782	4.13465	4.58488		4.6512	1.94792	4.48528	3.8874		5.23283	1.96249	2.9718	4.05525		2.30815	1.87989	1.94508	1.96532		2.18961	1.90666	2.04636	2.48962		1.90422	1.87058	1.98292	1.87948		2.38902	1.90374
527	44k_41240	Os12g0179100	3.92614	4.43346	4.40615	4.41123		3.77718	4.57342	3.80641	3.99096		3.78057	4.0385	4.06264	4.39501		4.16889	4.15149	3.78731	3.74838		4.22661	3.62259	4.44898	4.3367		4.27138	4.76243	4.26693	4.04597		5.55995	5.48036	5.35204	4.83092		5.48203	5.4687	5.30082	4.81914		5.62192	5.91625	5.39783	4.4257		5.60164	6.09191
528	eAry2_37871	Os03g0669300	8.46466	8.71646	6.90363	7.30294		8.59321	8.5545	8.2202	7.41429		9.02437	9.75829	8.30665	7.68612		9.08698	8.56506	8.02902	7.98775		8.78736	9.04895	7.81232	8.06371		9.50838	8.84886	8.12347	8.43433		8.3423	8.72535	7.73715	7.8666		8.49347	8.30453	8.12757	7.96267		8.74392	8.7375	8.6679	8.69191		8.41793	8.57722
529	eAry2_44444	Os12g0641500	11.1709	11.0983	11.1229	11.1716		11.1201	11.1001	11.2168	11.259		10.8855	11.127	11.0372	11.2426		10.9521	11.3408	11.1504	11.2607		10.9985	11.212	11.2363	11.0826		10.9852	11.1697	11.278	11.0392		11.0816	10.9721	11.0902	11.2728		11.0915	10.9344	11.2266	11.0583		11.038	10.7033	10.993	11.1402		11.0256	10.7444
530	44k_37421	Os07g0618400	4.77564	4.51056	3.32525	3.23491		4.52114	3.80645	3.20454	3.30443		4.69628	3.44465	4.08699	3.45046		4.09518	4.18578	2.77252	4.22073		4.63193	3.77856	2.73742	3.92525		4.06514	3.40476	3.56275	4.17666		4.71328	2.81422	3.4307	3.6783		4.31532	3.67352	4.13331	2.2992		5.00252	3.60323	3.75575	3.3001		4.30949	3.7848
531	eAry1_49832	Os12g0622800	2.53258	1.92236	1.86031	1.88366		1.8215	1.91532	1.85417	1.85171		1.87063	1.86954	1.85671	2.13794		1.94994	1.91533	1.91686	1.83526		1.85706	1.92362	1.89636	1.89053		1.87926	1.93966	1.86823	1.92486		1.91006	1.86111	1.93299	1.93436		1.87217	1.894	1.86189	1.95465		2.15503	1.8553	1.96945	1.86227		1.87374	1.88659
532	44k_26174	Os06g0136100	10.8171	10.8375	10.9295	10.8039		10.8258	10.7597	10.9941	10.7916		10.9036	10.7737	11.0909	10.8565		11.064	10.9169	11.0877	10.7881		11.0167	10.8967	11.1094	10.9081		11.0408	10.9717	11.1053	10.9574		10.7404	10.6835	10.5709	10.6521		10.6928	10.7618	10.6084	10.6392		10.7057	10.6224	10.8253	10.6366		10.5897	10.8046
533	eAry1_17437	Os04g0229800	1.88964	1.91537	1.85433	1.87672		1.81963	1.90703	1.84758	1.84579		2.70392	1.86187	1.85018	1.87073		1.91308	1.90584	1.91191	1.82679		1.85618	1.91279	1.88822	2.06518		1.88434	1.9292	1.86058	1.91435		1.90476	1.85357	1.92791	1.92671		1.8567	1.88989	1.85443	1.94996		1.88026	1.8488	2.47717	1.85487		1.86677	1.88022
534	eAry1_04205	Os06g0182500	8.98312	8.94228	9.41234	9.24011		9.08763	8.86501	9.03015	9.09761		8.95419	8.90217	8.97935	9.10227		8.83036	8.91039	8.9598	9.08668		8.90416	8.74115	8.99276	9.07902		8.96115	8.90861	9.11779	8.9976		8.86203	8.81981	8.66104	8.92604		8.80765	8.95709	8.71543	9.24145		8.79005	8.47456	8.88204	10.0022		8.79606	8.62539
535	eAry1_49758	Os03g0851500	4.11811	4.11409	4.9073	4.18368		4.37428	3.8094	5.13442	4.55346		3.89823	4.97011	4.35711	4.92863		4.97796	4.24363	3.86565	4.27743		3.88025	3.84327	4.76296	4.31514		3.88239	3.40387	4.48002	4.32451		4.89245	5.06971	5.26493	5.57155		5.18311	4.59972	5.32963	4.89221		5.25545	5.09283	5.3242	5.15901		5.47667	4.87825
536	eAry2_09120	Os11g0227000	12.8036	12.8427	13.0083	12.7125		13.0013	12.8491	12.4567	12.6052		12.8663	12.7731	12.5315	12.5708		12.8803	13.0045	12.7267	12.5628		12.88	13.0069	12.5941	12.5607		12.8777	12.9441	12.6552	12.5726		13.3044	13.4843	13.2779	13.4591		13.1069	13.453	13.3993	13.6119		13.179	13.093	13.3559	13.9363		13.0308	13.4172
537	eAry1_31344	Os03g0107800	13.4089	12.6473	12.7559	13.3164		13.3259	12.4183	12.6612	13.3863		13.0857	12.516	12.3209	13.2531		13.102	12.5561	12.5665	13.4263		13.2411	12.6792	12.7766	13.1658		13.144	12.4886	12.3085	13.1182		14.1091	13.8797	13.8185	13.9997		14.1249	14.0816	13.9444	13.9082		13.9521	13.4909	13.8027	14.0207		13.9717	13.6904
538	44k_20742	Os09g0375300	5.92989	5.53675	5.76258	6.14926		6.11197	5.5074	5.88748	5.86388		5.76815	5.04632	5.70434	5.56688		5.8199	4.4349	5.70605	5.80177		6.21616	4.96662	5.83225	5.76643		5.89953	4.92879	5.02196	5.92129		4.16992	3.81028	3.87752	4.55238		4.20396	3.68131	3.9513	4.64027		4.09781	3.65738	4.28969	4.41553		4.30744	3.77792
539	44k_21131	Os06g0245600	4.38176	3.97351	4.77263	4.94134		4.84618	4.63003	3.6246	4.98501		4.07027	3.43717	5.11181	4.69067		4.17584	4.44018	4.14189	4.77441		4.865	4.30168	4.09825	4.82753		3.09804	4.63971	5.50336	4.78693		5.18727	4.73091	5.11182	4.76392		5.01505	5.27581	4.90568	4.6957		4.82521	5.15105	5.60975	5.12804		5.05023	4.45249
540	44k_18134	NA	5.14377	4.13725	3.46765	4.72078		4.20206	3.85513	3.86592	5.46819		3.37795	3.76658	4.49493	5.18189		4.95066	4.32379	4.28689	5.45869		3.20538	3.94428	4.12842	5.36355		3.80598	2.70076	4.42606	5.00457		4.96032	4.86159	4.3101	4.45319		5.21654	4.60173	4.49966	4.27207		5.22542	5.29172	4.18774	5.08066		4.35752	4.66542
541	eAry2_39016	Os05g0328000	8.24001	8.88558	8.22317	7.93318		8.01975	8.89075	8.49101	8.13417		8.32587	8.90148	8.23667	8.46183		8.38318	8.74595	8.21778	8.36927		8.19896	8.68826	8.13013	8.21547		8.29739	8.94948	8.30351	8.3621		9.04894	9.29281	9.35755	9.39185		8.92869	8.9672	9.20696	9.3387		9.2818	9.77019	9.41775	9.22253		9.13398	9.70288
542	eAry1_05332	Os07g0110600	1.87822	1.90648	1.84291	1.86461		1.81545	1.89358	1.83579	1.8384		1.85793	1.84746	1.83977	1.85923		1.90317	1.88822	1.90479	1.8132		1.85291	1.89248	1.87197	1.87398		1.85672	1.90721	1.84592	1.90343		1.89311	1.83998	1.91759	1.91366		1.85372	1.88707	1.83954	1.94482		1.86775	1.83651	1.95448	1.84139		1.85659	1.87117
543	eAry1_29554	Os11g0303500	11.379	11.3862	11.2913	11.4552		11.3176	11.2984	11.234	11.497		11.078	11.2475	11.2127	11.5184		11.2323	11.3679	11.1893	11.4332		11.1927	11.3151	11.1869	11.388		11.103	11.2524	11.2604	11.3935		11.2138	11.2091	11.0837	11.0716		11.1835	11.0618	11.039	11.0486		11.1328	11.0894	11.0716	10.8812		10.9912	11.1121
544	eAry2_24739	Os07g0529000	1.87203	1.90632	2.35398	1.86324		1.78189	1.89234	2.05394	1.83832		1.85788	1.84564	1.83896	1.85788		2.13077	1.88596	2.12805	1.81198		3.96085	1.88997	1.86843	1.87316		1.8553	1.90391	1.84406	1.90245		1.89111	1.83831	1.9161	1.9122		1.85241	2.07187	1.83723	1.94504		1.86663	1.83491	1.9536	1.83988		1.8558	1.87076
545	eAry2_26459	Os09g0350900	1.87406	1.90668	1.83999	1.86229		1.81386	2.07936	1.83336	1.83876		2.29339	2.95711	1.83861	2.02446		2.02931	2.08395	1.9045	1.81082		1.85098	1.88928	1.86764	2.15193		1.86202	1.94275	1.84263	1.90452		1.90022	1.83701	1.91478	1.91926		1.85148	1.88917	1.83515	2.32791		1.8661	1.83359	1.95323	1.83866		1.85555	1.87082
546	eAry2_14014	Os04g0491500	1.87698	1.90715	2.7354	1.86769		1.79732	1.89139	2.18061	2.33134		2.21708	1.83549	1.84137	2.05799		1.90437	1.88347	2.65946	1.81043		2.79008	1.88716	1.86153	2.28192		2.17259	2.31184	2.51961	1.98301		4.2602	3.30708	4.71659	5.20292		3.24054	3.57658	4.39068	4.97055		3.2875	4.36115	5.02194	4.49242		4.09996	3.33293
547	44k_27828	NA	2.53814	1.90849	2.50487	3.03074		2.86624	2.36639	2.29731	3.24085		3.02532	2.79127	2.36698	2.88744		3.15002	1.88244	2.35596	3.26334		1.89282	1.92794	2.48088	3.46742		3.01554	1.93537	3.05968	3.18396		2.87363	3.02553	2.31708	3.92034		2.31164	2.71258	2.35024	2.6514		2.16133	1.8312	1.95304	3.29991		2.44073	1.91022
548	44k_34303	Os01g0839200	7.70921	6.82083	6.84879	8.10556		8.1501	7.35798	8.26309	8.63832		7.94247	7.1171	6.17934	8.53096		7.86256	5.65316	6.77313	8.33747		7.01545	6.61719	7.64264	8.82112		7.61128	4.58609	4.66796	8.96774		7.43699	7.20374	6.59002	6.6929		7.19215	7.04373	6.08066	7.8716		7.74258	7.21911	5.01259	6.66569		5.99488	6.84758
549	eAry2_42151	Os05g0503300	12.1936	12.1927	12.0721	11.994		12.029	12.082	12.019	11.6227		12.25	12.0862	12.1438	11.5666		12.7615	12.1689	12.2935	12.0397		12.569	12.163	12.14	11.9635		12.5531	12.3376	12.1302	12.0905		12.5504	12.4011	12.1578	12.075		12.4141	12.3273	11.8898	11.9767		12.7119	12.5429	12.2952	11.8789		12.9782	13.0738
550	44k_28119	Os11g0250400	1.88079	1.91462	1.83771	1.86239		1.8103	1.89451	1.8334	1.84551		1.86533	1.84322	1.84237	1.85678		1.91398	1.88218	1.90927	1.81539		1.84535	1.88604	1.86406	1.87634		1.85586	1.89384	1.84164	1.9047		1.88302	1.83654	1.91203	1.91183		1.85166	3.30314	1.82993	1.95391		1.86905	1.83208	1.95407	1.83546		1.85825	1.87709
551	44k_42115	Os02g0526600	7.39131	6.96855	7.07309	7.12472		6.77534	6.88284	6.99775	6.97773		7.08842	6.55995	7.35745	6.89826		7.13571	7.16531	7.18074	7.10226		7.3175	6.73617	7.01806	6.97783		7.01544	6.82034	7.185	6.83395		7.6251	7.35664	8.01019	7.71365		7.49474	7.61691	7.68266	7.6019		7.64268	7.3717	7.89754	7.38668		7.86339	7.41863
552	eAry2_28375	Os02g0616232	1.88781	1.92517	1.83897	1.86612		1.8079	1.90155	1.83706	1.85418		1.87445	1.84668	1.8491	1.86024		1.92766	1.88546	1.91612	1.82366		1.84077	1.89009	1.86557	1.88323		1.8615	1.8932	1.8451	1.91088		1.8804	1.84025	1.91236	1.91608		1.85512	1.90961	1.82955	1.96364		1.87573	1.83432	1.9595	1.84451		1.86373	1.88625
553	maskBest_00658	Os04g0458200	13.6208	13.3111	13.5573	13.2723		13.5977	13.1262	13.5358	13.3678		13.2748	12.8564	13.2943	13.369		13.513	13.3122	13.5184	13.2677		13.5169	13.186	13.6026	13.2159		13.3609	13.1434	13.3326	13.3635		13.0645	12.1059	12.9018	12.932		12.6227	12.2663	12.7449	12.6939		12.5975	11.6399	12.2949	12.4122		12.5453	12.0599
554	eAry1_26649	Os01g0831200	11.9171	11.4021	11.4974	11.7977		11.9857	11.4428	11.4866	11.8672		11.7509	11.4992	11.5443	11.8404		11.8	11.6854	11.5869	11.9249		11.8968	11.6942	11.6294	11.854		11.8857	11.5375	11.683	11.9235		11.6174	11.6725	11.2718	11.3203		11.746	11.7415	11.3656	11.2836		11.6213	11.5318	11.3332	11.5227		11.7242	11.6266
555	eAry1_26170	Os02g0736100	1.89841	1.94045	1.84219	1.97571		1.80529	2.00351	1.84314	1.86542		1.88709	1.8533	2.14224	1.86614		1.94799	1.89241	1.92631	1.83558		1.83535	1.89933	1.87032	2.19063		1.87095	1.89578	1.8503	1.92011		1.8788	1.84696	2.11884	1.92317		1.86118	1.92326	2.07135	1.97699		1.88686	2.21812	1.96655	1.84967		1.8722	1.89927
556	eAry2_43316	Os06g0567666	1.86733	1.94412	2.46338	2.70673		1.80471	2.27727	2.4643	1.86099		1.87497	1.855	2.6428	2.06337		3.01992	1.89428	1.92876	1.83905		1.83412	2.83387	1.87167	1.89661		3.01441	1.89672	1.84941	3.14731		2.48847	1.84872	1.91505	1.93713		1.86092	2.11835	1.8325	2.52332		1.8897	2.12761	2.29606	1.85325		1.88737	1.90244
557	eAry1_13347	Os08g0227900	2.25656	2.17371	2.03973	2.11365		1.85641	2.19482	2.08022	2.11664		2.07714	2.14133	2.30271	2.16657		2.29129	2.30161	2.11383	2.14202		1.90792	2.38906	2.21539	2.0793		2.20764	2.21006	2.19715	2.14018		2.0822	2.08972	2.09842	2.34551		2.12683	2.08707	2.10349	2.19156		2.15748	2.02936	2.21593	2.1492		2.19726	2.12413
558	eAry2_28853	Os07g0533300	2.25511	2.17367	2.03961	2.11247		2.15433	2.19375	2.45349	2.11547		2.0768	2.36362	2.15176	2.33292		2.28967	2.30055	2.11028	2.1404		1.89668	2.38721	2.21322	2.24784		2.20711	2.22048	2.19681	2.96145		2.07301	2.77605	2.09849	2.81006		2.64915	2.08679	2.26361	2.34075		2.19331	2.02912	2.2132	2.786		3.39128	2.14103
559	eAry1_20390	Os10g0539900	11.876	12.3309	12.0194	12.0663		11.6453	12.5754	11.9759	12.1365		11.9178	12.457	12.3216	12.3585		11.8018	12.6356	12.1002	12.0259		11.7586	12.4914	11.9516	12.2375		11.9315	12.5428	12.449	12.2692		12.2006	12.3314	12.3896	12.2231		12.1664	12.3178	12.5199	12.0179		12.3551	12.1394	12.4344	11.7309		11.7677	12.2507
560	44k_8576	Os02g0259100	12.216	12.3183	11.9798	11.9674		12.0697	12.3203	12.0856	12.0401		11.9378	12.3054	12.1649	12.2242		12.105	12.5801	12.1817	12.1399		12.0052	12.5561	12.248	12.0445		12.0098	12.4439	12.2224	12.1349		12.0289	12.1452	11.9415	12.1936		12.0236	11.8603	12.0696	11.7662		12.1172	11.8504	11.962	12.2428		12.0517	12.1788
561	44k_27507	Os03g0221600	5.20742	4.6013	4.06283	5.70461		5.25507	3.64393	2.851	5.63584		4.66999	2.84986	2.88985	5.70426		4.73465	3.92332	3.74932	4.87515		5.20533	3.6978	4.58855	5.55129		4.11113	3.84804	2.44573	5.22999		4.75574	4.51941	4.34375	4.09127		4.36919	5.20226	4.27792	4.49792		3.83926	4.59332	4.03768	4.53706		3.66777	4.20195
562	eAry1_49518	Os07g0189500	2.24878	2.1719	2.03666	2.10735		2.16304	2.18802	2.07806	2.11034		3.37199	2.13774	2.05549	2.18849		2.28259	2.29527	2.10644	2.13451		1.89417	2.37794	2.20427	2.07424		2.21868	2.20797	2.1918	2.13338		2.07837	2.08602	2.09262	2.33088		2.12195	2.08583	2.09568	2.18095		2.15137	2.02743	2.20587	2.13824		2.19218	2.1183
563	maskBest_00026	Os02g0736550	2.23486	2.41326	2.24039	2.10591		2.43963	3.00886	2.07723	2.10888		2.74768	2.13562	2.05472	2.15249		2.69667	2.45063	2.62368	2.13249		3.07303	2.38277	2.19797	2.21378		2.21261	2.2792	2.19011	2.13136		2.07747	2.18938	2.09133	2.33517		2.16164	2.08535	2.09398	2.62361		2.14796	2.59206	2.20365	2.1335		2.19091	2.12163
564	maskBest_00781	Os01g0699450	2.78381	2.3141	2.23711	3.09428		2.23501	2.43677	2.12761	2.33413		2.18745	3.13046	2.535	2.15006		2.3033	2.29239	2.97012	2.25749		2.46233	3.20034	2.34344	2.21957		2.20324	4.65912	2.18574	2.12984		2.07371	2.39429	2.09125	2.574		2.11815	2.13418	2.25429	2.63293		2.14843	2.49121	3.20774	2.25943		2.42157	2.12668
565	eAry2_18690	Os02g0191600	4.77402	2.16856	4.38558	3.93657		4.77928	2.18133	3.54976	4.5157		3.40584	2.13342	2.65378	5.26155		2.45956	2.28873	2.89482	4.67978		3.06907	2.36681	2.65653	4.73647		3.91912	2.20427	3.0597	4.10541		3.25348	3.42375	2.48363	2.31742		2.20696	2.7375	2.63282	2.17191		2.14512	2.02374	2.19689	3.68314		2.19672	2.14031
566	eAry1_50521	Os03g0159100	9.36906	9.3083	9.6108	9.34575		9.67018	9.39052	9.42151	9.4968		9.6801	9.29631	9.58813	9.94191		8.95896	9.15832	9.32483	9.61127		9.1203	9.43571	9.55102	9.69791		9.38287	9.14337	9.19044	9.38572		9.22841	9.09616	9.12488	8.91586		9.01764	9.19773	9.25047	9.8102		9.05457	9.54484	9.68935	10.3101		8.47394	8.49161
567	44k_17943	Os06g0241400	2.2258	2.32247	2.02674	2.09111		1.86306	2.74045	2.06945	2.09317		2.06389	2.1245	2.04515	2.12791		2.25709	2.27643	2.09335	2.11374		1.87363	2.35286	2.17679	2.06194		2.18566	2.19565	2.16998	2.11563		3.0923	2.07432	2.59108	2.29388		2.10715	2.07743	2.76672	2.15746		2.13376	2.01978	2.18203	2.11247		2.18597	2.10197
568	eAry2_02691	Os04g0651600	2.92189	2.26607	2.6187	3.339		2.1568	3.69018	2.79292	3.05038		3.58179	2.50191	2.50112	2.66152		4.19621	2.75217	2.21796	3.28254		2.47174	3.26966	2.44543	2.28173		3.2186	2.91279	2.69696	3.46395		2.82358	2.48327	2.08506	2.28954		3.15647	3.02484	2.46762	2.15496		2.62026	2.01508	2.99534	2.10963		2.18216	2.92172
569	44k_19599	Os09g0434200	11.7921	11.8032	11.9883	11.8677		11.6429	11.8437	12.0144	11.8268		11.7303	11.8961	12.1495	11.859		11.9911	11.9765	12.0935	11.8714		11.8218	11.9808	12.0743	11.9773		11.8993	12.0989	12.1636	12.0347		11.8278	11.782	11.9298	11.9613		11.8452	11.7733	11.9519	11.9981		11.8167	11.6054	12.012	11.9407		11.9454	11.9718
570	maskBest_02984	Os08g0471850	2.08203	2.15525	2.02277	2.08525		1.86305	2.16061	2.06562	2.08671		2.05952	2.1189	2.0409	2.11856		6.96185	2.26865	2.08831	2.10512		1.87181	2.54356	2.16691	2.45123		2.17784	2.19002	2.16123	2.10949		2.06292	2.06966	2.07381	2.28046		2.15087	2.07346	2.07101	2.14985		2.12734	2.0165	2.17405	2.10386		2.16824	2.096
571	44k_35773	Os07g0241800	6.76191	6.89293	7.28499	6.88056		6.08861	6.73584	6.89878	6.87678		6.34745	7.17511	7.35177	7.09872		6.19706	6.91574	7.09366	6.70412		6.41781	6.90331	7.04566	7.2135		5.92379	6.84694	7.21496	6.74836		8.21752	8.13157	8.43452	8.12608		8.18262	8.4266	8.5736	8.4614		7.97996	7.80347	8.74229	8.69914		8.51482	8.25394
572	eAry2_10046	Os12g0613650	4.6113	4.38663	3.93675	4.049		4.38096	4.26942	2.51395	3.75745		3.86755	3.38642	4.47088	2.82139		3.09537	3.49536	4.11531	2.65408		4.50058	4.0859	3.62023	3.49675		3.95381	3.7442	4.36611	3.66983		5.50564	4.70553	5.5678	4.87802		4.97858	5.01331	5.55598	4.6557		4.36255	4.79693	4.58957	5.12488		5.70262	5.00434
573	44k_10251	Os10g0452300	2.18897	2.13967	2.01189	2.06994		1.86185	2.14332	2.05412	2.06928		2.04703	2.10278	2.02889	2.09519		2.21962	2.24645	2.07509	2.08488		1.86809	2.30024	2.14226	2.04618		2.15464	2.17374	2.13672	2.09388		2.05098	2.05618	2.0617	2.24513		2.0848	2.06173	2.055	2.1313		2.10908	2.007	2.15419	2.08191		2.14715	2.08005
574	eAry2_27028	Os08g0109000	5.52022	4.27659	4.68438	4.63786		5.34893	4.63104	5.25416	5.30918		5.16747	4.71675	5.38179	5.21886		5.29854	4.03231	4.87892	5.31794		4.57141	4.73081	5.46015	5.22084		5.13503	4.21643	4.42358	5.482		5.16037	5.91741	5.75247	5.30674		5.70765	5.44852	5.26805	5.42945		5.70081	5.32934	5.30731	5.8214		5.37153	5.7522
575	eAry2_30974	Os01g0610600	10.0125	9.78507	9.93459	10.0726		9.81506	9.75169	9.75354	9.89854		10.1028	9.71207	9.95852	9.84849		10.1295	9.54975	9.85534	9.97325		10.067	9.5729	9.73314	10.0132		10.0935	9.85452	9.82938	9.95294		9.91269	10.1202	9.85908	9.62592		9.83482	10.0944	9.64395	9.58016		10.0927	10.4683	9.88618	9.54416		10.0516	10.4446
576	eAry1_06170	Os01g0840000	2.17017	2.12887	2.54751	2.05994		1.86041	2.13093	2.04503	2.05757		2.03858	2.09169	2.02085	2.08119		2.20165	2.23015	2.16024	2.07066		1.8662	2.27694	2.1264	2.32444		2.13853	2.16253	2.12049	2.08411		2.04293	2.04678	2.05425	2.22313		2.07358	2.05351	2.04507	2.12019		2.09693	2.00033	2.59573	2.0688		2.13198	2.06991
577	eAry2_30887	Os10g0417250	2.16522	2.12574	2.00266	2.05765		1.85993	2.12755	2.0433	2.0548		2.03648	2.08867	2.01874	2.15688		2.19699	2.22529	2.06455	2.06787		1.86573	2.27046	2.12365	2.03683		2.13442	2.15951	2.11626	2.0827		2.04075	2.04423	2.05219	2.2179		2.07055	2.05131	2.0423	2.11758		2.09376	1.99849	2.1394	2.06546		2.12774	2.06729
578	44k_9167	Os12g0232700	8.46281	8.2884	7.9195	7.88768		8.23733	8.18582	8.30057	7.97818		8.46465	8.28525	8.32099	7.9221		8.66614	8.51438	8.23813	8.17303		8.46719	8.53255	8.12368	7.97122		8.7665	8.36201	8.47477	8.15808		8.1898	8.4793	8.12554	8.09363		8.4662	8.31741	8.2857	7.9062		8.6111	8.47083	8.18027	7.87083		8.38741	8.67347
579	44k_30469	Os03g0151700	8.9099	7.93753	8.35587	8.35304		8.22472	8.17314	8.48836	8.27524		8.62582	7.97787	8.38874	8.18683		7.98413	7.75465	8.03225	8.55796		8.36868	7.60633	7.85992	8.13896		8.14539	7.71659	8.50262	8.02077		9.19209	9.31114	9.18438	9.42633		9.09138	9.27058	9.33582	9.31225		9.13768	9.78356	9.25507	9.37054		9.42658	8.92558
580	eAry2_35052	Os08g0513300	9.93604	9.68088	9.46695	9.60384		9.52029	9.77643	9.72927	9.49714		10.066	9.73299	9.72567	9.49927		9.68404	9.5799	9.51217	9.60389		9.94323	9.36322	9.47429	9.6372		9.83883	9.60894	9.86809	9.49852		10.2723	10.2045	10.3446	10.1983		10.3141	10.1621	10.2327	10.0272		10.5259	10.9622	10.3786	9.74143		10.6266	10.343
581	eAry2_15424	Os06g0303400	2.1247	2.09972	1.98595	2.03562		1.85605	2.10013	2.02172	2.10933		2.01744	2.06229	2.00026	2.04996		2.1583	2.18196	2.04582	2.03864		1.86292	2.21844	2.09332	2.0202		2.09793	2.13258	2.08038	2.06039		2.02212	2.02163	2.03611	2.17425		2.04413	2.0315	2.02068	2.09454		2.44552	1.98203	2.11442	2.03836		2.08945	2.04526
582	eAry1_03603	Os04g0196600	7.37914	8.16464	7.6797	7.24683		7.30121	8.10731	8.07751	7.40409		7.41917	8.24509	7.96128	7.85193		7.57309	8.24114	8.1718	7.8071		7.42557	8.28044	8.32451	7.90465		7.69668	7.99564	8.30957	8.11725		6.75357	7.29755	6.95918	6.73678		7.10942	7.22501	7.424	6.80425		7.24185	7.38338	7.57114	7.07151		6.82641	7.62854
583	eAry1_34540	Os07g0255600	3.42757	4.68924	5.15846	4.71834		2.54337	5.15907	4.94942	3.59172		3.08128	4.87909	5.26631	3.62531		3.84071	4.77168	4.30682	4.10384		3.71357	4.50894	4.51697	3.56114		3.63084	5.25789	5.09736	3.20306		5.08162	5.57559	5.58092	5.5249		5.15445	5.27704	5.35303	4.92611		5.30486	6.01637	5.73007	4.9702		5.67322	6.20777
584	eAry2_43469	Os07g0645900	2.09566	2.07818	1.97242	2.01758		1.85249	2.07822	2.00325	2.00723		2.00218	2.04115	1.98536	2.03044		2.12845	2.14547	2.03123	2.01544		1.86134	2.18016	2.07131	2.00676		2.06995	2.11026	2.05347	2.04372		2.00746	2.00325	2.02369	2.14317		2.02263	2.01514	2.00407	2.07738		2.04565	1.96832	2.09565	2.01776		2.05903	2.02806
585	eAry1_03333	Os12g0263100	4.61101	2.71593	2.53924	2.72597		3.80966	4.27362	4.24766	3.10189		3.08565	3.91591	3.42023	4.08647		4.0034	4.42638	3.74653	3.97401		1.95111	4.60001	4.25299	3.6412		4.81635	3.49655	3.84464	3.90401		3.52496	3.82139	3.15266	3.64877		4.13624	3.06214	3.94478	2.9868		4.11528	2.27326	2.09213	3.68516		4.13096	2.43677
586	eAry2_10490	Os01g0837700	5.63918	5.13453	3.86036	4.97165		4.4309	5.19041	4.17348	4.52221		5.41076	4.48015	4.56782	5.1324		5.13075	5.07223	4.58949	5.15954		5.1614	5.18034	4.47774	4.11252		5.10272	5.34079	4.83461	4.44151		2.51051	3.32496	2.01946	2.75995		2.97602	2.64799	1.99846	2.06226		3.41576	3.08238	2.59431	2.29844		3.21202	2.13987
587	eAry2_38334	Os03g0308200	9.76488	8.88787	9.0172	9.61352		9.59459	9.1457	9.44379	9.96313		9.36163	9.16187	8.89244	9.79003		9.34943	8.91695	9.07575	9.993		9.13399	9.17342	9.37338	9.75604		9.56679	8.76662	8.86406	9.69363		9.51945	9.34714	8.95959	9.09535		9.71485	9.33338	9.29173	8.73473		9.67978	9.2292	8.66233	8.77852		9.41578	9.07093
588	eAry2_28807	Os03g0351100	12.5038	12.0243	12.8034	13.0124		12.3729	12.1963	12.5904	12.9262		12.2055	12.1106	12.7402	12.8338		12.0803	12.1156	12.6313	12.824		12.255	11.9686	12.5082	12.783		12.2406	11.9418	12.7115	12.5726		12.9671	12.7234	12.7377	12.7638		12.9423	12.666	12.7014	12.7427		12.8174	12.403	12.5413	12.8058		12.9822	12.6062
589	eAry2_42856	Os03g0845300	3.39352	2.05991	1.96142	2.00324		1.80372	2.06	2.12682	1.99133		1.96871	2.02369	1.97374	2.01206		2.87996	2.11622	2.0188	2.5003		3.90082	2.14982	2.05313	1.99604		4.25567	2.09085	2.34957	2.18651		1.98081	2.24456	2.01317	2.11773		2.0021	2.00065	1.99015	2.06317		3.04576	1.95381	2.07927	2.00011		3.52166	2.02349
590	eAry2_22050	Os09g0498300	2.05984	2.04914	1.95459	1.99491		1.8376	2.04934	1.97892	1.98245		1.98108	2.01345	1.96504	2.00493		2.08909	2.10016	2.01126	1.98019		2.44714	2.13201	2.04219	1.98874		2.03477	2.07907	2.02022	2.02149		1.98875	1.97987	2.00685	2.10281		1.99529	1.99338	1.98171	2.05496		2.01945	1.95082	2.0709	1.98926		2.0238	2.00499
591	44k_41685	Os08g0254500	11.1334	11.2065	11.1945	11.0452		10.9223	11.3461	11.2733	10.9754		11.2063	11.801	11.0424	10.8318		11.2326	10.8202	11.1425	11.0414		10.8126	10.9838	11.22	10.9921		11.2693	10.8579	11.0738	10.9966		12.407	12.3703	12.4851	12.3926		12.503	12.0625	12.2963	12.0695		12.6264	12.4457	12.3364	11.8592		12.6365	12.5595
592	eAry1_21050	Os08g0366300	2.05143	2.38364	2.9017	2.38538		1.84611	2.0424	1.97228	1.97318		1.97576	2.00679	2.31942	1.9903		2.07989	2.0905	2.3122	1.96947		1.85978	2.12022	2.03248	2.51153		2.02663	2.07132	2.01014	2.38302		1.98442	1.97447	2.00276	2.0943		1.98928	1.98832	1.97608	2.15953		2.01339	1.94667	2.06511	1.98171		2.01619	1.99934
593	eAry2_38113	Os10g0136625	2.04712	2.03876	1.94809	1.98702		1.84546	2.35527	1.97043	1.97354		1.97303	2.00345	1.95748	1.99513		2.07523	2.085	2.00404	1.96611		1.85968	2.20483	2.03148	1.98207		2.02254	2.06743	2.00844	2.01355		1.98234	1.97178	2.00072	2.08755		1.98638	1.98576	1.97317	2.04663		2.01031	1.98122	2.06215	1.97798		2.01254	1.99651
594	maskBest_02940	Os01g0935050	2.03396	2.02881	1.94193	1.98528		2.38329	2.02906	2.19387	2.77385		1.96453	1.9842	2.36641	1.98466		2.06135	2.0705	1.99947	1.95293		2.51399	2.09709	2.48619	1.97553		2.01011	2.50438	1.99414	2.00563		1.97624	2.52985	1.99487	2.07256		1.97789	2.73754	2.01495	2.03857		2.00121	2.40139	2.0533	1.96694		2.00181	2.14821
595	eAry1_37786	Os01g0976000	8.88252	9.09023	8.96798	8.85978		8.87128	9.07797	8.89769	8.92984		8.86061	9.09829	8.88948	8.94602		8.91373	9.07939	9.06168	8.85838		8.86099	9.20605	8.97146	8.84532		8.81813	9.10207	9.00267	8.94077		8.61014	8.34119	8.59909	8.66859		8.55504	8.26559	8.64201	8.58259		8.51206	8.41795	8.40031	8.68454		8.69901	8.2517
596	eAry2_01430	Os10g0121766	2.01606	2.65784	3.01019	1.96866		1.81948	3.20028	2.23559	1.94902		2.8825	1.97803	1.93961	1.9701		2.04355	2.39884	2.75554	1.93671		2.78265	2.08662	1.99988	1.96664		3.33904	2.21863	1.99672	1.9955		1.96837	2.18709	1.99021	2.07477		1.95926	2.43506	2.44345	2.98219		1.98903	2.89354	2.27094	1.95303		1.9878	2.31454
597	eAry1_16443	Os01g0100700	10.4549	10.6118	10.304	9.82841		10.0361	10.6048	11.1597	9.60077		10.9772	10.6642	10.8042	9.59941		10.7242	10.078	10.3636	10.1428		10.4704	9.79358	10.4406	9.97742		10.7011	10.2123	10.6627	10.0887		10.4426	10.4344	10.8159	11.204		10.145	10.0183	10.5079	11.1168		10.893	11.6416	10.6441	10.6505		10.8626	10.6816
598	eAry1_35380	Os06g0185100	8.80116	9.66428	8.5565	8.89041		8.80373	9.5233	8.90141	8.7738		8.78372	10.2845	10.1208	8.68634		9.4469	10.0211	9.53205	8.73652		9.32819	10.2424	9.46745	8.73312		9.2982	10.3866	10.2689	8.90534		7.73785	7.41849	7.47666	7.70832		7.57009	7.17165	7.42023	7.37233		7.97456	7.40646	8.94954	7.82262		8.15604	8.74439
599	eAry1_28565	Os06g0542100	3.57711	2.51395	2.61578	3.62065		3.26652	3.13114	2.10933	3.38776		3.12936	2.25561	2.4377	3.22406		3.70433	3.73968	2.74308	3.02287		2.43188	2.94842	1.97233	3.25847		3.46546	2.25441	2.46455	3.70088		2.3142	2.35534	2.42912	2.82296		3.05906	1.94929	2.40734	2.39171		2.88445	2.22388	2.20084	2.67534		2.70047	2.38613
600	eAry1_46605	Os03g0571250	3.89123	3.34003	3.66334	3.51981		2.62658	3.3432	3.5573	3.51324		3.72674	2.49097	3.561	3.36075		3.99937	3.21643	4.52553	3.66557		4.69864	3.4844	2.97788	3.55366		3.7683	3.81937	3.72978	4.05387		3.56948	2.57423	2.76492	3.22776		3.13057	3.09791	3.09684	3.33808		3.20657	3.05613	3.18832	3.31381		3.36218	4.04974
601	eAry1_47641	Os05g0198100	1.97046	2.44577	2.20664	2.41532		1.83497	1.98326	2.96863	3.60945		1.92312	2.19531	2.10264	2.88289		2.002	2.0028	1.96716	2.78646		1.85933	2.22395	2.39026	3.63509		1.94936	2.01534	1.93626	3.20856		2.15044	3.17442	2.98971	2.8529		2.65742	3.65262	2.79974	2.97002		3.19326	3.45574	3.29451	3.42757		3.40033	3.29327
602	44k_12668	Os09g0449800	10.9473	11.6463	11.3949	11.6422		11.1365	11.6299	11.412	11.8573		10.4054	11.2174	10.951	11.9878		10.0639	11.5534	11.4397	11.4566		10.472	11.631	11.4249	11.5104		10.215	11.293	10.9775	11.4995		10.2946	9.9308	9.55379	9.76142		10.0599	9.75762	9.22183	9.86456		9.97992	9.54397	8.53033	9.0484		10.0058	9.80031
603	eAry1_46665	Os12g0408900	1.96178	2.0347	1.90402	2.1907		1.83382	2.59842	1.90934	1.90225		1.91761	1.92461	2.63942	1.92874		1.9939	1.9923	1.96013	1.89191		1.85936	2.01709	1.9594	1.93823		1.94183	2.47954	1.92447	1.96673		1.94516	1.90847	1.96495	1.99849		1.9276	1.93735	1.9137	1.99753		1.95033	1.90151	2.18802	1.9154		1.9432	2.28714
604	44k_10487	Os10g0566700	11.6571	12.0871	12.8143	11.7836		11.2301	12.2709	12.957	11.7199		11.8747	12.458	12.6226	11.6726		11.8387	11.7582	12.6125	11.7916		11.5511	11.4627	12.6091	11.7562		11.9055	11.7465	12.6198	11.489		12.5857	12.5592	12.9145	13.0472		12.5908	12.1619	12.7101	12.9188		12.8113	13.1739	12.8697	12.5219		12.8873	12.6898
605	44k_35909	Os04g0126800	1.95362	1.9746	1.89914	1.92925		1.83273	1.97091	1.90244	2.12682		1.91225	2.05263	1.90242	1.92172		1.98596	1.98244	1.95821	1.88529		1.85944	1.99873	2.4132	1.93328		1.93466	1.99854	2.21988	2.02331		1.94138	1.9125	1.96158	2.33169		1.92122	1.93225	1.90805	1.98922		2.18774	1.89656	2.00587	2.81196		1.93531	1.93457
606	eAry2_18849	Os10g0402600	2.28978	1.97164	1.89727	2.26379		1.82131	1.96763	2.18856	1.89177		1.90967	2.25982	2.27714	2.22593		1.99318	1.97771	1.95634	2.28933		2.50346	1.99345	2.46984	2.51166		1.93125	2.00364	1.91477	1.96433		1.93603	1.90947	1.96265	1.98662		1.91059	1.92971	2.30265	1.99013		1.93293	1.89412	2.00336	1.90655		2.27246	1.93158
607	44k_31608	Os03g0575700	10.2844	10.8708	11.049	10.3378		10.4359	10.7644	10.8223	10.3019		10.4201	10.6437	11.179	10.4864		10.5579	11.0515	11.1052	10.1249		10.5461	11.1107	10.9681	10.1983		10.4805	11.2583	11.2188	10.3123		8.55345	7.72171	8.36352	8.80977		8.55583	7.94729	8.27862	8.95068		8.28854	7.49781	8.4045	8.94431		8.88089	7.78959
608	eAry1_26160	Os03g0753750	1.94046	1.96563	2.29857	2.49235		1.81318	2.07479	1.89178	1.88353		1.90459	1.91828	2.89895	1.91408		2.04028	1.96857	2.12817	1.87571		2.71599	1.98402	1.94053	2.23182		1.92458	1.98665	1.90542	1.95508		2.46741	2.37939	2.57336	2.31798		1.91198	2.23034	1.89594	2.48196		1.9339	2.61631	2.4679	1.90082		1.9364	3.43998
609	eAry1_02735	Os05g0191500	7.63159	11.2135	8.67647	7.87469		8.63708	10.8525	10.7138	9.27235		9.51637	12.3483	10.8388	10.3008		6.73728	10.7589	9.41121	9.35876		6.45846	11.3275	10.3148	9.93057		8.61523	11.0606	9.31598	10.6822		10.105	12.4415	10.7362	9.24858		10.9402	12.4956	11.2424	11.4994		9.49392	12.6233	11.7806	10.4519		9.33335	10.6487
610	eAry2_48331	Os09g0541100	4.12153	4.69163	6.42416	5.40532		3.87262	5.15769	4.3152	4.87942		3.29715	5.70568	4.82664	6.18396		2.74007	5.40096	5.8662	5.2033		2.68285	5.03633	5.51262	4.39718		3.82092	5.22279	5.53725	3.88951		3.41176	2.83775	3.67845	5.22229		4.28347	2.87687	5.23675	6.0116		3.29234	2.72469	4.70405	5.90681		2.87562	1.952
611	eAry1_16066	Os08g0398800	8.31957	7.51722	7.96922	8.42567		8.11489	7.94682	8.05009	8.6123		7.85744	7.60817	7.61217	8.48959		7.69337	7.73249	7.90361	8.44406		7.92598	7.70206	8.21232	8.33694		8.00551	7.46118	7.95436	8.12073		8.42146	8.56158	8.30772	8.35051		8.51457	8.46464	8.63843	7.90297		8.4657	8.05661	7.91973	8.15154		8.54486	7.89659
612	eAry2_00081	Os10g0419500	14.4442	14.1451	14.5561	14.3633		14.3542	14.0526	14.6772	14.4314		14.1819	14.2075	14.672	14.3579		14.443	14.4625	14.7091	14.5556		14.405	14.507	14.8165	14.3399		14.5637	14.3722	14.8108	14.3782		12.962	12.8605	13.0343	13.3677		13.21	12.6514	12.9736	12.8525		13.1913	12.4268	13.0094	12.9349		13.2567	13.0471
613	44k_7740	Os01g0253300	8.22071	7.9879	8.33906	8.09382		7.74297	7.86734	7.91437	7.84484		8.12252	7.24287	8.05447	8.22416		8.11817	7.74828	8.03533	8.06519		8.0972	7.69603	7.98159	8.09523		7.92095	8.17506	8.13621	7.86028		8.02098	7.84173	8.09317	8.18336		7.75355	8.15258	7.90816	8.11961		8.13643	8.38109	7.97608	7.89035		8.03163	8.13151
614	44k_390	Os01g0256300	1.89159	2.29462	4.305	3.40103		3.90084	3.72057	2.50536	2.93147		2.92385	2.25752	3.46395	2.34426		2.94421	3.19126	3.81641	2.65484		2.48007	3.05975	1.91296	2.79674		1.92065	3.66794	3.25744	2.15553		3.39569	3.30046	3.91346	4.37586		3.11046	3.52616	3.79566	4.5322		2.76127	3.75015	3.82925	5.29945		3.07979	3.05107
615	eAry1_45564	Os03g0344400	1.91399	1.93919	1.87286	1.89795		1.82641	1.93343	1.86852	1.86602		1.88392	1.88754	1.87132	1.89145		1.94129	1.93555	1.92905	1.8526		1.85934	1.94553	1.91434	1.90476		1.89768	1.96036	1.88446	1.93491		1.92074	1.87807	1.94281	1.95117		1.88771	1.90492	1.87744	1.96592		1.90636	1.86921	1.98082	1.87749		1.8921	1.90181
616	eAry1_35389	Os07g0621400	7.43392	7.16779	7.42676	7.80677		7.43332	7.27301	7.32972	7.83787		7.03977	6.49276	7.06722	7.53657		7.0637	7.14697	7.48964	7.66299		7.53737	7.02511	7.34219	7.5211		7.06549	7.05693	7.2107	7.30361		7.73369	7.38582	7.26872	7.39594		7.50721	7.26722	7.29269	6.85744		7.36808	6.83286	7.13424	6.73033		7.54995	7.28845
617	44k_4267	Os01g0191900	7.64845	8.55141	7.9346	7.81731		7.95967	8.5127	8.33691	8.36269		7.83728	8.72618	8.16296	8.4277		7.81011	8.4176	7.98232	8.1934		7.51184	8.57182	8.29374	8.3027		7.92823	8.47542	7.99036	8.51012		8.79929	9.31105	9.02308	9.01109		8.73542	9.07536	9.20156	9.21133		8.62174	8.97661	8.73498	9.14054		8.29747	8.82101
618	eAry2_26468	Os08g0375900	5.57526	5.79067	5.07047	6.42922		5.61313	5.74777	4.33743	6.27726		5.07341	4.72959	4.49822	6.29059		4.83425	5.4586	5.63569	6.19468		5.41547	5.23412	4.66106	6.18666		5.13433	5.65237	5.52515	6.28941		5.62474	5.55109	4.58052	4.56333		6.10602	6.40882	4.9162	4.03918		5.42119	5.30843	5.13202	4.41478		5.63977	5.54531
619	eAry2_23763	Os06g0140400	1.89752	1.92248	1.9546	1.88386		1.8231	1.91562	1.85437	1.85205		1.87089	1.87014	1.85702	1.87731		1.92168	1.91598	1.91696	1.83587		1.8587	1.92432	1.89706	1.89055		1.87987	1.94035	1.86878	1.92088		1.91046	1.86177	1.93296	1.9343		1.87276	1.89383	1.86226	1.95413		1.88849	1.8559	1.96884	1.86238		1.87468	1.88697
620	44k_37548	Os07g0643000	5.7491	6.36298	5.02689	5.47603		5.86167	5.33871	6.12088	5.81006		5.77109	6.64903	5.72618	6.1599		6.05096	6.24011	5.91841	5.70669		5.80511	5.70871	5.70952	6.29275		5.19917	6.13446	4.9881	6.63619		4.53882	4.74354	1.98382	2.38866		4.30605	4.07515	2.78578	4.16128		4.46047	4.68581	4.04231	3.06063		4.34164	5.24386
621	eAry1_49000	Os07g0162400	9.99349	10.0933	10.6418	10.4358		10.4559	10.2537	10.1157	10.2173		10.2758	10.242	11.1574	10.4164		9.95628	9.90953	10.1575	10.0612		9.97434	9.84921	10.1467	10.3055		9.84474	9.98032	9.84436	10.197		9.84945	9.60865	9.72475	9.60959		9.9487	9.91802	9.88865	11.0448		9.88222	10.0631	9.91017	10.103		9.71495	9.67392
622	eAry2_19796	Os05g0313900	6.69065	5.60263	6.15993	6.41554		5.73137	6.27377	6.04414	6.37766		5.24919	5.79734	6.14812	6.27718		5.64067	5.13602	5.59216	6.3097		6.17607	5.4213	5.39527	6.15482		4.98827	6.09852	6.22254	5.90207		7.482	6.94832	7.70899	7.43855		7.35245	7.14282	7.36439	7.36447		7.185	7.43408	7.47409	6.87256		7.78157	7.03898
623	maskBest_06475	Os01g0511600	4.1934	4.86735	4.03754	4.0675		3.45515	3.52342	3.13711	4.51136		4.69455	3.68595	1.85344	4.70249		5.18267	3.48846	3.86265	4.44759		2.66743	3.70947	3.8512	4.13634		5.02655	2.04473	2.66346	4.70993		4.78848	4.54295	3.84043	4.38034		5.31655	4.40227	3.38847	3.74368		5.4394	5.15879	4.19837	3.10733		4.98894	5.75966
624	eAry1_41096	Os08g0537002	1.85995	2.67144	3.65719	2.99064		1.81439	2.86937	2.30071	2.41387		3.1587	1.83108	2.19881	1.98165		2.79252	2.6064	2.00879	2.5313		2.4069	1.91972	1.88609	3.00083		1.88742	3.30976	1.85731	2.73647		2.38799	2.19392	1.92656	1.94125		1.8369	2.19516	1.85292	2.72699		1.87859	2.36035	3.03377	1.85312		1.87631	2.09349
625	44k_3369	NA	4.52193	6.49651	6.98435	6.64677		5.13085	6.60081	5.3796	6.50299		3.89155	5.92879	6.19569	6.8245		3.20285	6.41371	6.75959	6.01481		4.3371	6.55661	5.81097	5.97784		3.75015	6.63013	6.97054	5.77823		6.63397	6.85839	7.07214	6.74455		6.37353	7.44702	7.20914	7.43099		5.56584	6.18649	7.11594	8.07939		5.86404	5.30278
626	eAry1_18968	Os06g0605950	4.24826	5.79934	5.4198	4.90739		4.91943	5.31314	4.95755	4.51709		5.00972	5.25376	4.80408	4.83256		4.72834	5.96996	5.72825	4.67622		4.5886	5.20355	5.45785	4.91585		4.34739	5.67472	5.17488	5.37967		4.311	4.33758	4.62126	4.20351		4.22967	4.26029	4.26728	4.45737		4.71061	4.4877	4.77784	3.9195		3.94664	4.85684
627	44k_35963	Os06g0643600	8.41107	8.13279	8.51779	8.31367		8.27785	8.21223	8.30697	8.33925		8.22568	7.93185	8.37368	8.30431		8.18626	8.32001	8.47042	8.45251		8.58617	8.36229	8.31524	8.37816		7.94508	8.49786	8.61941	8.31975		8.70704	8.31575	8.59792	8.45254		8.60891	8.56231	8.427	8.23966		8.41552	8.42631	8.69017	8.20964		8.73165	8.49067
628	eAry1_20776	Os01g0713900	1.88157	1.908	1.84687	1.86841		2.12321	1.8975	1.83959	1.83989		1.8593	1.85255	1.84271	1.86256		1.90523	1.89431	1.90605	2.45029		1.86392	1.89947	1.87773	1.8774		1.86121	1.91549	1.85112	1.90601		1.89224	1.84459	1.92101	2.51744		2.18363	1.88629	1.84498	1.93558		1.87127	1.84099	1.95554	1.84552		2.32564	1.8732
629	eAry1_24759	Os04g0103601	7.53992	7.57299	7.74753	7.05261		7.65049	7.65241	7.47242	7.01746		7.33088	7.21798	8.1949	6.89339		7.91373	8.22541	8.04167	7.13675		8.06154	7.95734	7.83659	7.03978		7.89906	7.98771	8.01674	7.22631		9.11898	9.25877	9.73942	9.67106		8.94736	9.35241	9.78027	9.48607		9.03226	8.94163	10.0492	9.89292		9.316	9.63382
630	eAry2_31122	Os01g0796950	1.8788	1.90503	3.05679	1.8653		2.16567	1.89415	2.10814	1.83835		1.85684	2.44349	3.59238	2.56171		1.90319	2.94503	1.97828	1.8119		1.86697	1.8941	3.04636	2.97275		1.93935	2.55118	2.94557	1.9196		3.02515	3.51227	3.57637	3.04291		3.36057	3.51711	3.15933	3.28498		4.04746	3.55737	3.72059	3.18774		3.46379	3.95735
631	maskBest_01617	Os01g0537250	10.4357	11.5055	11.3977	11.3561		10.4365	11.6566	10.8909	11.3865		10.4202	11.4242	11.0367	11.1752		10.3501	11.7096	11.0291	10.8431		10.6032	11.5618	10.8079	11.2125		10.2282	11.7804	11.5441	10.7356		11.3664	11.3699	11.7865	12.2199		11.2085	11.6257	12.0197	11.9719		11.0872	11.3967	12.1341	11.9588		11.266	11.3273
632	eAry1_05425	Os07g0524100	9.95041	9.64839	9.93483	9.94863		9.98903	9.78602	9.94388	10.0109		9.82051	9.77216	9.83876	10.0047		9.75129	9.76649	9.8793	9.96347		9.7544	9.86066	9.98343	10.0484		9.79324	9.74778	9.86022	10.0949		9.971	9.55537	9.8934	10.181		9.90752	9.72031	10.0458	10.3197		9.71777	9.2926	10.0409	10.705		9.89161	9.12861
633	44k_18376	Os01g0955000	10.0143	9.26645	9.12148	8.81636		10.055	8.9943	9.83488	8.87397		10.194	9.08555	9.1398	8.95315		10.6601	8.99481	9.7606	9.32484		10.128	9.36466	9.93167	9.72963		10.5939	9.19207	9.18695	9.96071		9.7572	9.50071	8.71606	8.63776		9.52018	9.37528	8.34811	8.85148		9.8834	9.35393	8.29419	8.48538		9.68392	9.78258
634	eAry1_42636	Os09g0453900	9.98559	10.1309	9.39196	9.63639		9.86787	9.99887	9.68907	9.64928		10.0514	10.2711	9.96408	9.74345		10.5609	10.2801	9.75043	9.91823		10.1261	10.2014	9.71344	9.67565		10.4366	10.2609	10.152	9.86126		7.99069	7.94767	7.42076	7.89768		8.16371	7.91005	7.71407	7.40636		8.40472	8.38328	8.02004	7.53146		8.10678	8.3324
635	eAry1_41524	Os03g0170450	3.08156	1.91148	2.03879	2.18391		2.12282	2.20575	1.83203	2.7684		2.32051	1.84241	2.17782	2.18679		1.96311	1.8813	1.90704	2.23169		1.85486	1.88727	1.8636	2.8892		1.8627	1.89416	1.83884	2.04716		2.25163	2.052	1.91402	1.91957		3.14351	2.53552	2.15187	2.38661		2.28224	2.09113	2.42748	2.40508		1.86455	1.88056
636	44k_1379	Os04g0578800	3.2092	4.31022	4.05024	4.4266		2.81012	3.90217	3.75153	3.59955		3.1184	4.20006	3.85128	3.71839		3.62478	3.94685	3.92319	3.42436		3.18452	3.57158	3.66125	3.61284		3.12149	3.93922	2.76642	4.22931		3.8825	3.90946	3.88952	2.68445		3.51226	2.86605	3.55924	3.83246		4.37151	4.31027	3.75139	3.14009		4.89511	4.72051
637	eAry1_49512	Os04g0401751	1.88211	1.91646	1.83815	1.86273		1.81069	2.29691	2.26143	1.84737		1.86726	2.17605	2.64018	2.77412		1.917	1.8822	2.12303	2.79354		1.84552	1.88964	1.86238	2.1924		1.85675	3.0258	2.63961	2.30441		2.43327	2.09341	1.91188	1.92023		2.61706	1.9012	1.9227	2.3563		2.68868	1.83233	3.04657	2.40139		2.22333	2.18647
638	eAry1_02961	Os04g0372550	1.88358	1.91865	1.83756	1.86343		1.79644	1.89678	1.83423	1.84902		1.869	1.84416	1.84486	1.85721		1.9198	1.88288	2.47316	1.81835		2.70907	1.88686	2.58448	1.87842		1.85779	1.89271	1.84259	1.90623		1.88141	1.83689	1.91135	1.91232		1.85274	1.90337	1.82882	1.95692		1.87117	2.43823	1.95571	1.8406		1.86051	1.90908
639	eAry2_18968	Os09g0417300	1.86284	3.14241	2.83695	2.9061		2.20642	3.55238	2.14817	2.9503		2.31062	1.83394	3.2175	1.85038		2.66649	1.88561	3.16939	2.60852		3.2338	3.26485	2.28829	2.76378		2.33686	2.41113	1.83797	2.29515		3.50962	2.66509	3.45899	2.56028		2.42836	3.56045	3.48702	3.85782		2.67991	3.47486	2.98093	3.09684		3.06609	2.56817
640	44k_9472	Os02g0767000	8.08759	7.84859	8.06854	8.54082		8.28972	7.85341	8.00044	8.48479		8.16494	7.59426	8.05634	7.97527		7.9733	7.73059	7.82645	8.23849		8.19744	7.59821	8.03394	8.36695		7.91541	7.64733	8.00706	8.36773		8.26421	8.15016	8.28786	7.9233		8.11646	8.39321	8.14006	7.98391		8.19915	8.04709	7.97031	7.72059		7.95012	7.75376
641	44k_13074	Os03g0246800	5.50144	4.11268	4.19201	4.54616		4.43457	4.35799	4.19369	4.88559		3.74846	4.90143	3.80855	5.00502		4.71504	4.49153	4.00462	4.96978		3.76419	4.8912	3.65794	4.65884		4.11073	4.90685	3.3939	4.50578		4.88234	5.50947	3.43375	4.49066		4.99779	5.19336	4.27749	4.17855		5.02633	4.8305	4.74007	5.07787		5.48548	4.41982
642	44k_10597	Os12g0177900	7.68991	7.95481	7.10568	6.79671		7.35192	7.69179	7.3207	6.80139		7.54228	7.92404	7.2164	7.10765		8.32078	8.07093	7.74792	6.89206		7.83051	8.23556	7.66832	6.65089		8.00354	8.364	7.39327	7.43576		5.47169	5.27562	4.32544	5.02745		5.52012	5.07861	4.6947	4.72621		5.84168	5.4636	5.42455	4.46602		5.70892	5.81035
643	eAry1_39767	Os02g0304500	3.87022	3.32188	1.84285	1.97245		3.44226	2.90271	3.23657	3.28824		2.45063	2.87042	2.6861	2.57488		4.42869	3.58423	1.93333	3.61053		2.8456	3.82465	3.42714	3.19842		4.41748	1.93485	2.78666	3.28495		2.09483	2.90208	1.91361	2.7377		3.40705	1.91962	1.8309	1.96064		3.53241	1.961	1.96264	2.27205		2.8569	2.93217
644	eAry2_01822	Os02g0148400	10.1265	9.88965	10.0123	10.0328		9.92904	9.76925	9.70138	9.94785		9.78581	9.65813	9.83632	9.89244		10.224	10.0064	10.0352	9.9901		10.1821	9.94495	9.95839	10.0017		9.99631	9.97752	9.99779	9.89803		10.1529	10.2716	10.206	10.0423		10.1962	10.4131	9.95228	9.90674		9.98494	10.1131	10.1039	9.68519		10.1694	10.3673
645	44k_33959	Os01g0850000	11.1988	11.7228	11.5004	11.3576		11.2522	11.7951	11.661	11.7277		11.1116	11.2564	10.435	11.6177		11.6027	11.0852	11.3224	11.3941		10.8502	11.364	11.6261	11.4819		11.3212	10.6154	10.1795	11.3417		12.121	11.7416	11.9316	11.9727		11.97	11.5587	11.7646	11.893		11.8802	11.1143	10.9641	10.8959		11.5684	11.6314
646	eAry1_42003	Os01g0340000	2.2707	2.3957	2.17336	1.87617		2.76591	1.91655	2.47709	1.87267		2.38497	1.85276	2.17321	2.35026		2.44568	1.89721	1.93901	1.84247		4.07573	2.48756	3.02303	2.27106		2.3728	2.1903	1.92228	1.93512		1.87824	2.08916	1.91553	1.92662		2.32365	1.93021	1.83326	1.98378		2.12558	1.96197	2.28376	2.18697		1.87768	1.91391
647	eAry2_30739	Os06g0539900	2.25507	2.17255	2.0389	2.11228		1.86092	2.19331	2.07964	2.11551		2.07642	2.14042	2.05752	2.16452		2.28923	2.30024	2.10971	2.14055		1.88743	2.3872	2.21311	2.07808		2.20669	2.2089	2.19717	2.13848		2.08151	2.08896	2.09698	2.34291		2.12595	2.0863	2.10188	2.18939		2.15668	2.02888	2.21382	2.14737		2.19663	2.12279
648	44k_18335	Os03g0159200	10.1769	9.99399	9.74843	10.2932		9.89354	10.0183	9.60803	10.3223		9.65921	9.98944	9.82038	10.3864		9.90321	10.1421	9.88497	10.3082		9.71134	10.2269	9.84969	10.2895		9.84644	10.039	9.81857	10.2789		9.94947	9.95049	9.77717	9.48895		10.1894	10.0354	9.91038	9.38017		10.1136	9.81248	9.82856	9.53473		9.9162	9.9677
649	eAry2_17474	Os03g0599800	12.518	12.2638	13.1802	12.839		12.7045	12.2293	12.2143	12.7187		12.6088	12.1596	12.444	12.7839		11.951	12.1573	12.3949	12.545		12.3062	12.1832	12.3031	12.7261		12.1143	12.3739	11.8505	12.7112		12.9122	12.5778	12.8586	13.1731		12.6739	12.9749	13.0808	14.1431		12.3671	12.4084	12.865	14.8068		12.5063	11.7281
650	eAry2_35031	Os05g0164900	7.59195	6.47468	6.78734	7.25227		7.25484	6.69137	6.79494	7.25297		7.21505	6.54725	6.71318	7.12381		7.22555	6.79282	6.71866	7.44936		7.09318	6.6569	6.99585	7.31299		7.51389	6.45581	6.80571	7.47281		7.13794	6.8759	6.94395	6.89388		7.04719	6.80518	6.82813	6.77068		7.09962	6.66789	6.64186	6.34798		7.4985	6.85856
651	eAry2_36390	Os04g0446500	9.22303	8.56268	8.54408	8.49807		8.59296	8.68217	9.0611	8.41745		9.30593	8.58258	8.87893	8.60044		8.62855	8.09943	8.18194	8.7601		8.78129	8.12188	8.46893	8.66606		8.94523	8.45499	8.78114	8.62665		9.21576	9.70685	9.28226	9.54417		9.1552	9.54576	9.30321	9.64713		9.65817	10.311	9.27484	9.63487		9.50313	9.51963
652	eAry1_16141	Os09g0261400	3.91312	3.95468	4.32343	5.07659		2.82547	3.67016	3.90504	4.00513		3.84856	2.99634	3.56142	3.64331		3.85082	3.21693	3.25974	3.8821		2.95432	2.55921	3.38046	4.69437		2.21996	4.55995	2.89564	3.75554		4.28998	3.2018	3.49378	4.08717		4.13561	4.195	3.60701	3.93842		3.09655	3.7086	4.04631	4.26625		2.88041	3.78718
653	eAry1_33380	Os06g0118000	2.24333	2.54109	2.0436	3.01271		1.86503	2.32646	3.09323	3.54761		2.07189	2.13446	2.05287	4.01004		2.27615	2.51247	2.20706	3.21273		1.88191	2.37195	2.19591	3.3396		2.19948	2.20461	2.18664	3.64454		2.48037	2.66799	3.15731	3.40223		2.63777	2.60902	3.10866	2.47458		3.31416	2.27182	2.63862	3.34627		2.33577	2.13086
654	eAry2_18599	Os06g0554700	8.84235	8.38163	8.66741	8.90247		8.54397	8.3883	8.3911	8.89897		8.42027	8.40035	8.27234	8.92121		8.65482	8.61066	8.69554	8.97568		8.58469	8.58709	8.58999	8.69748		8.75388	8.41971	8.8893	8.63826		8.705	8.65366	8.50997	8.57549		8.75099	8.71216	8.72757	8.30143		8.55951	8.28391	8.54441	8.84283		8.81704	8.51699
655	eAry2_30117	Os02g0826100	7.24825	6.95006	7.35607	7.38293		6.78662	7.45692	6.91363	7.43731		7.16984	6.88861	7.12311	7.3936		6.61565	7.23376	6.81659	7.23869		7.2495	6.86909	6.67633	7.44057		6.66153	6.82381	7.25448	7.35265		9.56999	9.49123	9.86047	9.54215		9.47601	9.74396	9.75875	9.42427		9.27037	9.77387	9.83105	9.64163		9.47991	9.28734
656	eAry1_30262	Os01g0879000	8.44526	9.74214	9.53163	9.16426		8.26962	9.31877	9.28747	9.23493		8.50938	9.50847	9.70759	9.29728		8.09012	9.6147	9.40288	9.35031		8.57728	9.30745	9.6305	9.10493		8.56035	9.8089	9.69568	8.92837		9.5431	9.61049	9.94535	10.1622		9.64812	9.46823	10.069	9.96428		9.58142	9.70752	10.0644	10.0084		9.76688	9.5789
657	eAry2_40480	Os02g0542450	4.58622	2.52262	4.08565	3.44998		3.94056	3.18125	3.5472	3.8025		4.07646	2.41538	3.53016	3.70966		4.42512	2.97364	3.60214	3.65053		3.48081	4.47247	4.27374	4.14876		4.45844	2.20741	2.76879	2.79845		4.61627	3.41424	5.02028	5.63997		4.91067	3.14546	4.41397	5.28436		4.75466	3.95563	4.75264	4.8436		4.97838	3.78367
658	eAry2_09188	Os03g0293900	9.90514	9.42977	9.84686	10.0236		9.37922	9.65541	9.63587	10.0348		9.36836	8.87743	9.45947	9.99113		8.72024	9.17872	9.25843	9.72341		9.07389	8.86987	9.17833	9.83567		8.63681	9.24046	9.42693	9.42091		10.4406	9.99321	10.7006	10.6865		10.1514	10.1643	10.7031	10.6823		9.97559	9.99354	10.4793	10.4731		9.71185	9.40395
659	eAry2_24922	Os06g0133000	6.76621	7.75937	7.50544	7.36117		6.62789	7.79223	7.54241	7.40859		6.14802	7.7307	7.33267	7.37124		7.29788	8.36398	7.67718	7.18389		7.35421	8.1065	7.85198	7.4816		6.77204	8.20099	8.02445	6.87351		6.54584	6.2159	7.32774	7.76994		6.60383	6.19584	7.29817	7.51085		6.89549	6.4498	7.22677	7.16541		7.46876	6.85444
660	44k_28245	Os11g0137000	2.2135	2.15316	2.02144	2.08339		1.8665	2.15959	2.06439	2.08497		2.05809	2.11709	2.03935	2.11586		2.24375	2.26633	2.08632	2.10357		1.87435	2.33048	2.16376	2.05597		2.17545	2.18773	2.15855	2.10734		2.06164	2.06813	2.07204	2.2776		2.09962	2.07193	2.06896	2.2117		2.12522	2.01547	2.17125	2.10121		2.16653	2.09386
661	eAry2_34588	Os03g0278200	10.3147	9.51885	10.1103	10.1482		10.4314	9.3479	10.5699	10.4074		10.0318	10.0607	10.0364	10.3678		10.3827	9.18687	10.29	10.6352		9.96246	9.84413	10.5567	10.39		10.6983	9.27576	9.76346	10.6045		9.89729	9.52805	9.49757	9.9913		10.0084	9.36565	9.92451	10.5227		9.9332	8.87383	9.41026	11.5559		9.90418	8.94887
662	44k_5846	Os03g0188900	8.73807	9.20873	8.75257	8.19803		8.86866	8.90045	8.76047	8.11865		9.037	9.06592	8.95043	8.31806		9.46377	9.37161	9.03109	8.41392		9.21146	9.35929	9.16662	8.15524		9.52307	9.19523	9.13696	8.60047		7.45954	7.4257	7.227	7.07188		7.60045	7.49214	7.1356	7.00728		7.89527	7.42371	7.50593	7.09592		7.66333	8.00107
663	eAry2_43061	Os01g0856800	12.2657	12.0357	12.18	12.0638		12.2212	12.0019	12.1059	12.2043		11.9601	11.9257	12.1401	12.2046		12.1741	12.2377	12.3034	12.166		12.202	12.1301	12.3803	12.1679		12.1348	12.0256	12.2033	12.1435		12.568	12.2948	12.4527	12.3957		12.5249	12.3319	12.5387	12.259		12.389	11.8832	12.4503	12.1866		12.6039	12.2621
664	eAry2_06565	Os03g0647575	2.13158	3.25945	3.74484	3.87226		3.69802	3.61987	2.93583	3.09923		3.32475	3.39035	3.13056	2.08739		3.96928	3.00332	4.03428	2.08772		2.9446	3.30999	2.81329	2.40142		3.85118	4.17195	3.15879	2.74926		3.27507	2.94386	2.06672	2.73601		2.05711	3.26481	2.60222	3.07178		2.667	3.87564	3.59549	2.3152		2.75529	3.33019
665	eAry1_32720	Os04g0114900	2.7187	4.68138	4.13308	2.20681		3.72998	4.32726	3.59365	2.06008		3.39116	4.28697	3.85527	2.53205		2.23923	3.64069	4.90957	2.1082		4.15795	3.53306	3.92505	2.85206		3.62909	4.25617	4.10931	3.18093		3.57499	2.85439	4.13716	2.4949		3.08237	3.59212	4.26768	2.65708		2.12081	4.09743	3.75413	2.06659		2.15702	2.09689
666	44k_19944	Os02g0706600	6.58548	5.89123	5.47627	5.89171		6.01116	6.10522	5.41477	5.7985		5.9227	6.10576	5.98527	5.73362		6.15031	6.50506	6.21661	6.11163		6.20799	6.39391	6.09495	5.73871		6.58523	6.43005	6.6766	6.09264		6.19009	6.21925	6.30496	5.9095		6.21034	6.14137	5.84757	5.17051		6.39361	6.03648	6.15526	5.83836		7.3119	6.50028
667	eAry2_29256	Os10g0362300	2.76846	2.12175	2.00103	2.06371		2.60597	2.1158	2.04145	3.51822		2.02505	3.2692	2.02002	2.23106		2.22869	3.53469	2.06234	2.06512		1.90866	3.52816	2.12039	2.0349		2.94046	2.19545	3.16996	2.65665		2.03293	2.16106	2.05039	2.21309		2.45115	2.04921	2.04013	2.11466		2.94513	1.997	2.13602	2.06264		2.53397	2.0702
668	44k_39848	Os03g0232500	10.0489	9.77178	10.0769	10.0273		9.70931	9.88903	9.87116	9.96679		9.9009	9.99251	9.91124	9.79152		9.89567	9.86338	9.97559	10.0157		10.1366	9.66036	9.92034	9.97012		10.0894	9.91302	10.313	9.63721		10.5149	10.4299	10.6054	10.4582		10.5719	10.1268	10.5082	10.0515		10.814	10.9992	10.4861	9.93828		10.7786	10.5327
669	44k_27029	Os02g0742000	6.68492	5.87075	5.75549	6.14579		6.54384	5.54407	5.30412	5.97977		6.73644	5.87749	5.62704	6.22434		7.05779	5.77716	5.80077	6.22718		6.48206	5.84176	5.4733	5.9026		6.97297	5.58431	6.04165	5.78398		5.65503	5.43334	5.48591	5.63297		5.93406	5.56966	5.50205	5.66577		6.0267	5.58367	5.34178	6.37098		5.44356	5.58773
670	44k_22526	Os03g0701100	3.87354	2.64354	3.65402	3.1367		3.06144	2.44939	5.01775	3.04314		3.29321	2.84376	4.82702	4.29957		2.42996	2.20153	5.04445	4.08094		3.44182	2.59506	4.421	3.6812		3.80427	3.68148	5.16958	3.33653		2.30607	3.19532	2.20481	3.52618		3.05464	2.63418	2.7076	3.78081		3.57603	2.14506	2.97796	4.38792		2.52512	2.88816
671	eAry2_07432	Os02g0577250	2.1113	2.08968	1.97966	2.02694		1.85751	2.08992	2.01339	2.01852		2.01064	2.05274	1.99343	2.04054		2.14465	2.16539	2.03884	2.02818		1.86449	2.20087	2.08303	2.01358		2.08542	2.12226	2.06811	2.05219		2.0078	2.5893	2.03321	2.15958		2.2656	2.02073	2.43298	2.0861		3.23485	3.4257	2.40147	2.02887		2.59569	3.20248
672	eAry1_20172	Os04g0314100	7.52251	8.88593	8.49792	8.08667		7.16404	9.12779	8.34683	8.59749		6.99033	8.8648	8.03912	8.94141		6.52763	8.15063	8.40054	7.92704		6.63442	8.54252	8.7177	8.07962		6.77966	8.53322	7.92859	7.69966		6.66989	7.46516	7.37506	7.56823		6.53991	7.8793	8.02	7.94076		6.03275	6.90417	7.38752	8.58273		5.46052	6.31366
673	44k_14170	Os04g0376500	12.0869	11.9566	11.7796	11.8701		11.7644	12.0459	11.9773	11.7092		12.2078	12.0125	11.9437	11.6872		11.9797	11.888	11.7611	11.8829		12.0105	11.7298	11.6468	11.856		12.0533	11.9664	12.0135	11.7506		12.0942	12.1671	12.1205	12.2293		12.0635	12.0958	12.0511	12.2153		12.194	12.6093	12.0533	12.0877		12.3151	12.0604
674	44k_7078	Os06g0199200	12.7912	12.9404	12.564	12.7546		12.9209	12.9199	12.747	12.8206		12.8576	13.0018	12.5791	12.8388		12.9846	12.8623	12.6855	12.84		12.668	12.9579	12.6897	12.7528		12.927	12.7592	12.4907	12.8609		12.4726	12.4362	12.1412	12.3133		12.5368	12.3368	12.2528	12.127		12.4535	12.2595	12.0445	12.3843		12.3695	12.3114
675	maskBest_03295	Os11g0531700	9.25766	9.55018	8.32602	8.799		9.51997	9.49968	8.01121	8.5531		9.44113	9.40414	9.24946	8.82811		9.61661	10.1212	8.84379	9.13471		9.47821	9.88586	8.73687	8.84744		9.59855	9.88204	9.69878	9.23749		8.10519	8.29106	7.31927	8.02793		8.27759	8.52654	7.43659	7.28665		8.62186	8.99249	8.02167	8.64349		8.77763	8.97607
676	eAry2_36317	Os08g0153700	2.08788	2.07152	2.31585	2.0124		1.85486	2.07182	1.99724	2.00173		1.99768	2.03509	1.98073	2.02465		2.11988	2.13507	2.02637	2.00836		1.86366	2.1699	2.06457	2.00235		2.06222	2.10329	2.0459	2.0383		2.00323	1.98914	2.01958	2.1337		2.01672	2.01009	1.99892	2.07165		2.03957	1.96446	2.08955	2.01161		2.05148	2.33826
677	eAry2_35018	Os09g0439100	8.01768	8.14931	8.00786	8.06227		8.12265	8.12155	7.97215	8.16411		7.78448	8.1654	8.08592	8.31878		7.66339	8.54364	8.13458	8.25992		8.04419	8.50111	8.21623	8.10226		7.90801	8.23113	8.11873	8.15658		7.84029	7.7777	7.90017	7.71626		7.98301	7.93064	7.926	7.56286		7.86755	7.59798	7.70497	7.51759		7.73587	7.64821
678	eAry2_25168	Os01g0153275	2.0713	2.06424	3.5061	2.00667		1.82583	2.83892	2.52135	1.99539		1.98457	2.55541	1.9769	2.01839		2.39029	2.12343	2.02152	1.99955		2.91265	2.20254	2.05745	2.13271		2.69997	2.61287	2.35961	2.03278		1.99841	1.98957	2.77393	2.78137		2.00963	2.23229	1.98934	2.42948		2.03315	2.9448	2.80677	1.99607		2.04219	2.13949
679	eAry2_12213	Os08g0464000	12.2741	11.9031	12.4044	12.0733		12.1153	11.8331	12.4416	11.9581		12.3167	11.7129	12.1612	11.9005		12.3608	11.7756	12.3538	12.0544		12.1474	11.737	12.3549	12.0872		12.1831	11.8419	12.1439	12.0575		11.896	11.4447	11.6203	11.9057		11.8009	11.5549	11.5477	11.9524		11.8068	11.3943	11.4548	11.9946		11.8904	11.6198
680	eAry1_23057	Os05g0481900	3.54226	3.46002	3.36017	4.89246		3.19433	2.61243	3.1641	4.52579		2.75353	2.01783	2.45539	4.09256		3.28684	2.63627	3.06315	4.19642		1.927	2.147	3.13991	4.86266		2.05382	2.08379	2.05253	4.43057		3.76152	2.28326	2.93626	2.95259		3.96615	4.11051	2.95573	3.28842		3.28664	2.77863	3.68144	2.56047		2.16504	2.01983
681	44k_13980	Os01g0657400	3.47392	3.55708	2.25861	2.84529		3.84046	3.08326	3.48807	3.68934		2.69039	4.33176	2.76415	3.46895		2.85643	4.21945	2.01381	3.72979		3.27815	4.06276	2.87993	2.24569		4.4517	2.97047	3.76949	2.56604		3.0693	2.89418	2.95132	2.10912		3.91984	2.14668	2.97949	2.48077		3.84986	3.0394	3.24114	2.74233		4.07643	2.9117
682	eAry2_34449	Os06g0693600	2.0176	2.56164	1.95182	2.00206		2.28189	3.16273	3.43232	1.97752		1.97654	2.00684	3.10336	2.11307		3.1313	2.09209	2.32896	1.97142		1.8826	2.13396	2.23623	2.25492		2.02794	2.13404	2.40868	2.17213		2.09369	2.14669	2.00292	2.09355		2.6247	1.98886	1.97663	2.04953		2.38632	3.53413	2.06514	2.42357		3.11543	2.67856
683	44k_37853	Os08g0139200	9.739	9.84144	10.0965	10.0884		9.57956	10.0096	10.2743	10.5567		9.63554	10.0267	10.4188	10.7634		9.48121	9.64784	9.80413	10.2491		9.41518	9.64334	10.0969	10.289		9.37443	9.65877	9.71479	10.2047		9.76735	9.85547	10.0605	9.39511		9.7981	9.95282	9.97509	9.88562		9.60215	9.93891	10.0018	9.64005		9.47175	9.22391
684	eAry2_02625	Os06g0630850	6.77658	5.20326	5.32518	5.89703		5.81414	5.10778	4.3807	5.48369		5.58802	5.2813	6.0578	5.21503		6.32964	5.7944	5.69695	5.87513		7.47062	5.52033	5.48671	5.518		6.76823	6.03856	6.48813	5.09544		8.68138	8.82386	8.57563	8.27807		8.87541	8.66672	8.46288	7.44693		8.77875	8.59364	8.86042	7.51687		9.42463	9.66664
685	eAry1_41958	Os12g0132400	10.3466	9.91548	9.66648	9.48947		9.86613	9.88998	10.2733	9.55159		10.3184	9.8791	9.91995	9.53632		9.87442	9.67408	9.51854	9.72563		10.0043	9.4264	9.56021	9.45951		10.2335	9.74104	10.0489	9.44948		9.92581	10.1317	10.0891	10.242		9.83152	9.86478	9.9457	10.0845		10.1981	10.7875	9.74549	9.88228		10.3022	9.88867
686	eAry2_03822	Os10g0506900	8.99269	9.85548	9.8952	9.57594		8.6515	9.97899	9.51524	9.54612		8.95866	9.81085	10.1532	9.75195		8.6237	9.97049	9.91962	9.45101		8.71954	9.89054	9.85672	9.55408		8.73484	9.9905	10.1613	9.34586		10.0537	10.155	10.8493	10.3805		10.1627	10.3325	10.6663	10.3407		9.93658	10.2049	10.6367	10.152		9.95397	10.1341
687	44k_35559	Os02g0244300	9.67975	9.40069	9.36593	9.6711		9.48	9.56239	9.55397	9.69631		9.417	9.3568	9.51815	9.62365		9.43127	9.37663	9.54788	9.63424		9.40085	9.27914	9.45503	9.70813		9.3654	9.3187	9.48246	9.65935		9.59524	9.46941	9.49951	9.36482		9.5354	9.52118	9.52383	9.47973		9.49703	9.4494	9.4299	9.47856		9.3125	9.38519
688	eAry2_39307	Os07g0631700	8.03287	7.25398	8.64294	7.84134		9.18438	7.85374	7.24441	7.58634		8.19961	7.13714	8.92785	7.69816		7.40937	8.20606	7.30217	7.46475		7.17528	7.23696	7.52907	7.09741		6.99388	7.09153	7.04857	6.47378		8.4274	9.00233	8.14199	9.72572		8.6381	8.69061	8.60926	10.1663		7.76809	9.18203	7.82865	10.8091		7.25566	7.96117
689	eAry1_20153	Os01g0847800	9.19399	9.23343	9.74883	9.62759		9.14417	9.10444	8.96751	9.26317		8.94808	8.86604	9.44163	9.0104		9.16538	9.26017	9.63075	9.25597		9.6506	9.19861	9.40217	9.32853		9.02265	9.54541	9.46329	9.03026		10.076	9.94831	9.83783	9.67152		9.86428	10.0829	9.55733	9.8469		9.55087	9.85419	9.70818	9.8932		10.2057	10.0447
690	eAry1_42293	Os03g0577100	1.99931	2.00456	1.92402	1.95792		1.84108	2.00411	1.93799	1.93478		1.94162	1.96814	1.92979	2.18456		2.02782	2.03343	1.97876	1.99203		1.86126	2.05407	1.99122	1.95778		1.97641	2.02813	1.96551	1.98876		1.96109	1.94276	1.9793	2.03456		1.95498	1.95884	1.9389	2.01779		1.97739	1.92166	2.03104	1.94072		1.97511	1.96584
691	eAry1_27721	Os04g0418100	6.40506	6.49269	6.38278	5.78782		5.83158	6.86898	6.6025	6.26591		6.34049	6.26202	5.50336	6.59771		5.57439	6.16471	5.57538	6.43354		4.78976	5.90812	6.3106	6.34745		5.43905	5.67469	3.84086	6.33718		6.63234	6.60188	6.56646	6.21709		6.46573	6.49979	6.53857	6.31944		6.38688	5.91525	5.28713	5.45589		5.74574	6.22208
692	eAry1_30055	Os03g0116900	5.22751	5.15462	5.01186	5.27215		4.39384	5.18021	5.37819	5.29335		4.5461	4.96612	4.95519	5.1447		5.06033	5.25566	5.30068	5.20015		4.90844	4.92639	5.22657	5.3581		4.4241	4.57709	4.91507	5.41756		4.4224	4.7832	4.58076	4.21356		4.54134	4.52613	4.43439	4.88058		4.92214	4.63632	4.31808	4.41694		4.57122	5.08011
693	eAry1_06020	Os01g0722800	11.2422	11.2213	11.3607	11.1929		11.223	11.2156	11.3014	11.2399		11.0884	11.3237	11.5075	11.2807		11.092	11.5231	11.451	11.3073		11.3892	11.571	11.418	11.3327		11.268	11.5314	11.7098	11.3144		11.3094	11.3244	11.338	11.3199		11.3728	11.4686	11.5229	11.1837		11.1626	10.9399	11.4611	11.3132		11.4383	11.2307
694	eAry1_19468	Os02g0484200	1.9808	1.99277	1.91444	1.94586		1.79932	1.99135	1.92439	1.91965		1.92974	1.95375	1.91894	1.94217		2.01125	2.01361	1.96967	1.90731		3.75293	2.03259	1.97558	1.94823		1.9588	2.01494	1.94772	1.97634		2.07184	1.93138	1.97202	2.0194		1.93031	1.94748	1.92621	2.19752		1.96436	1.91216	2.02052	1.9282		4.07988	1.95379
695	eAry1_17652	Os07g0497100	2.27243	1.98989	2.05096	1.94287		1.81357	2.61117	1.92063	1.9161		1.92684	1.95001	1.91789	2.38994		2.01615	2.00867	1.96846	2.45714		2.91846	2.03464	2.23489	1.9466		1.95468	2.01173	2.42829	2.21793		1.99614	1.92841	1.97053	2.01177		2.21734	2.28553	1.98562	2.00501		2.23558	2.34284	2.018	1.91903		1.9572	1.95066
696	44k_9559	Os03g0216600	11.0535	10.7673	11.1229	10.9988		10.9301	10.813	11.2199	11.0362		11.0293	10.9401	11.1936	11.1472		10.6515	10.8855	11.0187	11.0305		10.865	10.8226	11.0235	10.9531		10.8756	11.0129	11.2936	11.0231		11.1725	11.3554	11.3557	11.6587		11.2849	11.2478	11.573	11.729		11.3198	11.3061	11.602	12.1624		11.3711	11.1308
697	eAry2_40697	Os04g0512800	1.96747	1.98403	1.90705	1.93684		1.8367	1.98155	1.91381	1.90916		1.92119	1.94249	1.91069	1.93235		1.99919	1.99866	1.96273	1.8964		1.86125	2.01643	1.96404	1.94091		1.94683	2.00549	1.93455	1.96924		1.94754	1.92249	1.96677	2.00321		1.93198	1.94048	1.91719	1.99997		1.95448	1.90479	2.01302	1.9191		1.9488	1.94449
698	eAry2_42332	Os02g0767000	9.17251	8.82701	9.04461	9.51743		9.25361	8.8177	9.22088	9.49592		9.18813	8.4322	8.90812	9.26847		8.9747	8.55674	8.89983	9.33866		9.27757	8.48214	8.956	9.60423		9.02101	8.69218	8.90243	9.42589		9.35659	9.2253	9.37406	9.11691		9.33936	9.51444	9.27084	9.14016		9.0563	9.04018	9.11196	8.92265		8.99036	8.88606
699	44k_8208	Os02g0759700	11.4403	11.2116	11.0357	11.3229		11.2895	11.2227	11.2224	11.0508		11.7025	11.2053	10.9973	11.1605		11.7985	10.8568	11.2091	11.3555		11.4453	11.0607	11.2247	11.44		11.6382	11.149	10.8649	11.5157		10.797	10.1566	10.4385	10.5483		10.4825	10.3951	10.4926	10.6355		10.5665	10.0061	10.443	10.718		10.5863	10.2075
700	eAry1_40325	Os10g0106600	1.95492	1.97524	1.89974	1.93179		1.83491	1.9717	1.9034	2.25039		1.91306	1.931	1.90242	1.92315		1.9872	1.98392	1.95571	1.88563		1.86127	2.00043	1.95297	2.27491		1.93586	1.99634	1.92224	1.96222		1.9419	1.91346	1.96169	1.99105		1.92229	1.93271	1.90863	1.99256		1.94457	2.14926	2.00502	1.91006		1.93705	1.93532
701	eAry2_18926	Os07g0645100	11.9011	11.8007	11.8703	11.8938		11.8126	11.7898	11.779	12.015		11.6216	11.5956	11.6179	12.0933		11.3971	11.8855	11.6584	11.9836		11.6823	11.7469	11.8088	11.8073		11.5032	11.6341	11.8439	11.7086		12.039	12.0292	12.0304	12.002		12.0289	12.0869	12.1738	11.942		11.9327	11.7968	11.968	12.0266		11.8855	11.7663
702	eAry1_02201	Os02g0158200	1.9398	1.96314	1.89026	1.91734		1.8326	1.95853	1.89035	1.88745		1.90287	1.91571	2.495	1.90372		1.97144	1.96547	2.31329	1.87423		1.86129	1.97944	1.93605	1.92369		1.92246	1.98449	1.90458	2.31062		1.93458	1.90136	1.95516	1.97616		1.91002	1.9227	1.89782	1.98293		1.92941	1.8877	1.99675	1.89855		1.92145	1.92346
703	eAry1_00185	Os02g0726000	1.93616	1.9601	1.88798	1.91479		1.83226	1.95574	1.88732	1.88463		1.90041	1.91198	1.889	1.90897		1.9674	1.96129	1.94409	1.87144		1.86151	1.97517	1.93585	1.92122		1.91927	1.98156	1.90472	1.95058		1.93278	1.8984	1.95357	1.97264		1.90712	1.9203	1.89522	1.98055		1.92504	1.88535	1.99459	1.89577		1.91762	1.92063
704	44k_42006	Os03g0832500	8.52642	7.75339	7.76452	8.17729		8.20591	8.03803	7.99896	8.19201		8.0845	8.00553	7.94825	8.13561		8.03374	7.89279	7.9963	8.51258		7.92871	8.01136	7.91613	8.35372		8.23748	7.57372	7.86522	8.3364		7.957	7.91879	7.62435	7.68912		8.01628	7.95798	7.79027	7.57375		8.17101	7.56651	7.56864	7.21774		7.83534	7.78931
705	44k_5907	Os01g0875300	4.34545	3.54827	4.58162	5.35238		4.32567	3.88191	5.42723	5.68874		3.97688	3.90021	3.9754	4.93679		4.36015	3.28362	4.82372	5.34601		3.84947	4.58517	5.43789	5.19692		4.94117	4.08687	5.41582	4.27844		3.12025	3.45053	2.47606	3.98459		3.83213	2.62152	3.64533	3.52187		4.15964	3.78034	3.71377	3.11957		3.05779	3.68857
706	44k_7024	Os01g0837600	11.6556	12.3735	10.9097	11.2352		12.1613	12.1599	11.6184	11.2484		11.9993	12.544	12.1703	11.6677		12.3902	12.8423	12.1549	11.7654		12.5495	13.0235	12.0606	11.4685		12.6936	12.8639	12.4083	12.1255		12.1838	11.7628	11.5385	11.7303		12.4363	11.8599	12.1962	11.4126		12.3172	11.0773	12.4302	11.6258		12.2526	12.0255
707	eAry1_40530	Os02g0693601	1.92043	1.94523	1.87726	1.90287		7.5662	1.93977	1.87382	1.87148		1.88885	1.89458	1.8766	1.89611		1.94904	1.94287	1.93308	1.8583		3.69273	1.95348	1.92049	1.90934		1.90426	1.96695	1.89042	1.93909		3.95932	1.88412	1.94584	1.95683		1.89346	1.90906	1.88268	1.96948		1.9128	1.87413	1.98431	1.88268		1.93297	1.9072
708	44k_35466	NA	7.30346	8.60039	6.0093	6.63409		7.78549	8.00466	6.82196	6.88407		8.43694	8.97016	8.25946	7.6346		7.29489	8.65462	7.31941	7.97634		8.30705	9.31418	7.43848	8.15541		8.22436	8.98426	8.18308	8.99466		6.80125	8.10097	6.38701	6.83169		7.26043	8.53667	7.46132	6.91589		7.48325	8.69786	8.85544	7.53592		5.86556	7.79467
709	eAry2_03480	Os08g0113600	3.00696	3.00443	2.92519	2.96461		2.69265	3.85903	2.94123	3.14234		3.02275	2.9286	3.54201	2.47949		3.85815	1.92846	2.69405	2.88183		3.11724	3.30253	1.90192	2.93976		4.11462	2.7732	2.40823	3.65711		3.76255	1.87134	2.21926	2.38161		2.36402	2.35407	2.31937	1.9548		1.89875	1.86241	1.97469	2.31419		1.9157	1.89538
710	44k_24242	Os08g0205300	8.65858	7.83659	7.92248	7.9374		8.21539	7.90419	8.31963	7.80954		8.49898	7.53887	8.16493	7.63362		8.40959	7.52459	7.93322	8.19998		8.37317	7.418	7.88705	8.06075		8.47179	7.85737	8.15455	7.96418		8.17414	8.21494	8.17222	8.50942		8.0398	8.17289	8.02003	8.47562		8.4254	8.78906	8.20232	8.38301		8.44313	8.347
711	eAry1_14534	Os02g0695800	9.17076	10.5652	9.64726	9.31122		9.49755	10.5862	9.58989	9.2738		9.44929	10.9166	10.4092	9.50961		9.84177	10.6922	10.1482	8.94255		9.66209	10.8103	9.94572	9.47426		9.80004	10.9545	10.5364	9.31339		9.09165	10.0115	9.16189	8.95373		9.79435	9.78684	9.48823	9.52213		9.44402	9.77645	9.94553	9.89142		9.11097	10.389
712	eAry2_44726	Os07g0671700	11.2343	11.1129	10.8715	11.0666		11.2086	11.0023	10.6329	10.9579		11.113	10.7949	10.8105	10.968		11.2345	11.0774	10.896	10.9803		11.2868	10.984	10.8143	11.0385		11.1547	11.0939	10.8474	11.0715		11.5614	11.3751	11.3004	11.2545		11.5123	11.4158	11.273	11.2555		11.4378	11.2399	11.3227	11.266		11.4753	11.4254
713	eAry1_46284	Os05g0566500	10.4307	10.0949	10.0831	9.90121		10.0746	10.1522	10.4408	9.83188		10.4476	10.0897	10.3267	10.0101		10.3992	10.0207	10.063	10.1153		10.2511	9.87347	10.0243	10.042		10.2776	10.2034	10.2947	10.0736		10.2131	10.1004	10.3199	10.6101		10.1546	10.067	10.2153	10.7381		10.2664	10.7493	10.3594	10.7298		10.428	10.1548
714	eAry2_03792	Os10g0503200	12.0804	12.1276	11.829	11.9723		12.0398	12.0432	12.1179	11.994		12.1383	12.1868	11.9785	11.9679		12.43	12.2409	12.0189	12.1714		11.9781	12.3018	12.0091	12.0413		12.4153	12.1302	11.9753	12.2303		10.9723	11.1176	10.7809	11.0328		11.2424	10.7991	10.6872	10.6896		11.3838	11.1831	10.8743	10.2409		11.3204	11.3643
715	eAry1_43647	Os02g0832800	11.3943	11.3333	11.292	11.5366		11.3531	11.3645	11.3973	11.6304		11.2263	11.3862	11.3289	11.6176		11.2887	11.4812	11.3063	11.5239		11.2888	11.4249	11.2082	11.5124		11.2408	11.382	11.3613	11.5775		11.4294	11.3406	11.2383	11.4218		11.3463	11.4161	11.3482	11.3518		11.3225	11.0911	11.3426	11.6217		11.4105	11.2654
716	eAry2_41765	Os07g0147550	1.88713	2.70386	2.27118	1.93653		1.81417	4.17861	2.30391	1.84332		1.86277	3.85843	5.01527	4.15572		1.91036	5.52793	2.63848	1.82231		2.45107	5.2648	3.36345	2.721		1.86784	4.99739	6.17118	2.71653		1.90288	2.37805	1.93076	1.92245		1.86295	2.39568	2.58209	1.94623		1.87704	2.19497	2.94405	3.12964		1.86512	2.2393
717	44k_5758	Os04g0520900	9.11692	9.30645	9.60253	9.64266		8.95534	9.05093	9.27288	8.94306		8.73804	8.51192	8.97669	8.91485		8.98066	9.22053	9.53763	9.11939		9.18165	8.87122	9.40123	9.08583		8.27702	9.27199	9.14642	9.0237		9.33953	8.28288	8.52203	8.33644		8.27579	8.99254	8.25754	8.81608		8.23968	8.56157	8.243	8.62897		8.19812	8.64783
718	eAry1_20329	Os11g0667550	1.88289	1.90852	3.77761	1.86962		1.82082	2.03524	2.52982	1.84058		1.85979	1.85434	1.84381	1.86343		1.90628	1.89638	1.90928	2.24053		1.85866	1.9029	2.34624	2.00781		1.8627	1.91821	1.85296	1.90656		2.14007	1.8442	2.41038	1.91781		1.85899	1.88606	2.47962	1.94395		1.87271	2.33811	1.95653	2.2058		2.03127	1.97366
719	maskBest_03277	Os04g0445150	6.81285	6.90148	6.48019	6.16746		6.84642	6.92076	6.54139	6.57073		6.97952	7.13108	6.98029	6.30699		7.35142	7.09916	6.92664	6.47773		7.12737	7.21069	7.13185	6.21847		7.10735	7.27142	7.12641	6.5797		6.51059	6.9175	6.51039	6.46995		7.02685	6.65531	6.25022	6.09635		7.11648	7.06205	6.78561	6.19767		6.93846	7.28217
720	eAry1_29816	Os11g0708000	7.7648	7.53998	7.6238	7.98351		7.30727	7.53817	7.56216	8.13917		7.12709	7.46077	7.15588	8.10124		7.00696	7.4386	7.29129	7.75548		7.53903	7.53534	7.51795	7.73748		7.09356	7.60649	7.29216	7.58149		8.35343	7.85778	8.14495	8.2821		8.07715	7.9934	8.2617	8.36123		8.02603	7.63452	8.17351	8.59968		8.3128	7.50176
721	44k_24405	NA	8.23704	8.48512	8.53805	8.22624		7.99536	8.58285	8.50853	8.18012		8.29935	8.4935	8.38118	8.26241		8.16579	8.278	8.20305	8.16969		8.21151	8.26674	8.2824	8.21726		8.14511	8.47178	8.40012	8.25613		8.41772	8.27502	8.64615	8.58274		8.21889	8.37058	8.49668	8.73883		8.47434	8.93401	8.71338	8.69033		8.49181	8.56513
722	eAry2_19451	Os12g0219300	1.87688	1.90462	1.84114	1.8626		2.38352	1.89143	1.83392	1.83734		1.85691	1.84567	1.83835	1.90819		1.90213	1.8858	1.90294	1.81124		1.88203	1.88984	1.8695	1.8716		1.85502	1.90441	1.84415	1.90138		1.89158	1.83814	1.91897	1.91024		1.92865	1.88567	2.24552	1.94208		1.86582	1.83523	1.95125	2.66565		1.85599	1.86957
723	44k_11521	Os03g0255400	9.79393	10.6506	10.4249	9.98908		9.81795	10.6556	10.2589	9.92812		9.98815	10.7094	10.4269	10.0794		10.1591	10.4998	10.2385	9.74342		9.85469	10.4375	10.0529	9.9803		9.89437	10.5698	10.2931	9.9225		11.255	11.5535	11.1215	10.7579		11.2549	11.532	11.0423	10.9472		11.1784	11.5922	11.2791	10.729		10.9595	11.6026
724	eAry2_18415	Os04g0310900	8.6032	9.03486	8.50097	8.12925		8.59259	8.73733	8.70194	8.04331		8.68497	8.83765	8.80533	8.42673		9.28153	9.05082	8.98022	8.28285		9.01507	9.17566	9.00958	8.34426		9.18713	9.0661	8.87484	8.6285		8.07753	8.1001	8.0379	8.10158		8.204	7.96466	7.98618	7.8256		8.46095	8.08516	8.24926	7.84891		8.13013	8.54925
725	eAry1_16240	Os05g0216900	1.87615	1.90505	1.83907	2.06909		2.13238	1.89015	1.83225	1.83624		2.18908	1.8434	1.95962	1.85509		1.90287	1.88296	1.9029	1.81005		1.86281	1.88669	1.86643	1.87084		1.85848	1.89997	1.84137	1.89976		1.88874	1.83608	1.91345	1.90838		1.85079	1.88776	1.834	1.94278		1.86483	2.03021	1.95045	1.83113		1.85527	1.86951
726	44k_3930	Os02g0703300	7.80256	7.85621	8.47296	8.48739		8.10329	7.99704	7.68866	8.44756		7.37891	7.71671	7.27011	8.38421		7.19817	7.80002	7.83608	7.8695		7.42314	7.80237	7.92022	7.94514		6.85562	7.55006	7.19178	7.64581		7.87628	7.88279	7.51975	7.93521		7.92369	7.92131	7.94112	8.15205		7.66048	7.60793	7.40298	8.35733		7.42509	7.60005
727	eAry1_10806	Os03g0153400	9.54	10.2717	10.3053	9.44235		9.39848	10.2189	10.3339	9.4318		9.67019	10.4313	10.3718	9.94862		9.29062	10.0271	10.2994	9.70917		9.23144	10.3007	10.5309	9.66157		9.48689	10.5082	10.6439	9.90832		8.60858	8.78235	9.12586	9.06954		8.5046	8.91433	9.23848	9.22481		8.51977	8.90161	9.37271	9.0922		8.57678	8.8077
728	eAry2_43020	Os04g0121800	6.93543	6.33588	7.13846	6.62585		7.21407	5.66151	4.01696	4.4429		7.5233	5.95029	8.72544	5.38385		6.78551	6.08767	6.49694	5.63589		7.70153	6.25965	5.97032	5.43688		7.23599	6.23421	5.86388	4.0942		6.52855	6.17727	5.94661	5.6154		7.31995	6.74954	6.99513	7.77305		5.92295	7.2881	6.99221	8.60046		6.53361	5.94946
729	44k_5677	NA	1.87818	1.90999	1.83688	1.86062		1.80749	1.89145	1.8316	1.84215		1.86187	1.84193	1.83969	1.85438		1.90932	1.88068	1.90583	1.81209		2.40842	1.88434	1.8631	1.87281		1.85381	1.89401	1.84035	1.90109		2.09106	1.83503	1.91102	1.90838		1.85035	1.89441	1.82952	1.94829		1.8661	1.83155	1.95114	1.83649		1.85961	1.87335
730	eAry2_47572	Os01g0332900	13.1024	13.8103	13.6138	13.1804		13.0158	13.856	13.6517	13.4151		12.7879	13.7311	13.5494	13.5797		12.6024	13.7552	13.4415	13.316		12.743	13.6987	13.5884	13.4862		12.644	13.7746	13.7071	13.271		13.736	13.856	13.4248	13.6954		13.7465	13.9825	13.5911	13.7194		13.7622	14.018	13.6761	13.7238		13.4461	13.5579
731	eAry1_47233	Os08g0128900	1.88234	1.91656	1.83798	2.44281		1.81158	1.89542	2.38389	2.16529		1.86764	1.84079	1.84372	1.85595		1.91781	1.88186	1.91005	1.81574		1.84657	1.88587	1.8631	2.42556		1.8568	2.03533	1.84186	1.90455		1.88147	1.83668	1.91071	1.91052		1.85071	2.13906	1.8283	1.95448		1.86989	2.20587	2.58013	1.83433		1.85989	1.87891
732	44k_18597	Os06g0611300	1.88012	1.91877	1.83721	1.86322		1.811	1.89677	1.83397	1.84942		1.8694	1.84417	1.84506	1.85666		2.07636	1.88258	1.91135	1.81861		1.84554	1.88662	1.86337	1.87825		1.85787	1.89228	1.84255	1.9058		1.95779	1.83743	1.91073	1.91135		1.85279	1.90363	1.82816	1.95639		1.87127	1.83278	1.95449	1.84014		1.86197	1.88075
733	44k_38247	Os01g0844800	9.85322	9.85799	10.0001	9.65278		9.69197	9.94819	9.97931	9.69406		9.86621	9.83867	10.1005	9.91036		9.66564	9.96698	9.88143	9.63836		9.88614	9.82256	9.70826	9.76265		9.7877	10.0632	10.2753	9.69029		10.2989	10.3121	10.5567	10.5649		10.1999	10.4497	10.6297	10.4568		10.257	10.5166	10.7156	10.5559		10.3168	10.2036
734	44k_31423	Os03g0576900	10.2534	10.3921	10.2775	10.3048		10.2751	10.354	10.1064	10.1928		10.2338	10.4061	10.3065	10.2907		10.4193	10.5619	10.4145	10.2457		10.4684	10.5626	10.2788	10.3343		10.403	10.606	10.381	10.4243		10.0396	9.9689	10.1788	9.98227		9.92887	10.0577	10.145	10.0316		9.91821	9.75471	10.3915	9.99251		10.0102	10.1936
735	44k_4615	Os04g0421800	9.72432	9.76243	9.88657	9.8296		9.63434	9.6635	9.97076	9.87127		9.7016	9.72539	9.8382	9.84231		9.783	9.80516	9.90959	9.98094		9.66327	9.78322	9.98669	9.78911		9.77155	9.76232	9.93469	9.77655		9.63452	9.72506	9.55446	10.3298		9.75734	9.47785	9.67049	10.2295		9.83864	9.67511	9.95826	10.2339		9.78623	9.88324
736	eAry1_09240	Os10g0488850	1.81686	1.9289	1.83907	1.86727		1.80892	1.90419	1.83795	1.85755		1.87808	1.84822	1.8519	1.86035		4.65473	1.88657	1.9182	2.33196		1.84145	1.89166	1.86591	1.88592		1.86384	1.89307	1.84668	1.91195		1.8793	2.10957	1.91185	1.91585		1.8566	1.91324	1.82902	1.96557		1.87821	1.83565	1.95926	1.8457		1.86648	4.12671
737	44k_10730	Os08g0559600	9.38761	9.58271	9.17588	9.02173		9.03823	9.60757	9.3401	8.91138		9.66845	9.38449	9.69568	8.9674		9.45023	9.3372	9.16969	8.97371		9.60375	9.21411	9.133	9.23491		9.55949	9.36358	9.60811	9.20404		10.8246	10.5292	11.24	11.0803		10.6149	10.5269	10.8975	10.9478		10.7996	11.4813	11.0843	10.7281		11.066	10.5478
738	eAry1_27603	Os03g0606100	5.69144	6.05557	6.16584	6.04019		6.29435	6.17601	6.29866	6.50848		5.59074	5.74054	5.73235	6.41361		5.43128	6.04068	5.41685	6.04262		4.78605	5.97035	5.92571	6.19548		5.64167	5.61848	5.58257	5.97546		6.34105	6.2513	6.28616	6.28987		6.31265	6.19749	6.2245	6.18958		6.44283	6.07776	5.87015	5.91272		6.18963	5.77395
739	eAry1_07732	Os07g0506000	10.9907	10.9603	11.0525	11.0022		11.0333	10.9563	11.2049	11.1935		11.0695	11.13	11.2004	11.2181		10.8231	11.0812	11.1141	11.1616		10.8909	11.1709	11.233	11.2457		10.9617	11.0233	11.3118	11.2081		11.0755	11.1412	11.0157	11.248		11.1754	11.2352	11.2603	11.3315		11.0082	11.003	11.3569	11.5122		11	10.8022
740	eAry2_31444	Os06g0561501	2.38572	1.94949	3.89333	2.91812		2.26238	3.29335	3.85493	3.39251		2.96733	2.38516	3.66128	2.5055		3.35861	2.41354	2.96222	3.13889		1.84846	2.45325	2.76367	3.20743		2.78027	3.22667	3.3621	2.86524		3.54481	3.02948	2.67196	3.18262		2.26246	3.34612	3.11741	3.40304		2.2242	2.96052	3.08869	2.58907		3.328	2.95393
741	44k_24893	Os07g0191700	9.54412	9.37932	10.1035	9.67923		9.02723	9.41702	9.82855	9.46525		9.33275	9.05548	9.9286	9.53039		8.92482	8.92106	9.34269	9.43962		9.29792	8.65276	9.56419	9.60874		8.90594	9.14447	9.83698	9.31389		10.7215	10.4117	10.9268	10.7584		10.6717	10.7017	10.7328	10.8093		10.6694	11.0166	10.9561	10.6629		10.8222	10.5275
742	44k_42155	Os04g0485200	10.0833	9.80632	9.65285	9.83781		9.76584	9.86367	9.5828	9.92099		9.68547	9.97028	9.74857	9.98517		9.74353	10.1122	9.83507	10.0709		9.73116	10.0789	9.83437	9.88993		9.781	9.98591	9.97415	9.90093		9.75116	9.87981	9.65211	9.66643		9.72556	9.70292	9.88818	9.35633		9.87142	9.56501	9.78125	9.62735		9.94855	9.78859
743	eAry1_31570	Os05g0338450	2.25054	2.17081	2.03686	2.10847		1.86643	2.18891	2.07821	2.11194		2.07463	2.13804	2.05545	2.15791		2.2838	2.29645	2.10646	2.13605		1.88877	2.38069	2.20649	2.07481		2.20408	2.2068	2.19306	2.13398		2.07919	2.08663	2.09322	2.33445		2.12313	2.08509	2.09713	2.18295		2.15281	2.02759	2.20748	2.14097		2.19395	2.11893
744	44k_29151	Os12g0554500	7.86704	8.61544	8.43433	8.08301		7.89841	8.37895	7.78727	7.94606		7.52317	8.18769	8.59626	8.21761		7.30753	8.9613	8.82912	7.92135		8.10833	8.99324	8.46846	8.10298		7.50296	9.1888	8.92208	7.83234		9.13205	9.19301	8.95853	8.71686		8.97379	9.40875	8.82941	8.83069		8.73885	8.80456	9.24862	9.15717		9.31979	9.38965
745	eAry1_02803	Os03g0571700	10.786	10.0574	9.58141	10.018		10.2184	9.80329	9.53809	9.62004		10.3986	9.45471	9.37025	9.40319		10.4948	9.80241	9.95598	10.51		10.521	9.97525	10.0323	10.3554		10.6179	9.89892	9.32332	10.1353		11.2529	10.9568	10.9151	10.1536		10.9603	10.7803	10.8342	9.69463		10.9582	10.6174	10.5372	9.55152		11.0362	10.5554
746	eAry1_45596	Os03g0268200	10.8933	10.7708	11.0701	10.9764		10.6734	10.7899	10.8164	11.0086		10.4161	10.6102	10.7732	10.9838		10.5993	10.8568	11.0273	10.9204		10.5269	10.9381	11.0059	10.9358		10.4395	10.6515	10.763	10.8094		11.0097	10.9203	11.1205	11.0115		10.9174	10.9766	11.0327	10.83		10.7113	10.5192	10.8209	10.7068		10.8937	10.8506
747	maskBest_07122	Os03g0767650	3.4556	3.20136	2.93905	2.1425		3.36041	2.4017	2.78221	2.25311		2.2295	2.73355	2.10875	2.76172		2.95254	4.19294	2.10221	3.17161		2.2486	4.08259	2.19683	2.12912		2.9752	3.3151	2.18624	3.28044		2.41617	2.79215	2.09311	2.3329		3.29059	2.08086	3.28013	2.9024		3.1497	2.6882	2.39758	2.81374		3.23469	2.15674
748	eAry2_39739	Os12g0618366	4.06023	4.0962	3.84066	3.97165		3.38109	3.79246	2.77146	2.86854		4.16028	3.3633	3.66356	3.67573		3.69596	2.92722	4.87085	2.98546		4.26887	4.73906	3.07617	3.66033		4.2848	3.39173	3.1865	3.49112		2.47004	3.3891	3.6543	2.94788		3.10902	3.80126	3.67989	3.38225		3.22746	3.48996	4.12468	3.35108		3.09868	2.62126
749	44k_21577	Os06g0587300	4.01021	4.90573	4.72789	4.08161		4.46753	4.69419	4.65273	4.52311		4.60129	4.43817	4.19889	5.08951		4.25929	3.86071	4.11559	4.86081		3.90556	4.56837	3.80379	5.01716		4.13261	4.00248	3.85923	4.7803		4.59241	4.95314	4.4077	4.49862		4.77453	4.76762	3.87112	4.80135		4.58504	3.94876	4.34895	4.47889		3.75525	4.41763
750	eAry2_09750	Os01g0949140	2.23456	2.30091	2.03002	2.09661		1.86962	2.17524	2.07262	2.09967		2.06779	2.12926	2.04854	2.13733		2.2659	2.28345	2.09707	2.12122		1.88234	2.35805	2.1859	2.06559		2.19279	2.19929	2.17812	2.1209		2.07128	2.07851	2.08268	5.41072		2.11281	2.08016	2.0832	3.48339		2.13664	2.18638	2.18935	2.12137		2.1826	2.10713
751	44k_6056	Os07g0632800	11.5018	11.3606	11.2789	11.3264		11.4569	11.3568	11.1441	11.2972		11.3501	11.2556	11.0545	11.3036		11.5656	11.4583	11.343	11.313		11.4357	11.5005	11.3538	11.3454		11.4845	11.3176	11.1331	11.3312		11.2416	11.3529	11.0958	10.8826		11.2199	11.4715	11.1138	10.9293		11.1593	10.9698	10.9728	10.7866		11.1956	11.3865
752	44k_45017	Os06g0676700	5.37236	5.838	8.60443	7.40493		6.79934	6.44082	4.75312	6.27523		6.85201	6.99943	7.30375	7.05734		4.98036	6.03142	7.34631	5.93276		5.59648	6.02896	7.14045	5.61131		5.03003	6.02678	6.37307	3.7491		5.20684	5.4839	5.57354	6.98946		5.63364	5.37131	7.01926	8.42556		4.70546	5.53811	7.01	9.42762		3.40278	4.7613
753	eAry1_24975	Os11g0155500	6.19707	6.77313	6.61523	5.68385		5.75205	6.85969	6.30547	5.62834		6.39179	6.5014	6.19354	5.60181		5.70617	6.54558	6.90101	6.25401		5.37665	6.51968	6.68263	5.9177		6.02785	6.594	6.00203	6.07144		6.69816	6.88828	6.43399	6.00533		6.42764	7.08314	6.52162	6.37851		6.40453	6.29966	6.11714	6.59307		5.98005	7.24706
754	eAry1_42307	Os03g0401225	2.62025	2.15836	2.02541	2.08995		1.87009	2.16675	2.06838	2.15358		2.06274	2.12294	2.04366	2.12569		2.27647	2.27446	2.09112	2.11188		1.87949	2.34364	2.17379	2.06024		2.184	2.19313	2.16793	2.11338		2.06618	2.07311	2.07673	2.2908		2.10602	2.07585	2.07539	2.155		2.13227	2.01893	2.17923	2.11036		2.17461	2.09993
755	44k_24892	Os03g0721400	10.2902	10.3684	10.3326	10.351		10.2509	10.2499	10.1816	10.3723		10.1874	10.3973	10.2897	10.4306		10.1566	10.4576	10.2217	10.3427		10.236	10.378	10.2997	10.3307		10.2933	10.4767	10.4274	10.3798		10.4618	10.6741	10.4999	10.4273		10.557	10.7967	10.6547	10.6748		10.4344	10.5924	10.6518	11.2267		10.6564	10.4782
756	eAry1_38917	Os11g0214100	2.21409	2.15301	2.02141	2.08362		1.86993	2.15964	2.06449	2.08553		2.05829	2.11728	2.03939	2.1163		2.24401	2.26677	2.08617	2.10401		1.87746	2.33129	2.16409	2.05586		2.176	2.18746	2.15912	2.10724		2.06181	2.06834	2.07191	2.27722		2.10009	2.07076	2.06906	2.14736		2.12556	2.01562	2.17116	2.10157		2.16746	2.09389
757	44k_7745	Os01g0686800	12.1083	12.2558	11.9649	11.6981		11.5728	12.3547	12.4354	11.6675		12.4726	12.2471	12.2175	11.6481		11.9085	11.8023	11.7827	11.8356		11.9127	11.4833	11.7413	11.7605		12.0068	12.0666	12.0653	11.8622		12.0987	12.0513	12.4227	12.4578		11.7852	12.0295	12.1691	12.6588		12.2287	13.1262	12.207	12.2181		12.1743	11.9646
758	eAry1_09454	Os03g0170500	11.1498	11.1791	10.5553	10.6871		10.9844	10.9654	10.8791	10.78		10.982	11.3144	10.7622	10.8675		11.4899	11.3147	10.8126	11.0541		11.1603	11.3817	11.0639	10.7461		11.3441	11.3006	10.8263	11.0248		9.66983	9.5226	9.21713	9.49795		9.88226	9.22453	9.27061	9.14814		9.83395	9.28297	9.42839	8.56679		9.92301	9.70929
759	eAry1_05082	Os05g0106000	5.74548	5.50177	5.53078	5.82864		5.43744	5.56496	5.5149	6.06465		5.59419	5.27581	5.67753	5.86223		5.60759	5.30469	5.55116	5.9815		5.53347	5.59066	5.22574	5.85063		5.02278	5.43304	5.74979	5.88378		5.71168	5.86208	5.71936	5.81273		5.96169	6.21629	5.70782	5.56735		5.60302	5.79406	6.17179	5.53284		5.77686	5.88138
760	maskBest_07856	Os02g0115950	2.13767	2.14406	2.20011	2.08319		2.78054	2.14225	3.01909	3.65487		2.04092	3.78668	2.71555	2.81845		3.94974	2.65627	2.08026	2.64062		1.92837	3.28525	2.36312	2.80128		3.09461	2.22399	2.14157	3.1338		2.80482	3.20616	2.65315	3.02034		2.7332	2.06368	3.49306	4.06323		2.74828	2.01049	2.82216	4.565		3.63138	2.36442
761	eAry2_16090	Os01g0504500	2.19499	2.14223	2.01382	2.07281		2.4311	2.14643	2.05654	2.07334		2.04968	2.10608	2.03109	2.09967		2.22487	2.25139	2.07698	2.08934		1.90761	2.30761	2.14674	2.04782		2.16004	2.17616	2.14211	2.09619		2.05347	2.05904	2.0633	2.25222		2.08865	2.06378	2.05771	2.13415		2.11284	2.00907	2.19242	2.08621		2.15305	2.0828
762	44k_30007	Os02g0191500	6.63999	6.86687	6.96971	6.95467		6.03421	7.18101	6.7692	6.99278		6.20509	7.00515	6.97173	6.8472		6.36468	7.40432	6.92134	6.84441		6.43911	7.0576	6.81419	6.86406		6.13833	7.49631	7.433	6.54378		7.22541	7.30657	7.28897	6.99823		7.18809	7.4962	7.37105	6.90471		7.2991	7.24834	7.3931	7.2544		7.42343	7.15531
763	eAry1_13059	Os04g0516600	11.4346	11.2713	11.1975	12.0784		11.7182	11.1258	11.0825	12.1374		10.6885	10.6889	10.1797	11.5888		10.6211	10.8317	10.8955	11.661		10.8786	11.2027	11.1053	11.6416		10.5267	10.6598	10.2632	11.5599		10.1482	10.4186	10.0081	9.59289		10.1302	10.5316	9.62927	9.9798		9.67883	9.99227	8.95207	8.53314		9.96214	10.0203
764	eAry2_12605	Os01g0919400	9.62645	9.50569	9.35128	9.93024		9.5976	9.42674	8.94017	9.90243		9.24478	9.07881	8.92113	9.88198		9.5928	9.57152	9.3605	9.59184		9.45549	9.6525	9.37454	9.6398		9.35675	9.11121	8.83164	9.48199		6.91893	7.109	5.81672	6.03818		7.62605	7.41826	6.23279	5.71956		7.0879	6.05404	6.08037	5.49602		7.19425	6.91965
765	44k_42159	Os11g0177400	10.2212	10.6789	10.1454	9.99768		10.1092	10.5378	9.89891	9.78046		9.9469	10.513	10.0604	9.98862		10.0214	10.8516	10.3139	10.2168		10.0513	10.6276	10.2553	10.0042		10.1955	10.8256	10.152	10.2125		9.91851	9.94943	9.60242	9.23629		9.90227	10.3074	9.42513	9.31492		9.83658	9.7372	9.42916	9.19653		9.7571	10.0307
766	44k_21638	Os07g0620600	2.15515	2.77245	2.00147	3.80765		2.28819	2.251	2.13729	2.74247		2.03532	2.07331	2.0172	2.23103		2.39927	2.22355	2.06417	2.23073		1.89335	2.26905	2.41137	3.10123		2.13258	2.69874	2.11403	2.18289		3.62453	3.10282	3.57066	2.28809		2.79887	4.02789	3.02672	3.99322		3.02718	3.18421	3.76027	3.81152		3.52063	2.09395
767	eAry2_20048	Os08g0286300	2.15779	2.12028	1.99932	2.05294		1.86571	2.12196	2.03949	2.05005		2.03309	2.08373	2.01501	2.07181		2.18945	2.21774	2.06015	2.06239		1.87024	2.26121	2.11717	2.03292		2.12826	2.15365	2.10967	2.07661		2.03725	2.0402	2.04836	2.20855		2.06624	2.04723	2.0377	2.11194		2.08853	1.9956	2.13317	2.05988		2.12254	2.0627
768	eAry2_21638	Os01g0234200	2.14767	2.11408	1.99526	2.04726		1.86425	2.11541	2.03433	2.04332		2.02842	2.07753	2.01039	2.06469		2.1799	2.20752	2.05557	2.05517		1.86902	2.24845	2.1096	2.02879		2.11925	2.14743	2.10062	2.07128		2.03266	2.03489	2.04438	2.19737		2.05981	2.04244	2.03236	2.10609		2.08188	1.99173	2.12714	2.05315		2.11336	2.05749
769	eAry1_40088	Os12g0260500	3.14573	2.17046	1.99388	2.97956		3.17718	2.1058	2.59825	2.28584		2.28494	2.44045	2.00909	2.04794		2.22712	2.20213	2.159	2.25535		1.9375	3.03229	2.63063	2.02702		2.85749	2.37283	2.33105	2.83093		2.06602	2.0319	2.04241	4.43917		2.05659	2.04003	2.0297	3.56248		2.07849	1.98964	2.22155	2.50645		2.17967	2.05454
770	44k_31418	Os08g0400200	8.56416	7.92202	8.54995	8.44579		8.23147	8.02653	8.52061	8.4027		8.23631	7.97352	8.27752	8.21741		8.51342	7.89949	8.51932	8.41293		8.39948	7.5309	8.48283	8.26163		8.18132	7.56688	8.11343	8.0547		8.94686	8.86921	8.90339	8.86666		8.95053	8.95503	8.60294	8.34297		8.9638	8.92613	8.75011	8.06756		9.07585	9.24947
771	eAry2_18137	Os03g0448700	10.1906	10.5284	10.3775	10.3995		10.2644	10.6071	10.1005	10.398		10.2694	10.6899	10.2866	10.4139		10.354	10.6543	10.2746	10.2675		10.2158	10.6408	10.0654	10.2925		10.3747	10.7686	10.5452	10.3258		10.5691	10.7977	10.5676	10.2897		10.7183	10.8056	10.6217	10.1672		10.6065	10.7556	10.5517	10.3258		10.7156	10.9218
772	44k_38320	Os03g0251800	6.95011	6.37737	5.79521	6.73856		6.69908	6.30831	6.40985	7.14433		6.10913	6.26214	5.09064	7.1141		6.04324	6.15315	5.80136	6.80208		5.74299	6.27717	5.97284	6.56205		6.09667	5.99015	5.34747	6.69788		6.07144	6.37137	5.83929	5.95108		6.24507	6.49052	5.76868	5.67757		6.41014	6.24243	5.07899	5.20517		6.20545	5.74314
773	eAry1_45210	Os01g0185350	2.08471	2.06863	1.96652	2.01015		1.85673	2.06871	1.99545	1.99957		1.99582	2.03257	1.97899	2.02207		2.11626	2.13088	2.02424	2.00535		1.86535	2.16535	2.06176	2.00028		2.05916	2.10014	2.04322	2.03573		2.00134	1.99579	2.01752	2.12976		2.01424	2.00798	1.99654	2.06911		2.03727	1.9629	2.08662	2.00874		2.04867	2.02053
774	44k_39752	Os03g0724100	9.97795	10.1031	9.86076	10.1018		9.93186	10.1078	9.98295	10.0698		10.1715	9.87492	10.0431	10.0045		10.3901	9.94772	9.86823	10.221		10.0114	9.95744	9.96118	10.4908		10.1736	10.0836	9.81004	10.4133		9.79785	9.73729	9.8759	9.68535		9.77528	9.80575	9.74851	10.0281		9.79388	9.87683	9.51261	9.71495		9.73876	9.91724
775	44k_1513	NA	7.28978	7.33999	7.53278	7.41625		7.22749	7.29152	7.06287	7.29214		7.14911	6.85634	7.18353	7.25658		7.12608	7.13616	7.14765	7.23303		7.10714	7.20295	7.14864	7.34439		6.6283	7.24163	7.17042	7.35856		7.40414	7.0386	7.47176	7.29163		7.2961	6.91536	7.52202	7.38676		6.99055	6.9166	7.29689	7.41521		6.83705	6.79749
776	eAry1_28678	Os01g0691050	4.90704	3.36119	6.31995	6.41386		3.64439	2.22065	4.74405	5.90154		4.15815	3.01478	5.11565	6.03335		3.10643	4.29632	5.6573	5.7442		3.39379	4.43019	5.85946	4.52394		3.07729	3.84903	4.95411	4.63086		2.72795	2.11085	3.90886	4.3134		3.01986	1.99299	3.72921	5.05165		2.02114	2.62609	3.62591	5.36869		2.23039	2.0098
777	eAry1_15974	Os01g0762300	12.7825	13.2537	13.0503	12.9809		12.7172	13.1791	12.9009	12.8911		12.7582	13.2726	13.0799	12.9472		13.0126	13.3829	13.0951	12.8809		12.8335	13.3079	13.0183	12.9086		13.035	13.5614	13.0431	12.9029		12.0639	12.9244	12.1618	11.7201		12.5581	12.8167	12.1149	11.816		12.3627	12.7858	12.586	11.4863		12.5628	13.3286
778	eAry1_09318	Os01g0604350	2.05418	2.04337	1.95122	1.99206		1.85179	2.04394	1.97479	2.15492		1.97737	2.00871	1.96131	1.9997		2.08265	2.41002	2.0092	1.9735		1.86405	2.1238	2.41189	1.9847		2.02933	2.07293	2.01484	2.01669		1.9855	1.97098	2.00298	2.09449		1.99128	1.98942	1.97708	2.04967		2.01502	1.94798	2.0653	1.98326		2.01941	2.22829
779	eAry2_39997	Os05g0449200	8.77143	8.22841	8.07312	8.83315		9.19588	8.73042	8.27317	9.03693		8.79092	8.56531	8.16395	8.97682		8.7583	8.38747	8.14737	8.91907		8.51393	8.55594	8.15328	9.08052		8.8278	8.17878	7.98595	9.23906		7.36017	7.25492	7.39832	8.03777		7.70843	6.97525	7.75823	8.02277		7.8633	7.26958	7.68702	7.55326		6.76211	7.12811
780	44k_28025	NA	4.32118	5.39169	5.28402	5.63026		3.84676	5.80539	6.15068	5.84878		4.69104	5.52562	5.61534	5.16019		3.28574	5.79364	5.16741	5.3402		3.28828	5.42898	5.35584	5.45206		5.03776	5.17168	5.17355	5.04182		4.48487	4.3697	5.29598	5.7475		4.1636	4.19237	5.67089	4.85324		4.99196	4.32964	4.76361	4.96781		4.81271	3.85357
781	eAry1_02721	Os08g0308100	10.9182	10.7617	10.7191	10.8477		10.6654	10.7908	10.7346	10.703		11.0329	10.6292	10.6617	10.5999		10.882	10.4524	10.6734	10.7488		10.9165	10.3543	10.505	10.778		10.8311	10.8365	10.636	10.8285		10.9529	10.967	10.96	10.8246		10.8668	11.0416	10.7502	10.8201		11.0986	11.5316	10.8462	10.6972		10.9794	11.1554
782	eAry1_37799	Os04g0458800	2.3467	2.02057	1.93599	1.97262		1.84696	2.02086	1.95473	1.95539		1.9576	1.9859	1.94352	1.97509		2.06355	2.05899	1.99046	1.94309		1.86343	2.08358	2.01114	1.96938		2.00034	2.04656	1.98738	1.99846		2.10935	1.95737	1.98895	2.05957		1.97129	1.97195	1.95577	2.03092		1.99372	1.93343	2.04488	1.95794		2.26316	1.98096
783	eAry2_23825	Os07g0465400	6.47864	6.15203	7.55222	8.11172		5.93538	6.60471	7.52306	7.97053		6.77779	5.92586	7.64417	7.03123		6.87692	6.15847	7.1787	7.14904		6.75624	6.24142	6.8632	7.15781		6.90717	6.39179	6.92269	6.59639		6.51609	5.51941	6.46569	7.29457		5.86079	5.93067	6.27882	6.47299		5.83483	5.65313	6.02981	5.04529		5.95841	5.59488
784	eAry1_28946	Os01g0757800	2.00991	2.01127	1.9292	1.96441		1.84494	2.01124	1.94539	1.94391		1.9486	1.97601	1.93573	1.96398		2.03753	2.04462	1.9836	1.93134		1.8633	2.06676	1.99985	1.96262		1.98708	2.03582	1.97526	1.99098		1.96549	1.94917	1.98318	2.04496		1.96236	1.9645	1.94604	2.02308		1.98449	1.92692	2.03651	2.23945		1.98382	1.97239
785	eAry2_48297	Os01g0267200	11.9131	11.7126	11.8691	12.0582		11.9788	11.7817	11.6901	12.0133		11.8956	11.7286	11.8922	11.9267		11.8159	11.7247	11.8531	11.9487		11.9612	11.7566	11.6832	12.0148		11.8711	11.8174	11.8602	12.0015		12.0963	12.0931	12.0138	11.9792		12.1844	12.2076	12.0119	12.2732		11.9321	11.9416	11.9717	12.4863		12.144	11.9971
786	eAry2_39893	Os11g0590400	4.70247	3.63171	4.60294	5.04635		4.35011	4.0673	4.78752	5.2512		4.43762	3.7585	2.64687	5.30439		4.04982	4.00781	4.50548	5.38043		3.76257	3.87004	4.13096	5.08673		4.10349	2.12211	3.87814	4.50041		4.11732	2.87652	4.35263	4.47266		4.08761	2.32179	3.79421	4.61247		4.09629	2.75414	4.28883	3.66905		3.72387	2.78296
787	44k_9490	Os01g0583100	13.2342	11.8525	12.4658	12.7437		13.306	11.7482	12.269	12.7864		12.9988	11.7183	12.1405	12.697		13.0251	11.4965	12.3728	12.8891		13.0052	11.7347	12.4939	12.5525		13.0204	11.2029	11.8778	12.5745		12.4864	11.748	11.6929	11.9566		12.4121	11.9202	11.8808	11.9504		12.2476	11.4266	11.7302	11.7934		12.2573	11.1274
788	44k_32676	NA	3.15982	1.99926	2.0969	3.58305		1.8424	1.99845	1.98408	2.98069		2.55713	1.96194	2.06932	2.95813		2.59897	2.02503	2.11067	3.55069		1.86333	2.04483	1.98345	2.88029		1.98132	2.02201	1.95738	2.64693		2.34309	1.93351	2.71984	2.03728		2.25049	2.69268	2.76446	2.45799		2.30621	2.5807	2.02561	2.46733		2.4743	2.17006
789	44k_32196	Os01g0594500	3.49565	2.13989	1.91872	2.74594		2.51151	2.23114	3.36508	2.0983		2.44019	3.01482	2.03212	2.67888		3.47751	3.45545	2.61381	2.26626		1.89747	3.07077	2.63401	2.24421		3.52033	2.45072	1.9531	2.63368		1.95345	1.93511	1.97394	2.91388		2.94385	1.95159	1.92996	2.46301		2.58674	1.91292	2.02215	1.93198		2.23042	1.95754
790	44k_33733	Os07g0109500	11.8857	11.9285	11.4972	11.2653		11.3818	12.0622	12.1252	11.1612		12.2182	12.0811	11.8313	11.179		11.7653	11.5532	11.455	11.4593		11.6265	11.381	11.4103	11.3533		11.9335	11.8431	11.8361	11.4252		11.7314	11.9244	11.9188	12.0453		11.5851	11.6834	11.7603	12.0415		11.9737	12.9193	11.7402	11.8815		12.0334	11.8006
791	maskBest_06298	Os02g0793600	3.60011	2.91703	3.87765	2.56303		2.13611	3.16081	3.48717	2.14468		3.77359	3.59032	3.73021	1.91503		2.87205	3.98284	4.76063	1.90113		3.27681	2.77109	4.56773	1.94366		3.99771	3.01415	4.13584	3.08169		2.72217	2.32551	3.61157	2.02851		1.94367	1.94128	3.43393	2.86134		1.94921	3.78719	2.793	2.71916		1.96853	3.09161
792	44k_9244	Os07g0521000	10.571	10.5861	10.5606	10.7169		10.542	10.6546	10.5166	10.7544		10.5702	10.6811	10.6884	10.6969		10.5889	10.7168	10.6853	10.6882		10.6949	10.5983	10.5524	10.7869		10.6212	10.7443	10.7036	10.8091		10.6985	10.7279	10.7909	10.5977		10.6117	10.7898	10.7646	10.4856		10.6442	10.6842	10.8606	10.5168		10.7038	10.7716
793	eAry1_26717	Os01g0215700	2.26013	1.97887	2.69354	2.2958		1.81068	1.97575	1.90648	2.05828		1.91656	1.93606	1.90594	1.92657		2.75126	1.99034	1.9583	1.89014		3.04855	2.00738	1.95744	2.19043		1.94067	2.00014	1.92756	1.96469		1.94425	1.9174	1.96345	2.00903		1.92656	1.93585	1.912	2.53887		1.94877	1.90074	2.00815	1.91364		1.94271	1.93906
794	44k_7894	Os05g0197200	10.0115	10.5566	9.85763	9.42412		9.91747	10.3747	10.107	9.39163		10.2637	10.5046	10.1823	9.73689		10.5127	10.6056	10.4555	9.75533		10.1757	10.8673	10.6279	9.63767		10.557	10.5693	10.2758	9.91876		9.05824	9.23236	9.04663	9.01651		9.31597	9.18791	9.02857	8.84283		9.37908	9.21476	9.18817	9.06249		9.32523	9.73894
795	eAry2_33607	Os07g0266000	3.27108	1.96863	1.89575	2.85823		2.74897	2.72993	2.0836	2.38288		2.32873	2.33439	1.89792	2.71595		3.76078	3.36512	2.12648	3.07798		1.90915	2.00071	3.09077	2.62497		2.7144	2.36409	2.00314	2.52277		2.17614	2.54264	2.2361	3.38549		3.45817	2.40715	2.35055	2.87341		3.4634	1.88948	2.65488	2.76039		2.73249	2.62389
796	44k_29744	Os03g0306900	9.35808	9.02848	9.85901	9.65384		9.48121	9.1007	9.78725	9.70957		9.26011	9.12403	9.87427	9.76825		9.2048	9.31096	9.76625	9.64385		9.53844	9.27247	9.74589	9.58112		9.40037	9.27639	10.0138	9.50789		9.58678	9.28902	9.81516	9.90934		9.58768	9.48707	9.99265	9.74392		9.4952	9.30567	10.1786	9.91164		9.6746	9.27096
797	44k_31230	Os03g0167000	1.93734	1.95921	1.8888	1.91687		2.00365	2.57094	2.10188	2.10637		1.89675	3.71466	1.89266	2.58043		1.96867	3.32684	1.94421	2.42468		1.86604	2.84644	1.93654	1.92232		2.29139	2.02734	2.7176	1.96317		1.93328	1.8993	1.95372	1.97285		2.1266	1.92072	1.89585	1.98027		2.22731	1.88618	1.99443	2.7462		1.9193	1.92126
798	44k_15364	Os06g0170800	1.93394	2.05282	2.40313	1.91285		1.83355	1.95281	1.88418	1.88274		1.89872	1.90952	1.88711	1.90664		1.96485	1.9585	2.62884	1.86909		1.86311	1.97124	1.92823	2.19111		1.91721	1.97946	1.90264	1.94838		2.19659	1.89634	1.95207	1.96968		1.90519	1.91831	1.89316	1.97813		1.92598	2.0424	1.99228	1.88469		1.92227	1.91844
799	eAry1_14067	Os05g0515200	9.54851	10.1988	9.67487	9.3991		10.0553	9.50849	9.52787	8.99796		10.0443	9.97268	9.40574	9.06833		10.2842	9.83438	9.84324	9.41644		10.0266	10.2683	9.71387	9.42141		9.96254	10.321	9.6244	9.54192		8.85487	8.69409	8.99227	8.90977		8.9628	9.175	8.70863	9.56781		8.56518	9.32194	9.22076	8.08362		9.73014	8.47919
800	eAry2_00294	Os06g0554300	7.16387	7.0199	6.97267	7.4116		7.43185	6.81005	7.68027	7.92442		7.48819	6.96509	7.5417	8.08421		7.3355	6.5205	6.90263	7.96547		6.63509	6.69592	7.67869	8.06358		7.69086	6.52041	6.91687	8.31239		6.37753	5.83958	6.05927	6.42258		6.17925	6.08056	5.91304	6.96723		6.67288	6.40573	6.14434	6.86076		5.61222	6.50675
801	eAry2_06473	Os01g0580100	6.50933	6.20499	6.77424	6.82652		6.12091	6.3052	6.41215	6.68329		6.11961	6.38087	6.44008	6.94769		5.96304	6.79569	6.38253	6.64636		6.51612	6.55234	6.1675	6.71346		5.74588	6.90219	6.74476	6.23968		6.94772	6.42789	6.94848	7.05088		6.89514	6.62508	7.23647	6.96949		6.61855	6.34633	7.20975	7.17914		7.09202	6.0211
802	eAry1_43912	Os02g0329600	8.17372	7.97627	7.46564	8.07109		8.14679	8.15386	7.06475	7.99806		8.14172	7.92001	7.31414	8.07671		8.50167	8.10529	7.60545	8.08795		8.41145	8.04358	6.93664	8.08957		8.29462	8.37344	7.36368	8.15705		7.86717	8.02723	7.0819	6.68722		7.92349	8.21946	6.78248	6.47359		7.89338	8.17063	7.34294	6.25389		7.72719	8.37871
803	eAry2_31882	Os06g0225100	7.8375	7.56532	7.2644	7.28405		7.63591	7.44016	7.43364	7.32326		7.67904	7.68263	7.12744	7.14543		8.16803	7.72337	7.4696	7.51333		7.99135	7.5008	7.57013	7.32866		7.92551	7.75504	7.40546	7.49		7.84406	7.79624	7.42908	7.49935		8.08887	7.57038	7.27202	7.29106		8.40838	8.12678	7.61979	7.1837		8.2276	8.29738
804	eAry1_01162	Os05g0336200	2.44207	1.93445	2.86817	2.85334		3.04955	2.44832	2.57126	3.01016		2.53045	2.36708	2.64938	2.2714		3.68552	2.05109	3.11544	2.37784		3.03774	1.94564	2.65304	2.85448		2.8901	2.39357	1.95289	2.46874		2.34712	2.2366	1.93991	1.97036		2.84988	1.89897	1.87373	3.18847		2.46879	1.86655	2.90068	2.89787		3.11512	2.14805
805	44k_22100	Os02g0756200	1.90791	1.932	1.86802	1.8924		1.82885	1.9262	1.863	1.86067		1.87883	1.88088	1.86594	1.88515		1.93384	1.92824	1.92326	1.8465		1.86299	1.93771	1.90743	1.89827		1.89123	1.95306	1.87896	1.92838		1.91605	1.87199	1.93847	1.94348		1.88218	1.89975	1.87148	1.95945		1.89943	1.86458	1.97448	1.8715		2.0219	1.89572
806	eAry1_10685	Os06g0685200	1.90547	2.33737	1.86626	1.89034		1.82826	1.92356	1.86098	1.8586		1.87697	2.14049	1.86373	1.88314		1.93092	1.92579	1.9224	1.84409		1.86282	1.93457	2.08291	1.8962		1.88872	1.95765	1.87657	1.92636		1.91541	1.86964	1.93869	1.94091		2.19378	1.89617	2.15147	1.95758		1.89677	2.63991	1.97106	2.27795		1.88347	1.89357
807	eAry2_21204	Os09g0446000	9.33307	8.38415	8.89637	9.0066		9.13438	8.35244	8.88814	9.2344		8.58912	8.59548	8.47865	8.99777		8.83506	8.76164	9.07014	9.21905		9.21018	8.85169	9.07623	8.99306		8.91216	8.63054	8.99387	8.91207		9.50834	9.3158	9.47408	9.56624		9.55709	9.30366	9.67138	8.99334		9.63302	8.85095	9.31764	9.17697		9.934	9.1778
808	eAry2_16008	Os01g0142200	7.646	7.84018	7.3081	7.23485		7.27114	7.7429	7.75795	7.05356		7.82674	7.54512	7.56376	6.999		8.15403	7.69968	7.60823	7.41475		7.8078	7.57596	7.3885	7.35375		7.77774	7.87676	7.71483	7.4381		7.10402	6.96492	7.34855	7.68103		6.98499	6.89659	7.00015	7.505		7.40394	7.78271	7.10729	6.69779		7.38946	7.51917
809	eAry1_01300	Os03g0244200	1.88978	1.91865	1.85796	1.98355		1.82565	1.91182	1.85161	1.84884		1.86829	1.86717	1.85696	1.87366		2.13414	1.91218	1.91374	1.83246		1.86204	1.92014	1.89347	1.88678		1.87654	1.93628	1.86596	1.91667		1.90844	1.85847	1.93018	1.94923		1.87012	1.89115	1.85899	2.89469		1.88487	1.85363	1.96472	2.84487		1.87248	1.89656
810	eAry1_12741	Os12g0209901	3.69434	3.91244	4.31994	4.579		3.84371	3.45835	3.37922	4.3667		2.91611	3.39775	3.70604	4.00594		1.98617	3.69185	3.6369	3.71921		2.96498	3.75427	3.41784	4.15226		3.29412	3.98328	2.95181	4.03793		4.602	4.16356	4.4758	4.77207		4.52349	4.51154	3.9773	4.91		3.74016	4.09002	4.47748	5.60957		3.77096	3.76233
811	eAry2_13054	Os07g0589400	9.32322	9.04976	9.26787	9.26866		9.16588	9.13811	9.13775	9.28742		9.06591	9.00596	9.24072	9.36557		9.08189	9.37883	9.14339	9.30893		9.1766	9.22356	9.11663	9.21543		9.14246	9.16824	9.49258	9.20923		8.9606	8.79008	8.93254	8.98461		8.90651	8.97067	8.88717	8.7392		8.89893	8.70362	8.84633	8.90107		8.91865	8.76339
812	eAry1_50296	Os04g0461750	1.88591	1.91058	1.85077	1.87247		1.82337	1.90205	1.84367	1.84261		1.86177	1.85786	1.84641	1.86583		1.90907	1.9007	1.90771	1.8224		1.8611	1.90696	1.88336	1.87907		1.86647	1.92336	1.85664	1.90867		1.89389	2.9531	2.28644	1.92042		2.40369	1.88279	2.40238	1.94452		3.22587	3.66648	2.04053	1.84976		2.50985	2.6749
813	eAry2_11811	Os03g0842900	1.87301	1.90821	2.1074	1.86955		1.82242	1.89884	1.84051	1.8405		1.85982	1.85463	1.84395	1.86314		2.33945	1.89668	1.90573	1.81895		1.8605	1.90235	1.8796	1.87645		1.86315	1.91865	1.8534	1.90602		1.89951	1.82095	1.92168	1.91729		1.85921	1.88557	1.84682	1.94295		1.87252	1.84302	1.95555	1.84658		1.86175	2.77332
814	eAry1_24953	Os03g0132300	5.28538	5.63281	5.80431	5.11521		5.0888	5.77288	5.51121	5.55198		5.15798	5.56055	5.77297	5.21971		5.73815	5.52641	5.62676	5.29972		5.84858	5.65677	5.85346	5.80469		4.81326	5.91606	5.99437	5.58179		6.21916	6.15364	6.09536	5.82883		5.82158	6.13947	6.21732	5.54953		6.05163	6.12822	6.45382	5.90548		6.45733	6.2517
815	eAry1_36943	Os03g0295600	7.92	7.72041	7.35156	7.83969		7.72347	7.47336	7.30842	7.72486		7.6038	7.27001	7.69563	7.77657		7.93763	7.88605	7.66417	7.88697		8.44105	7.79371	7.53214	8.02574		7.65014	8.01595	7.68943	8.14077		7.38974	6.60735	7.03942	7.01109		7.20809	7.29178	7.02131	6.57181		7.24902	6.70565	7.15064	6.67708		7.16259	7.08766
816	eAry2_44136	Os04g0415000	8.73809	9.21718	8.82515	9.37417		8.95572	9.65901	8.7276	9.41142		9.27752	9.21933	8.39503	9.52249		8.83018	8.79514	8.57794	9.06702		8.56305	8.74553	8.43068	9.41774		8.8311	8.62084	8.19285	9.52948		8.25374	8.61409	8.46466	8.38154		8.2022	8.89344	8.43207	8.65548		8.18498	8.82903	8.21532	8.21991		7.57815	8.29092
817	eAry1_40958	Os12g0600100	6.84639	5.59839	6.71325	6.2868		6.56634	6.10373	7.28286	6.56492		6.25505	5.64463	6.4995	6.3991		6.68752	6.04497	6.85587	6.69153		6.73502	5.8463	6.86077	6.46954		6.46952	5.26561	6.96665	6.3743		6.32236	5.74514	6.34077	6.62235		6.30299	5.99523	6.34504	6.16284		6.40998	5.80519	5.99789	6.05805		6.39549	5.82776
818	eAry2_02115	Os02g0564150	2.06997	3.82438	3.08224	3.16202		3.68511	3.69677	2.42627	2.34878		2.76611	3.94496	3.5052	1.84692		2.70487	2.83981	4.64037	2.32728		4.04959	2.37591	4.15031	2.81086		2.59951	3.08173	4.39136	2.35265		2.69883	2.55342	4.17373	2.38673		2.16236	3.98086	3.45143	3.48331		1.86072	3.39916	3.71586	2.4109		1.87137	4.22825
819	maskBest_04884	Os11g0589600	4.72235	4.842	4.98285	4.62328		5.23131	4.55217	4.5361	4.57131		4.33376	4.07637	4.60449	4.07064		3.87188	4.48913	5.173	3.91198		5.22572	4.44604	4.88491	4.18819		4.05163	4.4664	5.06058	4.30844		5.36742	5.25358	5.3518	5.50594		5.07244	5.57722	5.49111	5.4159		5.15709	5.33293	5.44821	5.71531		5.1369	5.70544
820	44k_27308	Os08g0432500	14.4849	14.3937	14.4952	14.4856		14.5046	14.291	14.3724	14.4047		14.2878	14.0878	14.2598	14.3061		14.3523	14.3017	14.4339	14.4082		14.3507	14.3732	14.425	14.3747		14.2967	14.2712	14.2976	14.3877		12.5168	11.65	12.461	12.94		12.1232	11.6881	12.2097	12.4362		11.9512	11.354	12.1701	11.6633		12.4588	11.359
821	44k_12655	Os01g0940800	5.09267	8.50464	4.00882	4.68676		5.2645	7.07976	2.81382	2.30384		5.04479	9.43686	7.48715	4.07198		3.14732	9.03549	5.56829	3.00368		3.7238	9.40004	4.96354	3.04522		3.67959	8.8585	5.20673	2.32797		4.59668	5.59282	4.15604	3.7391		5.28917	4.98539	4.35664	5.681		4.97265	6.76066	6.05443	7.30476		5.47606	4.56994
822	eAry2_48765	Os01g0707300	12.943	12.8906	12.9685	13.0463		13.0624	12.9085	12.9027	13.2217		12.8095	12.873	12.8135	13.1823		12.6824	13.063	12.8762	13.0615		12.7669	13.0884	12.9895	13.1575		12.8206	12.8375	12.9304	13.0311		12.9948	12.9642	12.7932	12.9576		13.0663	13.0841	13.0409	13.0809		12.8289	12.667	12.8709	13.2923		12.7697	12.7335
823	44k_41443	NA	4.21714	3.65012	4.64808	4.43513		5.07444	4.04774	4.52022	4.42529		4.44425	4.92922	3.85335	4.49403		2.81992	4.34649	3.65345	4.43034		2.97101	5.19314	4.76294	4.17856		4.66192	4.01473	4.37376	4.27861		3.50604	4.10489	2.96337	4.71246		3.25127	2.55994	4.05041	3.99117		4.39588	3.49217	3.33346	4.83399		3.74582	3.30374
824	eAry1_35757	Os11g0700500	6.68289	8.70883	9.60347	9.53285		7.27472	9.30451	9.32576	10.0263		8.2367	9.14269	9.04493	9.95131		5.3092	9.30678	8.57809	8.92224		4.89944	8.73425	8.71822	9.23035		6.86304	8.89991	9.22261	8.43134		7.70432	8.78906	9.37391	9.93202		7.96556	8.52698	9.13557	9.22576		7.95543	7.93785	8.86912	9.81431		6.26439	8.18878
825	eAry2_07751	Os02g0791450	3.46424	4.74801	4.50233	2.6172		4.28634	4.68613	4.3363	2.75255		4.77471	4.92971	4.15692	3.97414		4.79588	5.12849	3.89235	3.79399		3.73155	4.04685	4.24669	4.34059		4.97138	4.91629	4.15877	3.54555		4.47017	4.50057	4.66423	4.19642		4.23082	4.27669	4.14321	4.45266		3.93858	4.66713	5.21922	4.83054		4.67249	4.76962
826	eAry2_16083	Os12g0621300	6.30534	6.07516	6.3738	6.53353		5.8977	6.29177	5.72671	6.20949		5.70155	5.12701	5.71612	6.20747		5.28401	5.91689	6.08402	6.13136		5.80393	5.36423	5.63077	6.17325		4.75064	5.71046	6.05057	6.05452		6.53745	6.11009	6.40082	5.83731		6.37441	6.51857	6.29158	6.45193		5.92945	6.42238	6.43179	6.12991		5.97306	6.04449
827	eAry1_01047	Os04g0548500	2.19053	3.27518	2.96933	3.10712		2.92777	2.42084	3.96468	2.48753		3.38161	1.80412	3.66659	2.96333		2.35891	1.88191	4.30332	3.26074		1.89551	2.56631	3.26278	3.0152		2.24016	3.68194	3.88093	2.50135		2.25887	2.41931	2.33228	1.92967		2.12659	1.89784	1.82468	2.95254		1.86751	2.14179	2.69642	1.83034		2.02181	2.3222
828	44k_44566	Os11g0631800	9.72691	9.77025	10.1065	9.81421		9.62101	9.70074	10.1836	9.44081		9.96021	9.57531	10.6687	9.22313		10.4337	9.90312	10.6303	9.68603		10.2967	9.88898	10.4041	9.67016		10.3159	9.94983	10.3421	9.85916		9.22873	8.77438	9.53108	10.0129		8.81668	8.44268	9.28492	9.84882		9.1512	8.79547	9.87287	9.45887		9.05986	9.34692
829	44k_5956	NA	4.62072	3.99056	4.03033	4.23782		4.90331	4.3667	4.36441	4.31627		4.6933	4.3083	4.57424	4.31785		5.2772	3.88012	4.19373	4.33258		4.68192	4.86933	4.60442	4.05494		5.09358	4.61774	4.64928	4.13325		4.00467	4.04862	3.80464	4.24994		4.60588	3.90186	3.43787	3.20749		4.80944	3.64848	4.58318	4.0192		4.90213	5.2156
830	eAry2_45628	Os05g0112000	9.64176	9.16723	9.33354	9.56919		9.53126	9.22764	9.27719	9.66813		9.56461	9.1181	9.53742	9.81952		9.36063	8.89067	9.12899	9.6969		9.34352	8.88482	9.32727	9.77907		9.3872	9.0088	9.1863	9.81704		10.0803	9.95795	10.05	10.5748		9.9113	10.0832	10.23	10.8281		10.1184	9.93391	10.8344	10.9361		9.96675	9.99594
831	eAry1_35639	Os02g0530100	12.6871	12.7337	12.3806	12.5582		12.896	12.9089	13.4672	12.7059		12.9463	13.1609	14.0098	12.7133		12.5866	12.8735	13.2606	13.5129		13.1772	13.528	14.129	14.092		13.1728	13.6301	14.1618	14.2537		12.9868	12.8246	12.8764	12.9062		13.3943	13.2716	12.8598	12.9864		13.6761	13.2783	13.537	13.8608		13.2583	13.1194
832	eAry2_07863	Os02g0722600	1.88866	2.54807	1.84243	1.87173		1.80795	1.90703	2.5367	1.86592		2.0895	1.85307	1.85928	1.86417		2.36363	1.9002	2.70701	1.83567		1.83876	2.69012	1.86379	1.89244		2.28259	1.89515	1.85155	1.91817		1.87822	1.84645	1.91314	1.91999		1.86088	1.92261	1.83056	1.97412		1.88395	2.65842	2.54495	1.85147		1.87285	1.89889
833	eAry1_14127	Os03g0118400	10.9557	11.0468	10.7186	11.0427		10.857	10.9633	10.7384	10.9115		11.0849	11.0833	10.8743	10.9812		11.4273	11.0628	10.9436	11.0858		11.043	11.212	10.8044	11.1453		11.2917	11.1443	10.7211	11.2057		10.7878	10.8336	10.6649	10.7115		10.8775	10.8637	10.6703	10.7749		10.8703	10.7732	10.909	10.8201		10.938	11.1133
834	maskBest_05967	Os09g0427800	1.90386	1.94716	1.84339	1.87518		1.80675	1.91827	1.84561	1.87172		1.88589	1.84158	2.1656	1.86746		1.95936	1.89551	2.29011	1.84184		1.83623	1.90278	1.86948	1.89805		2.4131	2.55694	1.85356	1.92301		2.59819	1.85024	1.9146	1.92637		1.85368	2.10788	1.83235	2.15786		1.88171	1.84189	1.967	1.85604		1.89246	1.90564
835	44k_33984	Os03g0648900	4.0725	3.16175	3.43632	4.17701		3.61811	3.61931	3.8779	4.07675		4.38863	2.93256	3.03692	3.14804		5.08044	1.9532	3.5842	4.10522		3.97214	1.91932	2.45598	3.97483		4.74014	2.98394	2.74983	4.44222		4.1025	3.95968	2.78674	1.94393		2.75903	3.87944	2.93411	2.83267		3.80282	4.70756	3.36959	1.8513		3.81174	3.87553
836	eAry1_38375	Os05g0521300	10.2719	9.62543	9.96812	9.77975		9.47713	9.83301	8.4511	9.45358		9.40292	9.31676	9.66984	9.6296		8.84001	9.8824	9.56692	9.34459		10.1293	9.4057	9.0508	9.26563		9.41072	9.30222	10.506	8.45757		11.5183	12.1176	11.1009	10.5485		11.3679	12.1551	11.2996	9.40413		10.9696	11.8405	10.9279	9.05537		9.6819	11.1355
837	eAry1_44513	Os08g0205400	12.2165	11.9503	12.1059	12.1372		12.2281	11.9839	12.1031	12.1523		12.1581	11.9026	11.9739	12.1011		12.0757	12.0772	12.0428	12.15		12.0252	12.107	12.1198	12.2106		12.1244	11.9602	11.9491	12.1223		12.1333	12.2288	12.0077	12.1234		12.1358	12.2499	12.1725	12.3884		11.9185	11.9237	12.0533	12.5963		12.031	11.9282
838	44k_15446	Os02g0455800	2.25065	2.17009	2.0365	2.10838		1.86964	2.18848	2.07794	2.11205		2.07423	2.13769	2.05522	2.15827		2.28354	2.29642	2.106	2.1359		1.89247	2.3807	2.20655	2.07449		2.20365	2.2058	2.19313	2.13383		2.0791	2.08653	2.0929	2.33471		2.12312	2.0845	2.09704	2.18289		2.15277	2.02736	2.20706	2.14121		2.19419	2.11865
839	eAry1_37269	Os12g0550800	2.42543	2.16953	2.0359	2.10704		1.87016	2.18706	2.07751	2.11073		2.07372	2.1369	2.05447	2.15582		2.29173	2.29499	2.10499	2.13443		1.89145	2.37836	2.20417	2.07351		2.2028	2.20529	2.19148	2.13227		2.07833	2.08565	2.09171	2.33161		2.12209	2.08416	2.09544	2.18068		2.15146	2.02697	2.20512	2.13894		2.19314	2.11726
840	maskBest_02363	Os02g0649700	13.1871	13.3461	13.1285	13.07		13.0314	13.2746	12.9829	13.0772		13.0631	13.2192	13.0153	13.2364		13.2077	13.329	13.0916	13.111		12.9978	13.3381	13.1457	13.022		13.0391	13.3092	13.0447	13.0633		12.3803	12.2086	12.2907	12.3003		12.3618	12.1127	12.2515	12.0219		12.3458	11.8876	12.3543	11.7798		12.3597	12.1868
841	eAry2_07362	Os02g0230750	2.24541	2.16838	2.03446	2.10431		1.87158	2.18399	2.07641	2.10796		2.07237	2.13508	2.05301	2.15093		2.27766	2.29211	2.10288	2.13108		1.8901	2.37332	2.19933	2.07134		2.20063	2.20389	2.18825	2.12919		2.07658	2.08391	2.08925	2.32528		2.17124	2.08332	2.09215	2.17628		2.1486	2.02597	2.20082	2.13422		2.19074	2.11464
842	eAry2_33258	Os09g0533400	13.4441	13.6741	13.4247	13.4157		13.3195	13.6743	13.2812	13.4892		13.342	13.7374	13.4261	13.5993		13.4956	13.7928	13.4111	13.4248		13.2439	13.8557	13.3267	13.4311		13.4918	13.8485	13.4398	13.4875		13.5409	14.0355	13.492	13.385		13.5151	14.2051	13.667	13.6434		13.4208	13.5809	13.595	13.7158		13.3633	13.6793
843	44k_13095	Os04g0492500	7.14769	7.37341	7.20895	6.6613		7.04142	7.18487	6.95772	6.70419		6.85588	7.13573	7.47171	6.53697		6.88856	7.16171	6.70352	6.5864		6.87225	6.85679	7.32812	6.66547		6.77302	7.12093	7.48296	6.6088		8.40105	8.86552	8.59365	8.62558		8.37987	8.70927	8.61037	7.97726		8.70561	8.5731	8.74643	8.04809		8.66808	8.79293
844	eAry1_05618	Os06g0225300	9.92553	9.29422	9.74055	9.97943		10.0264	9.36814	9.19077	9.81209		10.0546	9.21787	9.14535	9.784		10.1418	9.45051	9.44007	9.78316		9.85422	9.50759	9.29649	9.69304		10.1173	9.2177	9.18234	9.67338		8.38162	8.00556	8.02091	8.45221		8.37443	8.83239	8.35948	8.97558		8.10498	7.75837	8.20779	9.72696		8.08583	7.64266
845	eAry2_31215	Os12g0631025	2.22973	2.16105	2.02774	2.0932		1.87345	2.17101	2.07065	2.09632		2.06542	2.12628	2.0461	2.132		2.26024	2.27926	2.09391	2.11694		1.88433	2.35163	2.18015	2.0628		2.1889	2.19591	2.17353	2.11707		2.06895	2.076	2.08149	2.29966		2.10987	2.35658	2.34417	2.15986		2.13654	2.0209	2.1842	2.11625		2.17949	2.10353
846	44k_32753	Os12g0287300	10.9755	10.913	10.7133	10.7164		10.7391	10.9697	10.7484	10.6978		10.9031	11.2382	10.7458	10.7412		11.1652	10.9728	10.8336	10.8962		10.8152	11.0664	10.8469	10.7519		11.1516	10.9616	10.8696	10.8346		10.8221	11.0917	10.8789	10.7924		11.059	10.8436	10.7559	10.5883		11.1134	11.1325	10.644	10.5662		11.2267	11.2417
847	44k_40562	Os10g0497800	9.44428	9.16366	9.57476	9.4052		9.30434	9.10082	9.33879	9.35709		9.4659	9.17178	9.44555	9.46543		9.62407	9.13111	9.34389	9.45376		9.24638	9.09268	9.30154	9.33765		9.492	9.08562	9.29034	9.30228		9.41398	9.38663	9.47168	9.66657		9.40196	9.29693	9.53922	10.0227		9.45566	9.38438	9.4873	10.4025		9.52897	9.40702
848	eAry1_45404	Os01g0657250	2.27222	2.33041	3.16878	2.90553		2.71875	3.12873	2.86537	2.08347		2.61462	2.10997	2.14584	2.13459		3.54523	3.66702	3.62351	2.18575		2.53961	2.99243	3.12023	2.14988		2.41394	2.60116	2.59584	2.35529		3.39625	2.44753	2.07439	2.29741		2.10012	3.31841	2.19596	2.92402		2.63703	2.33307	2.74771	2.10497		2.18402	2.10996
849	eAry2_04679	Os03g0720650	2.21468	2.15282	2.02145	2.08372		1.87336	2.1597	2.06463	2.08599		2.05847	2.1175	2.03939	2.11478		2.24429	2.26716	2.08596	2.1044		1.88064	2.33211	2.16433	2.05571		2.17653	2.18722	2.15959	2.20564		2.06204	2.06854	2.07175	2.27797		2.10056	2.07176	2.06913	2.14743		2.12587	2.01573	2.1711	2.10204		2.16839	2.0939
850	44k_36112	Os08g0119000	10.5445	10.0467	10.3035	10.3541		10.3211	10.1315	10.467	10.4917		10.4036	10.1377	10.3591	10.4026		10.4681	10.1621	10.3339	10.5314		10.4151	10.0802	10.3023	10.3719		10.4727	10.0435	10.4267	10.3343		10.3724	10.2442	10.4238	10.5986		10.3743	10.0987	10.4918	10.3732		10.4194	10.4084	10.3775	10.4283		10.5223	10.2764
851	eAry2_48254	Os07g0695300	9.2744	8.54629	9.40113	9.14718		8.81461	8.60286	9.17887	9.22767		8.56993	8.26538	9.15521	9.24454		8.55243	8.8598	9.01148	9.05876		8.68779	8.76616	9.14558	8.97663		8.37336	8.43333	9.47178	8.76523		8.65451	8.297	8.71729	8.80463		8.61765	8.36931	8.8667	8.59439		8.3175	8.1756	8.88997	8.97815		8.6443	7.75946
852	44k_24861	Os11g0147500	7.98123	7.65309	7.52951	7.33849		7.9748	7.33366	8.43138	7.54165		8.08593	7.60373	7.22131	7.88073		8.0369	6.93073	7.59075	7.92475		7.63627	7.82376	8.41155	8.51957		8.43575	7.57996	6.85026	8.42886		6.71549	7.48604	6.28435	6.80424		6.55031	6.54366	6.17924	6.4589		7.41808	6.61974	5.63447	5.79433		6.7849	7.16451
853	eAry1_05852	Os05g0439750	3.15654	3.05695	3.46988	4.38028		3.37742	2.1494	3.22492	4.17734		3.39949	2.67872	3.21995	3.46352		2.35845	2.25617	2.31689	3.2626		2.7435	2.31376	2.68596	3.92662		2.18444	3.88055	3.84955	3.88345		4.14824	3.82962	4.88974	4.85157		4.01988	4.3405	4.25569	5.0268		2.97724	3.00065	4.46174	5.34485		3.92769	2.12239
854	eAry2_17852	Os01g0746800	2.94814	2.14216	2.01396	2.26299		1.90038	2.14435	2.05683	3.2256		2.04999	2.08883	2.03121	2.0969		2.9447	2.25193	2.07686	3.2134		1.8779	2.60108	2.14708	2.18316		2.16083	2.98385	2.14282	2.24221		2.05377	2.05817	2.06437	2.25441		2.08925	2.06378	2.1989	2.20731		2.11328	2.00928	2.15675	2.08399		2.15425	2.146
855	44k_4225	Os04g0632300	2.64552	2.50634	2.00944	2.06775		1.87135	3.19216	2.45678	2.24379		2.49912	3.06782	2.02563	2.0898		2.24093	2.2415	2.85168	3.08871		1.87563	2.70685	3.37829	2.32603		3.10818	2.20185	2.13146	2.08906		2.24459	2.19028	2.06042	2.23703		3.29512	2.54373	2.40479	2.12604		2.59687	2.05529	2.62001	2.07706		2.54669	2.08218
856	44k_4024	Os06g0551800	2.17823	2.55114	2.29592	2.22726		1.87094	2.65599	2.16691	2.49015		2.04219	2.29051	2.02368	2.93291		2.20843	3.20231	3.83185	2.67727		1.87507	2.29482	2.32754	2.47431		2.14602	3.11063	2.12751	2.92289		2.7555	2.99998	5.06234	3.48879		3.56922	4.18277	4.84888	4.67504		3.32595	3.47669	4.42339	5.11564		3.52181	3.85707
857	eAry1_04284	Os05g0250866	3.68668	3.44317	3.13072	4.13324		2.98172	2.73716	3.30924	3.88648		3.58628	3.88097	3.62459	3.15659		4.84649	3.90425	3.27489	4.26476		2.6267	3.19134	3.72436	3.67286		4.37257	2.21258	2.59976	3.72417		4.1365	3.11911	3.02462	3.1668		3.56973	2.38422	2.27277	2.99258		4.21776	2.4067	2.88572	3.47743		3.93717	3.52493
858	eAry2_44544	Os07g0560900	2.1688	2.12649	2.00344	2.0585		1.87001	2.12883	2.04474	2.05709		2.03799	2.09038	2.0195	2.07929		2.19952	2.2283	2.06458	2.07009		1.87396	2.27522	2.12516	2.03675		2.13793	2.15994	2.11911	2.08166		2.042	2.04587	2.05222	2.22059		2.07312	2.05192	2.04318	2.11771		2.09562	1.99968	2.13931	2.06715		2.13268	2.06824
859	eAry1_46504	Os11g0429200	9.07639	8.88349	9.10948	9.25588		8.95464	8.7977	8.95589	9.19499		8.85341	8.78726	9.00638	9.05831		9.03873	8.96783	9.16742	9.1118		8.95009	9.11412	9.00981	9.17689		8.84635	9.00182	9.08688	9.13509		8.78202	8.50332	8.76983	8.74941		8.71541	8.57183	8.73169	8.81871		8.55741	8.147	8.86485	8.76233		8.54168	8.27031
860	eAry1_10936	Os08g0117750	2.15879	2.12058	1.99958	2.05332		1.86917	2.12249	2.04	2.05091		2.03343	2.08436	2.01534	2.07222		2.19009	2.21887	2.06019	2.06315		1.87306	2.26296	2.11768	2.03287		2.12916	2.15387	2.11074	2.07652		2.03776	2.04074	2.04835	2.20957		2.06377	2.04749	2.03797	2.11207		2.08922	1.99604	2.1334	2.0605		2.12439	2.063
861	eAry2_37249	Os08g0117200	12.7742	12.7697	12.5293	12.615		12.4735	12.8093	12.7532	12.5456		12.9477	12.7279	12.6405	12.5144		12.5484	12.4838	12.3658	12.562		12.5933	12.3406	12.3136	12.6365		12.6212	12.6452	12.5593	12.519		13.0217	12.9698	13.142	13.0249		12.8396	13.0185	12.9985	13.2354		12.9721	13.5498	12.9255	12.9594		12.9446	12.7903
862	eAry1_47351	Os06g0233500	2.64606	2.11115	1.99348	2.05047		1.86781	2.11238	2.03224	2.68405		2.02672	2.2046	2.00987	2.06174		2.20598	2.20323	2.05342	2.05244		1.8719	2.24349	2.10651	2.02683		2.11617	2.14995	2.42687	2.06863		2.03085	2.0327	2.04616	2.19325		2.05757	2.03981	2.62854	2.10356		2.07924	1.98763	2.40427	2.05041		2.11054	2.05508
863	44k_22929	Os02g0197600	16.9867	16.4793	16.3085	16.4523		16.8494	16.4945	16.9648	16.8723		16.5665	16.9852	16.5726	16.9032		16.5863	16.9948	16.5645	16.8333		16.4239	16.9712	16.9015	16.533		16.9464	16.5734	16.9657	16.6365		16.6743	16.8871	16.6165	17.0721		16.6849	16.5676	17.014	16.4889		16.7798	16.5512	16.5862	17.0086		16.7509	16.605
864	eAry2_47321	Os08g0538000	10.7817	10.3209	10.2264	10.1821		10.2822	10.3878	10.515	9.96576		10.6371	10.2588	10.4293	9.92913		10.4873	10.1167	10.1652	10.4293		10.6214	9.89428	10.2559	10.2665		10.5654	10.0941	10.5513	10.1494		11.6503	11.8131	11.7539	11.6008		11.7721	11.8148	11.6075	11.423		11.9391	12.2293	11.6605	11.2452		11.9104	11.9941
865	eAry2_14141	Os02g0549700	10.9296	11.2667	11.1659	10.7375		10.9181	11.1361	11.1938	10.8876		10.6424	11.2435	11.1896	11.0082		10.7413	11.3664	11.1936	10.8568		10.5654	11.2897	11.255	10.6962		10.7874	11.2189	11.3556	10.7215		10.5341	10.902	10.6509	10.6636		10.8431	10.8268	10.77	10.5081		10.6642	10.7061	10.6935	10.659		10.6569	10.6946
866	eAry1_14360	Os01g0114550	2.11889	2.09431	1.98265	2.03102		1.86453	2.09479	2.01785	2.02416		2.0145	2.05798	1.99688	2.04492		2.15191	2.1745	2.04159	2.03411		1.86975	2.21079	2.08795	2.01623		2.09294	2.12694	2.07513	2.05525		2.0189	2.01784	2.03227	2.16671		2.04046	2.0275	2.01641	2.08924		2.062	1.97931	2.10841	2.0335		2.08563	2.041
867	eAry1_00271	Os03g0656850	2.05602	2.14507	1.9811	2.75309		1.83484	2.3643	2.48147	2.01493		2.04019	2.05289	1.99444	2.03351		4.03398	2.16855	2.0392	2.03019		2.91498	2.20852	2.08431	2.02479		2.08873	2.22197	2.07064	2.46868		2.14932	1.98978	2.47429	2.16153		2.03571	2.02482	2.01086	2.08639		2.66338	2.48917	2.74546	2.02387		2.08405	3.20486
868	44k_8752	Os08g0290400	10.4995	10.5007	10.4662	10.4405		10.4112	10.2864	10.3915	10.3022		10.422	10.4297	10.6079	10.3231		10.6204	10.4752	10.489	10.5584		10.5919	10.4627	10.462	10.5386		10.5358	10.58	10.5089	10.481		10.282	10.1041	10.0574	10.1501		10.1901	10.1928	10.0649	10.2018		10.2222	10.296	10.1736	10.3946		10.3913	10.2993
869	eAry1_02985	Os04g0381000	8.77718	8.12337	8.46236	8.6308		8.49272	8.23202	8.33835	8.65082		8.56563	7.90236	8.34011	8.60789		8.34202	8.26725	8.36911	8.81907		8.64832	7.99151	8.35586	8.61112		8.37084	8.14319	8.62645	8.37493		8.77654	8.77492	8.92361	8.7673		8.75721	8.83839	8.82423	8.65537		8.84652	8.88753	8.81265	8.76756		8.89122	8.80233
870	44k_30893	Os02g0216300	10.5503	11.0204	11.5536	11.4633		10.868	11.1714	10.7726	11.4299		10.7601	10.7809	10.5942	11.3081		10.575	11.2044	10.8592	10.7616		10.4513	10.9404	10.6167	11.0504		10.1873	11.1782	10.6548	10.7206		11.4572	11.0286	11.4279	11.3977		11.0935	11.1332	11.4071	11.6634		10.9366	10.9724	10.9315	11.842		10.937	10.7437
871	eAry1_32743	Os01g0708900	9.69368	8.85966	8.91599	9.12123		10.222	8.81113	8.88354	9.19597		9.50859	8.79376	8.75791	9.07286		9.51017	8.64381	8.74334	9.44525		9.85482	8.93697	9.0726	9.24654		9.43203	8.46494	8.54867	9.33564		11.1298	11.018	11.4242	11.4932		10.8572	11.1997	11.4792	11.303		10.7715	10.7066	11.3866	11.3854		11.0633	10.9117
872	eAry2_00808	Os02g0613200	12.6624	12.5443	12.4334	12.5946		12.5486	12.5286	12.2982	12.6743		12.2124	12.4911	12.2846	12.6743		12.2678	12.7172	12.4113	12.6163		12.3841	12.6414	12.4963	12.5779		12.3658	12.4863	12.4931	12.4614		12.8387	13.1541	12.9337	12.6027		13.0028	13.2029	13.032	12.4287		12.7908	12.721	12.7573	12.3194		12.6121	13.0847
873	eAry1_40258	Os08g0486200	7.04337	6.92347	7.08953	7.25062		6.51525	6.92315	7.01018	6.96478		6.82109	6.96786	7.50704	7.11457		6.79012	7.18723	7.10453	7.0372		6.76025	6.83067	6.96656	7.10996		6.81533	7.07602	7.37259	7.17762		8.13869	8.32503	8.66106	8.13783		8.09023	8.42251	8.35043	8.01007		8.05323	8.69333	8.51875	7.91138		8.52139	8.50797
874	44k_720	Os03g0144300	2.07278	2.05845	1.96036	2.00234		1.85799	2.05863	1.98714	1.99138		1.98875	2.02311	1.97195	2.01319		2.10299	2.11534	2.01711	1.9935		1.86729	2.1491	2.0517	1.99373		2.04743	2.08915	2.03194	2.02771		1.99488	1.98779	2.01136	2.11555		2.00503	2.00039	1.98872	2.06082		2.02838	1.957	2.07751	1.99818		2.03714	2.01245
875	eAry2_02989	Os06g0211500	2.04791	2.05017	1.95709	2.30644		2.35044	3.05561	2.94366	2.68698		1.98307	2.58972	1.96873	2.60678		2.58238	3.37414	2.31164	2.76341		1.89285	3.28697	4.30958	2.27441		2.09203	2.10685	2.56444	2.03356		2.23385	2.81005	2.39066	2.69132		2.73657	1.99352	2.19731	2.04654		3.0389	2.65415	2.07022	2.73605		2.79688	2.0313
876	eAry1_49385	Os07g0473300	2.05976	2.04786	1.95385	1.99409		1.85548	2.04813	1.9784	1.98249		1.98087	2.01295	1.96447	2.00358		2.08863	2.09943	2.0098	1.97963		1.86646	2.13142	2.04102	1.98712		2.03484	2.0775	2.02003	2.01961		1.9882	1.97947	2.00517	2.10046		1.99531	1.9925	1.98042	2.05254		2.01892	1.95069	2.06838	1.98777		2.0249	2.00395
877	eAry2_21163	Os04g0637000	9.93303	10.2089	10.4262	10.5917		9.99052	10.5199	10.4661	10.7501		9.5635	10.0108	9.76073	10.9019		9.46809	10.3782	10.3348	10.5138		9.30217	10.3478	10.4268	10.6449		9.40234	9.78207	9.84243	10.5774		10.0758	10.0729	10.2059	10.1652		10.2277	10.1183	10.2046	9.89387		10.0013	8.98545	9.52346	9.52249		9.2767	9.60614
878	eAry2_25123	Os01g0507500	10.4718	10.5829	10.508	10.685		10.4541	10.5709	10.2988	10.7568		10.4312	10.483	10.1983	10.8371		10.4637	10.4927	10.3225	10.6815		10.3195	10.4568	10.3039	10.7877		10.2752	10.5608	10.2199	10.6271		10.5397	10.4952	10.4744	10.1597		10.4827	10.6405	10.4199	10.3117		10.3048	10.4074	10.2284	10.0651		10.2351	10.418
879	44k_28680	Os05g0498200	2.40556	2.03423	1.94521	1.98358		1.8526	2.03454	1.96713	1.9704		1.96999	1.99979	1.95438	1.99012		2.68328	2.07953	2.00015	1.96113		1.86592	2.10805	2.02665	1.97838		2.01844	2.06224	2.00432	2.00898		1.97979	1.96876	1.99701	2.08042		1.9835	1.98175	1.96881	2.04171		2.20153	1.94245	2.05653	2.24142		2.00996	1.99271
880	eAry1_16606	Os01g0380800	2.57343	2.03091	1.94306	1.98103		1.85182	2.03126	1.96432	1.96717		1.96718	1.99655	1.95182	1.98663		2.09118	2.07468	1.99777	1.95675		1.86577	2.10232	2.023	1.9762		2.01434	2.05846	2.00039	2.0064		1.97777	1.96613	1.99501	2.07531		1.97747	1.97995	1.96578	2.03897		2.33911	1.94039	2.05313	1.96929		2.00636	1.98994
881	44k_19228	NA	2.03352	2.02737	1.94088	1.97844		1.85105	2.02799	1.96144	1.96377		1.96432	1.99329	1.94916	1.98305		2.06058	2.06955	1.99541	1.95265		1.86563	2.09658	2.01934	1.97411		2.01018	2.0547	1.99633	2.0038		1.97579	1.96348	1.99302	2.07042		1.97791	1.97749	1.9627	2.03636		2.21577	1.93832	2.05074	1.96571		2.00286	1.98715
882	eAry1_22435	Os01g0940000	11.6185	10.7386	10.8384	11.3096		11.8606	10.5537	11.0367	10.8495		11.5909	10.4732	10.7168	10.7885		11.9036	10.8527	10.9767	11.5493		11.7324	10.8476	10.9765	11.3478		11.8504	10.6947	10.8783	11.5333		9.09299	7.97852	8.51995	9.76225		8.79783	7.55395	8.37112	9.09035		9.04987	8.68401	8.38743	8.71516		9.36331	8.44822
883	eAry1_12285	Os10g0554900	4.576	5.88624	4.70388	2.43735		5.3092	5.76252	6.86824	4.45752		5.78116	5.9547	6.13291	4.82308		6.77424	2.05983	6.25654	5.06653		3.54817	5.35192	6.73812	6.77795		5.91568	3.76529	1.97091	7.3296		4.82346	4.61726	3.96265	3.47495		4.95008	3.87097	2.44076	5.92551		6.14011	4.57244	3.48317	5.10552		3.32082	6.48053
884	44k_21275	Os03g0376800	9.8748	9.64035	9.51226	9.86896		9.82269	9.44708	9.52036	9.71163		9.55171	9.33211	9.4432	9.70825		9.66648	9.7539	9.60667	9.87746		9.85373	9.68333	9.67659	9.78014		9.68308	9.67189	9.53025	9.82044		9.26834	9.00255	9.0523	9.11986		9.18284	8.98538	9.02566	9.08862		9.11982	8.71359	8.87889	9.0299		9.00001	8.78973
885	eAry2_29961	Os06g0682800	10.3839	10.1921	10.6759	10.5093		10.2828	10.1802	10.4411	10.4813		10.0189	10.077	10.2292	10.5697		9.83481	10.2875	10.4236	10.3176		9.94963	10.154	10.376	10.3247		9.83386	10.1461	10.3336	10.2071		10.3651	10.1983	10.3572	10.2971		10.3918	10.3159	10.4861	10.2838		10.2	9.97259	10.1678	10.28		10.3071	9.89243
886	eAry2_18596	Os09g0420100	6.39285	6.98198	6.67649	6.45675		6.2224	6.88406	6.61669	6.59025		5.9778	7.04208	6.78882	6.61052		6.27873	7.42371	6.78071	6.22118		6.36551	7.4285	6.87772	6.15256		6.23156	7.32331	6.89008	6.1031		6.68581	6.4153	6.62109	6.85716		6.76186	6.13323	6.79736	6.59651		6.13104	6.09298	6.55273	7.4196		6.75962	6.3047
887	eAry2_02249	Os07g0151100	1.99307	1.99992	1.9204	1.9533		2.8965	1.99921	1.93318	1.92962		1.9375	1.95961	2.41671	1.95019		2.02205	2.02652	1.97483	1.91674		1.9185	2.04657	1.98528	2.16784		1.97047	2.24472	1.95616	1.98152		1.95821	1.93886	1.97588	2.0268		1.94876	1.95469	1.93376	2.0128		1.97268	1.91854	2.02579	1.93577		1.97103	1.96131
888	eAry2_00697	Os10g0345650	1.96919	1.99403	1.91558	1.94729		2.25521	1.99284	1.92632	1.92213		1.93155	1.95609	1.92044	1.94331		2.4448	2.0166	2.10312	1.90963		1.88439	2.03587	1.97659	1.94874		1.96169	2.01655	1.95066	1.97676		1.95434	1.92924	2.40012	2.01768		1.96687	1.94947	2.40644	2.00767		1.95727	3.03646	2.67869	1.92154		1.96366	2.14283
889	eAry2_33452	Os03g0412300	7.29815	9.0209	8.35619	6.46722		8.06605	8.99109	10.2578	7.98454		8.6939	9.17942	8.43838	9.10729		9.13386	6.69214	9.71623	8.30275		7.19237	8.64552	10.0976	9.72227		9.34585	7.5934	7.00666	9.7235		9.56243	9.36284	8.92248	7.77417		9.31215	8.96424	7.96329	10.3013		10.084	8.96865	7.45167	9.59613		8.77021	10.2425
890	44k_16419	Os10g0416100	10.3867	10.9926	11.1835	10.6184		10.4088	11.2568	11.2191	10.7975		10.9026	11.5775	11.0897	10.9006		10.1217	10.6895	10.555	10.4389		9.7035	10.8878	10.9314	10.6071		10.3946	10.6	10.8889	10.3467		10.2837	11.0895	10.4448	11.197		10.8438	10.9278	11.117	11.0147		10.7851	11.3598	11.1013	11.7657		9.82933	10.5685
891	eAry2_03188	Os10g0473950	4.28021	3.49379	3.26056	2.98104		2.66008	3.61512	3.15533	2.51325		3.90115	3.60097	3.60976	2.47912		4.12926	3.77255	3.45681	1.89016		4.61531	3.65054	2.88597	2.83689		3.6538	4.05067	3.44607	1.97485		2.61977	2.37676	3.29695	2.30974		2.24089	2.90131	2.3227	3.39995		2.77017	4.30108	3.20465	2.74307		3.02999	3.74523
892	eAry1_04233	Os02g0196750	2.25733	1.97647	1.90087	1.92948		1.83933	1.97323	1.90527	1.90155		1.91466	1.93345	1.90388	1.92398		2.20554	1.98682	1.95625	1.88828		1.86497	2.0037	1.95471	1.93401		1.93824	1.99789	1.92479	1.96249		1.94288	1.91533	1.96191	1.99215		1.92444	1.93367	1.9098	1.99245		1.94632	1.89908	2.00571	1.91129		1.94054	1.93674
893	eAry1_26349	Os06g0551500	1.95353	1.97347	1.89844	2.7994		1.83872	1.9699	1.90184	1.89038		1.91202	1.91908	1.90115	1.9084		1.9857	1.98196	1.95385	1.88498		1.865	1.99833	1.95107	1.93147		1.93472	2.40175	1.92089	2.53064		1.94102	1.91229	1.96024	1.9882		1.92124	1.93111	1.90701	1.98996		1.94299	1.89664	2.00336	1.9083		1.93661	1.9337
894	eAry2_46555	Os01g0661000	7.48208	6.63564	7.36207	7.06674		7.00923	6.92922	7.71155	7.69599		7.03022	7.05147	7.39099	7.47816		6.68148	6.34637	7.09205	7.65211		6.9211	6.73539	7.57268	7.48997		6.98081	6.37291	7.21327	7.47393		8.38196	8.20638	8.49383	8.56004		8.42719	8.18176	8.65578	8.08146		8.39573	7.783	8.3073	8.05449		8.14464	7.82641
895	44k_5351	Os11g0481500	6.52509	9.40295	8.64789	8.14664		6.32996	9.4694	8.54751	8.09664		7.4168	9.7482	9.34106	8.56594		7.02702	9.65869	8.99969	8.02459		6.74152	9.37629	8.68958	8.1984		7.73497	9.77476	9.52636	8.18161		8.73718	9.63978	9.40344	9.17679		8.98849	9.48572	9.45338	9.05009		9.10248	9.68387	9.75691	9.40028		8.89449	9.72413
896	44k_42997	Os08g0369000	5.97783	6.14212	5.98145	6.04038		5.86321	6.43026	5.85001	6.11559		5.38455	5.78825	5.43581	6.28309		5.92736	5.94906	5.9483	6.0498		6.04687	5.84486	6.03777	6.17668		5.76207	6.07103	5.50947	6.11095		6.46894	6.11456	6.41354	6.38637		6.21015	6.53274	6.06206	5.85558		6.10225	6.59249	6.03677	5.44508		6.12681	6.26303
897	44k_39423	Os01g0359800	1.92842	1.95205	1.88268	1.91028		1.83449	1.94717	2.11722	2.13124		1.89463	1.90345	2.08967	1.90164		1.95844	1.95182	1.93766	2.20249		1.86496	1.96369	1.92781	1.91475		1.91204	1.97436	1.89674	1.94375		2.55702	2.1754	2.00632	2.86824		3.29114	2.66304	2.39298	2.23901		2.80972	3.60239	1.98764	3.50826		3.58028	1.92474
898	eAry2_24444	Os08g0552666	1.92225	1.94507	1.89979	2.39753		1.83335	1.94107	1.87498	2.26057		1.89005	1.87712	2.04668	2.30527		1.95114	2.90215	2.16308	1.85907		1.86492	1.95571	2.35066	2.3358		1.90612	2.76524	1.89139	1.94706		2.05418	1.88577	1.97842	1.95734		2.30836	1.90875	1.88346	1.96902		1.99286	2.53083	1.98296	1.88355		1.90481	1.90829
899	eAry2_36534	Os03g0722100	10.6236	10.5553	10.5956	10.676		10.599	10.5738	10.5771	10.7407		10.4136	10.5831	10.5865	10.7504		10.5607	10.6662	10.7438	10.8106		10.5844	10.7203	10.677	10.743		10.5345	10.6152	10.6018	10.7039		10.7242	10.6278	10.6939	10.7915		10.6882	10.654	10.6645	10.7061		10.6219	10.2794	10.7099	10.9964		10.8737	10.6831
900	44k_6654	Os04g0418800	3.16329	5.13244	1.8738	1.89706		5.19373	6.71412	4.22473	1.86574		5.28833	8.58477	5.78538	2.24958		3.81596	2.05006	4.29132	1.8497		4.72659	5.15954	2.99855	4.05694		5.09188	4.154	1.87353	4.40874		2.49557	4.28357	1.94142	1.99527		3.01148	2.56747	1.87649	4.65313		2.52302	5.60328	1.9899	4.39172		2.78718	3.17181
901	maskBest_08055	Os03g0823750	2.31889	2.58754	2.36563	2.52968		1.82309	1.92681	1.86266	2.09068		1.8681	1.8817	1.86635	2.34448		2.76267	1.9297	2.51918	2.18625		2.42269	1.93863	1.9039	2.52765		2.66988	1.95383	1.87958	2.38029		3.18271	2.55533	1.93846	2.57914		2.13339	2.63955	1.87189	2.50541		1.87318	1.86524	2.20507	2.62452		1.91116	1.92204
902	eAry1_42030	Os01g0273200	4.03102	2.20016	2.71705	3.10068		2.86303	2.68582	3.86795	3.80483		2.07339	2.2107	2.1973	3.73948		2.63289	2.50232	2.38868	3.99137		1.91682	2.12268	1.9022	3.21539		2.69663	2.62997	2.76804	2.99065		3.03765	3.42115	2.20165	3.57847		3.27789	2.32906	2.92736	2.88179		3.26137	3.65523	1.97061	2.66944		3.64207	2.03002
903	eAry1_20067	Os05g0487600	7.76941	7.43442	7.57427	7.72801		7.71814	7.45817	7.72915	7.73213		7.52612	7.35298	7.51202	7.47251		7.73579	7.55252	7.44421	7.82595		7.65693	7.47539	7.6767	7.46568		7.52892	7.24229	7.69433	7.42873		7.22459	7.19099	7.20778	7.86514		7.12253	6.95841	7.44202	7.59059		7.26127	6.99096	7.20786	8.06689		7.05473	6.96387
904	eAry2_42320	Os07g0601000	11.0383	12.4994	12.3812	11.512		11.1858	12.5352	12.483	11.5963		10.948	12.5418	12.559	11.7744		11.218	12.5237	12.731	11.5871		11.0672	12.5953	12.6327	11.9832		11.1649	12.5199	12.4314	11.971		12.6895	12.8036	12.9747	12.6776		12.7347	12.7022	12.9293	12.5246		12.5971	12.483	12.9946	12.3182		12.7117	12.8425
905	44k_29441	Os09g0458000	1.89716	1.92066	1.85983	1.88269		1.82803	1.91435	1.85372	1.8514		1.87018	1.86968	1.85636	1.87543		1.92114	1.91528	1.91494	1.8352		1.86418	1.92368	1.89599	1.88839		1.87947	1.93948	1.8686	1.91828		1.91014	1.86119	1.93144	1.93163		1.87253	1.89227	1.86127	1.95075		1.88744	1.85588	1.96559	1.86106		1.87535	1.88566
906	eAry2_12589	Os06g0667200	1.8951	1.91867	1.85821	1.88094		1.82752	1.9121	1.8519	1.84979		1.86858	1.8677	1.85453	1.87361		1.9188	1.91278	1.91355	1.83297		1.86401	1.92083	1.89388	1.88665		1.87718	1.93689	1.86654	1.9164		1.90878	1.85923	1.93079	1.9295		1.87064	1.89099	1.98694	1.94934		1.88522	1.85413	1.96291	1.85895		1.87331	1.88395
907	eAry1_26610	Os03g0313800	10.2551	10.6481	9.38254	10.2242		10.3741	10.4254	9.38004	10.2757		10.0241	10.6173	9.71769	10.4038		10.1412	10.6327	9.66746	10.3582		10.4529	10.7899	9.70825	10.1953		10.1074	10.8378	9.84643	10.4561		8.67039	8.30088	8.51856	8.3831		8.24403	8.49044	8.508	8.18109		8.07998	8.10718	8.59396	8.11806		8.71611	8.24952
908	eAry1_06235	Os04g0619900	1.88952	1.91333	1.85372	1.87913		1.82614	1.90585	1.8469	2.19769		2.16471	1.84624	1.84955	1.85599		1.9127	1.90554	1.90962	1.82654		1.86359	1.9126	1.88757	1.88165		1.87514	2.61795	1.8643	2.50769		2.25211	1.85808	1.93036	1.92354		2.47275	1.88784	2.35878	1.94563		1.87917	1.84926	1.95976	1.85322		1.87546	1.87907
909	eAry1_10064	Os05g0289150	2.29521	1.91178	1.85229	1.87402		1.82562	1.90395	1.84532	1.84388		1.93366	1.86005	1.84804	1.8646		1.92467	1.90328	1.90842	2.14905		1.86333	1.90999	1.88554	1.88051		1.86958	1.92644	1.85889	2.08385		1.90351	1.85162	1.925	1.92178		1.86383	1.88699	1.85196	1.94464		1.87737	1.84772	1.95841	1.85145		1.86634	1.87748
910	eAry2_28887	Os07g0530300	11.0433	10.8337	11.0571	11.1287		10.947	10.8488	11.0642	10.9104		11.0026	10.6882	11.0664	10.8139		11.1154	10.7874	10.9668	11.0668		11.0222	10.7516	10.9436	11.0566		10.9462	10.8929	11.0039	10.9499		10.6774	10.6758	10.7319	10.879		10.5194	10.7089	10.4876	10.8157		10.6264	10.9519	10.6882	10.5343		10.707	10.7386
911	eAry2_10268	Os01g0715400	5.49726	3.74907	4.59578	4.84373		5.2249	4.07357	4.11621	4.19632		5.25034	3.33016	4.05835	4.55243		6.24275	4.08634	4.20594	5.19374		6.39593	4.27397	4.53796	5.1069		5.46327	5.05719	4.0424	4.59983		6.90899	6.43659	6.87558	6.58462		6.82644	6.84742	6.64034	6.59017		6.80875	6.54285	6.86604	6.23652		7.07327	7.12329
912	eAry1_41684	Os02g0600500	1.88201	1.90676	1.84711	1.86828		1.82365	1.89732	1.8397	1.83961		1.85894	1.85344	1.88801	1.86161		1.90527	1.89509	1.90463	1.81757		1.86215	1.90052	1.87826	1.875		1.86188	1.9169	1.85198	1.90425		2.45576	1.84521	1.92042	1.91528		1.85822	1.88466	1.84546	1.94127		1.87116	1.84211	1.95366	1.84496		1.87244	1.87256
913	eAry1_01760	Os01g0753100	11.3334	10.9138	10.9902	11.1945		11.337	10.8369	11.1631	11.19		11.4343	10.8258	10.9064	11.116		11.5412	10.7776	11.0587	11.2202		11.4089	10.8102	11.1445	11.2122		11.4088	10.731	10.9347	11.2388		10.3962	9.56337	10.1188	10.6116		10.3778	9.54311	10.045	10.4301		10.3171	9.35957	10.1803	9.95643		10.4585	9.62119
914	eAry2_33041	Os06g0225900	7.63434	7.18273	7.18124	7.03793		7.07785	7.48173	7.17158	7.05696		7.54007	7.56397	7.21235	7.06914		7.29607	7.29304	7.09921	6.98751		7.67319	7.28001	6.77858	7.10736		7.06779	7.34332	7.62831	6.98524		8.23504	8.27802	8.13434	8.07841		8.37537	8.1555	7.9075	7.83673		8.68831	9.28015	8.13699	7.90568		8.89708	8.38505
915	eAry2_28038	Os07g0511400	1.87874	1.90434	1.84373	1.86478		1.82221	1.89345	1.83618	1.83754		1.85699	6.27308	1.8398	1.85824		1.90257	1.88996	1.90265	1.81354		1.86105	1.89459	1.87348	1.87213		1.85786	2.00839	1.8478	1.90115		1.89521	1.84123	1.91739	1.91141		1.84515	1.88398	1.84109	1.93983		1.86763	1.83854	1.95084	1.8409		1.8582	1.87
916	eAry2_00088	Os02g0688000	2.78845	3.98675	2.48293	2.0783		2.17017	4.27416	2.41653	1.83512		3.1424	3.00845	2.5324	1.84406		3.50783	3.23109	3.54227	1.81147		2.96056	3.39698	2.47448	1.87069		2.4853	3.31527	2.76399	2.4506		2.29565	3.14961	3.11333	1.92934		1.84001	2.98899	2.49792	2.8646		2.45719	3.06934	4.04536	2.88336		2.2252	3.2029
917	eAry2_14905	Os02g0716800	4.12369	3.97227	4.95042	3.70774		6.41969	5.81386	6.7618	4.6914		7.08998	7.68481	4.61541	5.74774		6.1421	3.0712	5.67684	4.62062		5.1658	4.58254	6.60588	6.06387		6.86109	3.59767	1.83412	6.48766		5.28722	4.91735	5.59128	3.76223		4.66911	4.61142	4.53068	7.38788		6.16907	5.42709	4.82365	5.53541		4.02345	6.30266
918	eAry1_15308	Os01g0822200	8.28798	8.48852	8.47393	8.61292		8.35246	8.39675	8.4634	8.5214		8.38991	8.55128	8.45383	8.51719		8.50224	8.40611	8.33445	8.32735		8.32173	8.37383	8.43882	8.37393		8.23441	8.50381	8.17378	8.37515		7.50583	7.34644	7.65551	8.15955		7.7297	7.11927	7.83126	8.0456		7.68548	7.67581	7.9214	8.31169		7.54329	7.48994
919	eAry1_05485	Os02g0131100	12.0472	11.7516	11.9012	12.271		12.1054	11.7675	11.8158	12.3753		11.8396	11.6357	11.5764	12.1922		11.7848	11.9243	11.7476	12.2827		11.7437	11.8287	11.7878	12.3184		11.8715	11.7457	11.6538	12.049		11.5294	11.4088	11.3245	11.4155		11.4874	11.3413	11.3564	11.0596		11.2307	10.7354	11.1712	10.9433		11.1328	11.1596
920	eAry2_27275	Os01g0899500	6.58931	7.00766	6.83164	6.92932		6.66097	7.20161	7.01024	6.81938		7.19103	7.2226	6.6119	6.66331		7.89271	6.12479	7.1033	6.80445		6.46185	6.57917	7.12947	6.88179		7.82861	6.30535	6.50509	6.95106		6.89636	6.37102	6.38808	6.20605		6.92058	6.58635	6.23041	6.50659		7.58547	6.7325	6.42791	6.1515		6.45539	7.28735
921	eAry1_22489	Os12g0511000	11.2683	10.803	10.6538	10.8779		11.3978	10.6435	10.801	10.852		10.9123	10.676	10.5448	10.8283		11.2836	10.8486	10.7286	11.0496		11.1354	11.0352	10.8299	10.8602		10.8639	10.5476	10.6841	10.8321		9.42239	8.56984	8.73706	9.82266		9.59079	8.64161	8.94827	9.40325		9.57663	8.37666	8.82987	9.1833		9.42025	8.34182
922	44k_32718	Os01g0200700	16.2696	15.774	16.5308	16.0679		16.164	15.7271	15.7421	15.9966		15.9723	15.7091	15.6475	16.1696		15.4689	16.2547	16.1399	16.0133		16.1474	16.1884	16.0696	15.9183		16.0233	16.6242	16.3642	15.6802		16.0188	16.1654	15.9485	16.1512		16.3148	16.3768	16.1849	15.9426		16.1169	15.6611	16.3181	16.2514		16.3247	15.5548
923	eAry2_18716	Os04g0447500	7.82463	7.63884	8.02977	7.70134		7.63794	7.83958	7.87868	7.49661		7.98484	7.84879	8.15179	7.44014		8.33874	7.45576	7.90989	7.80379		8.27829	7.38936	7.76429	7.71828		8.10405	7.7331	8.17693	7.65452		8.83867	8.96073	8.99944	8.85599		9.03692	8.77518	8.67939	8.34976		9.16177	9.47344	9.1092	8.08131		9.2528	9.45448
924	maskBest_00303	Os09g0129450	1.83959	1.9431	2.22453	1.85926		1.81637	1.88924	1.82952	1.84013		2.00403	1.84003	1.8381	1.85239		3.09351	1.87949	1.90343	2.25825		1.85392	1.91379	1.86211	1.87087		1.85425	1.95441	1.83951	1.89838		2.227	1.81975	1.90998	1.90544		1.83541	2.22705	1.82889	1.94422		1.8642	2.37305	1.94797	1.83442		1.86283	2.32692
925	eAry2_49287	Os12g0606900	8.12857	7.88259	8.34169	8.41669		8.13261	7.94262	8.36938	8.65704		7.82565	7.72869	8.2241	8.61227		7.74768	8.05239	8.15482	8.4544		7.81938	8.01106	8.3575	8.43944		7.72026	7.99452	8.39466	8.29063		8.41157	8.33311	8.62601	8.64972		8.43855	8.53332	8.69913	8.51832		8.2856	8.00191	8.65088	8.49519		8.30018	8.3404
926	eAry1_16722	Os10g0187500	8.61318	8.75065	8.76644	8.66446		8.51311	8.94598	8.71013	8.68937		8.49118	8.66926	8.57066	8.88055		8.33451	8.64802	8.4262	8.55994		8.3974	8.7099	8.3976	8.73443		8.30118	8.76503	8.58647	8.73793		9.0528	9.20003	9.1408	8.73284		8.95542	9.24646	8.91894	8.88386		9.17401	9.33178	9.02826	8.61831		8.75951	9.48841
927	eAry1_31182	Os12g0410150	7.28607	7.0254	7.15214	7.25586		7.09784	7.05352	7.13944	7.11331		6.90144	6.63234	7.14098	7.10291		6.78571	7.21608	7.16674	6.99874		7.24829	7.15638	7.12606	7.37155		6.6588	7.29638	7.62252	7.27075		7.59352	7.70462	8.20267	8.12409		7.57092	7.79028	8.17539	8.05108		7.52169	7.38284	8.25522	8.14214		7.80401	7.76151
928	eAry2_42558	Os01g0210300	1.88023	1.9119	1.83659	1.86334		1.8143	1.88471	2.1909	2.148		1.86495	1.864	1.84231	2.18196		1.91441	2.80246	1.91044	2.47611		1.85047	3.02728	2.38424	2.35604		1.85486	1.89237	2.02742	1.90684		1.87542	2.21904	2.04113	1.90711		1.9798	2.06324	2.72908	1.94984		1.86733	1.97147	1.95014	2.28594		2.31558	3.02871
929	maskBest_02532	Os07g0682850	1.88148	1.9148	1.8361	1.86134		1.81376	1.89398	1.83217	1.8467		1.86664	1.84262	1.84283	1.85406		1.91686	1.88062	1.90842	1.81555		1.84951	1.88456	1.86186	1.8749		1.85584	1.89146	1.8411	1.90235		1.88082	1.83575	1.90968	1.90779		1.85136	1.90001	1.8569	1.95158		1.86849	1.83196	1.95093	1.83729		1.88419	1.87763
930	eAry1_49524	Os04g0479200	8.74504	8.60054	8.71163	8.8204		8.64201	8.64616	8.68578	8.53732		9.23444	8.8208	9.03547	8.56114		9.35608	8.39955	8.82568	8.77802		8.9101	8.62751	8.60157	8.76741		9.2343	8.66103	8.6538	9.08469		8.19427	8.59979	8.29682	8.64708		8.20147	8.37759	8.17692	8.89978		8.71731	9.0217	8.55934	9.1761		8.50749	9.0294
931	44k_6424	Os03g0192000	9.12991	8.61888	8.97814	8.94773		9.01328	8.66689	8.93772	8.81064		9.13295	8.43166	9.15627	8.89456		9.09855	8.68411	9.12816	9.07232		9.12412	8.59	8.96324	8.96237		9.02496	8.80471	9.18186	9.09531		9.32653	9.0978	9.62804	9.71277		9.38989	9.14165	9.52814	9.57149		9.38688	9.09452	9.47456	9.55894		9.50344	9.02237
932	eAry2_36372	Os07g0554501	1.88995	1.92712	1.83818	1.86614		1.8109	1.90279	1.83684	1.85651		1.87707	1.83048	1.85102	1.85856		1.93303	1.88535	1.91655	1.8245		1.84414	1.89033	1.86471	2.38079		1.86287	2.58712	1.84593	1.9099		1.8789	1.84067	1.91071	1.91321		1.85583	1.91177	1.82791	1.96272		1.87689	1.88323	1.95659	1.84387		1.86634	1.88829
933	44k_7157	Os03g0748200	10.4147	10.4763	10.1816	10.1468		10.1988	10.4205	10.2318	10.4255		10.0613	10.355	10.1981	10.2872		10.06	10.5343	10.2119	10.2885		10.0663	10.5326	10.1707	10.1848		10.0219	10.2949	10.2847	10.1294		10.0173	10.0541	9.30258	9.96055		10.0507	9.81084	9.54693	9.86982		10.0464	9.97176	9.7268	9.9964		10.0531	9.83197
934	eAry2_12753	Os05g0574600	8.19734	8.01997	7.99648	7.70177		8.47103	7.65033	8.34787	7.81521		8.26554	7.4459	8.3251	7.92007		8.20723	7.91378	8.08981	7.95275		7.85131	7.89487	8.17989	8.12145		8.22728	7.41907	7.52842	8.46994		6.8993	6.14344	7.08708	7.87648		6.81428	5.81213	6.79773	7.54513		6.75155	5.98713	6.44502	8.02015		6.4577	5.98979
935	maskBest_06305	Os01g0685800	12.1257	12.2459	12.0438	11.9843		12.0497	12.251	12.2012	12.0676		12.3423	12.3568	12.1859	12.0407		12.2786	12.1539	12.0133	12.1233		12.2757	12.0625	12.0492	12.1685		12.2871	12.2455	12.1452	12.2448		12.3307	12.3052	12.4114	12.4268		12.3621	12.4304	12.2536	12.502		12.5619	12.6897	12.4747	12.2967		12.5913	12.551
936	eAry2_02994	Os07g0175700	1.89407	1.94825	1.84352	1.87688		1.80741	2.35644	1.84596	2.06039		2.31027	1.85729	1.86554	1.8674		2.39352	1.89598	1.93247	1.842		1.8369	1.90768	2.21303	2.33046		1.9089	1.89757	1.85584	1.92325		2.28887	1.85081	1.98089	1.94053		1.86465	2.152	1.832	2.76949		1.89294	2.45702	2.18881	1.8564		1.8877	1.90678
937	44k_9421	Os03g0170500	12.3623	12.5819	12.2978	12.1611		12.2695	12.3072	12.4525	12.1778		12.539	12.5604	12.4452	12.1904		12.8457	12.5238	12.4863	12.3016		12.4804	12.6456	12.6199	12.2685		12.6454	12.5937	12.3212	12.4834		11.128	10.8345	11.0598	11.2766		11.1733	10.838	10.9011	11.0563		11.1343	10.6925	11.0963	10.3108		11.1909	11.3063
938	eAry2_12052	Os02g0304800	7.36444	6.21795	7.1237	7.1578		6.56831	6.50015	6.98711	7.21758		6.39212	6.53726	6.89699	7.05036		6.51282	7.03044	7.04747	7.21211		6.83546	6.85044	6.82436	7.07339		6.1426	6.74572	7.29299	6.848		7.43236	6.91658	7.35254	7.54576		7.49057	7.05086	7.48306	7.12223		7.28832	6.62183	7.22154	7.16595		7.50792	6.90237
939	44k_38816	Os01g0971900	6.65226	5.8975	6.46943	6.48383		5.95788	6.15112	6.08117	6.39521		5.91868	5.73181	6.1855	6.43081		5.62196	6.00044	5.85374	6.48876		5.98266	5.85298	5.7286	6.08074		6.05949	5.83144	6.33879	5.98191		8.82116	8.91735	8.48548	8.59483		8.51944	8.9112	8.51833	8.23708		8.7655	9.00143	8.48592	8.3697		8.92742	8.74783
940	eAry2_07768	Os03g0736600	13.7884	13.8148	13.3558	13.504		13.5145	13.9361	13.7164	13.2613		14.1272	14.0271	13.9457	13.4447		14.4041	13.7617	13.6776	13.6627		13.8858	13.7026	13.5402	13.5346		14.1606	13.8933	13.8239	13.7967		13.0821	13.2959	13.0476	13.1332		13.1535	13.1174	13.1628	12.7354		13.6409	13.6101	13.4869	12.5547		13.4712	13.4594
941	44k_34199	Os07g0597100	10.3396	9.91088	10.0927	10.2051		9.87809	9.84522	10.057	10.2339		9.61962	9.63079	10.0265	10.2614		10.11	10.1689	9.98601	10.3754		10.0337	10.1118	10.0588	9.97041		10.0021	9.94811	10.0901	9.96477		10.0048	9.91179	9.81226	10.1388		10.1138	9.9187	10.1549	9.99228		9.96665	9.44018	10.0657	10.3349		10.2243	9.67036
942	eAry2_11931	Os05g0560300	9.91228	9.47508	9.65253	10.0105		9.65086	9.56353	9.53615	9.97979		9.56042	9.44992	9.35435	10.0489		9.61761	9.47944	9.64329	10.1447		9.42937	9.55459	9.64409	10.0609		9.65412	9.49836	9.65364	9.96243		8.96245	8.9893	8.90584	9.11236		8.9602	9.18774	9.11414	9.23961		8.97563	9.02568	8.78766	9.1999		8.74106	8.83841
943	eAry2_04747	Os02g0159700	7.71968	7.08529	4.5049	5.58606		7.82254	7.15703	5.34399	5.93193		8.23415	7.15515	5.34855	6.55994		8.60155	7.09434	4.66465	6.7057		7.17622	7.43503	4.64753	7.04251		8.15387	6.86021	4.86335	7.8858		6.24198	8.5115	5.53358	4.75276		6.94396	8.24086	5.88125	5.33476		6.78769	8.72404	5.14822	5.70103		5.96273	8.89791
944	eAry2_06663	Os11g0157300	9.2278	8.96244	9.04028	9.35995		8.93929	9.24483	9.24393	9.29398		9.18029	9.05984	9.06483	9.39782		8.9308	8.95727	9.07673	9.37534		8.83763	8.98061	9.1199	9.53854		9.06176	9.14545	8.83307	9.4977		9.14483	9.15523	8.89223	8.9151		9.16164	9.24756	9.06859	8.96375		9.36966	9.01793	9.27062	9.10238		9.1385	9.25037
945	eAry1_42934	Os12g0206100	2.23507	2.16316	2.23686	2.12757		1.87661	2.34425	2.07226	2.10008		2.0677	2.12777	2.04818	2.13807		2.26572	2.28351	2.09639	2.23292		1.88949	2.36111	2.18611	2.30015		2.19302	2.28186	2.17845	2.12059		2.42918	2.07857	2.08219	2.30802		2.10925	2.0795	2.08315	2.16468		2.12881	2.42897	2.18895	2.12006		2.18872	2.10681
946	eAry1_07308	Os12g0411400	10.4207	10.821	10.621	10.5255		10.339	10.5252	10.5627	10.2056		10.6374	10.7222	10.9922	10.1631		10.8296	10.8624	10.8475	10.1788		10.7888	10.6533	10.7805	10.3313		10.7804	10.7457	10.9208	10.4408		10.2323	10.1555	10.3989	10.1088		10.2093	10.3533	10.3399	10.0286		10.2538	10.4227	10.788	10.116		10.3173	10.7016
947	eAry1_03002	Os05g0482600	10.7237	11.1657	10.8765	10.9993		10.91	11.2154	11.1013	11.3226		10.6237	11.1729	10.6475	11.341		10.3438	11.1322	10.8187	11.0431		10.3285	11.2744	10.9493	11.0214		10.4939	11.0414	10.7669	11.0787		10.8631	11.2672	11.0182	11.1369		11.0538	11.3191	11.2202	11.081		10.9443	11.373	10.9385	10.8532		10.736	10.8754
948	eAry2_16054	Os01g0798600	8.18184	6.5816	6.72601	7.78926		7.71581	6.42873	6.9088	7.92245		7.27147	6.31666	6.59162	7.66993		7.23336	6.50969	6.72592	7.93609		7.51444	6.3998	6.86004	7.72282		7.57343	6.02826	6.38026	7.64988		8.3428	8.55756	7.70936	7.34383		8.82286	9.03309	7.65319	6.7853		8.51389	8.34007	7.62841	6.54112		8.59833	8.83183
949	eAry2_23726	Os07g0205350	2.22457	2.15745	2.02531	2.08969		1.87697	2.16575	2.06848	2.09282		2.0629	2.1231	2.04351	2.12654		2.25431	2.48901	2.09055	2.72439		1.88619	2.49026	2.17412	2.06057		2.18469	2.19232	2.16864	2.11316		2.06648	2.07334	2.07633	2.34147		2.47625	2.07545	2.07543	2.15443		2.1326	2.01905	2.17892	2.11108		2.17612	2.09979
950	eAry2_13067	Os02g0282000	6.84723	6.06012	9.11451	9.39612		7.61785	6.47841	4.99666	8.65467		6.06892	5.15518	5.98499	8.85604		3.85109	5.89925	7.33195	8.03523		5.21507	4.94169	6.70075	7.45886		4.1557	4.84464	6.01388	6.08279		6.86018	6.55534	6.89699	7.07853		6.93723	6.72991	7.65881	9.26735		5.38001	6.21816	7.10571	9.05327		5.87821	4.27503
951	eAry2_35289	Os01g0589700	7.81958	7.62363	7.66145	7.82917		7.47437	7.65371	7.55593	7.96123		7.80567	7.36063	7.71087	7.99942		7.657	7.61393	7.41507	7.95597		7.25539	7.56458	7.53897	7.96946		7.50398	7.23114	7.25581	7.76207		7.71654	7.38123	7.40195	7.32696		7.46855	7.33723	7.58217	7.45665		7.39698	7.25496	7.30509	7.46526		7.41303	6.83
952	eAry1_35201	Os03g0153000	8.86605	8.99583	9.11398	9.11262		8.53762	8.73933	9.26169	9.08006		8.78819	8.68247	8.9222	8.97718		8.50328	8.80923	8.99302	8.98531		8.59812	8.64631	8.98696	8.87184		8.41156	8.79949	8.8588	8.67096		8.78194	8.56182	9.02433	9.30794		8.54786	8.65528	9.01777	9.37313		8.41543	8.71779	8.93015	9.26082		8.56434	8.27526
953	eAry1_16769	Os04g0113100	5.31404	5.94466	5.58777	6.34155		6.03416	5.9889	5.23845	6.04177		5.56137	5.97324	5.59954	6.25732		5.42099	6.16373	5.474	6.21503		5.63571	6.41581	5.26606	6.02948		5.24594	6.21708	5.52959	5.88221		5.69783	5.73638	5.11792	5.64281		5.48395	5.34805	5.31525	5.1468		5.43571	5.87012	5.20232	5.88239		5.51431	5.42049
954	44k_30887	Os04g0660400	11.353	11.2025	11.1938	11.3128		11.3207	11.2308	11.1634	11.446		11.2475	11.3652	11.2674	11.4804		11.0912	11.409	11.1531	11.4181		11.1986	11.4541	11.2564	11.4144		11.3043	11.3711	11.4011	11.432		11.4915	11.7649	11.3935	11.4703		11.7116	11.8028	11.6826	11.61		11.4546	11.4935	11.5325	12.1456		11.6139	11.3805
955	eAry1_13037	Os06g0693100	9.45538	9.43252	9.58935	9.37792		9.06782	9.23254	9.91471	9.58199		9.17492	9.41419	9.52758	9.5468		9.68196	9.81529	9.84402	9.75301		9.33114	9.65046	10.0883	9.81138		9.80006	9.21564	9.85782	9.80525		8.83198	8.48921	9.04235	9.50362		8.85017	7.95582	8.92488	9.07761		9.07575	7.68489	9.00145	8.95698		9.32456	9.35439
956	eAry2_21405	Os05g0495300	11.646	10.8115	10.6636	11.1935		11.6783	10.7081	10.6738	11.0368		11.3367	11.0087	10.7173	11.0227		11.5011	11.1632	10.8343	11.2801		11.5502	11.0619	10.7518	10.9587		11.5981	10.7481	10.8161	10.8912		10.0744	10.0988	9.5098	10.1454		10.129	9.92203	9.91889	9.93649		10.0729	9.77847	10.0036	10.7702		10.3953	9.86299
957	eAry2_44554	Os11g0516800	2.18383	2.13484	4.43992	2.32531		1.83942	2.64134	3.15647	3.53457		2.04449	2.07205	2.02898	3.59269		2.21346	2.24176	2.07468	3.44322		3.08663	3.32625	2.79417	2.74146		2.15064	3.55461	3.24159	3.77407		2.15686	2.05341	2.40532	2.26136		2.42082	2.05828	2.71565	3.25758		2.23957	2.26267	3.61981	2.98339		2.14804	2.07602
958	eAry1_03917	Os01g0585600	11.557	11.3133	11.3526	11.6833		11.4909	11.2812	11.5523	11.8514		11.2428	11.348	11.2704	11.797		11.2869	11.19	11.2737	11.7171		11.0987	11.2383	11.5726	11.614		11.2968	11.0552	11.1804	11.6189		11.1864	11.1157	11.1149	11.2077		11.2852	11.0732	11.2319	11.1757		11.2134	10.9031	11.0011	11.2134		11.0181	10.8358
959	maskBest_00214	Os05g0155050	2.17415	3.05542	2.99359	3.49648		1.85166	3.57483	2.04645	2.05245		2.69391	2.57842	3.08537	2.07998		2.2042	2.23477	4.11901	2.19743		3.31878	2.93696	2.11742	2.98675		2.15662	3.61558	2.28935	2.23353		2.2623	2.20146	2.67578	2.23908		2.07675	2.3104	2.07289	2.58151		2.09923	3.41583	2.3862	2.06204		2.14342	2.18875
960	eAry2_00270	Os11g0619651	2.15134	2.12691	2.00399	2.05871		1.87301	2.12933	2.19227	2.05777		2.03835	2.09101	2.01971	2.07995		2.61679	2.22958	2.06451	2.06953		1.87651	2.27693	2.12553	2.90707		2.13887	2.16018	2.11996	2.08178		2.04247	2.03243	2.0521	2.22154		2.07396	2.05216	2.04331	2.11779		2.09608	2.00008	2.13943	2.06769		2.13439	2.57753
961	maskBest_01378	Os09g0557200	2.16509	2.12384	2.8366	2.22707		1.83713	2.98988	2.04198	2.05325		2.02736	2.6556	2.02191	2.07638		2.19576	2.2247	2.20093	2.06685		3.11382	3.82692	3.33616	2.24427		2.85147	2.96541	3.65707	2.07923		2.04026	2.04389	2.05027	2.21606		2.71021	2.04949	2.04085	2.11501		2.09308	2.05579	2.13599	2.06445		2.13019	2.06596
962	44k_7814	Os03g0219800	7.9903	7.87683	8.23027	8.34292		7.69672	7.812	7.79416	8.40245		7.42256	7.55703	7.80997	8.32243		7.39481	7.93789	7.87629	8.27601		7.52352	7.67392	7.94398	8.13777		7.23785	7.77363	7.93128	7.95428		8.15291	8.01841	8.29367	8.22804		8.17626	8.15608	8.31402	8.10828		7.84855	7.90555	7.9433	8.0846		7.828	7.83351
963	eAry2_16132	Os05g0534500	2.15026	2.26276	1.99647	2.0484		2.14601	2.41199	2.4992	2.04543		2.02246	2.23187	2.56591	2.0659		2.18186	2.21007	2.05897	2.05683		1.88598	2.25658	2.63072	2.02884		2.66009	2.1554	2.37946	2.0715		2.02686	2.09311	2.04438	2.19963		2.06174	2.0431	2.03297	2.10652		2.65376	1.99261	2.12711	2.05438		2.5648	2.05971
964	44k_7668	Os03g0816400	5.40966	4.92993	4.66663	5.29428		5.25783	5.31062	5.18097	4.7924		5.69168	5.21434	5.19008	4.43174		5.63938	4.95968	5.27707	4.92589		5.52863	5.19483	4.81886	5.26593		5.84724	5.55288	5.26733	5.335		6.98055	6.69835	6.71746	6.56565		6.87863	6.87559	6.58207	6.45509		7.12331	7.49473	6.88626	6.55		7.4979	6.95597
965	eAry1_01993	Os01g0101700	12.5599	12.5989	12.8664	12.7274		12.3988	12.4932	12.4834	12.7683		11.9307	12.1483	12.7908	12.7501		12.0559	12.9132	12.9361	12.6909		12.4327	12.8919	12.8134	12.5901		12.0177	12.9126	13.0253	12.4906		9.58032	9.13344	9.89448	10.0722		9.49512	9.31378	9.93695	9.53027		9.26422	8.67837	9.77627	9.34425		9.48197	8.63801
966	eAry2_23493	Os08g0366425	2.12024	2.09489	1.98305	2.36393		1.86768	2.09539	2.01858	2.02191		2.01517	2.05836	1.99735	2.04554		2.15303	2.17605	2.04175	2.03493		1.87224	2.21253	2.08857	2.01615		2.09438	2.12688	2.07636	2.05546		2.01943	2.01854	2.03227	2.16766		2.04143	2.02795	2.01674	2.08936		2.06282	1.97991	2.10851	2.03412		2.08769	2.04142
967	eAry1_29412	Os04g0221300	8.69412	8.57794	8.95653	8.72485		8.55218	8.63551	8.61505	8.82572		8.5382	8.59415	8.93171	8.78069		8.40548	8.58678	8.74334	8.54727		8.24412	8.6704	8.71003	8.61883		8.26507	8.65518	8.75732	8.55555		8.83598	8.85467	9.05433	8.96038		8.87435	8.88363	8.94117	9.02642		8.81898	8.84954	8.98239	9.19032		8.81588	8.62568
968	44k_28396	NA	2.11054	2.08791	1.97859	2.21891		1.86631	2.08824	2.01251	2.22343		2.01012	2.0519	1.99331	2.03898		2.14327	2.16408	2.03695	2.0274		1.87149	2.1998	2.08129	2.01174		2.08501	2.12022	2.31294	2.04993		2.01456	2.01252	2.02813	2.89605		2.03434	2.02265	2.01121	2.07246		2.06911	1.97543	2.1023	2.10108		2.07745	2.03582
969	maskBest_08318	Os11g0105300	2.10104	2.08077	3.31966	2.35246		1.8649	2.42947	4.68803	2.00837		2.00505	2.04491	4.00638	2.03261		2.13344	2.15196	2.16566	2.3901		1.87082	2.19231	2.07304	2.00783		2.07575	2.11283	3.54691	2.04443		3.15964	2.2402	4.26547	4.99325		2.51929	2.01694	3.94904	5.38189		2.68097	3.17074	4.06535	5.23827		3.52898	2.84947
970	44k_4291	Os06g0138000	11.2597	11.1811	11.0102	11.3107		11.1439	11.1452	10.9435	11.3313		10.9374	11.027	11.0857	11.3045		10.9743	11.2914	11.1478	11.34		11.0546	11.2786	11.1376	11.3169		10.9737	11.1397	11.1226	11.2799		10.9077	10.8151	10.7478	10.7457		10.9689	10.9419	10.8126	10.5396		10.831	10.643	10.7755	10.4608		10.8086	10.7297
971	eAry1_16425	Os01g0586200	2.08291	2.06636	1.9652	2.00852		1.86215	2.06654	1.99398	1.99846		1.99468	2.03099	1.97764	2.02006		2.11397	2.12821	2.02229	2.00348		1.8698	2.16282	2.0596	1.99838		2.05752	2.09767	2.04151	2.03342		2.00009	1.99442	2.01564	2.12662		2.01293	2.00633	1.99468	2.06659		2.0356	1.96195	2.08372	2.00659		2.04789	2.01877
972	eAry1_47376	Os04g0453450	4.30214	4.12506	4.05715	3.7777		3.62348	3.66278	3.21968	3.74226		3.03889	2.60043	2.59408	3.23505		3.81514	3.59159	3.00827	4.07007		3.93501	3.03184	2.58897	3.27145		2.07029	3.32829	4.70391	3.90244		4.24167	2.73048	3.60497	3.79236		3.89323	2.40856	4.08885	3.15519		3.24318	3.07101	4.06943	3.7017		4.26912	3.19722
973	eAry2_41972	Os12g0630800	2.07415	2.05901	1.96089	2.00288		1.86061	2.05956	1.98801	1.99228		7.76812	2.02411	1.97262	2.01231		2.10434	2.11674	2.0173	1.99412		1.86927	2.15111	2.05233	2.3715		3.82042	2.08994	2.03327	2.13393		1.99551	1.98865	2.01148	2.11879		2.00609	2.00095	1.9892	2.19653		2.02915	1.95763	2.07755	1.99492		2.03897	2.01311
974	eAry1_40430	Os01g0585650	3.03574	2.05562	1.95941	2.59549		1.84433	2.05209	2.66164	2.23213		1.97593	2.02067	1.97113	2.01063		2.14632	2.11146	2.01789	2.18627		2.55484	2.70827	2.55053	1.99189		3.02165	2.08603	2.35036	2.02526		1.99316	2.28689	2.01278	2.54318		2.67641	1.99829	2.44319	2.05225		2.36838	1.9555	2.07384	2.23745		2.03467	2.0216
975	eAry2_34913	Os01g0329000	9.50126	9.11641	8.42119	8.39242		9.33342	8.84314	9.04281	8.39987		9.58055	9.47685	9.13627	8.44052		10.0388	9.61616	9.24231	8.8221		9.53114	9.60522	9.22858	8.52844		10.2521	9.19046	9.33409	8.62677		7.84843	8.43458	7.82279	7.93714		8.45159	7.80381	8.13939	7.3741		8.75611	8.43562	8.05243	7.85217		8.64457	8.79071
976	eAry2_13244	Os03g0819700	7.21516	7.41632	6.97402	7.07416		7.36225	7.53684	7.05892	7.02551		7.32917	7.17746	6.76152	7.0411		7.06661	7.51277	7.02475	7.16078		6.70099	7.51603	7.11751	7.32544		6.86472	7.50244	6.92582	7.23073		6.924	6.82791	6.89464	6.86034		6.58752	6.94611	7.10799	6.87743		6.92425	6.97342	6.88278	6.69897		6.54092	7.07066
977	eAry2_14709	Os01g0686600	3.40426	4.1184	2.7848	2.16002		2.81647	3.75702	2.75423	2.76119		3.1222	3.97732	3.45171	1.9942		3.36558	4.04816	3.25706	2.19824		3.34979	3.88419	2.04625	2.48881		4.04556	3.27011	3.63033	2.01187		2.38385	2.69713	2.3346	2.10095		2.39229	2.39913	3.07897	2.65091		2.00342	2.85818	2.05948	2.25501		2.0228	3.75149
978	eAry2_21091	Os06g0493801	2.04397	2.03496	1.94569	2.19363		1.85528	2.0353	1.96789	2.15586		1.97084	2.00075	2.12131	1.97943		2.07139	2.08097	2.00042	1.9624		1.86796	2.10983	2.0274	2.04263		2.01982	2.06301	2.00464	2.50722		2.32274	2.06374	3.94801	2.76159		2.93038	2.13225	2.87385	3.07991		2.27704	3.09136	3.72398	3.42459		2.63543	2.70546
979	eAry2_24850	Os07g0676900	5.79841	6.92855	7.13486	4.87921		5.28667	5.85593	5.56227	4.31526		6.06566	7.02524	7.60353	4.73562		6.37169	6.77746	6.69689	5.26955		6.10793	7.51122	6.67013	4.28457		5.25637	8.20745	6.73541	4.02377		7.63817	7.60872	8.05857	6.96277		7.3881	7.56135	7.94702	8.6339		6.64644	7.65886	8.06115	8.84904		8.04416	6.77954
980	eAry2_13507	Os01g0277700	8.60969	8.98061	9.1437	8.90403		8.62638	8.97864	9.32759	8.82425		8.85941	9.06945	9.24123	8.93512		8.71808	9.16056	9.17263	9.00792		8.78018	9.227	9.2041	9.06483		8.97751	9.42073	9.16818	9.20366		8.94896	9.01224	9.41881	9.57727		8.99948	9.01893	9.39839	9.54007		9.11803	8.93404	9.46944	9.804		9.04847	9.086
981	eAry1_01371	Os09g0474100	6.65325	7.21673	7.60166	7.41347		6.27713	7.35257	7.15855	7.26442		6.38712	7.31036	8.1389	7.26237		6.47276	7.70298	7.81921	7.30451		7.05138	7.62004	7.54653	7.12843		6.58634	7.70734	8.12135	7.34148		6.70587	6.58022	7.51583	7.49036		6.85692	6.6987	7.53213	7.07331		6.97787	6.6849	8.0049	7.40178		6.95357	6.9385
982	44k_1112	Os05g0397300	9.71116	11.7637	11.0927	10.9183		10.0498	11.8682	10.7376	10.951		10.0552	11.5153	10.6283	11.0085		10.4295	11.3304	11.2282	10.2712		10.2991	11.2654	11.0663	10.8802		10.0181	11.1552	10.7041	10.4907		9.91008	10.1551	9.57615	8.80324		10.1894	10.4565	9.20445	8.89408		9.50344	9.28772	9.13251	8.09708		9.55906	10.1276
983	eAry2_27914	Os02g0717800	2.43461	2.01261	1.93025	1.96571		1.85005	2.0127	1.94715	1.94655		1.95049	1.97809	1.93715	1.96526		2.05857	2.04749	1.98418	1.93356		1.86727	2.07016	2.0016	2.05212		1.99017	2.0375	1.97794	1.99142		1.96646	1.95082	1.98343	2.04676		1.96437	1.96562	1.9473	2.02334		1.98619	1.92835	2.03662	1.94926		1.98684	1.97373
984	44k_43429	Os06g0636600	9.10954	8.61488	9.13902	8.71162		9.01672	8.67471	9.35324	8.83883		8.74408	8.70238	8.73981	8.73487		8.9378	8.43964	9.27437	9.00422		8.65257	8.33886	9.37745	8.7825		8.81804	7.98252	8.71749	8.55848		9.62105	9.72657	9.71494	9.49541		9.59252	9.57102	9.75445	9.38728		9.58824	9.51302	9.33419	9.42112		9.22036	9.31959
985	eAry2_14139	Os09g0458400	6.54034	5.47819	5.37064	6.06992		5.99942	5.46526	4.97107	5.66958		6.20863	5.00419	4.877	5.85384		6.37681	5.31912	5.21214	5.96798		6.30337	5.23876	5.35718	5.70275		5.77292	4.91767	5.50618	5.74983		6.21089	6.35436	5.7745	5.80492		5.88871	6.32009	5.55433	5.0961		5.98722	6.19082	5.46231	4.70178		6.23996	6.53355
986	44k_38357	Os01g0619000	10.8399	10.6498	10.6387	10.7576		10.7655	10.6599	10.7749	10.625		10.8226	10.575	10.701	10.5645		10.8151	10.6872	10.7127	10.7571		10.8045	10.6152	10.6874	10.6314		10.847	10.5818	10.7155	10.5605		10.726	10.7357	10.6278	10.6585		10.7228	10.6214	10.6061	10.6518		10.7324	10.8859	10.6023	10.7343		10.6884	10.7948
987	eAry2_45966	Os01g0693400	8.60471	10.344	9.67912	9.27113		9.14636	10.3724	8.71086	9.24901		9.0001	10.3338	9.46026	9.55913		8.33883	10.7281	9.32727	8.60781		8.82519	10.6275	9.33397	8.71101		8.71915	10.604	10.0876	8.67766		9.23192	9.94249	9.46422	8.87741		9.17618	10.008	9.71828	9.34917		9.16968	10.0236	9.44724	9.73973		9.41746	9.6168
988	44k_37244	Os12g0405700	12.7337	12.7303	12.4773	12.5193		12.5822	12.7405	12.6476	12.5059		12.8397	12.7505	12.6223	12.5372		12.5617	12.6777	12.5024	12.5713		12.6655	12.5035	12.4912	12.6303		12.6551	12.7112	12.6075	12.5613		12.8756	12.8874	12.9108	12.8233		12.8366	12.8788	12.8603	12.9511		12.9073	13.3252	12.8183	12.81		12.9506	12.7893
989	eAry1_42899	Os02g0776900	6.45764	3.48554	2.73296	4.31971		6.22259	3.16583	3.34821	4.69625		5.5947	4.48063	3.49212	4.39845		7.03497	4.58841	4.345	4.79681		6.81655	4.53618	3.35973	4.8273		5.48274	4.25386	4.71289	4.42135		5.41423	5.02846	5.01388	4.60898		5.1299	4.5734	4.64971	4.07905		5.44096	4.40981	5.07125	4.09168		6.06253	4.5255
990	44k_8720	Os12g0246700	2.44121	1.98301	1.90703	1.93866		2.1337	1.98062	2.30556	2.19167		1.92096	2.14277	1.91018	2.8368		2.01853	1.99821	1.96301	2.82569		1.87653	2.01609	2.30999	1.94049		1.9469	2.00994	1.93445	1.98234		2.02993	2.23562	2.10593	2.46471		2.60613	1.93769	2.40381	2.48874		2.27134	1.90485	2.01002	2.34388		2.86947	1.95646
991	eAry1_40159	Os09g0450700	10.6578	10.8889	10.7473	10.4164		10.1871	11.1094	10.8834	10.4331		10.5443	11.3038	11.0156	10.502		10.445	10.7262	10.7729	10.544		10.3483	10.5555	10.6474	10.5595		10.502	10.7805	10.938	10.4862		12.1427	12.5144	12.2239	11.9286		12.1779	12.301	12.0537	11.6792		12.3249	12.5467	12.0279	11.4272		12.3482	12.6829
992	eAry1_32608	Os03g0362200	7.42661	9.59083	8.33098	6.97179		7.33242	9.43072	7.72065	6.89347		6.76664	9.49905	8.86953	7.64433		7.54983	10.2636	9.4918	7.26689		7.69524	10.4599	9.03769	7.07439		7.39889	10.3406	9.49327	7.39561		10.3936	10.6435	10.5033	10.3376		10.5441	10.7403	10.7406	10.5124		10.3808	9.96344	10.8148	11.7069		10.7827	10.7579
993	eAry2_35870	Os04g0224200	5.22829	4.05891	4.17945	4.57384		4.03872	4.32108	3.77877	4.83427		5.09426	3.83413	3.81291	4.55654		5.06721	4.21214	2.5073	4.79475		4.19144	4.31771	3.67068	4.57816		5.04804	4.71844	3.74127	4.80762		5.18961	5.55853	4.61625	4.90438		5.3746	5.77555	4.55686	4.65279		5.76768	6.25411	4.60368	4.62006		5.62232	5.54285
994	44k_10250	NA	7.88538	6.45139	7.0145	7.21442		7.67463	6.40316	7.33238	6.95555		7.45478	6.59149	6.94933	6.77294		8.48219	6.47518	7.12717	7.37673		7.93503	6.17751	7.42272	7.43803		8.05179	5.9425	6.62835	7.3096		7.59034	7.1071	7.20046	7.04484		7.54166	6.96192	6.51876	6.86461		7.2983	7.06233	6.87109	6.45718		7.65895	7.46041
995	eAry1_43360	Os06g0601100	12.4492	12.3292	12.0412	12.4173		12.2666	12.2727	12.0543	12.4653		12.1997	12.1207	11.9883	12.3861		12.2601	12.2622	12.1921	12.4249		12.1395	12.2806	12.2306	12.5387		12.1786	12.3789	12.034	12.4635		11.4908	11.5137	11.3135	11.4335		11.2569	11.3468	11.2348	11.5125		11.4749	11.3049	11.0567	11.579		11.1195	11.3974
996	eAry1_28429	Os01g0909200	8.53096	8.56656	8.61222	8.52549		8.4037	8.49535	8.62668	8.65677		8.28183	8.3738	8.51143	8.72759		8.21789	8.61542	8.549	8.57066		8.51101	8.33171	8.52062	8.6231		8.20056	8.54284	8.80095	8.55302		8.56033	8.63748	8.6377	8.61557		8.5506	8.55973	8.60471	8.42408		8.58557	8.65407	8.71825	8.47264		8.81776	8.47189
997	eAry2_10328	Os05g0100750	10.6802	10.8552	10.2557	9.83555		10.3812	10.4919	10.3685	9.85348		10.4209	10.7413	10.0472	10.0855		10.9444	10.9596	10.4903	9.73859		10.4652	10.9104	10.6241	9.52726		10.715	10.861	10.2274	10.115		7.87232	8.05447	7.69463	8.23046		8.32601	7.84288	7.81449	7.97163		8.34672	8.03595	7.81751	7.47138		8.13681	7.86342
998	maskBest_00880	Os05g0441500	10.989	11.0451	10.772	10.8613		10.902	10.9122	10.8826	10.9496		10.9533	10.967	11.057	11.0073		11.3144	11.1175	11.0012	10.9828		10.9093	11.1322	11.0276	10.8996		11.267	10.9723	11.1147	11.0211		11.3537	11.5746	11.4083	11.503		11.5076	11.3694	11.3421	11.2079		11.7397	11.3575	11.4696	11.0163		11.2899	11.782
999	eAry2_11715	Os01g0375000	5.51869	4.49337	4.30938	4.9476		4.60438	5.05229	4.98605	4.76482		5.49473	4.30992	5.13537	4.56793		5.62403	4.17341	4.04947	5.10868		5.78906	4.52365	3.80498	5.0886		4.77901	4.46471	4.54538	5.19735		5.00487	5.53976	4.86868	4.99829		4.36111	4.60676	4.33853	5.36428		4.9257	6.29979	4.92777	4.91373		5.00666	5.3086
1000	44k_5973	Os02g0510100	11.4577	11.4526	11.6424	11.6472		11.405	11.4969	11.5461	11.5801		11.4488	11.2577	11.5678	11.5738		11.3724	11.5876	11.6687	11.5332		11.5722	11.4413	11.5771	11.6437		11.3687	11.6224	11.6489	11.568		11.7205	11.509	11.7482	11.7438		11.5535	11.5898	11.6372	11.645		11.6395	11.7397	11.7613	11.3752		11.6568	11.5424
1001	44k_23121	Os10g0369600	12.9532	12.8345	12.9298	13.1698		12.9535	12.7658	12.8898	13.3825		12.682	12.8418	12.6522	13.3848		12.652	12.7752	12.6967	13.1543		12.6589	12.9099	12.8932	13.0741		12.6464	12.7329	12.6793	12.937		11.1782	11.0286	10.9287	11.2093		11.2159	11.1157	11.0183	11.4761		10.8972	10.7944	10.7148	11.3382		10.8319	10.592
1002	maskBest_00862	Os01g0882500	13.8255	13.8731	13.8921	13.9782		13.862	13.8756	13.8622	14.0061		13.8148	14.0827	13.7515	13.8811		13.9736	13.7551	13.89	13.9633		13.7276	13.817	13.9351	14.0697		13.982	13.7279	13.7003	14.0923		14.6776	14.9304	14.7331	14.4285		14.7946	14.9453	14.5858	14.2301		14.7543	14.7689	14.7717	13.9585		14.6771	15.0457
1003	eAry1_30395	Os04g0548550	1.89772	2.33293	2.29327	1.8831		1.82982	2.44397	2.31403	1.85192		2.51645	2.21116	1.85675	1.87544		1.92173	1.91635	1.9149	1.83436		1.86601	3.20186	1.89656	2.70794		1.93948	1.95213	1.86922	1.91808		1.9047	2.1323	1.93449	1.93154		1.87304	3.11666	2.26192	1.95018		2.2208	2.04276	2.62116	1.86109		2.38069	1.89517
1004	eAry1_10138	Os02g0778800	5.23628	4.82221	4.87481	5.05809		5.22109	5.20055	5.20192	4.32881		5.03539	4.76672	5.49087	4.30086		5.87743	5.2624	5.65318	5.03996		6.23427	5.2179	5.48749	5.11643		5.81845	5.58321	5.90163	5.1067		4.28601	4.10965	4.88601	4.33012		4.51468	4.21116	4.51269	4.04831		5.28055	5.04945	5.25588	4.07383		5.03201	4.77023
1005	eAry1_45853	Os07g0511900	9.2598	9.49361	9.38037	9.41344		9.00217	9.38059	9.26233	9.42476		9.16919	9.36903	9.17518	9.48759		9.23078	9.37488	9.42641	9.33999		8.88695	9.45797	9.33398	9.40463		8.94106	9.49875	9.19236	9.49512		9.19593	9.00575	9.12017	9.17903		9.05333	9.11357	9.07953	9.32477		9.04912	8.90402	9.14586	9.52761		8.9599	8.99382
1006	eAry1_01153	Os12g0428700	5.5785	5.84013	5.98832	5.59076		4.44611	6.54886	5.44103	5.64403		4.65513	7.32976	5.76461	5.53913		4.76592	6.10326	5.08753	5.3771		2.97231	5.24707	4.90593	5.37726		4.6049	5.52191	6.58187	4.48499		7.48448	8.37194	7.55163	7.46181		8.09641	7.82109	7.55509	6.91997		8.24218	8.45564	7.5975	6.74508		8.09802	8.47867
1007	44k_19365	Os12g0459300	9.42176	9.95801	9.8097	9.55673		9.43005	9.87546	9.79448	9.6615		9.13519	9.78101	9.50866	9.59482		9.14876	10.0885	9.85933	9.44123		9.02501	10.0453	10.0199	9.27807		9.18324	9.71814	9.66148	9.37439		9.0163	9.1091	8.94381	9.03292		8.86536	8.91144	8.94765	8.58128		9.02366	8.83772	8.76601	8.20379		8.88336	9.10721
1008	eAry1_32579	Os03g0739000	5.75604	5.0062	4.89005	5.23787		5.16315	4.99257	4.84949	4.78154		4.71586	4.98429	4.92962	4.72867		6.15191	5.41468	4.89242	5.05376		5.2383	5.59897	5.09848	4.87016		5.21579	5.4984	5.21006	5.31368		4.11508	3.4529	3.14109	3.67501		4.04643	3.04924	3.70663	2.55031		3.65268	3.15766	2.99566	3.22475		4.0667	3.66185
1009	44k_4397	Os07g0459400	9.88827	10.3734	9.57249	9.48641		9.7573	10.2769	10.1865	9.49472		10.0144	10.4726	10.0837	9.83542		10.5776	10.5805	10.0924	9.54885		10.102	10.7352	10.0418	9.63268		10.3662	10.4737	10.1733	9.91199		7.96087	8.17064	8.03483	8.52623		8.18299	8.13144	8.09071	8.58052		8.19755	7.52084	7.72857	9.02503		8.25123	8.22662
1010	eAry2_08457	Os08g0509100	4.41061	5.45448	6.13789	5.86398		4.70009	5.85328	4.82006	5.82272		4.66712	6.50708	5.49264	4.782		4.92266	6.44469	5.0571	5.17996		5.06844	6.29816	4.99023	4.64175		4.75269	6.38787	5.75499	4.23793		4.7136	5.41128	4.92718	5.87615		4.94464	5.09921	5.61357	6.74352		3.65952	5.57776	5.61637	8.06852		4.77182	4.61558
1011	44k_44146	Os11g0153600	10.7835	11.295	11.6136	11.06		10.6271	11.4545	11.1381	10.9402		10.6791	11.7588	11.0924	10.818		10.3867	11.1896	11.3234	10.7009		10.7862	10.8838	11.0812	10.7236		10.6448	11.1633	11.6041	10.3892		12.2159	12.1391	12.4549	12.4362		12.2418	11.8458	12.3155	12.1122		12.2958	12.4396	12.4567	11.9661		12.3269	12.2058
1012	eAry1_26492	Os08g0509901	2.6818	2.51722	1.84625	1.8658		3.50284	1.8847	2.96188	1.83798		1.85736	2.30399	2.27047	2.54071		1.93902	2.89542	1.90331	2.55117		1.9429	3.29478	2.00561	1.87373		1.85925	2.06081	2.00963	1.91737		1.88135	1.84268	1.92558	2.44998		2.0616	2.13652	2.88965	1.93189		1.86858	1.83922	1.9508	2.04935		3.0989	1.87053
1013	eAry2_39581	Os07g0140566	1.86853	1.9038	1.8438	1.8647		1.82378	1.88935	1.83618	1.83735		1.85677	1.84951	2.28142	1.85791		2.33881	1.89011	1.90218	1.81349		1.86292	2.54426	1.87361	1.87156		1.85798	1.911	1.8454	1.90056		2.27718	1.84142	1.91716	1.91069		1.84654	1.88335	1.84121	1.93864		1.86747	1.83884	1.94993	1.84063		1.86646	1.86976
1014	44k_7040	Os06g0248300	1.87027	1.90316	1.84278	1.86364		1.82331	1.89216	1.83515	1.83681		1.85628	1.84818	1.83891	1.85683		2.23993	1.88853	1.90157	1.81232		1.86254	1.89303	1.87211	1.87078		1.8568	1.90894	1.84675	1.89958		1.89436	1.84016	1.91622	1.90956		1.85399	1.88328	1.83983	1.93833		1.86648	1.83774	1.94916	1.83942		1.8577	1.86901
1015	eAry2_37568	Os01g0260500	2.80985	1.90269	2.48034	2.4248		1.82282	2.30429	2.37675	2.29715		1.84535	1.84697	1.84377	2.25022		1.94261	1.88708	1.90112	2.48778		1.8621	1.89501	1.87069	2.58419		2.57858	1.90703	3.44889	2.48751		3.00847	3.02837	3.21417	1.93702		3.81404	3.448	2.8658	3.38708		3.72847	3.4781	3.71621	3.51728		3.1208	3.81036
1016	eAry1_05547	Os10g0532800	6.34491	6.26272	6.3478	6.49277		6.24491	6.17479	5.65269	6.15393		5.34695	6.06355	6.93974	6.39467		6.60445	7.20126	6.79989	6.32932		6.52773	6.98931	6.38747	5.91507		5.87995	6.94641	7.93976	6.03518		5.3843	4.95513	5.0585	5.59113		5.37726	4.81411	5.37981	4.93874		5.7893	5.01679	6.1011	5.84773		6.15568	5.9633
1017	eAry1_05370	Os04g0464100	3.80492	5.95489	5.36243	3.53941		4.30067	6.05288	5.14918	2.14927		4.93891	6.56735	6.74437	1.82205		5.33464	7.28522	6.21236	2.01471		4.80075	6.95513	6.02104	2.81575		6.17988	7.07855	6.79115	3.63704		3.75	5.42388	5.14665	6.44879		3.80717	4.42825	5.49407	7.00734		4.02706	5.89137	6.11332	8.2108		4.77635	5.74982
1018	44k_38377	Os03g0640300	7.34996	7.23901	7.41054	7.37582		7.19208	7.16608	6.9037	7.47352		6.9251	6.83847	6.64705	7.54294		7.06628	7.30702	7.14422	7.2958		7.33185	7.64822	7.13193	7.08368		6.50962	7.26764	7.2354	7.15396		7.20468	6.9133	7.10837	6.9652		7.09299	6.9719	6.88495	6.65134		6.78137	6.63521	6.89059	6.68943		7.34625	7.08627
1019	44k_44869	Os01g0935600	11.4777	11.7951	11.8644	11.6321		11.3587	11.6554	12.0301	11.4858		11.5164	11.742	11.9626	11.5242		11.9721	11.6735	11.9335	11.6645		11.4737	11.6774	11.919	11.6092		11.6461	11.6117	11.7475	11.7693		11.0771	11.0759	11.161	11.3243		11.1609	10.9616	10.9985	11.2036		11.4278	11.165	11.4077	11.0732		11.1599	11.6323
1020	eAry1_20240	Os12g0495525	4.45565	4.21701	3.37195	4.61404		4.43053	5.20406	4.00912	4.86444		4.99364	6.80641	5.07209	4.49493		4.9938	5.95502	3.49398	4.40149		3.54453	4.88329	3.72261	4.90861		5.38146	5.31739	5.5669	4.91661		3.97435	4.62074	4.80513	5.28174		4.6555	3.87747	4.64222	4.78905		5.0228	4.879	4.90984	4.25134		3.53255	4.62805
1021	44k_9715	Os02g0588500	5.2759	6.18928	5.03514	4.68588		6.80668	6.10495	6.36199	6.20457		6.82641	8.12263	6.21392	6.64031		6.90299	5.36247	5.64311	5.53955		6.22024	6.79755	6.37679	5.62667		7.29298	6.04523	5.55476	6.32262		4.76743	5.23982	5.03397	5.42458		4.60321	4.30084	5.31204	6.13666		5.71171	4.90349	5.60258	6.31092		5.29195	6.2183
1022	eAry1_27863	Os02g0536300	4.02734	3.45049	4.41946	4.72331		4.01827	3.59523	3.68974	4.73796		3.95029	2.71912	4.16736	3.9983		3.70957	2.61995	4.18059	4.80082		3.75508	4.05224	4.36977	4.8833		2.88387	2.92888	4.35201	4.14809		4.61271	3.47193	4.48534	4.41406		3.78934	4.09245	4.39114	4.37009		3.70917	4.18748	4.34716	3.81121		4.38097	3.43274
1023	eAry1_25404	Os03g0238600	10.9817	10.3863	10.9191	11.2498		11.1673	10.3586	11.0767	11.1648		10.866	10.2219	10.964	11.2408		10.8387	10.1161	11.0594	11.4097		10.8472	10.5181	11.12	11.406		10.6258	10.3224	10.757	11.5079		9.88959	8.60619	9.92216	10.3303		9.70296	9.18204	9.99785	9.9196		9.72894	9.07673	9.98779	9.33729		9.49794	8.6376
1024	eAry1_41247	Os08g0449500	9.80808	10.0418	9.47757	9.91374		9.73862	10.0753	9.12538	9.92655		9.63591	9.86892	9.29543	9.89698		9.64856	9.86041	9.45072	9.72132		9.56906	9.88933	9.2423	9.7682		9.70446	9.82591	9.43936	9.70337		9.8957	10.0774	9.63795	8.88532		10.0028	10.0236	9.52074	8.87086		9.90171	9.96402	9.50501	8.96256		10.0213	9.97756
1025	44k_29928	NA	1.88174	2.48573	2.59365	1.86111		2.12218	1.89376	1.83077	1.84702		2.15096	1.8385	1.8456	1.85351		1.91773	1.88097	1.90829	1.81447		1.85742	1.9231	1.86139	2.44276		2.55805	2.11336	2.49648	1.90194		1.88056	1.83563	1.90893	1.90691		2.45096	1.9003	1.82653	1.95115		2.4478	1.83198	2.36496	2.31917		1.86005	1.87787
1026	eAry1_45680	Os03g0740650	1.88322	1.91729	1.83603	1.86191		1.81402	1.89546	1.83269	1.84878		1.86888	1.84333	1.84446	1.85439		1.92056	1.88114	1.90972	1.81738		1.84948	1.88517	1.86177	1.87603		1.85706	1.89094	1.84181	1.90342		1.88008	1.83642	1.90907	1.90779		1.85207	1.90245	1.82652	1.95311		1.86987	1.8325	1.95099	1.83793		1.86118	1.87974
1027	eAry2_21072	Os03g0586400	9.86531	8.21228	8.22719	9.23315		9.36719	8.20287	8.53381	9.25316		9.31369	8.73141	8.28057	8.57455		9.42207	7.66298	8.26368	9.22113		9.522	7.64275	8.58582	8.91015		9.5669	7.69096	8.13933	8.65171		11.91	11.7815	11.922	11.8546		11.6828	11.7713	11.8198	11.6093		11.8317	11.6667	11.8984	11.4168		11.5916	11.8169
1028	44k_36035	Os01g0108600	8.07858	9.2956	7.89397	8.64758		8.44253	8.80415	8.37109	8.76808		8.57352	8.95218	7.83806	8.65039		8.10846	8.84822	7.92898	8.64381		8.01685	9.04321	8.04965	8.61997		8.62609	9.00549	7.9017	8.88392		8.43248	9.06431	8.11624	8.03083		8.83629	9.08765	8.2757	7.95511		9.06263	9.66891	8.40858	7.38485		8.63652	9.20609
1029	eAry1_35165	Os02g0543900	4.49978	3.85567	4.0169	2.64464		4.29787	4.25434	4.97772	3.30968		4.89431	5.27926	3.93616	3.4932		5.36152	2.61618	4.42649	3.68886		3.31107	3.72768	5.22696	4.29418		5.46191	3.91923	3.78304	5.51467		6.06944	6.36676	6.45097	6.17978		6.19982	5.74145	5.75255	6.33403		6.71875	6.56556	5.66513	5.71302		6.06809	7.55996
1030	eAry1_17303	Os11g0426400	1.89757	1.93776	1.84047	1.94781		1.80991	1.91084	1.84111	1.86435		1.88598	1.8523	1.85843	1.86231		1.94795	1.8903	1.92346	1.83417		1.84145	1.89646	1.86807	2.04337		1.8696	1.89438	1.85084	1.91608		1.87786	1.84552	1.91205	1.91734		1.86017	1.92115	1.8295	1.97126		1.88461	1.83886	1.96045	1.84967		1.87253	1.8976
1031	eAry2_40284	Os09g0110625	2.71813	2.24945	3.51283	2.79854		2.12587	2.51344	3.78353	1.86217		2.81579	2.55804	3.24801	1.85276		3.31636	1.89454	2.84499	1.995		1.84546	2.64896	2.40775	2.21745		1.88895	2.64789	2.69618	2.51535		2.40505	2.49188	2.69325	3.02119		1.84775	2.22605	1.82592	2.29684		2.31326	1.95488	3.1907	2.01057		2.68962	1.92921
1032	eAry1_32760	Os09g0268000	5.30713	5.50808	7.73794	8.80206		6.493	6.3601	6.66341	8.48215		5.0537	5.86393	6.49622	8.19905		2.52511	5.62718	7.14577	7.66824		5.23781	4.97557	6.32198	7.37136		3.51406	4.93808	6.46865	6.103		6.33297	5.28852	7.80458	7.54927		6.60507	6.38485	7.06021	8.29958		5.2239	5.29381	7.60119	7.86339		5.53478	4.13478
1033	eAry1_41456	Os01g0128200	8.369	7.94124	7.18851	7.6027		8.39389	7.55564	7.93726	7.91193		7.87068	8.4558	7.01223	7.88447		8.21294	7.68757	7.52284	8.11061		7.50784	8.29179	8.16767	8.39688		8.52451	8.11752	7.11475	8.37024		9.54888	10.5478	9.27323	9.32244		9.63224	10.0021	9.27982	9.80375		9.95659	10.3634	8.91908	9.28731		9.56892	10.4138
1034	44k_31091	Os06g0288100	11.9602	11.5895	13.1646	12.7416		12.3892	11.7835	11.6212	12.5601		11.6589	11.4793	11.7789	12.5288		10.7282	11.7441	12.0082	11.9968		10.959	11.522	12.0896	11.8286		10.6556	11.3368	11.5483	11.327		11.8548	12.0683	11.7715	12.665		12.0625	12.264	12.6406	13.4237		11.3773	11.7827	12.0724	14.1323		11.1514	10.9959
1035	eAry1_41672	Os03g0655600	9.34564	9.1683	9.22361	9.21825		8.95563	9.18749	8.93546	9.13521		9.06434	9.09812	9.39037	9.22677		9.20604	9.32716	9.30759	9.12925		9.26987	9.28107	9.22111	9.03416		9.18583	9.39488	9.41089	9.13284		9.58624	9.68904	9.53904	9.3202		9.5017	9.7424	9.54169	9.22172		9.54767	9.58006	9.5834	9.59991		9.70292	9.72057
1036	eAry2_38426	Os02g0817400	2.25164	2.16841	2.03651	2.10922		1.87574	2.18919	2.07787	2.11333		2.07398	2.13761	2.05471	2.16122		2.28367	2.2972	2.10576	2.13715		1.90161	2.38316	2.20854	2.07497		2.20358	2.20406	2.19365	2.13485		2.07978	2.08682	2.09335	2.33799		2.12398	2.08325	2.09836	2.18484		2.15412	2.02731	2.20868	2.14385		2.19557	2.11887
1037	eAry1_25349	Os05g0535900	6.71915	6.24414	6.39104	6.754		6.24206	5.74446	6.94362	7.04101		6.53739	6.66389	6.52921	7.00199		6.45585	5.99569	6.17902	6.85328		6.45276	6.2391	6.21971	7.31759		6.39439	6.43741	5.96135	7.69777		8.48689	8.10573	8.52886	8.29268		8.4267	8.24725	8.63761	8.1439		8.45899	8.40932	8.6367	8.11261		8.56809	8.08087
1038	eAry1_19641	Os02g0736900	8.22203	7.43737	7.35215	6.58109		10.2668	7.7699	7.11822	6.08516		9.3036	7.24385	6.1813	6.36074		9.88739	9.31568	6.38862	5.82474		9.12472	9.21172	6.78558	6.05992		8.02352	8.0032	5.54112	6.09754		5.88713	6.94817	4.98099	8.45613		5.64493	6.08056	6.05249	8.279		6.04233	7.03588	6.4367	9.29996		4.96229	6.23427
1039	44k_25302	Os01g0256600	10.6419	10.6351	10.5	10.2902		10.3571	10.6893	10.3899	10.0489		10.841	10.6904	10.7222	10.156		11.1214	10.8114	10.6576	10.1933		10.9324	10.7417	10.4795	10.4094		10.8964	11.1145	10.7132	10.4848		10.3573	10.5032	10.3572	10.3665		10.2831	10.5249	10.288	10.4983		10.3841	10.9081	10.5221	10.4042		10.6026	10.6178
1040	eAry1_03181	Os08g0320100	10.5651	10.4222	10.2372	10.5436		10.432	10.3936	10.2724	10.5179		10.5051	10.3821	10.4218	10.6999		10.3857	10.4866	10.2587	10.4077		10.417	10.5385	10.1495	10.3881		10.4904	10.5459	10.2628	10.4883		10.5413	10.5948	10.4311	10.5174		10.5401	10.6072	10.6161	10.6707		10.4795	10.3915	10.5863	11.1516		10.4707	10.2282
1041	eAry1_28139	Os07g0218600	2.24171	2.16549	2.03234	2.1013		1.87929	2.18011	2.07477	2.10536		2.07041	2.13259	2.05076	2.14643		2.27272	2.28889	2.0997	2.12753		1.89603	2.3683	2.19422	2.0686		2.19777	2.2006	2.18459	2.12552		2.07464	2.08182	2.08602	2.31918		2.11759	2.08122	2.08852	2.1716		2.14564	2.02454	2.19579	2.12993		2.1888	2.11122
1042	eAry1_41425	Os07g0673801	3.73288	3.66007	3.9715	3.85474		3.30951	3.37909	3.38072	2.84654		2.40815	3.43722	2.45388	3.4854		3.03475	3.55002	3.14695	3.43283		1.98229	3.47892	2.46398	3.6776		3.8509	3.25001	2.74614	3.32718		3.30505	3.55933	3.74532	3.79705		3.88861	3.90523	3.74003	4.07917		3.79593	4.02441	4.1097	4.52246		3.7825	3.94248
1043	eAry1_46916	Os05g0277400	2.27159	2.38643	2.50304	2.09789		3.85313	3.75147	2.86833	2.49588		3.4296	3.46416	2.05038	2.43149		2.26486	2.44578	2.99854	3.04679		2.22119	3.15123	2.58894	2.34945		3.50213	3.10558	3.62535	2.12376		2.7878	2.94567	3.40815	3.34133		2.66144	3.0799	3.58201	2.39926		3.39756	2.6092	3.64785	2.77308		2.69946	2.80598
1044	44k_33830	Os05g0185700	7.97216	8.13773	8.2044	7.76976		7.59808	8.29726	8.59375	7.97847		8.01767	8.2788	8.39737	8.09698		8.34641	8.11739	8.33176	7.95934		7.79613	8.30317	8.57198	7.90098		8.25728	8.27999	8.43092	7.87481		7.36078	7.43528	7.79349	8.19048		7.27511	7.33917	8.07457	8.05307		7.46798	7.20751	7.92274	8.05229		7.49452	7.47716
1045	eAry1_28751	Os12g0518200	6.44162	6.53863	7.88137	7.05136		6.47088	5.94938	5.83064	6.28728		6.43797	7.66014	8.59227	6.18088		4.43068	7.28253	6.90241	5.70565		6.76602	7.1246	6.65278	5.55364		6.90073	7.70531	5.65248	5.59797		4.63708	6.05969	4.13984	5.96977		5.365	4.64707	5.02081	6.3396		4.00765	5.65785	5.05839	7.66035		5.21608	4.5286
1046	44k_40628	Os06g0207500	5.58591	5.15757	5.65249	5.61085		4.85279	5.16382	6.49065	5.72078		5.37743	5.28583	6.18681	5.80593		5.60387	4.36521	5.46464	5.5996		5.29464	4.62919	6.38251	5.64038		5.93151	4.16394	5.05372	5.88409		5.85936	5.65291	6.2438	6.47573		5.47854	5.93299	6.08387	6.80519		6.26479	5.4567	5.52648	6.36022		5.50857	5.67744
1047	eAry2_31176	Os04g0423100	6.93613	5.74077	5.31004	4.89167		6.40664	5.65529	5.46285	4.50515		6.2508	4.90407	5.27042	3.94647		7.24731	6.26544	5.99755	5.65657		7.76586	6.03752	5.48305	5.77089		7.30651	5.63682	5.54933	6.12646		6.54474	5.98114	5.97859	5.67891		6.05517	6.1183	5.80148	5.21696		5.94899	5.41935	5.81593	5.03884		6.8984	6.17422
1048	eAry1_02288	Os08g0548900	11.3669	11.1646	11.4438	11.502		11.2494	11.1904	11.1907	11.4896		11.2624	11.2541	11.5402	11.4335		11.1284	11.2401	11.3607	11.3593		11.3435	11.2259	11.263	11.4528		11.2132	11.4812	11.5912	11.4608		11.6751	11.7315	11.7505	11.5592		11.7744	12.0051	11.8932	11.8938		11.4755	11.4316	11.8972	11.8688		11.7264	11.5261
1049	44k_5364	Os03g0793000	10.2075	10.3192	10.0552	10.7086		10.1653	10.3323	10.1051	10.7987		9.83351	10.1136	9.43309	10.6736		10.0983	10.2303	10.104	10.4229		9.88827	10.4065	10.1708	10.476		9.97324	9.86936	9.56803	10.5327		8.90175	8.99429	8.85744	8.83257		9.02074	8.98509	8.91662	8.6548		9.03716	8.57467	8.73916	8.69916		8.94794	8.8243
1050	eAry1_14822	Os08g0351700	2.1975	2.14209	2.01413	2.07349		1.87905	2.14701	2.05729	2.0752		2.05059	2.1072	2.03141	2.10118		2.22635	2.25308	2.07663	2.09082		1.93003	2.31089	2.14779	2.04742		2.16236	2.17598	2.14418	2.09605		2.05429	2.06003	2.06304	2.25472		2.09042	2.0638	2.0582	2.1343		2.11419	2.0097	2.15693	2.08761		2.15652	2.08322
1051	eAry1_11517	Os08g0428400	5.62449	6.51784	5.96073	6.0595		5.85696	6.58286	5.44346	6.08522		6.25119	6.5613	5.92228	6.34686		6.28889	6.73719	5.44216	5.8644		5.86675	6.7479	5.43953	6.32377		5.98776	6.82964	6.34024	6.2715		5.65796	5.42776	5.37002	5.51971		5.83338	6.00913	5.60945	5.65096		5.89107	6.12725	6.11322	5.6874		5.80383	5.80838
1052	eAry2_39899	Os02g0580500	8.72418	7.81065	8.82295	8.40395		8.50457	7.94772	8.93505	8.04458		9.06179	8.21496	9.42523	8.0875		9.13434	7.40998	9.04485	8.60253		8.73469	7.71989	8.92806	8.69536		8.96527	8.23101	9.28114	8.74849		8.69516	8.98519	9.03373	9.12141		8.89467	8.87056	8.80008	9.27696		9.07178	9.53599	9.3137	10.1001		9.29849	9.31266
1053	44k_32189	Os06g0116500	10.5081	10.3506	10.3691	10.5312		10.4407	10.2896	10.2542	10.5405		10.4223	10.2204	10.2503	10.4204		10.5161	10.2697	10.463	10.5347		10.3435	10.3475	10.4006	10.3303		10.5342	10.1532	10.2601	10.4026		9.24273	8.61349	9.22416	9.41783		9.21668	8.72082	9.31169	9.23108		9.16522	8.2595	9.2247	9.29389		9.08564	8.61568
1054	eAry2_48726	Os07g0259000	2.18029	2.13227	2.00743	2.06424		1.87778	2.13562	2.04979	2.06455		2.04296	2.09707	2.02411	2.08736		2.20978	2.23851	2.06876	2.07819		1.88104	2.28971	2.13346	2.04041		2.1479	2.16581	2.12926	2.08662		2.04682	2.05151	2.05586	2.23343		2.08023	2.05645	2.04864	2.12345		2.1029	2.00372	2.14531	2.07478		2.14327	2.0737
1055	maskBest_03221	Os04g0386801	2.17116	2.12667	2.00394	2.05923		1.87692	2.12961	2.04566	2.05874		2.03891	2.09166	2.02008	2.08013		2.20112	2.22989	2.06461	2.07155		1.87988	2.27824	2.12616	2.03677		2.14013	2.16044	2.12118	2.08149		2.04281	2.04676	2.0521	2.22226		2.07471	2.05227	2.04361	2.11775		2.09684	2.00047	2.13938	2.06797		2.13579	2.06867
1056	eAry1_48006	Os04g0434600	6.39551	8.40301	5.45226	6.40961		7.30626	7.57762	6.06625	6.3801		8.19785	9.06797	6.9985	6.39932		9.40903	8.58814	6.30028	7.13096		7.96531	8.85394	6.39095	7.42358		9.38942	8.71761	6.77469	8.34851		4.18198	4.33994	4.54269	4.22135		4.74662	4.10606	4.45343	3.74933		4.80141	4.83429	3.93772	4.25008		4.39345	4.77954
1057	eAry2_49971	Os01g0145700	2.15651	2.11817	1.99808	2.05152		1.87524	2.11996	2.03847	2.04956		2.03232	2.08255	2.01382	2.42989		2.18744	2.21614	2.05809	2.06115		1.8781	2.25963	2.11504	2.03085		2.1274	2.15121	2.10854	2.08137		2.0363	2.0392	2.04631	2.20609		2.18069	2.04575	2.03586	2.1095		2.52059	1.99499	2.13028	2.05828		2.12331	2.06097
1058	eAry1_21269	Os03g0336400	2.14658	2.11196	1.9941	2.04733		2.28805	2.1134	2.0334	2.18313		2.02778	2.38652	2.27107	2.06299		2.17812	2.20582	2.05345	2.21853		1.90139	2.24688	2.10742	2.02704		2.11862	2.16056	2.0975	2.06891		2.02647	2.02566	2.0424	2.41379		2.67511	2.04003	2.03059	3.00855		2.84082	2.26577	2.12424	2.05161		2.44725	2.31891
1059	44k_38062	Os01g0906000	6.00022	6.01489	5.82011	5.99656		5.99141	6.05839	6.52233	5.75362		5.73707	6.5862	6.41609	6.06271		6.38487	6.37298	6.03318	6.21024		6.12943	6.68374	6.24146	6.17324		6.21421	6.78765	6.09606	6.18375		5.28475	4.57562	5.25541	5.40018		5.18117	4.60011	5.14414	5.34275		5.23164	4.78615	5.27977	5.71705		5.64075	4.5235
1060	eAry2_30852	Os01g0270000	6.35394	3.11669	2.99195	2.69145		5.93053	2.94224	6.0294	5.70531		3.28889	6.27948	3.49228	5.62514		2.31193	6.5288	3.52821	5.59585		3.09764	6.69627	6.4488	2.85186		7.0346	3.77372	6.55491	3.03707		2.00007	5.23596	3.49595	5.50997		5.07463	2.69099	5.44547	2.15261		5.60978	2.609	2.98561	5.11757		5.02623	3.20867
1061	eAry1_02450	Os01g0350300	2.13148	2.18751	1.98783	2.03781		1.87242	2.103	2.0773	2.03311		2.02064	2.54778	2.58649	2.04227		2.16378	2.18929	2.04664	2.04322		1.87583	2.22721	2.09653	2.02052		2.10492	3.12973	2.08262	2.61476		2.02474	2.00482	2.36276	2.19724		2.04944	2.03357	2.02034	2.88786		2.07051	1.98484	2.11482	2.04155		2.0998	2.8648
1062	44k_16351	Os08g0282700	2.12654	2.09882	1.98559	2.03497		1.87175	2.09952	2.02219	2.02969		2.0182	2.06307	2.00019	2.04936		2.159	2.18341	2.0443	2.03955		1.87539	2.22076	2.09289	2.01838		2.10028	2.13142	2.08206	2.05826		2.02237	2.02224	2.03434	2.17398		2.04601	2.03099	2.01981	2.09243		2.0663	1.98268	2.11174	2.03819		2.09482	2.04463
1063	44k_44385	Os03g0837800	9.51215	8.40793	9.48623	9.1403		9.37106	8.30729	9.06472	8.96198		8.7224	7.93956	9.11888	8.8238		8.54494	8.4531	9.305	9.11654		9.41185	8.30557	9.06642	9.01241		8.63714	8.49616	9.44123	8.69822		9.385	8.23982	9.44268	9.5932		8.96778	8.64297	9.40248	9.40063		8.60561	8.03306	9.39257	9.26603		9.34751	7.76524
1064	eAry1_05346	Os08g0342500	2.11183	2.08849	1.97907	2.02636		1.86958	2.08883	2.07086	2.01942		2.0108	2.0527	1.99301	2.03954		2.14438	2.16565	2.03711	2.0284		1.87409	2.20149	2.0819	2.01186		2.08643	2.12065	2.06868	2.05009		2.0151	2.01321	2.02821	2.15832		2.03539	2.02309	2.01162	2.08385		2.05665	1.97603	2.10242	2.02803		2.07954	2.03622
1065	eAry2_33234	Os01g0188900	9.52052	9.55541	10.1932	9.80001		9.19677	9.57886	10.4932	10.0265		9.41911	9.72981	9.68285	9.61805		9.21004	9.28459	9.87026	9.88568		9.45853	9.2836	10.0288	9.74354		9.3346	9.14115	10.0034	9.4063		11.33	10.9429	11.9905	12.1744		11.3121	10.5816	12.0785	11.8555		11.348	11.2773	11.6996	11.2589		11.2686	10.9736
1066	44k_2804	Os01g0897200	11.0388	11.8682	11.6072	11.2658		11.0678	11.9116	11.3675	11.2745		11.2544	11.9116	11.7629	11.476		11.5014	12.0054	11.8921	11.1741		11.2479	12.0528	11.7404	11.4992		11.4993	12.1165	11.9462	11.4252		11.5914	11.9408	11.9549	11.5256		11.7321	12.004	11.9783	11.6208		11.7012	11.8731	12.0633	11.4899		11.4722	12.346
1067	eAry2_43499	Os05g0484800	8.18327	7.48806	7.89738	7.77618		8.34766	7.68597	7.94625	7.83109		8.58575	7.69618	7.79517	7.72702		8.44632	7.41504	7.98648	7.91801		8.26198	7.57457	8.01659	7.93148		8.39517	7.51668	7.58222	7.94794		6.91203	6.85813	7.11409	7.53106		6.7748	8.19287	7.01101	7.77778		6.93184	6.79843	7.15872	8.15962		6.84406	6.88182
1068	eAry2_42898	Os11g0257800	2.96721	3.12022	2.08473	3.44469		3.47041	3.93838	2.17116	2.97869		3.24935	4.10715	2.68317	2.48796		3.61588	3.20096	2.81248	2.80326		1.956	3.88917	2.18489	2.84079		2.25606	2.92834	3.11675	2.6074		2.39446	3.10558	2.45303	2.66679		1.99209	2.33108	2.22308	2.94334		3.05858	2.49014	2.26383	2.72724		3.13574	2.70883
1069	44k_17468	NA	5.77261	5.65816	6.29779	6.12604		4.92226	5.8811	6.31272	6.03383		6.02911	5.48191	6.16339	5.89334		5.67121	5.54397	6.16142	5.61726		5.94655	6.12013	6.06424	5.96611		5.39279	6.13521	5.84882	5.9576		5.58126	5.36209	6.15868	6.01502		5.82571	5.73043	6.24699	6.40384		5.59175	5.68926	5.69741	6.80317		4.68064	5.38595
1070	44k_22833	Os09g0387800	2.30886	2.6027	3.11405	3.4094		1.86207	2.31383	3.82719	3.39214		1.98503	2.01827	3.06044	2.80039		2.72091	2.10839	2.30571	1.98512		1.87112	2.14388	2.0435	2.9626		2.04169	2.08295	2.02141	2.03686		1.99145	1.98376	2.68537	3.0876		2.00053	1.99619	2.29061	3.80498		2.01602	2.21763	3.31384	2.99777		2.03227	2.00797
1071	eAry2_22069	Os10g0169600	2.95859	2.04771	2.52706	3.39165		2.48417	2.27949	2.16803	3.59508		1.97138	3.90049	1.96566	3.86536		2.13462	3.88238	2.01053	4.18795		1.90617	2.1373	2.09427	3.2722		3.00268	2.71843	2.02241	2.91063		2.58248	3.30152	2.62186	2.9137		3.78375	3.45133	2.30182	2.75596		3.08336	4.14416	2.06776	2.71112		2.56908	2.89885
1072	eAry2_16185	Os02g0293800	9.73936	9.76841	9.73305	9.6569		9.46656	9.6786	9.74207	9.79217		9.3751	9.64283	9.7153	9.97354		9.60804	9.84813	9.80461	9.88353		9.42639	9.74045	9.88529	9.70528		9.58056	9.65275	9.81564	9.80673		9.60715	9.75897	9.7474	9.62442		9.664	9.60249	9.71873	9.49467		9.73653	9.53216	9.57833	9.40629		9.59205	9.7802
1073	eAry1_11371	Os06g0273800	4.76194	5.0289	4.91011	4.80935		4.59691	5.04794	5.12692	5.01911		4.82909	4.75951	4.11796	5.37069		4.61482	5.10406	4.50525	5.5473		4.1942	5.26163	4.27295	5.04928		4.85568	4.47202	4.70352	5.1075		4.35953	4.98346	4.31878	4.82193		4.87764	4.90354	4.93962	5.19963		4.6843	4.04135	4.53236	5.65102		3.45446	3.85454
1074	eAry1_41516	Os09g0446700	2.77972	2.03176	1.94401	2.98711		2.39004	2.03136	1.96586	2.77813		1.96888	1.99137	1.95311	3.42264		2.10341	2.67879	1.99838	3.10995		1.89958	2.42871	2.02462	1.97784		2.01708	2.41309	2.00282	2.65095		6.30058	6.98281	6.48627	6.21275		6.33653	6.36488	6.51417	6.39902		7.02455	6.80655	6.67445	6.29914		5.87666	7.95732
1075	eAry1_43359	Os09g0486500	12.48	12.1788	12.2346	12.3266		12.8951	12.2591	11.6184	12.0732		12.3909	11.9602	12.1481	11.9713		12.2508	12.3406	12.1749	12.0925		12.5558	12.2641	11.9335	12.0666		12.2359	12.3015	12.0532	11.891		11.6889	11.9708	11.391	11.5997		11.5605	11.9661	11.4796	11.4759		11.5512	11.8865	11.6205	12.0077		11.4722	12.1762
1076	maskBest_08085	Os05g0583100	11.7169	11.6891	11.9064	11.8518		11.6181	11.757	11.8368	11.9617		11.479	11.7087	11.738	11.8875		11.1892	11.7834	11.6708	11.7785		11.6142	11.7296	11.655	11.6331		11.3599	11.7124	11.776	11.5396		12.1066	11.822	12.2534	12.4087		11.9867	11.9143	12.3261	12.4577		11.8184	11.7749	12.207	12.6999		12.0133	11.4625
1077	eAry2_25982	Os04g0223000	9.02053	8.75523	8.8818	9.0426		9.06599	8.94256	8.86356	9.18795		8.91334	8.89088	8.83654	8.95985		8.86814	9.12634	8.93505	9.11041		9.00011	8.89843	8.92253	9.03538		8.95036	8.94713	9.13735	8.96556		9.05952	9.09205	9.0166	8.96997		9.1934	9.07611	9.01199	8.75108		8.96138	9.03713	8.91841	8.90526		9.16317	9.00052
1078	eAry1_17836	Os06g0225200	9.43792	9.44469	9.33368	8.97522		9.17445	9.58767	9.64892	9.04608		9.41166	9.46955	9.63241	9.16833		9.33904	9.63046	9.4253	9.30831		9.44629	9.48063	9.26098	9.12296		9.37662	9.65647	9.69291	9.21755		9.27851	9.38666	9.40614	9.57639		9.2796	9.35483	9.42785	9.42152		9.34689	9.55626	9.36955	9.66439		9.56595	9.45073
1079	44k_33192	Os10g0516900	5.5201	8.31822	6.5496	7.49356		6.01963	8.45539	7.08238	8.30736		7.30786	8.5918	7.48911	9.00088		5.97968	8.17844	6.61811	7.71453		6.04993	8.48408	6.71472	8.15228		6.79337	8.50221	7.12874	8.69913		4.79908	6.1009	5.84182	5.18131		5.73043	6.63392	6.6799	5.85119		5.71389	7.20408	6.63297	5.49223		4.62524	6.41014
1080	eAry1_07636	Os07g0605275	2.87818	3.05482	3.99318	3.54741		1.84811	3.75914	3.23378	2.66275		2.53724	3.5198	1.98207	3.82256		2.05416	2.46358	2.19976	3.01189		1.86889	2.78307	3.25024	3.61225		1.97667	4.0025	1.95324	2.97437		2.35651	2.27883	3.06011	4.08898		3.21664	3.03728	3.19785	3.74934		2.37355	3.89352	3.83349	3.82054		1.97507	2.18453
1081	eAry2_26386	Os12g0282000	1.97764	1.98938	1.91179	1.94267		1.84671	1.98787	1.92121	1.91732		1.92751	1.95105	1.91644	1.93756		2.00816	2.0095	1.96613	1.90441		1.86888	2.0284	1.97142	1.94435		1.95615	2.01179	1.94463	1.97228		1.95145	2.06189	1.9689	2.01021		1.9397	1.94526	1.92252	2.00262		1.96131	1.91052	2.01546	1.95157		1.95935	1.9542
1082	eAry1_46911	Os03g0622100	1.97337	1.98649	1.90961	2.08333		1.84563	1.98016	2.13315	1.91281		1.92466	1.94724	1.9135	1.92806		2.00434	2.00449	1.96388	1.90078		1.8685	2.73591	1.96768	1.94192		1.95214	2.00861	1.93988	2.24981		1.94952	2.24911	1.96717	2.00588		2.10523	1.94244	1.91955	2.00007		2.26721	1.90555	2.02197	1.92149		1.95555	1.96046
1083	eAry1_15142	Os01g0153300	13.2927	13.3896	13.7118	13.8118		13.1798	13.328	13.4246	13.863		12.7667	13.2103	13.1763	13.7677		12.6946	13.2747	13.3351	13.5139		13.0581	13.2847	13.4059	13.7364		12.6894	13.3387	13.3672	13.335		14.1918	13.9224	13.9253	14.0059		13.9986	14.0578	13.8922	14.001		13.7711	13.7515	13.8317	13.822		13.6535	13.6079
1084	44k_6655	Os11g0147800	11.9232	13.2383	13.3664	13.455		11.5414	13.1803	12.8972	13.3176		11.6178	12.7052	12.3912	13.2027		11.3228	12.971	12.7653	12.8805		11.4763	12.7255	12.8757	13.1227		11.2924	12.8518	12.4883	12.7291		11.7196	11.011	12.3941	12.5653		11.0478	11.3559	12.0459	12.9446		10.8924	10.4411	11.7744	12.4785		11.1899	11.0257
1085	eAry2_18559	Os01g0617600	1.96045	1.97771	1.90198	2.5046		1.84414	1.97462	1.90713	1.89778		1.91639	1.93584	1.90552	1.92498		1.99235	1.98972	1.98981	1.89036		1.86903	2.00678	1.95603	1.93452		1.94081	1.99939	1.92761	1.9629		1.94383	1.91707	1.96436	1.9934		1.92648	1.93474	2.2494	1.9925		1.94811	1.90061	2.00561	1.91253		1.94393	1.93804
1086	44k_17	Os01g0508500	9.20173	9.59394	9.10005	9.3849		9.3567	9.52939	9.60193	9.59097		8.89359	11.0781	9.544	9.83101		9.31373	8.91807	9.24129	9.63268		8.6932	9.80703	9.34355	9.47306		9.16114	8.52447	8.96715	9.95096		7.09094	7.3746	6.99019	7.24868		6.89691	6.24409	7.51984	7.88156		7.48686	6.1987	6.71189	7.29255		7.05241	6.84427
1087	eAry1_45999	Os11g0615000	10.1968	10.277	10.4931	10.2807		10.2855	10.2899	10.4528	10.3054		10.1377	10.3319	10.5142	10.4174		10.2832	10.3809	10.4923	10.3575		10.269	10.49	10.5379	10.3797		10.0068	10.3972	10.5519	10.3067		10.4549	10.2543	10.668	10.5683		10.4131	10.4701	10.6804	10.6067		10.3497	10.068	10.5314	10.6321		10.4174	10.2251
1088	eAry2_31626	Os02g0787100	11.6476	11.4843	11.4013	11.6079		11.6485	11.5091	11.5576	11.7555		11.5823	11.5215	11.4247	11.9363		11.6855	11.5	11.4857	11.7377		11.53	11.6112	11.5266	11.6303		11.6326	11.4838	11.5039	11.7534		11.3443	11.3054	11.2691	11.4029		11.4065	11.2809	11.3766	11.1648		11.4118	11.1487	11.1603	11.037		11.1825	11.2279
1089	eAry1_16230	Os08g0172000	1.93372	1.95627	1.88553	1.91199		1.83941	1.95175	1.88454	1.88261		1.89834	1.90923	1.88659	1.90487		1.96446	1.95791	1.94025	1.86925		1.86887	1.97079	1.93238	1.91719		1.9171	1.97872	1.90257	1.94624		1.93115	1.89604	1.95064	1.96746		1.90517	1.91706	1.89212	1.97537		1.92519	1.88387	1.98972	1.89236		1.91671	1.9175
1090	eAry2_21807	Os01g0933600	10.6078	11.033	10.9918	10.8399		10.5275	11.085	10.4544	10.6456		10.5444	10.741	11.135	10.7565		10.4648	10.969	10.9713	10.481		10.8569	10.9756	10.7197	10.7438		10.4208	11.2552	11.0319	10.6515		11.7727	11.6477	11.9604	11.3984		11.4629	11.9866	11.7848	11.6601		11.35	11.4212	12.1396	11.799		11.4501	11.8983
1091	eAry2_00708	Os05g0392200	8.9478	9.10518	8.89019	9.02227		8.93413	9.07648	8.87172	8.97284		9.13452	9.16442	9.32048	9.06535		9.29744	9.13294	9.19497	9.10112		9.14953	9.14746	9.08224	9.11778		9.12616	9.23975	9.35153	9.14136		9.24365	9.18886	9.2014	8.98394		9.2831	9.23329	9.08602	8.78295		9.3678	9.42072	9.37296	8.55153		9.33841	9.60918
1092	eAry2_25823	Os06g0673300	9.64422	9.06964	9.72756	9.88158		9.36328	9.20541	9.25505	9.69783		9.25127	8.63931	9.42167	9.58482		9.20714	9.17297	9.45631	9.57546		9.56843	9.10176	9.25638	9.76888		9.02466	9.16415	9.44741	9.53322		10.155	9.78199	10.2472	9.9528		9.86934	10.1923	10.0309	9.98453		9.65734	9.69204	9.9901	9.53865		9.93588	9.81925
1093	eAry2_27289	Os09g0491100	5.28153	6.95355	2.99974	3.04873		7.28719	5.8013	5.40373	4.02247		7.44154	7.73064	6.17971	4.35127		7.24991	5.53231	4.58183	5.22371		5.28003	6.708	3.79123	6.66475		7.06223	6.18202	3.39348	7.47911		3.74177	6.52213	2.28711	1.98569		4.36618	6.22521	2.46324	3.95864		5.18826	7.10784	5.35858	2.95617		2.56572	5.64844
1094	eAry2_47799	Os12g0502350	1.86492	2.44929	2.59152	2.20128		1.8204	2.12775	2.13155	1.8595		1.88037	3.32914	2.57596	1.88558		3.44514	1.93114	2.1838	1.84848		2.93728	1.94172	1.98806	2.00488		1.89375	2.46928	2.26013	1.92818		1.91813	1.8613	2.42492	1.94615		1.88435	2.44953	2.5197	2.14475		1.89338	2.45922	1.97365	1.87228		1.88975	2.33057
1095	44k_43273	Os03g0831400	2.8224	2.2487	3.66364	3.82575		2.47612	2.8468	3.07129	3.22498		3.04419	3.16905	3.34357	3.49473		2.92656	2.99634	2.48413	3.98908		1.91712	3.14569	3.41781	3.71675		2.33946	3.04293	3.15549	3.03318		4.02483	4.14823	3.8648	4.41736		4.59034	3.40904	3.81435	3.57977		4.07909	3.89157	4.0861	3.84476		4.19199	3.60753
1096	eAry2_25485	Os05g0245200	2.36253	1.92784	2.48959	2.78674		1.83337	1.92254	2.11105	2.54305		1.87636	2.39453	1.95878	2.90905		3.69792	1.9248	1.91978	2.79583		1.86831	1.93419	1.9042	2.21416		1.8884	1.96938	2.66921	2.01426		4.96245	4.30329	4.78266	5.15329		4.86077	3.9588	5.00218	4.81286		4.28067	4.82967	5.25015	5.0314		5.37161	3.63517
1097	eAry2_47192	Os06g0262501	2.051	1.92542	2.78395	1.89679		2.53813	2.20648	3.26339	2.90264		2.55395	2.8556	2.75561	3.04164		3.63269	1.922	3.04279	2.88267		1.90623	2.34981	3.68028	2.75157		1.897	2.68916	1.98676	2.15242		2.53276	2.84896	3.4142	3.05178		3.30307	1.89081	3.60118	3.50869		3.50459	2.90083	2.64599	2.70157		3.06749	2.42632
1098	eAry1_38149	Os03g0319400	14.0422	13.2041	13.7242	13.6732		14.232	13.193	13.5499	13.615		14.4731	13.071	13.4423	13.463		14.4993	13.3196	13.7139	13.6759		14.5241	13.262	13.5479	13.4571		14.4018	13.2382	13.5194	13.5116		12.4555	11.3545	11.4392	12.9222		11.9647	11.1177	10.9239	11.937		12.3294	11.6089	10.1788	12.0433		12.2505	11.5419
1099	44k_29616	Os09g0558200	8.86406	8.71672	8.58216	9.15168		8.96996	8.73736	8.21038	9.12123		8.8909	8.44386	8.18494	9.02486		8.82579	8.5716	8.28911	8.9089		9.04124	8.4931	8.26582	9.06809		8.70096	8.65572	8.10644	8.97105		8.09022	7.93812	7.83932	7.85154		7.98719	8.24045	7.73463	7.81722		7.6937	7.91454	7.77346	7.71863		7.64352	7.71656
1100	eAry1_45323	Os01g0385000	1.89219	1.91495	1.85561	1.87779		1.83006	1.90839	1.84903	1.84723		2.63006	1.8648	1.85171	1.87008		1.91547	1.90897	1.91038	2.32518		1.86745	1.91665	1.89034	1.88366		1.88649	1.93285	1.8637	1.91229		1.90677	1.85618	1.92731	1.92497		1.86801	1.88838	1.85612	1.94536		1.88167	1.85191	1.95992	1.85526		1.87113	1.88074
1101	44k_41740	Os09g0362800	10.8158	10.5137	10.8184	10.6223		10.6316	10.4608	10.662	10.5879		10.3514	10.2997	10.5207	10.6279		10.2128	10.6832	10.7328	10.7065		10.46	10.5552	10.7534	10.4828		10.1373	10.41	10.6485	10.2592		10.2752	9.98893	10.3509	10.4473		10.2187	9.82934	10.3401	9.93335		10.1432	9.82883	10.2462	9.86845		10.2399	9.61678
1102	44k_34020	Os03g0766900	9.13316	8.77446	9.32252	9.27384		9.12681	8.86579	9.36041	9.38928		9.10824	9.03359	9.21591	9.43388		8.86351	8.94724	9.03247	9.22607		9.08278	8.9232	9.03443	9.28687		8.90957	8.98399	8.99841	9.28614		10.2145	10.2058	10.3855	10.5384		10.1367	9.90941	10.203	10.4083		10.3023	10.1522	10.3379	10.1934		10.241	10.2842
1103	maskBest_02750	Os06g0132500	1.86713	3.16601	1.85045	3.07476		1.82798	2.3544	2.17443	1.83086		1.86085	1.81403	2.34356	2.16752		2.51529	2.84809	2.17032	2.36296		1.86655	1.91037	2.02888	2.36997		1.86588	4.10538	2.27963	2.47295		2.15673	2.01722	2.62338	1.93003		1.84108	2.41517	2.15877	2.50942		1.87426	2.14585	2.90889	2.22724		2.3719	1.8794
1104	eAry1_50422	Os07g0109700	10.7816	10.2138	10.831	10.7714		10.0898	10.8365	10.8886	10.9119		10.4576	11.025	10.8561	10.6433		10.0633	11.0656	11.0297	10.9138		10.2129	11.0423	10.6006	10.7444		10.6031	11.0643	11.0648	10.8399		10.8192	10.507	10.374	11.1233		10.3018	10.9719	10.707	10.9452		10.5992	10.4729	10.8537	10.3053		10.4964	10.1179
1105	44k_13520	Os01g0711000	9.90122	9.64242	9.83951	10.0084		9.84685	9.64502	9.64305	9.79297		9.97509	9.48661	9.84372	9.91112		9.98145	9.57925	9.79817	9.93191		10.0799	9.73647	9.63248	10.0999		9.83138	9.83507	9.76656	10.1266		9.63898	9.67252	9.54711	9.34054		9.60395	9.90529	9.53292	9.76907		9.40164	9.59072	9.74758	10.1054		9.61528	9.65036
1106	44k_35751	Os05g0519400	11.8213	11.4253	11.7396	11.8482		11.6464	11.4389	11.6992	11.8942		11.6641	11.6259	11.7704	11.9025		11.3869	11.5396	11.5938	11.8259		11.6601	11.473	11.5676	11.7801		11.5373	11.5895	11.8401	11.7436		11.4156	11.4261	11.4538	11.6899		11.3831	11.4363	11.6113	11.9723		11.3595	11.1796	11.7481	12.0919		11.4296	10.9503
1107	eAry1_02004	Os01g0678500	7.83512	8.73291	8.43704	7.63012		7.94325	8.707	8.24868	7.57815		8.29922	8.85986	8.69179	7.94589		8.32543	8.71211	8.64183	7.72687		8.21506	8.91338	8.32992	7.91447		8.30363	9.03061	8.67815	8.14425		7.98956	8.40644	8.12388	7.83981		8.12571	8.53757	8.10216	7.75519		8.2229	8.44541	8.52752	7.81225		8.0085	8.94408
1108	eAry1_50096	Os07g0152700	2.59295	1.92093	4.60504	4.00909		2.68495	2.76684	1.83037	4.21937		2.36702	2.2964	3.00761	3.5808		1.93169	1.88443	5.06019	3.79927		2.68407	3.11504	3.80947	4.33942		1.86307	1.92286	3.12279	4.40381		3.64191	2.50474	3.04283	3.06619		1.85152	2.05993	2.70888	3.15032		2.33137	2.77068	3.0581	2.38852		3.03321	2.20355
1109	44k_998	Os07g0499500	1.87472	1.90118	1.83841	1.8595		1.82233	1.88788	1.83092	1.83545		1.85504	1.84309	1.83601	1.85235		1.90027	1.88219	1.89958	1.80811		1.86192	1.88595	1.86582	1.86739		1.8525	1.90059	1.84159	1.89578		1.88851	1.83545	1.91193	1.90443		1.85024	1.88363	1.8337	1.93689		1.86271	1.83353	1.94527	1.83425		1.98108	1.86682
1110	44k_40936	Os03g0300600	12.6421	11.1963	12.0641	11.5727		12.6276	11.1042	12.6877	11.6879		12.3895	10.9683	12.034	11.6707		12.5382	11.3274	12.0278	11.8314		12.5225	11.1879	12.3752	11.5406		12.5337	10.7339	12.0482	11.7391		13.272	13.0593	13.4717	13.8864		13.2226	12.7723	13.4582	13.7439		13.3859	12.6826	13.4654	13.8922		13.4151	13.236
1111	eAry1_03837	Os02g0248440	3.97182	3.26627	4.54458	2.36164		3.8582	3.51792	1.82758	2.40696		2.63203	3.22209	4.53481	2.83436		3.02956	4.30397	3.94455	2.45196		4.58673	3.97836	2.50221	2.5747		2.69607	4.88751	4.01938	2.8368		8.04256	7.78903	8.05072	8.08015		7.12863	8.34216	8.16995	7.49404		6.62212	6.53721	8.27493	8.30462		7.90448	6.78323
1112	eAry1_25124	Os12g0592832	5.09286	4.21796	4.58911	3.24801		5.32733	4.90184	5.1122	3.93654		4.30364	5.17091	4.81009	4.18151		3.71726	5.81428	5.37446	4.5538		4.27566	5.34419	6.0425	3.23502		5.58182	4.88908	5.99399	3.70141		3.15538	5.01354	4.31191	4.73449		4.47512	3.38108	5.56487	3.53762		4.34131	4.34987	4.20854	4.92152		4.65196	4.5013
1113	eAry2_05199	Os05g0481800	7.5584	7.17417	7.78227	7.64308		7.42803	7.06416	7.46433	7.62732		7.50366	6.62691	7.53011	7.1303		7.6511	6.97289	7.51102	7.58545		7.8603	6.45369	7.46242	7.48626		7.11389	7.19135	7.53342	7.36372		8.15063	7.54989	8.00828	8.03355		8.00635	7.44874	7.74045	7.71835		7.97476	7.75689	8.11748	7.43655		8.29993	7.4216
1114	eAry2_34986	Os01g0711200	6.31147	5.19266	6.10156	6.02954		6.01867	3.97234	4.7599	5.62722		4.80069	3.95445	5.08617	5.82529		5.85183	5.42045	6.14579	5.9534		6.74852	5.11636	5.61505	5.18359		4.88433	4.89432	5.41284	4.88399		2.35789	1.83305	1.91414	1.90273		2.12379	2.18978	2.40244	1.94044		2.14578	2.11743	1.94487	2.2752		2.87229	1.86894
1115	eAry2_15466	Os03g0638000	4.05416	2.59801	3.70201	4.4429		4.48189	4.65194	4.58354	4.61551		4.95427	4.32434	5.23797	4.95081		4.67506	1.97163	4.67189	4.81438		3.75347	3.71641	3.75007	5.30713		4.65358	3.72573	3.35891	5.74871		4.73209	4.44868	4.69349	4.07748		4.34297	4.00477	3.80924	4.3548		5.06626	3.87043	4.20913	2.93692		4.60948	4.38328
1116	eAry2_34426	Os08g0290000	10.6784	10.1517	10.4744	10.5663		10.6697	10.1067	10.463	10.5811		10.5446	9.87835	10.2792	10.4837		10.6371	10.0762	10.3632	10.5761		10.5636	10.1593	10.4327	10.471		10.5502	10.0238	10.2028	10.4914		10.5243	10.1892	10.1592	10.3633		10.4842	10.1561	10.1259	10.221		10.5989	10.0813	10.0913	10.1496		10.3709	10.1606
1117	eAry2_08045	Os02g0461600	6.7551	7.21713	6.63989	7.31152		6.86317	7.25675	6.80906	7.12712		6.71336	6.95956	6.88221	7.01484		7.10672	6.83743	6.7335	7.16723		6.66828	6.98475	6.6716	7.20346		7.02762	6.72019	6.71519	7.34097		7.33893	7.79501	7.27159	6.37221		7.34008	7.9374	6.9972	6.56776		7.19953	7.51527	7.31319	6.38575		7.58872	7.95811
1118	eAry1_05128	Os09g0336950	1.88063	1.91304	1.83516	1.86014		1.81593	1.89254	1.83099	1.84565		1.8656	1.84179	1.84191	1.85216		1.91594	1.87937	1.90684	1.81418		1.85247	1.88323	1.86064	1.873		1.85484	1.89055	1.84031	1.90016		1.88058	1.83481	1.90827	1.90517		1.85064	1.89855	1.82598	1.94879		1.86713	1.83157	1.94811	1.8354		1.8594	1.87635
1119	eAry2_22741	Os06g0344500	1.88203	2.34292	2.02512	1.8609		1.81536	1.89394	1.83143	1.84737		1.86738	1.82792	2.16322	1.85282		1.91864	1.88047	2.34388	1.81583		1.85146	1.88402	2.137	1.87436		1.85593	2.48907	1.83916	1.90136		1.88009	1.83553	2.26355	1.90598		1.84598	1.90387	1.82309	1.95067		1.85931	2.08526	2.43829	1.83642		1.86047	1.87813
1120	eAry1_09062	Os05g0386000	4.84207	4.81255	5.57764	5.40431		4.3993	4.62519	5.85478	5.29879		3.98743	4.82324	5.90892	4.75671		4.96697	4.31397	5.21164	5.51545		4.89847	4.72167	5.52829	5.08541		5.12655	4.75922	5.67267	5.23755		4.64258	4.61353	4.84398	5.92967		3.98828	4.56545	5.09097	6.16096		4.70399	4.79675	5.80412	6.71217		5.00661	4.24621
1121	eAry2_12382	Os02g0801210	1.8853	1.91969	1.83618	1.86273		1.81423	1.89727	1.83347	1.85116		1.87145	1.8443	1.84642	1.85447		1.92488	1.88168	1.91131	1.81968		1.84936	1.88611	1.86197	1.87756		1.85861	1.89069	1.84283	1.9042		1.87921	1.83736	1.90884	1.908		1.85302	1.90521	1.82615	1.95493		1.87158	1.83324	1.95127	1.83893		1.86294	1.8822
1122	eAry2_48822	Os06g0256000	3.29993	2.72601	3.62862	3.3085		3.25327	3.85442	3.83252	3.88887		3.51762	4.78774	3.85058	3.94895		4.05827	4.13259	4.39514	3.88702		2.43624	4.06239	4.7306	4.08908		4.22316	4.23081	4.45486	5.15588		2.94191	3.84298	2.78221	3.63959		3.97287	3.11982	3.24308	3.56964		3.2499	2.24389	3.75723	3.21311		2.96111	2.28131
1123	eAry2_24767	Os06g0680950	1.88907	1.92531	2.18792	1.86924		1.80055	2.77582	2.91443	2.2384		2.19816	2.34198	2.52814	1.85135		1.93202	1.88411	3.5466	1.82362		2.63284	1.89753	2.64833	2.18024		2.29108	1.91303	1.85676	2.19328		2.47652	2.18675	2.00596	2.12973		2.19175	2.14534	1.82627	3.22174		1.87537	1.83486	1.95362	2.27912		1.87811	2.03732
1124	44k_38116	Os07g0661600	9.0403	8.69506	8.66397	9.17983		8.88956	8.64796	8.75137	8.9026		9.15137	8.6639	8.90848	8.84133		9.25462	8.41852	9.00307	9.18587		9.13092	8.67818	8.91153	9.13953		9.17169	8.54394	8.86984	9.12052		8.39163	8.02266	8.18148	8.0435		8.31617	8.22646	8.09483	7.95606		8.33279	7.84309	8.15667	8.35903		8.17597	8.04798
1125	44k_34981	Os06g0284200	3.6942	1.92928	1.84016	1.87868		3.87733	1.89152	2.97304	2.95044		1.85786	3.19181	1.85564	3.19377		2.01076	4.56036	1.92928	3.07393		1.91995	4.12096	3.63888	2.18336		3.84113	1.94029	2.24861	1.93736		1.85405	2.6637	4.14755	2.55611		3.07144	2.66106	4.50108	1.95524		3.49152	1.82787	1.95449	2.53566		3.65102	1.92226
1126	eAry1_13370	Os10g0502600	13.1078	13.048	13.0945	13.2645		13.1168	13.1428	12.8483	13.2483		13.0327	12.9096	12.9335	13.2139		12.8316	12.9869	12.9019	13.1379		13.0004	12.9714	12.8397	13.2684		12.8494	12.9538	12.955	13.1118		13.5678	13.4709	13.0964	13.2887		13.463	13.7042	13.2109	13.483		13.2504	13.4341	13.4821	13.3727		13.2415	13.3097
1127	eAry1_49393	Os12g0220100	1.89849	1.93865	1.84054	1.87097		1.81058	1.91151	1.8414	1.86578		1.88699	1.85278	1.85933	1.8621		1.95007	1.8906	1.92388	1.83521		1.84216	1.89688	1.86818	1.89094		1.87031	1.89448	1.85138	1.91615		1.87763	1.846	1.91185	1.91674		1.86055	1.922	1.82938	1.9713		1.88526	1.83943	1.96023	1.8499		1.87339	1.89862
1128	eAry1_02561	Os03g0320400	4.79094	5.12658	5.69873	5.72956		4.55527	5.07826	4.71068	5.68008		4.33286	4.81466	5.31746	5.24573		4.55074	4.8668	5.28459	5.41117		5.10388	4.5434	4.86751	5.22526		3.9809	5.64356	5.34722	4.58074		6.77416	7.19583	6.70245	6.06297		6.93664	7.61074	6.34366	6.26135		6.72127	7.1947	6.77254	6.18307		6.93982	7.39561
1129	eAry2_31328	Os12g0418200	1.90401	1.94646	1.84263	1.87444		1.80931	1.91771	1.84479	1.87157		1.89325	1.85655	1.86469	1.86557		1.9606	1.89476	1.92919	1.84156		1.83954	1.90201	1.87132	1.89673		1.87547	1.89684	1.85513	1.92124		1.8774	1.84987	1.91341	1.9207		1.8639	1.92847	1.83129	1.978		1.8914	1.84213	1.964	1.85463		1.87798	1.90547
1130	44k_5099	Os04g0530900	7.75228	7.9035	6.81257	7.124		8.00482	7.9467	8.22327	7.64224		8.37476	8.06236	7.09492	8.33773		8.88214	7.21052	7.59534	8.10661		7.97064	8.16618	8.11732	8.43477		8.79414	7.41774	6.61093	8.84769		8.23599	6.71963	7.56187	7.22835		8.11947	6.77199	7.81566	8.04726		8.42742	6.63876	7.23241	7.53439		8.02783	7.60931
1131	eAry2_13585	Os08g0535800	11.1987	11.244	11.3457	11.1501		11.0775	11.1779	11.1981	10.9701		11.4319	11.2093	11.4468	11.2025		11.5638	11.3324	11.5321	11.2581		11.5148	11.172	11.3688	11.148		11.5579	11.4014	11.6055	11.3477		10.8956	10.6824	10.8359	10.9333		10.8323	10.6821	10.6798	10.694		10.9387	10.9213	10.8502	10.4635		11.0917	10.7667
1132	eAry1_39459	Os07g0274800	8.65189	8.604	8.89063	8.91856		8.51504	8.61048	8.61988	8.98224		8.52708	8.16836	8.52184	8.92259		8.43518	8.26937	8.60554	8.70077		8.15992	8.29406	8.60318	8.9602		8.35251	8.15063	8.38779	8.7514		8.8889	8.74965	8.98008	9.07744		8.88586	9.04287	9.08189	9.35299		8.53045	8.72634	9.00115	9.41121		8.50221	8.4505
1133	44k_10546	Os06g0127000	11.4725	11.6581	11.5123	11.7058		11.3538	11.6399	11.2967	11.6065		11.5907	11.5068	11.5405	11.6629		11.5885	11.6047	11.3526	11.481		11.4718	11.5572	11.401	11.8041		11.5245	11.6628	11.3757	11.7112		11.5169	11.5843	11.462	11.3918		11.3975	11.8872	11.5535	11.8864		11.2458	11.6311	11.6526	11.7542		11.2726	11.5389
1134	44k_29736	Os08g0553800	13.6186	13.7428	13.6126	13.618		13.4789	13.6663	13.7495	13.4183		13.8499	13.7373	13.7763	13.4855		14.1547	13.5158	13.7427	13.5916		13.553	13.6666	13.7617	13.7114		13.8557	13.5589	13.5008	13.7932		13.7515	13.5966	13.609	13.6239		13.765	13.4195	13.4251	13.5943		13.881	13.6128	13.62	13.1768		13.6377	14.0951
1135	eAry2_06035	Os03g0168400	9.77775	9.47922	9.51361	9.63035		9.43598	9.48571	9.44069	9.572		9.29414	9.23482	9.3539	9.55467		9.36002	9.47552	9.47753	9.71469		9.3523	9.33719	9.31849	9.51833		9.24671	9.35498	9.5524	9.38292		9.48301	9.32366	9.44246	9.40527		9.40795	9.33513	9.40177	9.13208		9.47079	9.28427	9.27214	9.27593		9.49606	9.23267
1136	44k_19789	Os06g0122800	2.68078	2.16511	2.81665	2.47598		3.07962	2.99639	3.51083	3.02101		3.02435	2.67034	2.29774	2.15183		2.34388	3.3565	2.10144	2.75553		1.98396	3.26826	2.19925	2.09246		2.2129	2.22185	2.18627	2.12853		2.06995	2.55847	2.08828	2.35435		2.347	2.08167	2.09186	2.17576		2.84393	2.02507	2.19961	2.13498		2.93527	2.29349
1137	eAry1_44386	Os11g0156700	7.97592	8.26037	7.75906	7.92745		8.26361	8.26463	7.30202	7.85608		7.90508	7.76667	7.43817	8.32456		7.6393	8.6552	7.76044	7.8777		7.91806	8.86994	7.82067	7.85911		7.7769	8.74327	8.16157	8.07917		5.49759	6.47258	4.7874	4.85533		5.4316	6.78316	5.36991	5.99503		5.3088	6.21201	5.17305	5.79362		5.12312	6.00613
1138	44k_19369	Os01g0837500	4.07358	3.94397	3.92957	4.52887		3.67428	3.58987	3.66662	4.93432		2.58944	3.05997	3.43816	4.6175		2.6018	3.56649	2.90253	4.65962		2.81751	2.88378	3.09855	4.23967		3.35729	3.94081	4.1393	4.35761		4.98156	5.28171	5.17727	4.93759		5.27645	5.24603	5.19893	4.50331		4.92279	5.66994	5.0913	4.27086		5.20325	4.92222
1139	44k_37589	Os01g0660900	11.61	11.2613	11.6067	11.0734		11.4844	11.2461	11.7248	11.2554		11.2526	11.2955	11.7179	11.1653		11.4569	11.4637	11.8962	11.4403		11.3815	11.4681	11.9927	11.1435		11.4733	11.1119	11.7409	11.3079		11.8262	11.9215	11.6716	11.6573		12.0598	11.9111	11.7849	11.2261		11.9456	11.4603	11.7699	11.4423		12.0381	12.1474
1140	44k_27168	Os05g0168400	8.33642	8.27611	8.46137	8.44777		8.09272	8.41766	8.34344	8.45791		8.17263	8.33595	8.25278	8.46158		8.21341	8.21562	8.21718	8.42505		8.13116	8.28216	8.24108	8.4213		8.19458	8.26733	8.36396	8.37803		7.96204	8.24818	8.30091	8.32609		8.1235	8.27809	8.42163	8.43344		8.05859	8.40019	8.43115	8.66315		8.05534	8.13332
1141	eAry1_02190	Os01g0167000	2.22532	2.15693	2.02513	3.94854		1.88378	2.21892	2.06849	3.8423		2.06298	2.198	2.24029	4.54484		2.25438	2.27541	2.08999	3.57908		1.89321	2.34659	2.17445	3.14642		2.18522	2.19492	2.16764	2.1353		2.0667	2.07352	2.07593	2.29292		2.10732	2.07493	2.0755	2.15485		2.13322	2.27461	2.17861	2.11179		2.17748	2.09959
1142	44k_17055	Os04g0636000	8.57273	7.83361	8.594	8.95705		8.26615	8.06101	8.46212	9.13482		8.20232	8.25234	8.59008	9.02823		8.35344	8.42021	8.54893	8.87503		8.09494	8.39338	8.54943	8.80253		8.29299	8.03711	8.8517	8.81769		8.40865	8.56203	8.57206	8.71767		8.60675	8.56058	8.78482	8.33877		8.58629	8.23319	8.79185	8.65478		8.61591	8.44758
1143	maskBest_05806	Os01g0760701	2.17729	2.1521	2.02139	2.0842		1.88355	2.15978	2.0649	2.08746		2.05888	2.11796	2.0393	2.11808		3.34209	2.26821	2.0853	2.10545		1.89567	2.33442	2.16502	2.05524		2.17788	2.18627	2.16092	2.10686		2.06254	2.06907	2.07125	2.27987		2.10176	2.07134	2.06934	2.14741		2.12679	2.01606	2.17066	2.10321		2.17092	2.09387
1144	eAry2_35993	Os01g0550800	2.20593	2.14638	2.01723	2.07805		1.88301	2.15242	2.06069	2.08067		2.05425	2.11195	2.03478	2.10839		2.23435	2.25991	2.08016	2.09719		1.88821	2.32141	2.15503	2.05058		2.16939	2.18028	2.15159	2.10047		2.05792	2.06401	2.06629	2.26562		2.09552	2.06702	2.06281	2.13965		2.11973	2.01253	2.16255	2.09424		2.16333	2.08766
1145	44k_45	Os11g0267300	13.0796	12.5605	12.684	12.986		12.9707	12.4225	12.6552	12.7882		13.1864	12.2585	12.5091	12.708		13.3412	12.2575	12.7076	12.8823		13.0974	12.3519	12.6244	12.837		12.9952	12.3774	12.5088	12.8334		11.6636	10.4818	11.0918	11.5415		11.4098	10.6077	10.9066	11.1998		11.4809	10.5306	11.0396	10.513		11.5469	10.5375
1146	eAry1_44376	Os02g0159700	2.65344	2.13732	2.01099	2.06928		1.88185	2.14165	2.05398	2.07073		2.04682	2.10271	2.02799	2.09485		2.24681	2.24675	2.07268	2.08534		1.88534	2.30178	2.14107	2.04404		2.20338	2.17103	2.13765	2.09141		2.05111	2.28118	2.05936	2.24506		2.12632	2.05939	2.05361	2.12896		2.10918	2.35719	2.15113	2.56044		2.15155	2.08856
1147	eAry1_50520	Os02g0649900	5.924	4.37615	5.72368	4.61678		4.11008	6.02356	7.80599	4.7369		6.58829	6.76637	5.07038	4.78959		5.4818	4.30637	7.47583	3.81586		3.77816	4.31123	5.49732	4.84072		5.52479	3.21139	4.56595	4.55694		5.077	7.30643	4.91051	5.68751		6.16876	4.83947	5.31207	5.36702		6.94249	6.84189	5.52497	4.86859		4.66786	7.58594
1148	eAry2_28420	Os08g0527400	2.17205	2.12688	2.00409	2.06401		1.88005	2.13008	2.04599	2.58492		2.03932	2.09208	2.02036	2.0808		2.20169	2.23084	2.06444	2.07254		1.88266	2.27982	2.12643	2.03692		2.14113	2.16044	2.12214	2.0816		2.04314	2.04734	2.05202	2.22348		2.07546	2.05247	2.0438	2.11801		2.21585	2.00078	2.13933	2.06883		2.13724	2.06901
1149	44k_12911	Os03g0826900	11.205	11.0548	9.88627	9.83092		10.9749	10.8182	10.2682	9.97524		10.5427	10.9433	10.3463	10.1325		11.1983	11.4489	10.5744	10.3566		10.9569	11.3933	10.6888	9.91789		10.8214	10.9973	10.6806	10.2031		8.06151	8.12526	7.86255	8.60781		8.34079	7.58603	8.17792	7.90799		8.63548	7.90919	7.95575	8.50413		8.58834	8.06783
1150	eAry2_37173	Os03g0109300	9.30591	11.0531	10.4014	10.3681		9.82717	10.9732	10.7834	10.8057		10.06	10.9786	10.7772	11.1939		9.03819	10.9476	10.1529	10.5286		8.90864	11.0519	10.4727	10.7143		9.44188	11.0955	10.5997	10.9026		8.15812	9.7348	9.4426	9.13362		8.96256	9.82933	10.0056	9.8818		8.44938	9.7806	9.55698	9.50597		7.42425	9.5972
1151	eAry1_49712	Os01g0303300	4.68287	2.11236	3.06046	2.73573		4.04931	2.11374	3.98779	3.00561		3.89107	2.37207	5.27885	2.49023		4.86813	2.20707	2.19966	3.41326		6.34083	2.24836	4.42285	3.12569		4.09536	2.16027	4.74717	2.82496		6.7588	5.37994	5.89069	5.58795		6.47693	5.37828	4.43403	5.34948		6.02148	5.89405	4.87656	4.6425		7.77881	5.81422
1152	eAry2_23605	Os12g0510000	4.13852	3.94573	4.05079	4.76563		3.2354	4.20906	3.39811	3.75392		4.49568	3.11886	4.21011	3.9074		3.63993	3.62509	4.34616	3.71835		3.97901	4.34331	3.14075	3.8937		3.32731	3.9727	3.38005	4.27537		5.3509	4.86127	5.52613	5.41348		4.97457	5.24016	5.03313	5.01674		5.34687	6.06215	5.12484	5.17597		5.60407	5.19817
1153	eAry2_18818	Os08g0323800	7.80637	7.47874	8.01923	8.11703		7.34565	7.81202	7.60521	8.02503		7.57911	7.25881	7.80881	7.8516		7.32627	7.70726	7.77735	7.74307		7.57873	7.79309	7.71265	7.79732		7.29138	7.89166	7.85874	7.67289		7.90809	7.39925	7.97752	8.02883		7.59979	7.89554	7.81832	8.18623		7.58803	7.54029	7.95985	8.64802		7.60212	7.34587
1154	eAry2_19002	Os07g0207700	6.46891	6.37712	6.25407	6.65615		6.25468	6.4832	6.46788	6.75275		6.1102	6.16115	6.00711	6.59837		6.32241	6.64035	6.38914	6.55516		5.93827	6.59865	6.25722	6.4226		5.94684	6.39749	6.3172	6.57422		5.97728	5.90396	5.91627	5.81125		6.07302	5.77691	6.09109	5.69209		5.94669	5.59736	5.94033	5.72788		5.58928	5.52623
1155	eAry1_34305	Os03g0241200	13.0891	12.4738	12.7806	12.7073		12.7463	12.5301	13.1577	12.6079		13.0828	12.3215	12.8247	12.561		12.6494	12.1567	12.5772	12.8497		12.8467	12.0369	12.6459	12.7109		12.7982	12.326	12.7683	12.559		13.0579	13.0098	13.0359	13.1645		12.8731	12.9456	12.9074	13.1562		13.1603	13.4675	12.8481	13.0311		13.1648	13.0004
1156	eAry1_01221	Os11g0219400	2.1228	2.09593	1.98376	2.03265		1.87412	2.0968	2.01992	2.02731		2.01642	2.06043	1.99828	2.04663		2.15509	2.17902	2.04207	2.03679		1.87746	2.21637	2.08983	2.01631		2.09712	2.12823	2.07881	2.05571		2.54511	2.01997	2.03232	2.16972		2.04349	2.02883	2.01743	2.08972		2.06435	1.98106	2.10867	2.03572		2.10428	2.04228
1157	eAry1_11324	Os06g0303700	8.62247	8.40101	8.43807	8.27603		8.31824	8.45906	8.43358	8.2974		8.49605	8.08918	8.49427	8.24467		8.49309	8.39615	8.41958	8.44064		8.40866	8.173	8.37584	8.24199		8.31537	8.26673	8.45831	8.22018		8.59538	8.10319	8.77084	8.59367		8.3862	8.49793	8.42742	8.40141		8.50851	8.63386	8.43341	8.01213		8.49212	8.39523
1158	eAry2_25443	Os10g0365200	8.89324	8.8843	8.96419	8.53579		9.09548	8.4628	8.73988	8.34738		8.78309	8.76849	9.43476	8.50437		8.89291	8.97184	9.48849	8.42027		9.41833	9.3569	9.31203	8.56745		9.17841	9.39012	9.5187	8.42548		9.7522	9.80114	10.0805	10.0671		9.72627	10.0063	9.93065	10.4392		9.2982	8.98412	9.82882	10.6393		10.4154	10.5637
1159	44k_43751	NA	6.36375	6.12946	5.40139	6.05262		6.25906	5.55781	5.19313	5.90104		5.82709	5.39376	4.97289	5.89858		6.69449	5.66466	5.39099	6.17206		6.20731	5.87922	5.49116	5.69054		5.67279	5.71643	5.52748	5.73235		2.00591	1.99893	2.02109	2.1489		2.86813	2.0128	2.16242	2.48903		2.04384	2.09231	2.09013	2.94799		2.06136	2.16127
1160	44k_35967	Os02g0703900	8.45381	8.25003	8.19267	8.29915		8.30971	8.38732	8.49731	8.61726		8.13257	8.67028	8.30903	8.73865		8.10112	8.59695	8.07593	8.49139		8.12776	8.66714	8.35818	8.13317		8.43939	8.39057	8.60335	8.34861		7.89275	8.4986	7.88133	8.10762		8.29565	8.00495	8.31628	7.9929		8.18621	7.93813	8.04731	8.24657		7.94136	8.08124
1161	eAry1_31729	Os08g0444440	9.39161	7.06148	9.49904	9.7963		9.24706	7.28012	10.0018	9.85713		8.82489	6.86395	9.40221	9.73617		8.27471	7.03638	9.50227	9.91848		8.74187	6.89154	9.57543	9.60335		8.0165	6.78469	9.34193	9.26347		5.60197	4.21128	5.13269	6.96488		5.16819	4.36337	5.33049	6.58957		5.54743	4.07169	5.00857	6.15574		5.19049	3.44722
1162	maskBest_04671	Os04g0616550	2.07656	2.46698	3.06062	2.99173		2.43395	3.44854	2.79084	1.98786		2.95018	2.17287	3.36771	2.01142		2.10668	2.77387	3.29634	1.99602		2.5023	2.7474	2.04621	2.62819		2.48915	2.87939	2.02973	2.21193		2.81825	1.97101	2.72056	2.12158		2.0042	3.22123	2.30221	2.23838		2.36362	2.22902	2.96408	2.00096		2.05812	2.93496
1163	eAry2_03859	Os07g0671100	7.5725	8.50837	7.02196	8.73838		7.79821	8.45082	6.43769	9.2759		7.03097	8.09494	6.87534	9.3565		6.53045	8.42204	6.50425	8.62002		7.4892	8.88393	7.16933	8.99204		6.69056	9.09789	7.43502	9.26711		6.90982	7.49416	6.11126	5.69481		7.98362	8.81038	6.54382	5.4251		7.31254	7.8156	6.5466	5.40455		6.41568	7.00059
1164	eAry1_39277	Os03g0224300	9.60467	8.04919	8.67213	9.60066		9.2744	8.2485	9.17298	9.62521		9.30616	7.7622	8.28199	9.50264		9.17844	7.58548	8.60147	9.78277		9.40892	7.73525	8.77581	9.58129		9.17171	7.63761	7.86197	9.57179		9.88082	8.87611	9.94187	9.90517		9.58218	8.91853	9.77435	9.7479		9.43275	8.56687	9.31543	9.3985		9.35217	8.67178
1165	eAry2_31591	Os08g0203400	3.54	4.60678	2.86647	4.06594		2.85542	5.21174	1.97974	2.95965		2.28779	4.99848	3.39839	4.04619		2.15722	4.43544	2.01835	3.07612		1.92925	3.13099	3.75452	2.21684		2.80168	4.57068	2.41249	2.04752		3.49904	2.89466	4.60863	4.68386		3.91297	2.38081	5.0152	4.79859		2.7471	3.68373	5.10395	3.84342		4.14661	2.39229
1166	eAry1_31280	Os08g0156600	10.5918	11.1775	10.2656	10.4552		10.8395	10.9082	10.4616	10.3386		10.9175	11.2046	10.9895	10.4563		10.7279	11.2024	10.6128	10.7985		10.67	11.3885	10.4766	10.708		10.6725	11.3143	10.7446	10.7651		8.70881	8.39751	8.43816	9.60544		8.64932	8.73768	8.61019	9.21916		9.2699	9.4311	9.10496	9.23499		8.77837	8.1905
1167	maskBest_06312	Os11g0143266	7.92916	8.30315	7.44729	7.40457		7.5675	8.01213	7.65713	7.13143		7.83231	8.28234	7.59624	7.49782		8.32724	8.5067	8.08508	7.3255		7.77823	8.43209	8.06368	7.33489		8.25712	8.19874	7.85012	7.63878		6.11967	6.44976	6.10911	6.33737		6.91638	5.94563	6.23073	5.83731		6.72651	6.22593	6.32033	5.82663		6.38622	6.83746
[truncated: 124,555 more rows]
[truncated: 10 more columns]
