# Supplementary material for: Fertilization controls tiller numbers via transcriptional regulation of a MAX1-like gene in rice cultivation
Source: Nat Commun. 2023 Jun 8;14:3191. doi: 10.1038/s41467-023-38670-8 (PMC10250342; doi:10.1038/s41467-023-38670-8)
Supplement: Supplementary file 6 — Dataset3 [file 41467_2023_38670_MOESM6_ESM.xlsx]

## Sheet: fdr_sd_diff_ratio
					48samples	48samples				fdr	fdr	fdr	fdr	fdr	sd	sd	sd	sd	sd	diff	diff	diff	diff	diff	ratio	ratio	ratio	ratio	ratio
No.	ProbeID	TranscriptID (the orange ones are 107 genes respond to fertilization)	Probe Sequence	Description	ABS(ratio)	ABS(Fold Changes)	Location	ChromosomalLocation		comp48_non2nd_1st2nd_fdr.p	comp32_non2nd_fdr.p	comp36_early_fdr.p	comp24_early_non2nd_fdr.p	comp24_early_1st2nd_fdr.p	comp48_non2nd_1st2nd_sd	comp32_non2nd_sd	comp36_early_sd	comp24_early_non2nd_sd	comp24_early_1st2nd_sd	comp48_non2nd_1st2nd_mean_diff	comp32_non2nd_mean_diff	comp36_early_mean_diff	comp24_early_non2nd_mean_diff	comp24_early_1st2nd_mean_diff	comp48_non2nd_1st2nd_ratio	comp32_non2nd_ratio	comp36_early_ratio	comp24_early_non2nd_ratio	comp24_early_1st2nd_ratio
9948	eAry1_06472	Os04g0465500|Os04t0465500-02	AGCAGGAGTACAGCCAAAGATTTTGATGATAACAAATTGACAAGCTGAGCATGGTAGAGA	Acyl-CoA N-acyltransferase domain containing protein.	1.4767	0.599981	chr04:23275810-23275869:-	chr04:23275810-23275869:-		3.66e-09	0.000708953	5.24e-08	0.00336626	0.00284913	0.406299	0.426351	0.399816	0.419802	0.38669	-0.599981	-0.648055	-0.619783	-0.661142	-0.578425	-1.4767	-1.52	-1.55017	-1.57489	-1.49583
19855	eAry2_25796	Os02g0221900|Os02t0221900-02	GATATTTCTCAAGTATAAAGCAAGTTATATTATGTACAGTAGAAGTTTGGAGAGTTAACT	Similar to Cytochrome P450 monooxygenase.	1.34757	1.7334	chr02:6802706-6802765:-	chr02:6802706-6802765:-		1.62e-09	0.000976892	2.88e-08	0.00336626	0.00217413	1.28632	1.25787	1.28686	1.27757	1.31988	-1.7334	-1.58182	-1.97598	-1.83899	-2.11296	-1.34757	-1.25754	-1.5355	-1.43945	-1.60088
13338	eAry1_27997	Os03g0113900|Os03t0113900-02	GCCATCATCATATCTTGATTAGCCATTTCTCATCATCAGTTTTCCGGTGTGACTAAAAAA	Protein of unknown function DUF584 family protein.	1.32667	1.72762	chr03:781799-781858:+	chr03:781799-781858:+		1.83e-09	0.000424882	1.82e-08	0.00225343	0.003509	1.30222	1.34459	1.44803	1.50041	1.42529	-1.72762	-1.77729	-1.94704	-2.01003	-1.88405	-1.32667	-1.32181	-1.34461	-1.33966	-1.32187
19500	eAry2_22731	Os09g0549450|Os09t0549450-00	CTTCCTTTGTTCAATTTGTTTGTCCATTGGAAAACAAAAATGTATGGTGCACTCGTACAG	Similar to NIN-like protein 1.	1.30016	0.985522	chr09:21740406-21740465:+	chr09:21740406-21740465:+		1.81e-08	0.000886383	2.88e-08	0.00237253	0.00386603	0.758	0.760732	0.788589	0.784073	0.809945	-0.985522	-0.993463	-1.16717	-1.16583	-1.1685	-1.30016	-1.30593	-1.48007	-1.48689	-1.44269
17727	eAry2_07154	Os02g0564400|Os02t0564400-01	AGCAGGGTTTGGAAAGAGTATATAGCTCAGGGGATATTTATGGGTGTCGTACAGACAACC	Similar to CLPX (Clp protease regulatory subunit X)%3B ATPase.	1.24457	0.348357	chr02:21431441-21431500:+	chr02:21431441-21431500:+		4.36e-07	0.00108746	5.16e-06	0.00469543	0.016421	0.2799	0.292771	0.308371	0.321758	0.301316	-0.348357	-0.357443	-0.402131	-0.40171	-0.402552	-1.24457	-1.2209	-1.30405	-1.24848	-1.33598
20497	eAry2_31212	Os05g0567600|Os05t0567600-00	GGGTTATGAGCAAGGTTAAGTCCCCATGCTGTTGTAGATTCTCGTCTACATTCGTCAACT	Similar to SANT/MYB protein.	1.24256	2.41843	chr05:28254950-28255009:+	chr05:28254950-28255009:+		4.04e-07	0.00395305	1.61e-06	0.0079422	0.00700194	1.94633	1.96309	2.02341	2.06768	2.02218	-2.41843	-2.42237	-2.87705	-2.93675	-2.81734	-1.24256	-1.23396	-1.42188	-1.42031	-1.39322
3140	44k_23439	Os06g0224100|Os06t0224100-01	TCGCATGTAAATTCTGTAAAGTTACATTGATCTGGTTCAGAGGTGGATGAAAACGTCCAA	Membrane-anchored ubiquitin-fold protein, HCG-1 domain containing protein.	1.23473	0.373749	chr06:6439739-6439798:+	chr06:6439739-6439798:+		5.22e-09	0.0013375	1.82e-08	0.00309399	0.0017639	0.302698	0.298651	0.301715	0.296391	0.312222	-0.373749	-0.340549	-0.442215	-0.405789	-0.478642	-1.23473	-1.14029	-1.46567	-1.3691	-1.53302
8051	44k_5582	Os03g0129400|Os03t0129400-01,Os03t0129400-02	ACAAAATGTATCTATGAGCTTGAAGTTATCTCAAAGCTATCAGTAACACATTATTTGGTC	Conserved hypothetical protein.	1.23029	1.2339	chr03:1667737-1667796:+	chr03:1667737-1667796:+		2.65e-07	0.000566993	3.99e-06	0.00237253	0.00892993	1.00293	1.14987	1.08794	1.26911	0.804302	1.2339	1.68606	1.41213	1.96785	0.856409	1.23029	1.46631	1.29799	1.55057	1.06479
7085	44k_41389	Os01g0322700|Os01t0322700-01	ATGCAATGATGAACCGTTTGTTACTACTCCATCATGACATCCAAAAGTTCACTCATTTTC	Non-protein coding transcript.	1.22836	2.41273	chr01:12302532-12302591:+	chr01:12302532-12302591:+		8.71e-08	0.000417509	2.11e-06	0.00225343	0.00530286	1.96419	2.25409	2.03947	2.39919	1.44002	2.41273	3.31335	2.6906	3.82379	1.55741	1.22836	1.46993	1.31926	1.59379	1.08152
5184	44k_32447	NA	GTTTGCGAGGTGTACAACCCGGCGCAATAACAAAGTTATTCCATCAGTTATAGATGGAAA	NA	1.22144	0.393256	chr12:2752582-2752641:+	chr12:2752582-2752641:+		1.25e-07	0.00199244	7.31e-07	0.00649703	0.00586267	0.32196	0.33058	0.343362	0.357854	0.335474	0.393256	0.379392	0.46185	0.437116	0.486584	1.22144	1.14766	1.34508	1.22149	1.45044
11390	eAry1_16324	Os04g0680400|Os04t0680400-01	CCATTCGATTGTGCTACATTGTACTTCATGTGGACAGCGTATAGTGATTGTATTTTTTAT	Similar to H0901F07.3 protein.	1.21893	1.31642	chr04:34742547-34742606:+	chr04:34742547-34742606:+		1.44e-07	0.00343443	4.78e-08	0.00354709	0.00284913	1.07998	1.05587	1.04277	1.00648	1.09651	-1.31642	-1.21137	-1.64124	-1.52807	-1.7544	-1.21893	-1.14727	-1.57392	-1.51824	-1.59999
14062	eAry1_32042	Os03g0425300|Os03t0425300-01,Os03t0425300-02	GGGGCATGTTGTATATAAAGTGGCTACTCAGATTGATCTTATTTTCAACCATACCATTTT	Similar to DGK1 (DIACYLGLYCEROL KINASE1)%3B calcium ion binding / diacylglycerol kinase.	1.2092	0.700625	chr03:17761018-17761077:+	chr03:17761018-17761077:+		1.45e-08	0.00189693	5.96e-07	0.00921506	0.00399807	0.579411	0.586705	0.535652	0.545528	0.53693	-0.700625	-0.672497	-0.76851	-0.739929	-0.79709	-1.2092	-1.14623	-1.43472	-1.35635	-1.48453
13079	eAry1_26451	Os08g0508700|Os08t0508700-01	GATGTATATGAGACATGTTCATTGCAGCTAGCTCAGACATAATAATACCTGAATTCTTGC	Similar to EIL3.	1.20759	1.12042	chr08:25214662-25214721:+	chr08:25214662-25214721:+		4.43e-07	0.00138508	2.91e-05	0.0114581	0.025227	0.927816	0.969253	0.961389	1.00186	0.939051	-1.12042	-1.23103	-1.11994	-1.19799	-1.04189	-1.20759	-1.27008	-1.16492	-1.19576	-1.10952
17776	eAry2_07638	Os08g0176900|Os08t0176900-01	AGGAAAGAAATTAAACGGACGTGTTCACTTCATCATAGGATAGCAGCAGCAGCAGTAGCT	Similar to Transcription factor HBP-1b(C38) (Fragment).	1.19256	0.769062	chr08:4505937-4505996:-	chr08:4505937-4505996:-		2.89e-08	0.000626511	8.57e-07	0.00336626	0.00911856	0.644882	0.679439	0.631203	0.673489	0.598254	-0.769062	-0.837442	-0.841818	-0.913255	-0.770381	-1.19256	-1.23255	-1.33367	-1.35601	-1.28772
3082	44k_23187	Os06g0646000|Os06t0646000-01,Os06t0646000-02	TTGTCACATGTATACTGTGCTTCAGTACAGTGATGTACCACAGCCAGGGTGTATTTCACA	Methyltransferase type 11 domain containing protein.	1.19174	0.263706	chr06:26376144-26376203:-	chr06:26376144-26376203:-		5.01e-07	0.00414659	4.78e-05	0.0318169	0.0124081	0.221277	0.220882	0.230778	0.227872	0.238531	-0.263706	-0.275339	-0.251661	-0.247391	-0.255931	-1.19174	-1.24654	-1.09049	-1.08566	-1.07294
8615	44k_7961	Os03g0268200|Os03t0268200-01,Os03t0268200-02,Os03t0268200-04,Os03t0268200-05	TCATGTCTGAGAACGTGCTCCGATTAGGGAGAAGTAGCGAAAAATCCAGTGTAACTTGCC	Serine/threonine protein kinase domain containing protein.	1.19072	0.205663	chr03:8896445-8896504:-	chr03:8896445-8896504:-		1.49e-07	0.0012082	2.81e-07	0.00279322	0.00668195	0.172721	0.176485	0.185598	0.188438	0.186766	-0.205663	-0.211056	-0.246223	-0.2454	-0.247045	-1.19072	-1.19589	-1.32665	-1.30228	-1.32276
20496	eAry2_31206	Os05g0305700|Os05t0305700-01	GGGTTAACTTCTGTACAGTGTCGAAAGAAATAGCATCTTTTCTGTTTCAGTTATGTTTAG	Homeodomain-like containing protein.	1.18983	0.234244	chr05:13823269-13823328:-	chr05:13823269-13823328:-		2.15e-07	0.00544566	6e-07	0.0078087	0.00490989	0.196873	0.191528	0.198405	0.188799	0.210945	-0.234244	-0.219009	-0.260622	-0.236736	-0.284508	-1.18983	-1.14348	-1.31359	-1.25391	-1.34873
16969	eAry1_50763	Os04g0640900|Os04t0640900-01	TTTTGTCATTCATATGGCACTTACATACACAAAGAGCAGAATACCTGAAGAGCTGTTTGA	Similar to ORW1943Ba0077G13.1 protein.	1.17982	0.981923	chr04:32608586-32608645:+	chr04:32608586-32608645:+		2.39e-08	0.00131831	8.45e-07	0.00557575	0.00686407	0.832263	0.777597	0.785567	0.769246	0.817868	0.981923	0.892235	1.02238	0.99422	1.05054	1.17982	1.14743	1.30145	1.29246	1.28448
4069	44k_27553	Os09g0537700|Os09t0537700-02	AGTATTGTACCGCATATGTTATGTATTACATGTGCAGGTCTTGTGCACACCTGTGAGGTG	Ribonuclease T2 family protein.	1.17863	1.39093	chr09:21156001-21156060:-	chr09:21156001-21156060:-		2.78e-06	0.0062017	1.04e-05	0.0121269	0.0114641	1.18013	1.18829	1.13806	1.2312	1.05672	1.39093	1.46799	1.5095	1.67437	1.34462	1.17863	1.23538	1.32638	1.35996	1.27245
20859	eAry2_34143	Os07g0576500|Os07t0576500-01	GTGTCTAGCCAATTCAGCCCTGCCCTGCCGCATTGGATCCCGACTCCACGATCCGACTAG	Similar to Auxin-responsive GH3-8 protein.	1.17844	0.622919	chr07:23325259-23325318:-	chr07:23325259-23325318:-		2.24e-06	0.00760405	9.86e-06	0.013897	0.010763	0.528598	0.532869	0.523189	0.539023	0.518417	0.622919	0.622464	0.731194	0.741295	0.721094	1.17844	1.16814	1.39757	1.37526	1.39095
3332	44k_24292	Os12g0113500|Os12t0113500-01,Os12t0113500-02	GTTTTTGTATCTGGAGAGTTCATGTTGAGGCAATCTATGCACAATTTAGATGGAGTCTGT	Similar to CBL-interacting protein kinase 14.	1.16962	1.2242	chr12:679147-679206:-	chr12:679147-679206:-		5.31e-08	0.00308472	5.1e-08	0.00336626	0.00345	1.04666	1.02796	0.93745	0.940159	0.95453	1.2242	1.1478	1.49601	1.45673	1.53529	1.16962	1.11659	1.59583	1.54945	1.60843
13752	eAry1_30241	Os11g0184600|Os11t0184600-00	GGAATGTGTGCTTGGGCATCCTTCATGGATGTAGACTGAATTTCAACATAATTGGAGACA	Similar to Aspartic proteinase Asp1.	1.16271	0.90691	chr11:4290988-4291044:+;chr11:4291146-4291148:+	chr11:4290988-4291044:+;chr11:4291146-4291148:+		1.15e-08	0.000759378	9.09e-07	0.00474147	0.00772099	0.78	0.791448	0.618605	0.621428	0.628984	0.90691	0.939042	0.905267	0.924293	0.886241	1.16271	1.18649	1.4634	1.48737	1.409
22231	eAry2_46279	Os01g0185400|Os01t0185400-01	TTATGGTTGATACCTGTTCAAATACCTTTGTGTGTGGTGAAGTTTGTCAGCATCGTGGAT	WD40 repeat domain containing protein.	1.15948	0.224983	chr01:4539944-4540003:+	chr01:4539944-4540003:+		3.13e-07	0.0080259	3.15e-06	0.0200246	0.00345	0.194037	0.19603	0.161553	0.165225	0.161325	-0.224983	-0.218944	-0.219378	-0.215416	-0.223339	-1.15948	-1.11689	-1.35793	-1.30377	-1.38441
14538	eAry1_34766	Os11g0113700|Os11t0113700-01,Os11t0113700-02	GTCTGTCGAGAGTAATTTTATGAGAAATTGAGCTGCAATATAAAAATTGGCTTTGAGCCT	Serine/threonine protein kinase, Abiotic stresses	1.1449	1.47756	chr11:630599-630658:-	chr11:630599-630658:-		8e-08	0.00326879	8.73e-08	0.00336626	0.00399807	1.29056	1.25759	1.14171	1.13631	1.17085	1.47756	1.3759	1.80903	1.75379	1.86427	1.1449	1.09408	1.58449	1.54341	1.59224
16110	eAry1_45222	Os09g0412200|Os09t0412200-01	TGTAAGTAAACATGGATCTTTCGGCCGTGAACTTGTAAGCACACATGTTGAGTTTCCACC	Protein of unknown function DUF246, plant family protein.	1.14299	0.179794	chr09:14629693-14629752:-	chr09:14629693-14629752:-		2.89e-08	0.00166464	2.59e-06	0.0117988	0.00646491	0.157301	0.165228	0.168186	0.176004	0.163638	0.179794	0.175601	0.18007	0.17045	0.189689	1.14299	1.06278	1.07066	0.968444	1.1592
7522	44k_4365	Os03g0322800|Os03t0322800-01,Os03t0322800-02	CTGAGTGCATATTTATCTTTTCCTTGTTCAAGAGAAAAATTCAGGCCTGTGTACATAGTG	Engulfment and cell motility, ELM domain containing protein.	1.13302	0.244897	chr03:11697003-11697062:+	chr03:11697003-11697062:+		5.17e-07	0.0021765	2.97e-06	0.00634535	0.0114229	0.216145	0.227258	0.199313	0.211307	0.190577	0.244897	0.260614	0.222891	0.2429	0.202883	1.13302	1.14677	1.1183	1.14951	1.06457
14087	eAry1_32148	Os05g0390600|Os05t0390600-00	GGGTAGTTTCAAGGGGTAAAATGATATTTGGAGCCTTTGGAATTTTGATATCTCCCTTTA	Conserved hypothetical protein.	1.12951	0.755088	chr05:18941418-18941477:-	chr05:18941418-18941477:-		1.63e-05	0.00359756	1.75e-05	0.00802157	0.0187579	0.668508	0.655554	0.747935	0.737344	0.772663	-0.755088	-0.740852	-0.929713	-0.861182	-0.998244	-1.12951	-1.13012	-1.24304	-1.16795	-1.29195
9414	eAry1_02625	Os07g0436350|Os07t0436350-01	AATCACAACCACTACTACAATACCTATTCTCCCGTGTGGGCTAAACGATTTTTGCGTGCG	Hypothetical conserved gene.	1.12934	1.97526	chr07:14597747-14597806:-	chr07:14597747-14597806:-		5.31e-08	0.000531486	6.96e-06	0.00389921	0.0116272	1.74905	1.88597	1.82458	1.9979	1.59665	1.97526	2.57499	2.0903	2.79894	1.38166	1.12934	1.36534	1.14563	1.40094	0.86535
18260	eAry2_12041	Os12g0104300|Os12t0104300-01	ATGTTGGAGATTGATGTTGGTGCAATGGAGCAAATACTTGCCGCAGCATGGAAATCAGAG	Clp, N-terminal domain containing protein.	1.11995	0.784566	chr12:225290-225349:+	chr12:225290-225349:+		1.35e-07	0.000886383	1.22e-06	0.00415405	0.00914657	0.700534	0.727815	0.77518	0.801559	0.765124	-0.784566	-0.813711	-0.890602	-0.897137	-0.884066	-1.11995	-1.11802	-1.1489	-1.11924	-1.15546
11661	eAry1_17871	Os01g0236300|Os01t0236300-01,Os01t0236300-02	CCTTAATGGTGCTTAAGGAATAACGTGAAGCTATAAAACTGGTGTGTAAGTTCTGTAAAT	Similar to Auxin response factor 18.	1.11694	0.511618	chr01:7551733-7551792:+	chr01:7551733-7551792:+		3.11e-07	0.00259526	3.37e-05	0.0156086	0.0200473	0.458053	0.47582	0.379237	0.400903	0.364789	-0.511618	-0.538404	-0.458854	-0.472718	-0.444989	-1.11694	-1.13153	-1.20994	-1.17913	-1.21985
11512	eAry1_16913	Os08g0103500|Os08t0103500-01,Os08t0103500-02	CCGAGCTGTAGATCATTCCTTTTATTTGAGGCAATATTTTTCTGCATATCAAGTGATCTT	PLC-like phosphodiesterase, TIM beta/alpha-barrel domain domain containing protein.	1.10934	0.369741	chr08:195973-196032:-	chr08:195973-196032:-		1.8e-05	0.0224596	0.000813988	0.103461	0.0214833	0.333299	0.363174	0.333553	0.358255	0.314605	0.369741	0.38412	0.341359	0.333755	0.348964	1.10934	1.05768	1.0234	0.931612	1.10921
11632	eAry1_17685	Os01g0559600|Os01t0559600-01,Os01t0559600-02	CCTGCCATCATTGCTGTACATACTTATAGCTTGCTATATGTAGTTTGTAGCTACATATAT	Similar to C13 endopeptidase NP1 precursor.	1.10323	0.564731	chr01:21234819-21234878:+	chr01:21234819-21234878:+		1.06e-06	0.0068273	4.27e-06	0.0102706	0.00871785	0.511891	0.50527	0.564396	0.556633	0.583456	-0.564731	-0.528474	-0.648817	-0.612857	-0.684776	-1.10323	-1.04592	-1.14958	-1.10101	-1.17366
9096	eAry1_00090	Os06g0661600|Os06t0661600-01	AAACCACAACGTGTTGACGGGGCATTATGAATAACTATTGCTTGGAGATTTTGCTGTTGC	Zinc finger, DPH-type domain containing protein.	1.10236	0.386155	chr06:27264767-27264826:+	chr06:27264767-27264826:+		9.13e-07	0.0124055	1.56e-07	0.00878769	0.0017639	0.350298	0.337029	0.345137	0.331437	0.363386	0.386155	0.334682	0.487709	0.43375	0.541669	1.10236	0.993037	1.41309	1.3087	1.49062
12831	eAry1_25013	Os01g0151400|Os01t0151400-01	GAGAAGATTGGGTATTTTGGTCCCAAAAATTGAAAAATACAGCCAAGGGATATTTCAGTT	Similar to Gamma-glutamyl transferase.	1.10221	0.551068	chr01:2781541-2781600:+	chr01:2781541-2781600:+		3.81e-07	0.00576853	8.45e-07	0.00831509	0.00516107	0.499966	0.490803	0.484996	0.477987	0.502088	-0.551068	-0.542026	-0.621231	-0.606951	-0.635511	-1.10221	-1.10437	-1.2809	-1.26981	-1.26574
865	44k_13623	Os07g0546400|Os07t0546400-01	TGTGAAAATTGGGAGTGTCTGAACTCTGAAGAACATGGCAATGCATATAGATTGTGAATA	NPH3 domain containing protein.	1.10168	0.311317	chr07:21657273-21657332:+	chr07:21657273-21657332:+		0.0001642	0.0142334	0.00615614	0.0877088	0.141558	0.282582	0.285267	0.284396	0.287286	0.287644	-0.311317	-0.317126	-0.277428	-0.273871	-0.280986	-1.10168	-1.11168	-0.975499	-0.953303	-0.976852
3029	44k_22954	Os05g0186100|Os05t0186100-01	GTCGCTGAAAAGTTTTTGTGCCAATCAGATACTCATAATGCTTAATGGTGCCTTTTTGTT	Similar to Histidine-containing phosphotransfer protein 4.	1.09614	0.684368	chr05:5278444-5278503:-	chr05:5278444-5278503:-		6.26e-05	0.0422091	5.77e-05	0.0325217	0.0141349	0.624346	0.639211	0.627509	0.66371	0.60332	0.684368	0.643068	0.850278	0.833424	0.867132	1.09614	1.00603	1.35501	1.2557	1.43727
7134	44k_41661	Os07g0665200|Os07t0665200-01	ACTCCTGTCCGAACATTACAGTCATTTGACTTGAGTGCATGCGTTTTAAGTATCATTGGT	Similar to Superoxide dismutase [Cu-Zn].	1.09367	0.456383	chr07:28075594-28075653:-	chr07:28075594-28075653:-		5.17e-05	0.00661115	0.000324386	0.0200817	0.071441	0.417293	0.453265	0.427538	0.465661	0.386881	-0.456383	-0.586145	-0.466915	-0.582801	-0.351029	-1.09367	-1.29316	-1.0921	-1.25156	-0.907329
4837	44k_30959	Os02g0163500|Os02t0163500-01	GTTTTGAGTTGGCACTTCTGAGTTCTAATTAAGATGCGTGTTGAACATGCGGCTACTTTC	Conserved hypothetical protein.	1.09319	0.294589	chr02:3415490-3415549:-	chr02:3415490-3415549:-		5.24e-07	0.00108746	7.99e-06	0.00563968	0.0188065	0.269477	0.291755	0.241437	0.26934	0.210088	0.294589	0.353463	0.319855	0.388202	0.251508	1.09319	1.21151	1.3248	1.44131	1.19716
18104	eAry2_10696	Os03g0579000|Os03t0579000-01,Os03t0579000-02	ATCTGAATGAAGCTCTAATGTTGCATTTAGTCGCATTTCTAGATGAATGGGAACACTGAA	Peptidase M50 domain containing protein.	1.09006	0.168522	chr03:21224338-21224397:-	chr03:21224338-21224397:-		4.81e-06	0.010037	3.63e-05	0.0142655	0.0222425	0.154599	0.153387	0.143134	0.138338	0.150759	-0.168522	-0.17997	-0.149351	-0.14982	-0.148881	-1.09006	-1.17331	-1.04343	-1.083	-0.987547
2779	44k_21919	Os04g0551700|Os04t0551700-01	TGGATCGTGAGCAGATTTATCCTGCCACGAGATAAGTACATTGTACTGCTGACTCCGTTT	PAP fibrillin family protein.	1.08988	0.239179	chr04:27633274-27633333:-	chr04:27633274-27633333:-		7.85e-05	0.0133248	0.00131875	0.0516273	0.0805314	0.219454	0.223874	0.221203	0.219588	0.22747	-0.239179	-0.259451	-0.228015	-0.235233	-0.220797	-1.08988	-1.15892	-1.0308	-1.07125	-0.970661
8671	44k_8258	NA	TAAGTATGATTATGGTGGTAAATAAGGGTAGTTTCAAGGGGTAAAATGATATTTGGAGCC	NA	1.08706	0.600621	chr05:18941443-18941502:-	chr05:18941443-18941502:-		4.28e-05	0.0118077	8.33e-06	0.0102706	0.0109041	0.552517	0.529318	0.612668	0.588019	0.646107	-0.600621	-0.546382	-0.787213	-0.701606	-0.87282	-1.08706	-1.03224	-1.28489	-1.19317	-1.35089
9406	eAry1_02577	Os01g0607200|Os01t0607200-01,Os01t0607200-02	AATATGTACTAAGAAATTGACGATTCAATTGAAGGCTAAAAGCAGCTGAAACAGTTGTGG	Amino acid permease subfamily protein.	1.08325	0.635997	chr01:23933390-23933449:+	chr01:23933390-23933449:+		4.79e-05	0.0508903	2.73e-05	0.0355681	0.00746581	0.58712	0.579299	0.664618	0.653468	0.68892	-0.635997	-0.564706	-0.81648	-0.772548	-0.860411	-1.08325	-0.974809	-1.2285	-1.18223	-1.24893
21821	eAry2_42641	Os08g0548400|Os08t0548400-00	TGCAAAATTGAGACTAGGTAGCGTATTAGGAATCCAGACTTAACCCAATCATCATCATGT	Similar to chaperone protein dnaJ 11.	1.08277	0.50038	chr08:27508358-27508417:+	chr08:27508358-27508417:+		1.41e-06	0.00635564	1.82e-08	0.00272827	0.00217413	0.46213	0.456818	0.488253	0.485554	0.501333	-0.50038	-0.491519	-0.665657	-0.655888	-0.675426	-1.08277	-1.07596	-1.36334	-1.3508	-1.34726
12075	eAry1_20532	Os07g0165200|Os07t0165200-01	CTATGTCAAGGATCTTCAGGAAGTCTTACCAGTCCATATTTCTGCAGAAAAGGTTAGATG	Ankyrin domain containing protein.	1.08239	0.561224	chr07:3494082-3494141:-	chr07:3494082-3494141:-		2.12e-07	0.00192718	4.34e-06	0.0115059	0.00821677	0.518504	0.539663	0.509911	0.531534	0.498771	-0.561224	-0.589426	-0.619006	-0.625661	-0.612352	-1.08239	-1.09221	-1.21395	-1.17708	-1.22772
12487	eAry1_22962	Os12g0596800|Os12t0596800-01	CTTGGAAAAGAACAGGCAATCAGAAGATAATTTTGCTGAGTTATGTACTTATGTAACACC	Zinc finger, LIM-type domain containing protein.	1.07608	0.262122	chr12:25056501-25056560:+	chr12:25056501-25056560:+		2.32e-07	0.00351734	1.6e-05	0.0155265	0.0125034	0.243589	0.246531	0.210019	0.212276	0.212183	0.262122	0.25764	0.257619	0.247722	0.267516	1.07608	1.04506	1.22664	1.16698	1.26078
1213	44k_1507	Os04g0680300|Os04t0680300-01	TGAAATTCGCAGTCCACCTTAGGCTGGGCTAGATGCTAACAAGATCTTAACGATAAATCC	Conserved hypothetical protein.	1.07353	0.277494	chr04:34733828-34733887:-	chr04:34733828-34733887:-		2.44e-07	0.00328795	3.14e-06	0.0102706	0.00731389	0.258487	0.26373	0.237832	0.244021	0.236551	-0.277494	-0.28902	-0.316427	-0.329195	-0.30366	-1.07353	-1.0959	-1.33046	-1.34904	-1.28369
20105	eAry2_28026	Os07g0680300|Os07t0680300-01	GCGAAACCTTTTTCTTGGTTTTTTCTCATCTCAGCGAAACCTTTTTCTTGGTTTAGCAGT	Similar to Ubiquinol-cytochrome c reductase complex 6.7 kDa protein (EC 1.10.2.2) (CR6).	1.07284	0.214484	chr07:28821946-28822005:-	chr07:28821946-28822005:-		4.32e-07	0.00661115	1.29e-05	0.0296744	0.00611422	0.199921	0.187246	0.178217	0.162427	0.193795	0.214484	0.190267	0.228956	0.185965	0.271946	1.07284	1.01613	1.2847	1.14492	1.40327
13231	eAry1_27365	Os03g0817200|Os03t0817200-01	GCAGCTTCTCTCTTCCAGTATATATTTTTCCAGACATTTTTCAAGACGTGTATAATGTAC	Amino acid transporter, transmembrane domain containing protein.	1.07271	1.37122	chr03:34272892-34272951:+	chr03:34272892-34272951:+		4.9e-09	0.00062903	1.14e-07	0.00323611	0.00502616	1.27828	1.35321	1.19875	1.25112	1.17094	1.37122	1.40651	1.53179	1.54388	1.5197	1.07271	1.03938	1.27782	1.234	1.29785
5476	44k_33959	Os01g0850000|Os01t0850000-01	TGGCTTCCGTAGGTTGTTCAGGGTATTGACGGTGATATATCCAATAATAAGTGTTCTTTT	Uncharacterised conserved protein UCP022260 domain containing protein.	1.07231	0.499862	chr01:36529778-36529837:+	chr01:36529778-36529837:+		6.08e-05	0.0130732	0.000482991	0.0222922	0.0746019	0.466153	0.467972	0.465033	0.470059	0.469711	-0.499862	-0.503877	-0.484412	-0.50952	-0.459304	-1.07231	-1.07672	-1.04167	-1.08395	-0.977843
20309	eAry2_29710	Os04g0194600|Os04t0194600-01	GGACTTTCTGAAGGCAAGCTTCTGCATCTAGAATTTCTATTTTGGTACTTATAGTTCTTG	Similar to PCF1.	1.07175	0.426611	chr04:6490979-6491038:-	chr04:6490979-6491038:-		2.3e-05	0.00165293	0.0016966	0.0147534	0.222253	0.398051	0.43534	0.406618	0.44116	0.366546	-0.426611	-0.544777	-0.375575	-0.506088	-0.245062	-1.07175	-1.25138	-0.923655	-1.14718	-0.66857
7108	44k_4152	Os02g0325600|Os02t0325600-01,Os02t0325600-02	TTAAGGGTTAATTACTGATTGCTTCGTGATCGCACACACCACATTTGCTGTTTTGTTTGT	Similar to Phosphate starvation response regulator-like protein.	1.07134	1.31185	chr02:13098127-13098186:+	chr02:13098127-13098186:+		5.49e-05	0.00436323	0.000436945	0.0104836	0.125749	1.22449	1.36055	1.28597	1.43351	1.11966	1.31185	1.53794	1.43924	1.8074	1.07108	1.07134	1.13038	1.11919	1.26082	0.956606
635	44k_12643	Os11g0183900|Os11t0183900-02	CTTTTGTGACTGTAAATTTTCCAGGTGAGCAGTTCATGTAGTTAGACTATAGCTTCAAGA	Similar to Nucellin-like aspartic protease (Fragment).	1.07063	0.825453	chr11:4251655-4251714:+	chr11:4251655-4251714:+		1.11e-08	0.00108746	1.34e-07	0.00323611	0.00502616	0.770996	0.773983	0.554932	0.567389	0.552941	0.825453	0.874606	0.752169	0.807784	0.696554	1.07063	1.13001	1.35543	1.42369	1.25973
16350	eAry1_46599	Os03g0694000|Os03t0694000-01	TTAATCCGAGAGCATTTTCATGGTGTTCTCTGCTACCAGCAGCATACTTTAAGCTCCCGT	Similar to Oxalate oxidase 1 (EC 1.2.3.4) (Germin).	1.06867	0.740762	chr03:27791151-27791210:-	chr03:27791151-27791210:-		1.78e-06	0.00180338	0.000348322	0.0199371	0.0721126	0.693161	0.741985	0.579449	0.652209	0.496103	0.740762	0.89131	0.57616	0.743588	0.408732	1.06867	1.20125	0.994324	1.14011	0.823886
8592	44k_786	Os04g0652600|Os04t0652600-01	TTGACTTGTATGGAGATCTGTTGTTGCTATTCATCCCGTTGTCACATAGCGTGTTGGTGT	Similar to OSIGBa0113E10.15 protein.	1.06008	0.900873	chr04:33251193-33251252:+	chr04:33251193-33251252:+		1.17e-05	0.00792863	5.45e-05	0.013897	0.0280965	0.849818	0.893911	0.701571	0.79896	0.590459	0.900873	1.03781	1.01776	1.20772	0.827807	1.06008	1.16098	1.45069	1.51162	1.40197
6123	44k_36852	Os05g0301700|Os05t0301700-01	TTGCAATTTTTGTCAATGTTACCTGAATGGTACCAGCAAGCTTCTAACAGAACTGCTAAA	Similar to Cytochrome c1 (Fragment).	1.05783	0.141284	chr05:13543085-13543144:-	chr05:13543085-13543144:-		1.44e-05	0.0214793	3.16e-05	0.0417608	0.00700194	0.13356	0.12511	0.118399	0.103782	0.131517	0.141284	0.127951	0.15538	0.12208	0.188681	1.05783	1.0227	1.31234	1.17631	1.43464
16794	eAry1_49681	Os02g0129800|Os02t0129800-01	TTTATCCTTTTGAAAAGAGAGAGAGAGAGATCTGTGTAGAATTGAGGTGGATTTTGGATT	Conserved hypothetical protein.	1.05328	0.422456	chr02:1558563-1558622:-	chr02:1558563-1558622:-		9.44e-06	0.0120301	5.16e-05	0.0325045	0.0130435	0.401084	0.423283	0.431612	0.460252	0.410527	0.422456	0.413509	0.487312	0.462807	0.511817	1.05328	0.97691	1.12905	1.00555	1.24673
4644	44k_30105	Os12g0580600|Os12t0580600-01	AAGTGTCCATTGATCATCATTTGATCGATCTTGGCTAATTAATGAGTGCATGCTGATTGA	Conserved hypothetical protein.	1.05165	0.8437	chr12:24054712-24054771:+	chr12:24054712-24054771:+		0.000184971	0.0144726	0.00109364	0.045628	0.0739478	0.802261	0.796421	0.883662	0.867552	0.918011	-0.8437	-0.851468	-0.956117	-0.933136	-0.979098	-1.05165	-1.06912	-1.08199	-1.0756	-1.06654
16715	eAry1_49121	Os03g0248000|Os03t0248000-02	TTGTACAGAACCACATATTACCTCACTGTATAGTCTTCTCCCTGCCCTCCTAGGGATTGT	Autophagy protein 9 domain containing protein.	1.04778	0.141658	chr03:7819965-7820024:-	chr03:7819965-7820024:-		2.76e-05	0.0156591	3.53e-05	0.0177528	0.0116863	0.135199	0.122807	0.133333	0.117249	0.147586	-0.141658	-0.115391	-0.169313	-0.130163	-0.208463	-1.04778	-0.939615	-1.26985	-1.11014	-1.41248
547	44k_12325	NA	AAACTTAGAAACAATGAAACGCATTGAAAGGGGGAAGGAAATGCCAATAATGCTGTTGCC	NA	1.04592	0.324305	NA	NA		8.37e-06	0.00244187	8.6e-05	0.00862629	0.0467908	0.310068	0.322883	0.330454	0.345665	0.32187	-0.324305	-0.339949	-0.361419	-0.37237	-0.350468	-1.04592	-1.05286	-1.09371	-1.07726	-1.08885
17673	eAry2_06647	Os03g0764600|Os03t0764600-01	AGAGCTCAAGTGATGAACTGATCATGAGCTGGGTTGTTGTGGATGTGTAGATGAAGAGCT	Homeodomain-like containing protein.	1.04312	0.695571	chr03:31645707-31645766:+	chr03:31645707-31645766:+		2.82e-06	0.0106574	3.1e-05	0.0183024	0.0162478	0.666818	0.622051	0.64628	0.625743	0.679155	0.695571	0.619329	0.785677	0.748783	0.822571	1.04312	0.995625	1.21569	1.19663	1.21117
19585	eAry2_23537	Os08g0559900|Os08t0559900-01	GAAAATGACATGAAAAATAATATGCCTCCCTTTTCCTTGCTTGCACTGTACATACCTGAA	PAP/25A core domain containing protein.	1.0418	0.168236	chr08:28019838-28019897:+	chr08:28019838-28019897:+		8.24e-05	0.00469009	0.00036034	0.0147534	0.0866629	0.161487	0.160199	0.169119	0.16849	0.172172	-0.168236	-0.201131	-0.188257	-0.21641	-0.160104	-1.0418	-1.25551	-1.11316	-1.2844	-0.929905
6991	44k_40823	Os09g0459500|Os09t0459500-00	AGTAGCTTTTGCGAGCTTCAGAAAAAATCACAGATTCGATACTCTCTCTTGTTCATGTGT	Conserved hypothetical protein.	1.0407	0.455853	chr09:17359284-17359343:-	chr09:17359284-17359343:-		4.36e-07	0.00180338	2.36e-05	0.00860656	0.0202968	0.438024	0.406484	0.389651	0.346856	0.434812	-0.455853	-0.409501	-0.487663	-0.446445	-0.528881	-1.0407	-1.00742	-1.25154	-1.28712	-1.21635
8201	44k_6177	Os06g0275500|Os06t0275500-01	TCCCTGAATTCTGTAACTGCTGCACCTGTCGCCAGTTCAACTTCAAAAGATTTTTCTGAT	Similar to Polycomb protein EZ1 (Enhancer of zeste protein 1).	1.04052	0.389822	chr06:9361968-9362027:+	chr06:9361968-9362027:+		4.15e-07	0.00351612	6.83e-05	0.0299193	0.0176629	0.374643	0.400626	0.349227	0.374978	0.329321	0.389822	0.390115	0.384948	0.367397	0.402499	1.04052	0.973765	1.10229	0.979781	1.22221
9415	eAry1_02631	Os03g0850400|Os03t0850400-01	AATCACGCATAGCAGGCTCACTTATAATGTTAAGTTTGCTGCAATACCAGCGGTGCGATC	Similar to Aspartokinase.	1.04012	1.24004	chr03:35795365-35795424:+	chr03:35795365-35795424:+		4.36e-07	0.005735	3.07e-06	0.00991664	0.00771175	1.19221	1.20307	1.07553	1.13139	1.04075	1.24004	1.22668	1.43658	1.47095	1.40221	1.04012	1.01963	1.3357	1.30013	1.34731
20231	eAry2_29046	Os06g0622300|Os06t0622300-02	GCTTAAGTTCAGCTCTATTAGTTTAGAATGTTAATAGCCTGATGCTAAACATGTTCATGG	Hypothetical conserved gene.	1.03942	0.167013	chr06:25019541-25019600:+	chr06:25019541-25019600:+		3.32e-08	0.00121119	1.5e-06	0.00599635	0.00871785	0.160678	0.165785	0.127569	0.136911	0.120375	-0.167013	-0.17858	-0.168659	-0.174902	-0.162415	-1.03942	-1.07718	-1.3221	-1.27749	-1.34924
9064	44k_990	Os07g0669600|Os07t0669600-01	CAAAACCTGTGAAATCCAGTGCTGCAAAACTGAATTATGGGTGCTGGCTTGCTGTTTCCT	Conserved hypothetical protein.	1.0392	0.15781	chr07:28308485-28308544:-	chr07:28308485-28308544:-		8.06e-06	0.0165095	0.000118006	0.045628	0.0165606	0.151857	0.160985	0.152925	0.163867	0.144544	0.15781	0.150196	0.151314	0.142189	0.160438	1.0392	0.932979	0.989466	0.867713	1.10996
11330	eAry1_15910	Os10g0382300|Os10t0382300-01,Os10t0382300-02	CCACTACGTTTTCTTCCATGTAATACAGAAACAAAGATGAAAAAATAATCCGGTTCACAC	Similar to Signal peptide containing large protein with proline stretches.	1.03918	0.144237	chr10:12336526-12336585:+	chr10:12336526-12336585:+		1.36e-06	0.00457787	2.32e-05	0.0157504	0.0157924	0.138798	0.137976	0.132421	0.133767	0.133782	-0.144237	-0.15145	-0.163258	-0.172232	-0.154285	-1.03918	-1.09766	-1.23287	-1.28755	-1.15326
14749	eAry1_36028	Os02g0233100|Os02t0233100-01	GTTACCACAAAACCAAATGTAAATACATGTACATTGGATCCCTTCTTGCTTCATCAAGAT	Zinc finger, RING/FYVE/PHD-type domain containing protein.	1.03341	0.262959	chr02:7546981-7547040:+	chr02:7546981-7547040:+		5.31e-08	0.000788655	2.19e-07	0.0024333	0.00700194	0.254457	0.256093	0.210396	0.221907	0.202781	-0.262959	-0.282298	-0.296854	-0.310376	-0.283332	-1.03341	-1.10232	-1.41093	-1.39868	-1.39723
11261	eAry1_15483	Os01g0663051|Os01t0663051-00	CATTTGGCATTGTGTGTGGTTGTTAAACATTCCAGCTAAATTATGTAGTAAACATCAGTG	Similar to SANT/MYB protein.	1.0326	2.50754	chr01:27062557-27062616:-	chr01:27062557-27062616:-		7.48e-06	0.0156851	1.47e-05	0.0159843	0.0116789	2.42837	2.33281	2.29274	2.24749	2.38253	-2.50754	-2.22819	-3.00523	-2.83995	-3.1705	-1.0326	-0.955154	-1.31076	-1.26361	-1.33073
14095	eAry1_32185	Os03g0767900|Os03t0767900-01	GGGTCTGAATGAAGAGTGGTGAAGTTACACTCCACATGAATACATGATCATCAATTTCTG	Uncharacterised protein family UPF0497, trans-membrane plant domain containing protein.	1.0315	0.248956	chr03:31804087-31804146:+	chr03:31804087-31804146:+		1.15e-05	0.00513148	3.6e-06	0.00473904	0.0128239	0.241353	0.241122	0.266709	0.263242	0.275679	-0.248956	-0.245856	-0.31989	-0.308728	-0.331053	-1.0315	-1.01963	-1.1994	-1.17279	-1.20086
13375	eAry1_28198	Os03g0823400|Os03t0823400-01	GCCGAGCTATATGTACAAACGGCCTGTGTGATGAGACGAAATTGTAATGGTAAATTTTTT	Similar to Bowman-Birk type trypsin inhibitor (WTI).	1.03043	1.36104	chr03:34567147-34567206:-	chr03:34567147-34567206:-		3.41e-08	0.00226045	4.31e-07	0.00560313	0.00544797	1.32084	1.31978	1.24215	1.25668	1.25416	1.36104	1.34967	1.55693	1.59607	1.5178	1.03043	1.02264	1.25342	1.27007	1.21021
4743	44k_30541	Os09g0363500|Os09t0363500-01	TGGTTTAGACAGCTCTTGTTTGTATTATAAAGGCCTAGGCACGCTTGTGACACTATGAAT	Conserved hypothetical protein.	1.02541	0.458017	chr09:11908039-11908098:+	chr09:11908039-11908098:+		3.41e-05	0.0173142	3.1e-07	0.00346603	0.00586267	0.446666	0.443645	0.43375	0.428243	0.447787	-0.458017	-0.427136	-0.636002	-0.603447	-0.668558	-1.02541	-0.962788	-1.46629	-1.40912	-1.49303
2674	44k_21455	Os02g0575700|Os02t0575700-01	CAAATGTTTTGAGTTCGTTGTGAATAAAATGTAGTAGACATGAACTTGTCAGGGGATTTC	Similar to OSIGBa0097P08.1 protein.	1.02491	0.765603	chr02:22100673-22100732:+	chr02:22100673-22100732:+		7.21e-06	0.00635956	3.64e-06	0.0075781	0.0109041	0.746993	0.749075	0.823189	0.826176	0.837928	-0.765603	-0.759771	-0.972377	-0.962449	-0.982304	-1.02491	-1.01428	-1.18123	-1.16494	-1.1723
5838	44k_35466	NA	TTGCTGTGTTTTCCTAGTTTCAGTTATAAACTTTGTACTCGGATTGTCCTGCTCTAATTA	NA	1.02221	0.844925	chr07:5164907-5164966:-	chr07:5164907-5164966:-		3.36e-06	0.00221671	0.000127135	0.00923065	0.065169	0.826568	0.916352	0.849794	0.970267	0.697653	0.844925	1.06978	0.893897	1.19582	0.591974	1.02221	1.16744	1.0519	1.23247	0.848522
5180	44k_32434	NA	ATTGGTATCATGAGTGAAAGCGTTATCCATACATAATCTATGCTGTTGCCATTTGCGTTT	NA	1.02077	0.387968	chr05:195685-195744:-	chr05:195685-195744:-		0.000109507	0.0358346	0.000133365	0.0472472	0.0172241	0.380075	0.382281	0.387302	0.38979	0.392427	0.387968	0.360879	0.484962	0.451266	0.518659	1.02077	0.944014	1.25215	1.15771	1.32167
14666	eAry1_35573	Os04g0269800|Os04t0269800-01	GTGGTTTACAATGTGATGTTTATATCACAGGCTTTGTGTACTTGATGCTGGAAAACATTT	Conserved hypothetical protein.	1.0207	0.203291	chr04:11258714-11258773:+	chr04:11258714-11258773:+		2.92e-06	0.00205655	6.07e-05	0.0100087	0.0377836	0.199168	0.211545	0.201656	0.213737	0.188775	-0.203291	-0.258246	-0.209805	-0.268204	-0.151406	-1.0207	-1.22076	-1.04041	-1.25484	-0.802048
981	44k_14115	Os01g0888700|Os01t0888700-01	ATATGCATCATCTGATGAGTGTTGTTGCTTGCTGCTGGACAGCCTGAATTGAAGCAAAGT	RIO-like kinase domain containing protein.	1.02057	0.253373	chr01:38631918-38631977:-	chr01:38631918-38631977:-		0.000200658	0.053468	0.000193554	0.0638782	0.0161626	0.248267	0.247595	0.280104	0.281125	0.283351	0.253373	0.219533	0.322485	0.278522	0.366449	1.02057	0.886663	1.15131	0.99074	1.29327
9708	eAry1_04953	Os04g0573200|Os04t0573200-01,Os04t0573200-02	ACTACTGAACAATTGGAATAAGCATGGATACAGTGAGGAATAAAGCTTGTTTTGGAGTGC	Superoxide dismutase, copper/zinc binding domain containing protein.	1.02017	0.431634	chr04:28878790-28878849:+	chr04:28878790-28878849:+		0.000111709	0.0107644	0.000823497	0.0351798	0.0806431	0.423099	0.443972	0.355982	0.379406	0.331326	-0.431634	-0.565652	-0.374238	-0.474361	-0.274115	-1.02017	-1.27407	-1.05128	-1.25027	-0.827326
3233	44k_23868	Os03g0160400|Os03t0160400-01	AAACTCCGAAACTGATTATCTTGCTAGCTATGGCAATATATATAGCATCCTCACTTGCTG	Similar to ACL098Cp.	1.01993	0.465173	chr03:3215859-3215918:-	chr03:3215859-3215918:-		6.6e-07	0.00461314	1.21e-05	0.0146095	0.0115862	0.456083	0.466792	0.455184	0.471431	0.448493	-0.465173	-0.465229	-0.52486	-0.523309	-0.526411	-1.01993	-0.996653	-1.15307	-1.11005	-1.17373
1641	44k_16867	Os08g0277200|Os08t0277200-01	GTCCTTTTCGGAGCACCTATAAATCGGGCACCGATTAGTTTGTCAAAAATAGCGTGCTGT	Similar to Cinnamoyl-CoA reductase (EC 1.2.1.44).	1.01822	1.34122	chr08:10720701-10720760:+	chr08:10720701-10720760:+		1.54e-05	0.0191974	5.72e-05	0.0472472	0.0088202	1.31721	1.35749	1.37803	1.42514	1.35584	-1.34122	-1.24885	-1.54535	-1.39912	-1.69158	-1.01822	-0.919974	-1.12142	-0.981741	-1.24762
23294	maskBest_07963	Os12g0640550|Os12t0640550-01	TTGGTACAGCTTTCGGAGGAGAGCGTACAGGATCTTGCTGGTCACCAGGATCACGCCGAA	Hypothetical protein.	1.01734	1.20002	chr12:27461696-27461755:-	chr12:27461696-27461755:-		1.95e-05	0.00543421	0.000728564	0.0279358	0.0926523	1.17957	1.24997	1.16759	1.23968	1.09252	-1.20002	-1.44139	-1.16255	-1.48835	-0.836756	-1.01734	-1.15314	-0.995687	-1.20059	-0.765894
1734	44k_17270	Os04g0209200|Os04t0209200-01	AACTAAAATGTGGATGGTTTTATTTCTGGCATTAACAAAGATCCCTTCTTGATTTGTATT	Similar to MRP-like ABC transporter.	1.01632	0.65838	chr04:7301574-7301633:-	chr04:7301574-7301633:-		8.74e-05	0.0120738	0.00160742	0.0401183	0.119985	0.647811	0.654753	0.552617	0.557798	0.554945	0.65838	0.727476	0.527837	0.625215	0.430458	1.01632	1.11107	0.955158	1.12086	0.775678
4578	44k_29821	Os08g0244500|Os08t0244500-00	GAAGATCAATCGACTGCAAACTTACCAGCAACAGCTTGGCAGTGAGGATGGATTAAAGAA	Similar to hydrolase, hydrolyzing O-glycosyl compounds.	1.01532	1.01765	chr08:8839310-8839369:+	chr08:8839310-8839369:+		1.08e-05	0.0030072	0.000353308	0.0171475	0.0786157	1.0023	1.01258	1.0064	1.007	1.02351	1.01765	1.1321	0.972244	1.09678	0.847711	1.01532	1.11804	0.966062	1.08915	0.828241
19462	eAry2_22482	Os02g0102300|Os02t0102300-01	CTGTTTTCCTGTTTGTTACTACTGGTATTATGGAGGCAGCCAATTGAATAAAATTGATCA	Similar to Thiosulfate sulfurtransferase (EC 2.8.1.1) (Rhodanese) (Senescence- associated protein) (Sulfurtransferase protein 16) (AtStr16).	1.01495	0.588217	chr02:127046-127105:+	chr02:127046-127105:+		3.43e-07	0.0047354	2.32e-06	0.0090364	0.00686407	0.579551	0.611942	0.636088	0.682342	0.599946	0.588217	0.61835	0.678751	0.728307	0.629196	1.01495	1.01047	1.06707	1.06736	1.04875
2934	44k_22528	Os08g0189600|Os08t0189600-01	TGTATGTTGTTCTAGTGTGGTATCCCCTGTTATAAAGGTAATAAAGGAAAACATTGGTAT	Germin-like protein 8-7, Disease resistance	1.0146	1.60902	chr08:5243596-5243655:+	chr08:5243596-5243655:+		5.31e-08	0.000976892	2.82e-06	0.00623225	0.00941553	1.58586	1.70224	1.56811	1.71985	1.42508	1.60902	1.85873	1.59822	1.86144	1.33499	1.0146	1.09193	1.0192	1.08233	0.936787
2719	44k_21657	NA	CATCATGTACTGTGAATATGTACTTACTACTCTATTGTACTAGCGTGTTTTGACGCGAGG	NA	1.01319	0.495592	NA	NA		5.94e-06	0.0118225	1.1e-07	0.00494885	0.00345	0.489141	0.481507	0.513808	0.507731	0.530554	-0.495592	-0.476265	-0.664982	-0.645524	-0.684439	-1.01319	-0.989113	-1.29422	-1.27139	-1.29005
5423	44k_33676	Os07g0475900|Os07t0475900-01	AGCAATTTTTACTTGGTTGTATCTCAGCGGTAACGTTGGAATATAATCTGGTGAGTTTCT	Similar to kinase family protein.	1.00879	1.49328	chr07:17198617-17198676:-	chr07:17198617-17198676:-		7.93e-09	0.000708953	2.11e-06	0.00623225	0.00914657	1.48027	1.49166	1.29759	1.36002	1.25605	1.49328	1.574	1.49479	1.65496	1.33462	1.00879	1.0552	1.15197	1.21686	1.06256
419	44k_11779	Os05g0579600|Os05t0579600-01	ATGTGCATGTCTAGCTATCACTCTTACCTTATTTCTACGTGTATAGCATGAGTACAAAGT	Homeodomain-like containing protein.	1.00612	0.781072	chr05:28845188-28845247:-	chr05:28845188-28845247:-		5.65e-06	0.00732782	3.84e-06	0.00980769	0.00885607	0.776324	0.800255	0.825021	0.847468	0.820173	-0.781072	-0.792429	-0.991069	-0.998517	-0.983621	-1.00612	-0.990221	-1.20126	-1.17824	-1.19929
9526	eAry1_03593	Os06g0274500|Os06t0274500-01	ACAAGAGGAGAGGACAAGGACTTGTACTTTTCCGTGTCTCCATATATACTTGATGTTAAT	Similar to SERK1 (Fragment).	1.00611	0.2908	chr06:9323767-9323826:+	chr06:9323767-9323826:+		1.15e-08	0.00062903	2.63e-06	0.00610285	0.0110796	0.289034	0.302792	0.278259	0.283724	0.278288	-0.2908	-0.329159	-0.280708	-0.303858	-0.257559	-1.00611	-1.08708	-1.0088	-1.07096	-0.925514
461	44k_11952	NA	GCTCATGTTCTTGGCAATGGGGTTTTGTTTAGTTCCTGTCAACAAGTTCGACAGTGGCAT	NA	1.00262	0.40318	chr02:19653843-19653902:-	chr02:19653843-19653902:-		7.77e-07	0.00166464	0.000173726	0.0142655	0.0578912	0.402126	0.415709	0.371387	0.393512	0.355616	-0.40318	-0.429843	-0.350099	-0.382264	-0.317934	-1.00262	-1.034	-0.942678	-0.971416	-0.894037
22223	eAry2_46211	Os12g0538700|Os12t0538700-01	TTATCCCTCTCCAGCTCTTTTTTCCAATGAGAGCTGTGTTTTGTAACCTCGTGATCGGGA	Similar to AT.I.24-1 protein (Fragment).	1.00053	0.770767	chr12:21481015-21481074:+	chr12:21481015-21481074:+		4.71e-06	0.0164571	1.81e-07	0.00677137	0.00284913	0.770356	0.785159	0.816405	0.841397	0.80874	0.770767	0.742636	1.02182	1.01921	1.02443	1.00053	0.945841	1.25161	1.21133	1.2667
8628	44k_8007	Os09g0379900|Os09t0379900-02	AAGTCATGGTATGTTGATATTTTACATGGAACGCAATTGGTTCAGAAGTTTTGAGTTGCC	Similar to Beta-glucan binding protein.	0.997702	0.547019	chr09:12802781-12802840:-	chr09:12802781-12802840:-		1.73e-06	0.00145552	3.75e-07	0.00280404	0.00731389	0.548279	0.571955	0.510206	0.528944	0.500714	0.547019	0.609194	0.493217	0.545794	0.440641	0.997702	1.06511	0.966701	1.03185	0.880024
4981	44k_31600	NA	TCAGCTCTTCATCAGATGGTTTGTCATGGGAACAAAATTTCAAACATGAGCAAATTAAGG	NA	0.996128	1.05581	chr03:4343747-4343806:-	chr03:4343747-4343806:-		0.00053801	0.048004	0.000483673	0.0296744	0.0692453	1.05991	1.09255	1.17631	1.24537	1.12088	-1.05581	-1.11249	-1.33113	-1.52809	-1.13417	-0.996128	-1.01825	-1.13162	-1.22702	-1.01186
18604	eAry2_15083	Os02g0120500|Os02t0120500-01	CAGCACCTGCATTACCTCGCGTTTGATTGATGATGATGATTGATTTTACCATCTACGTCT	Basic helix-loop-helix (bHLH) transcription factor, Tapetum development and degeneration	0.992649	0.964319	chr02:1073760-1073819:-	chr02:1073760-1073819:-		1.37e-06	0.00610918	7.12e-06	0.00862629	0.013598	0.97146	0.938161	0.761769	0.750305	0.789159	-0.964319	-0.913878	-1.09602	-1.08337	-1.10867	-0.992649	-0.974117	-1.43878	-1.44391	-1.40487
18037	eAry2_10107	Os08g0455900|Os08t0455900-00	ATCAGCTTCTTCTAGCTCTTGGTGTTGGCTTCCTGCAGCTATCAATCTGTGTATCAGTGT	Putative copper transporter 5.2.	0.991073	1.8597	chr08:22362946-22363005:+	chr08:22362946-22363005:+		2.44e-05	0.00120529	0.000620783	0.00751845	0.209382	1.87645	1.95358	1.81492	1.94531	1.57973	1.8597	2.59248	1.89365	2.82371	0.963579	0.991073	1.32704	1.04338	1.45155	0.609963
20757	eAry2_33316	Os03g0195900|Os03t0195900-02	GTCTTGATCCATTAATTCAATCCAGCAGTACTGCCAAAGCACCTGCATGCATCAACGCAT	Hypothetical protein.	0.990002	0.399119	chr03:4988074-4988133:-	chr03:4988074-4988133:-		4.78e-05	0.0324214	0.000250348	0.0427668	0.0307447	0.40315	0.390315	0.443026	0.434316	0.460196	0.399119	0.347981	0.449667	0.413928	0.485406	0.990002	0.891538	1.01499	0.953057	1.05478
5984	44k_36164	Os07g0539300|Os07t0539300-01,Os07t0539300-02	CATTAATAATTAGTTGGGATTGAAGAGACGAATAAATGTACCGTTCACTCCTGTTGAATG	Glycoside hydrolase, family 17 protein.	0.989925	1.00404	chr07:21238304-21238363:-	chr07:21238304-21238363:-		3.4e-05	0.00661115	0.000709387	0.0289643	0.0838581	1.01426	1.00179	1.02923	1.0098	1.06837	1.00404	1.07019	0.974531	1.05758	0.891482	0.989925	1.06828	0.946851	1.04732	0.834432
22796	maskBest_01087	Os02g0519300|Os02t0519300-02	ACTGAAGATTAGTTTACACCTGTCACCAATTTGTGCTTCTCTTTGATTTGTAAGAAGCAT	Similar to H0112G12.10 protein.	0.987991	0.16275	chr02:18890060-18890119:-	chr02:18890060-18890119:-		1.95e-05	0.00939908	0.000114832	0.0171475	0.0402202	0.164728	0.169105	0.130432	0.133081	0.129698	-0.16275	-0.193549	-0.119783	-0.14089	-0.0986771	-0.987991	-1.14455	-0.918361	-1.05867	-0.760824
18609	eAry2_15123	Os03g0390900|Os03t0390900-01	CAGCCACCAGTCTCCTAAATACAAATTTGTTCCTTTTCTGGCACAATTGATTTTTATAAG	Similar to OSIGBa0153E02-OSIGBa0093I20.13 protein.	0.987471	0.141544	chr03:15658976-15659035:-	chr03:15658976-15659035:-		0.000230882	0.0030072	0.0106801	0.0285749	0.430637	0.143339	0.146394	0.139969	0.137461	0.140491	-0.141544	-0.193431	-0.11335	-0.165174	-0.0615256	-0.987471	-1.32131	-0.809821	-1.20161	-0.437933
2279	44k_19704	Os04g0186400|Os04t0186400-01,Os04t0186400-02	AAATGGTCAATCATCAGTGTTTTGTTGTAATATATGTGCAATGGATGATTATTCTGGTTC	Similar to Phosphate transporter 6.	0.987385	1.0731	chr04:5849071-5849130:+	chr04:5849071-5849130:+		1.27e-09	0.00053418	5.25e-09	0.00237253	0.0017639	1.08681	1.10181	1.06326	1.07453	1.07395	-1.0731	-1.02988	-1.23702	-1.17175	-1.30228	-0.987385	-0.934714	-1.16342	-1.09048	-1.21261
7093	44k_41422	Os06g0342100|Os06t0342100-01	GTTCATGTGTCAATTGGGCCTTGGCCTACGTTTCTTTACTCGTTTTGGTCTGAATTCAAC	Signal recognition particle 19 kDa protein (SRP19).	0.986467	0.282933	chr06:13677521-13677580:-	chr06:13677521-13677580:-		5.34e-05	0.0337104	0.000626623	0.0766682	0.0319845	0.286814	0.294495	0.26907	0.269407	0.274299	0.282933	0.292339	0.224238	0.208785	0.239691	0.986467	0.992678	0.833382	0.774981	0.873828
14512	eAry1_34643	Os12g0630100|Os12t0630100-01	GTCGTCTTCTGCCCATGATTTCATGCATATGAACCTACTACTATATATATACTTCTACTA	Similar to Thaumatin-like protein precursor.	0.986293	0.419098	chr12:26956253-26956312:-	chr12:26956253-26956312:-		0.000250262	0.00213801	0.00541094	0.021276	0.331516	0.424922	0.458969	0.457213	0.483801	0.425754	0.419098	0.575251	0.400931	0.551611	0.250251	0.986293	1.25335	0.876903	1.14016	0.587783
7946	44k_5139	Os08g0561700|Os08t0561700-01	TTCTCCACCCTGTCAAACTATAAATTGTGAAACATGAGCTGTTCTGGGTATACAACGCAT	Similar to Superoxide dismutase.	0.985661	0.469555	chr08:28135371-28135430:+	chr08:28135371-28135430:+		0.000967735	0.00779174	0.0102084	0.0248156	0.468552	0.476386	0.498789	0.440381	0.457682	0.405025	-0.469555	-0.667159	-0.4013	-0.610272	-0.192327	-0.985661	-1.33756	-0.911256	-1.3334	-0.474853
18877	eAry2_17518	Os08g0558400|Os08t0558400-01,Os08t0558400-02	CCCGGCGCCCTTACCTAACTTTCTTTCACATTTTATTATTTTGATGTACCAATCTGTTGC	Similar to Kinesin heavy chain (Fragment).	0.983345	0.314459	chr08:27942762-27942821:-	chr08:27942762-27942821:-		0.000150244	0.0244389	0.00214681	0.0398483	0.128247	0.319785	0.324526	0.297032	0.290283	0.309586	0.314459	0.341823	0.228869	0.247625	0.210112	0.983345	1.0533	0.77052	0.853049	0.678687
12256	eAry1_21600	Os01g0718000|Os01t0718000-01	CTGATCTATGTATGGAGATATGATATATGTAGAGATTGGAAATTGATGATTCTGTGTGGC	Zinc finger, AN1-type domain containing protein.	0.98141	0.30587	chr01:29904107-29904166:-	chr01:29904107-29904166:-		3.15e-05	0.00936628	0.000917047	0.0312107	0.0883469	0.311663	0.304158	0.311976	0.295703	0.333738	-0.30587	-0.323243	-0.251305	-0.262737	-0.239874	-0.98141	-1.06275	-0.805527	-0.888515	-0.718748
15354	eAry1_39995	Os04g0364800|Os04t0364800-00	TATTAAAACACTGTAATAAAGGACATGGGCATTGCTGCAAAAGAGCCCTACCGCCGAGGA	Barwin-related endoglucanase domain containing protein.	0.981399	0.653657	chr04:17561349-17561408:+	chr04:17561349-17561408:+		4.36e-07	0.00258453	1.37e-05	0.012329	0.00849887	0.666046	0.730253	0.747258	0.819924	0.676049	0.653657	0.78758	0.720792	0.870853	0.570731	0.981399	1.0785	0.964583	1.06211	0.844215
2424	44k_20335	Os05g0533800|Os05t0533800-01	CGAAATTTCTCGATGCTGGTGTAACAGACGGCTCAGTTAAACCAACATGACGAAGTTCAA	Similar to hydrogen-transporting ATP synthase, rotational mechanism.	0.979803	0.41333	chr05:26499523-26499582:+	chr05:26499523-26499582:+		3.81e-07	0.00389962	1.8e-05	0.0225237	0.00974333	0.42185	0.441164	0.353975	0.37858	0.335598	0.41333	0.438826	0.364914	0.351327	0.3785	0.979803	0.9947	1.0309	0.928014	1.12784
11591	eAry1_17424	Os03g0847600|Os03t0847600-01,Os03t0847600-02	CCTCACGGAGTACCCTATAATGTCAGATTCTATATTTATCTAGATTGTGAATATGTGACT	Similar to GAMYB-binding protein.	0.97959	0.380095	chr03:35638548-35638607:+	chr03:35638548-35638607:+		3.66e-09	0.000976892	5.09e-07	0.0079422	0.00423131	0.388014	0.397257	0.410817	0.426386	0.403739	0.380095	0.382127	0.38029	0.391813	0.368766	0.97959	0.961914	0.925691	0.918916	0.913378
5096	44k_3212	Os05g0247100|Os05t0247100-01	TGAGGTGATCAGGACGGGCAGGCTTACTTTCTTCTGGGTGATATGTTGTATGTATTTTGT	Similar to Glycosyl hydrolases family 18.	0.976432	1.26786	chr05:8902550-8902609:-	chr05:8902550-8902609:-		6.52e-07	0.00240102	8.6e-05	0.0169899	0.0343072	1.29846	1.38668	1.06468	1.11914	1.02873	1.26786	1.3964	1.23017	1.33411	1.12623	0.976432	1.007	1.15544	1.19209	1.09478
13922	eAry1_31225	Os07g0443500|Os07t0443500-00	GGCATTGTGTGTGGTTTTGAACATTCCAGCTATACTATATATGTAGTAAACATCAGTGAT	Molecular chaperone, heat shock protein, Hsp40, DnaJ domain containing protein.	0.96968	2.51409	chr07:15037225-15037284:+	chr07:15037225-15037284:+		2.72e-06	0.010868	3.07e-06	0.00665503	0.0096625	2.5927	2.3872	2.2914	2.15898	2.46	-2.51409	-2.14789	-2.95661	-2.77857	-3.13465	-0.96968	-0.899753	-1.29031	-1.28698	-1.27425
9560	eAry1_03849	Os06g0563900|Os06t0563900-01	ACAGCAAAACCTGGTATTTAACCTGTTATAATGTCAGATGCCCAGCCATAATTGTGTATT	Similar to Diacylglycerol acyltransferase.	0.969386	0.301167	chr06:21684309-21684368:+	chr06:21684309-21684368:+		5.33e-07	0.00457337	1.45e-06	0.00862629	0.00611422	0.310678	0.312984	0.336568	0.335322	0.344015	-0.301167	-0.279401	-0.357291	-0.320815	-0.393767	-0.969386	-0.892701	-1.06157	-0.956739	-1.14462
11296	eAry1_15712	Os03g0806600|Os03t0806600-01	CCAAGTGTTCTTCATGTACAATATCATTCAACCAACCTCCTGTATATTTTCAGATCTACT	Conserved hypothetical protein.	0.968063	1.46997	chr03:33698360-33698419:+	chr03:33698360-33698419:+		2.59e-05	0.0183723	1.05e-06	0.0067818	0.00654187	1.51847	1.51211	1.39111	1.38925	1.42215	-1.46997	-1.39936	-2.00015	-1.93846	-2.06183	-0.968063	-0.925432	-1.43781	-1.39533	-1.4498
6716	44k_39537	Os07g0668100|Os07t0668100-01	TATTTTTCTTTTCCAGCTTCTCTGAAGATAACCACATCAGATGAAATGGTATTGGATTGG	Conserved hypothetical protein.	0.967219	0.381182	chr07:28210667-28210726:-	chr07:28210667-28210726:-		0.00107976	0.0788814	0.0257589	0.265374	0.154215	0.394101	0.400495	0.344994	0.361257	0.334831	-0.381182	-0.356219	-0.302704	-0.268837	-0.33657	-0.967219	-0.889447	-0.877418	-0.744173	-1.0052
5898	44k_35731	NA	AATAACTTGACTGTACCTGAATTTCTTTTCTAACACAGACAAAAAGATGCATATTCGACT	NA	0.966858	0.161479	chr04:25034971-25035030:-	chr04:25034971-25035030:-		6.08e-05	0.0113828	2.99e-05	0.0165174	0.0177896	0.167014	0.166314	0.169481	0.170139	0.172479	-0.161479	-0.175897	-0.18745	-0.186541	-0.18836	-0.966858	-1.05762	-1.10602	-1.0964	-1.09207
23103	maskBest_05371	Os02g0160900|Os02t0160900-01	GTACGAGAGTAGACTGGAGTCCTTGTAGCCCTCCATTTTCTCATTTACTAATTTTGGAAA	Protein of unknown function wound-induced domain containing protein.	0.965204	0.403431	chr02:3280250-3280309:+	chr02:3280250-3280309:+		5.53e-05	0.0134694	1.72e-05	0.0174629	0.0116895	0.417975	0.424566	0.382387	0.403481	0.368586	0.403431	0.415558	0.496538	0.513195	0.479882	0.965204	0.978783	1.29852	1.27192	1.30195
4206	44k_28190	NA	GGTCACATCCGAAATGAATAAATATTAAAACACTGTAATAAAGGACATGGGCATTGCTGC	NA	0.964469	0.680366	chr04:17561327-17561386:+	chr04:17561327-17561386:+		2.65e-07	0.0021143	1.29e-05	0.0121269	0.00911856	0.705431	0.764142	0.790622	0.856419	0.730253	0.680366	0.809479	0.734269	0.876956	0.591581	0.964469	1.05933	0.928722	1.02398	0.810105
1581	44k_16639	Os11g0217300|Os11t0217300-01	AGATAAGAGCACACTAGTTCAGTTTCATACACGAGAATGTAATATTACTACTGTTCACCA	Mevalonate and galactokinase family protein.	0.963945	0.474882	chr11:6113636-6113695:+	chr11:6113636-6113695:+		4.96e-10	0.000417509	2.88e-08	0.00237253	0.00345	0.492644	0.494978	0.42889	0.434766	0.432272	0.474882	0.467213	0.515541	0.511105	0.519978	0.963945	0.943906	1.20204	1.17559	1.2029
12784	eAry1_24719	Os01g0717700|Os01t0717700-01	GACGAACAGGTAGATATTGATTTGTGTGTATTGACGAATGATGTAGATATACACAAGCAA	EGF-like, alliinase domain containing protein.	0.9629	0.689633	chr01:29898307-29898366:+	chr01:29898307-29898366:+		8.34e-07	0.00682715	2.88e-08	0.00279322	0.00284913	0.716204	0.712154	0.675643	0.675122	0.689722	-0.689633	-0.635197	-0.900454	-0.849982	-0.950926	-0.9629	-0.891938	-1.33274	-1.259	-1.37871
21366	eAry2_38697	Os02g0665250|Os02t0665250-01	TATTTCCTTTGTGTTTCATGCATATGCACAAGGCAGCAACACAGAGAGAGCTGCTAGGAG	Conserved hypothetical protein.	0.962668	0.292109	chr02:27015322-27015381:-	chr02:27015322-27015381:-		2.71e-06	0.00716025	1.57e-05	0.0197503	0.00914657	0.303437	0.293563	0.224454	0.219855	0.233464	-0.292109	-0.327905	-0.297539	-0.311907	-0.283171	-0.962668	-1.11698	-1.32561	-1.41869	-1.21291
21763	eAry2_42178	Os03g0182800|Os03t0182800-01	TGAGCTTGTCTGAAGTCTGAACTCTGCACTATGCCATATGGTGTTTCACCTTCACTGTGA	Similar to Ethylene responsive element binding factor3 (OsERF3).	0.960725	0.727528	chr03:4344031-4344090:-	chr03:4344031-4344090:-		4.12e-05	0.0126379	3.76e-05	0.0131225	0.0238727	0.75727	0.754251	0.767135	0.797704	0.752486	-0.727528	-0.711715	-0.891912	-0.886927	-0.896896	-0.960725	-0.943605	-1.16265	-1.11185	-1.19191
9229	eAry1_01292	Os01g0915000|Os01t0915000-01	AACGGTGTTTGTAGATGTAGAGATTAATTAGAGCGAGAGTTCCTTTCAACTTTGAGTTGC	Protein of unknown function DUF506, plant family protein.	0.960081	1.45053	chr01:39866435-39866494:-	chr01:39866435-39866494:-		1.87e-07	0.00167956	1.45e-06	0.00473904	0.00746581	1.51084	1.6468	1.62101	1.78553	1.45914	1.45053	1.6913	1.66877	1.98559	1.35195	0.960081	1.02702	1.02946	1.11204	0.926538
14310	eAry1_33463	Os04g0636600|Os04t0636600-02	GTACAATGATGATGATTTTCGGGGGTCGAGTTTATGAAATCAGAAATCCTGATGCTGGCT	Mitochondrial inner membrane protein Mitofilin domain containing protein.	0.95924	0.150187	chr04:32370472-32370531:-	chr04:32370472-32370531:-		0.00106013	0.124434	0.000467405	0.120006	0.011526	0.156569	0.161943	0.165462	0.165721	0.167679	0.150187	0.134449	0.193558	0.167061	0.220055	0.95924	0.830225	1.1698	1.00808	1.31236
1990	44k_18375	Os12g0141900|Os12t0141900-01	CGATCTGGAACAGCGGTAATATGTGGTATCTCCATTTTTATAATAGAACAGTAGGAAATT	Similar to Membrane-anchored ubiquitin-fold protein 3.	0.95897	0.193398	chr12:2031810-2031869:-	chr12:2031810-2031869:-		0.000663973	0.119045	0.000216126	0.0575709	0.0199139	0.201673	0.189707	0.193831	0.185005	0.205341	0.193398	0.155373	0.258831	0.231753	0.285909	0.95897	0.819016	1.33534	1.25268	1.39236
11031	eAry1_14064	Os05g0564300|Os05t0564300-01	CAGCTATCATCATGGCATAGCTATTAGATCGCTCAATTTTTCCCTTTTTATTGTACATGA	Zinc finger, RING/FYVE/PHD-type domain containing protein.	0.958692	0.223611	chr05:28092229-28092288:+	chr05:28092229-28092288:+		1.01e-06	0.00140537	9.53e-06	0.00586114	0.0193734	0.233246	0.222948	0.233051	0.223876	0.24671	-0.223611	-0.228113	-0.257013	-0.258269	-0.255758	-0.958692	-1.02317	-1.10282	-1.15362	-1.03668
12027	eAry1_20240	Os12g0495525|Os12t0495525-00	CTAGACAATCTTTGTATGTGTACTTGGTATTTCAGCAATGTAACATGAGTGATTCCTGTT	Conserved hypothetical protein.	0.957716	0.679529	chr12:18724557-18724616:+	chr12:18724557-18724616:+		0.00166923	0.0952016	0.000169337	0.0627297	0.014708	0.709531	0.711983	0.803264	0.800054	0.820143	0.679529	0.629821	0.963134	0.857713	1.06856	0.957716	0.884601	1.19903	1.07207	1.30289
10800	eAry1_12712	Os06g0568200|Os06t0568200-01,Os06t0568200-02	CAAGGCACTGGCTGTATCTACTTTTGTGAATGAATAAAGATGGAACAATAAACTGCGATG	Vacuolar ATPase B subunit.	0.956534	0.0911997	chr06:21963208-21963267:-	chr06:21963208-21963267:-		4.3e-06	0.00346259	0.000118574	0.00920061	0.0635413	0.095344	0.0972007	0.0766367	0.0805833	0.0737932	0.0911997	0.108575	0.0739798	0.0849352	0.0630243	0.956534	1.11702	0.965331	1.05401	0.854067
5507	44k_34114	Os02g0202200|Os02t0202200-01	AGGGTAAACATAGATCTCAATGTGCAGCCTGACTACTTTGTCACTTGATGGGATGATTTT	SPX, N-terminal domain containing protein.	0.955719	0.495298	chr02:5708975-5709034:+	chr02:5708975-5709034:+		2.65e-07	0.000658225	1.53e-05	0.00336626	0.0218876	0.518247	0.532105	0.508957	0.508909	0.518971	-0.495298	-0.4871	-0.51468	-0.470492	-0.558869	-0.955719	-0.915421	-1.01124	-0.924511	-1.07688
10235	eAry1_08490	Os05g0176600|Os05t0176600-01	ATAGAATATTGGAGCACACATAATAATTCTGACTCTGGAGCAACATGTCCGGCATTTTTT	Conserved hypothetical protein.	0.955131	0.242966	chr05:4591532-4591591:+	chr05:4591532-4591591:+		4.16e-07	0.005735	3.94e-06	0.0145912	0.00646491	0.25438	0.260414	0.255475	0.262584	0.253242	0.242966	0.223284	0.284574	0.260942	0.308206	0.955131	0.857417	1.1139	0.993748	1.21704
1758	44k_17389	Os04g0533300|Os04t0533300-01,Os04t0533300-02	GACAGGCAACATTCTTATGTGTAGTTAAGAAGCCACATTGTTATTGTTATTGACAGTAAG	Similar to Remorin (pp34).	0.954833	0.228642	chr04:26664748-26664807:-	chr04:26664748-26664807:-		3.51e-05	0.0348688	0.000304379	0.0712149	0.0193161	0.239457	0.253008	0.2509	0.272281	0.233192	-0.228642	-0.211095	-0.244473	-0.229157	-0.25979	-0.954833	-0.834341	-0.974385	-0.841616	-1.11406
19590	eAry2_23577	Os04g0321600|Os04t0321600-01	GAAACCCAAGTTGATTCATTAGTTGTATCCTCATTGATGTAATGTTTTGTTTCCTGGGTA	Peptidase M24 family protein.	0.954611	0.109568	chr04:14813003-14813062:+	chr04:14813003-14813062:+		4.45e-06	0.0169186	0.000111237	0.0527461	0.0121998	0.114777	0.120049	0.105107	0.113453	0.0984479	-0.109568	-0.104827	-0.118255	-0.11352	-0.122989	-0.954611	-0.873207	-1.12509	-1.00059	-1.24928
1112	44k_14660	Os03g0165600|Os03t0165600-01	TTGGGGAAGGGATATGTTTTTGGGAGCACGGTGCTTACATTGAAATGTTACAGAATTTCC	Peptidase C19, ubiquitin carboxyl-terminal hydrolase 2 family protein.	0.954359	0.108216	chr03:3539615-3539674:-	chr03:3539615-3539674:-		0.00288294	0.257005	0.00701869	0.25982	0.0501452	0.113391	0.111356	0.109222	0.100381	0.11743	0.108216	0.0761954	0.116628	0.085319	0.147936	0.954359	0.684253	1.0678	0.849949	1.25978
11224	eAry1_15249	Os03g0817000|Os03t0817000-01	CATGTTCCGAGGACTGTATTATTCAGGCCTATATGTAAATTATCAATCTGTTTGTTTCAG	Actin-binding WH2 domain containing protein.	0.952896	0.169101	chr03:34266786-34266845:+	chr03:34266786-34266845:+		3.12e-05	0.0293497	6.72e-05	0.0364039	0.0139778	0.17746	0.179063	0.170075	0.171469	0.172353	-0.169101	-0.173844	-0.160193	-0.158209	-0.162176	-0.952896	-0.970856	-0.941891	-0.922671	-0.940955
3928	44k_27002	Os07g0207100|Os07t0207100-01	TCTCCTCTTCTGTAAAGTTTTTTCTTCACTATCAATGCCTGAGGGGATCCCTGGCCCATT	Protein kinase, core domain containing protein.	0.952729	0.289066	chr07:5773976-5774035:-	chr07:5773976-5774035:-		2.66e-05	0.00626719	8.09e-05	0.011053	0.0418972	0.303408	0.294768	0.270635	0.275704	0.271196	-0.289066	-0.326557	-0.318455	-0.333005	-0.303905	-0.952729	-1.10784	-1.1767	-1.20783	-1.12061
19222	eAry2_20529	Os03g0225200|Os03t0225200-01	CTACTGAACCTGAAGTGGTTACTCCATTCATCGACAGAGATATTTAATTATTTGTCACTT	Cyclin, A/B/D/E domain containing protein.	0.952693	0.377571	chr03:6556500-6556559:-	chr03:6556500-6556559:-		6.17e-05	0.00661115	0.00148303	0.0305163	0.133898	0.396319	0.407837	0.421897	0.432725	0.417226	0.377571	0.420972	0.372339	0.440219	0.30446	0.952693	1.03221	0.882537	1.01732	0.729725
15482	eAry1_41007	Os02g0817500|Os02t0817500-02	TCATGTGGACCACTCACTTGTTGCTGTCGGTGATATATATACCTTGGTCTTTTCCGTGTG	Potassium channel, voltage-dependent, beta subunit, KCNAB-related domain containing protein.	0.9482	0.538491	chr02:35072518-35072577:+	chr02:35072518-35072577:+		5.31e-08	0.0021143	2.46e-07	0.00628164	0.003509	0.567909	0.573199	0.637329	0.639831	0.647505	-0.538491	-0.501916	-0.624134	-0.572503	-0.675765	-0.9482	-0.875641	-0.979296	-0.894772	-1.04364
14192	eAry1_32816	Os02g0222100|Os02t0222100-01	GGTGGTTGTTCTACTCTAATATTGTAAGAAGCTTCTGTACATTGGTGTTATTACTCTTAG	Similar to Cysteine synthase (EC 4.2.99.8).	0.94786	0.449209	chr02:6813990-6814049:+	chr02:6813990-6814049:+		9.85e-08	0.00198028	8.36e-07	0.00677137	0.00611422	0.473919	0.472563	0.429181	0.419937	0.447001	-0.449209	-0.431283	-0.528216	-0.506593	-0.549839	-0.94786	-0.912646	-1.23075	-1.20636	-1.23006
2251	44k_19539	Os04g0411800|Os04t0411800-01	CTTCACTGAATTTTTCATCCGATATCTGGATAGTTTATCAACGTCTTGTTTTCCTATTGG	Similar to H0717B12.5 protein.	0.94704	0.240717	chr04:20344888-20344947:+	chr04:20344888-20344947:+		3.15e-05	0.00619925	0.00144516	0.0384859	0.106641	0.254178	0.281615	0.273801	0.311136	0.237069	-0.240717	-0.252466	-0.234612	-0.25349	-0.215735	-0.94704	-0.896494	-0.856872	-0.814724	-0.910008
15216	eAry1_39060	Os07g0614700|Os07t0614700-01	TAGGAGCGGCTAAATAATGTAAAAATGCGAGTTAACATACATACAGACGAATTCATACGT	SPX, N-terminal domain containing protein.	0.946401	0.565658	chr07:25326805-25326864:-	chr07:25326805-25326864:-		8.24e-09	0.000424882	1.17e-06	0.00323611	0.010536	0.597693	0.595714	0.473203	0.462079	0.494008	-0.565658	-0.576577	-0.572756	-0.578508	-0.567004	-0.946401	-0.967875	-1.21038	-1.25197	-1.14776
19860	eAry2_25843	Os01g0852000|Os01t0852000-01	GATCAGTTAGGAGAATGTTGGATGACTTGATGTCACGGTGGATGATTGGATGGTCTGCAT	Hypothetical protein.	0.946038	0.366984	chr01:36684647-36684706:+	chr01:36684647-36684706:+		2.94e-08	0.000313373	5.87e-07	0.00225343	0.0122519	0.387917	0.404304	0.427722	0.444694	0.418751	-0.366984	-0.418735	-0.386152	-0.423855	-0.34845	-0.946038	-1.03569	-0.902811	-0.953139	-0.832117
5438	44k_33783	Os01g0687400|Os01t0687400-01	TGTCCAAATTGCATCTAAACTGTCTGTAATGAACCATGTCCATCAGTCCATGTTACATCT	Similar to Chitinase (EC 3.2.1.14).	0.945882	0.705066	chr01:28354884-28354943:-	chr01:28354884-28354943:-		5.35e-06	0.0131152	1.15e-05	0.0166247	0.00523071	0.745406	0.764333	0.620414	0.653578	0.594846	0.705066	0.773228	0.654285	0.757473	0.551097	0.945882	1.01164	1.05459	1.15896	0.926452
2207	44k_19383	NA	AAGTCATTGAAAGGACACACCATCGATTTCTCAGCATGAAAACAAGGATGGAAGGTAGTA	NA	0.943411	0.167104	chr03:6232397-6232456:+	chr03:6232397-6232456:+		1.49e-07	0.00258877	6.42e-06	0.0159439	0.00673815	0.177128	0.180105	0.189282	0.193704	0.188863	-0.167104	-0.182261	-0.180659	-0.187224	-0.174095	-0.943411	-1.01197	-0.954446	-0.966548	-0.921804
23087	maskBest_05183	Os01g0867450|Os01t0867450-00	GGGAGAGAAGAAGCGGGTGGTTGGTTGGTCGAGGGCTCGAGGCCGCGAGACGAGACGAGA	Non-protein coding transcript.	0.940866	0.335532	chr01:37559877-37559936:+	chr01:37559877-37559936:+		0.000146639	0.00931518	0.0019693	0.0213443	0.212096	0.35662	0.384482	0.249732	0.282143	0.206861	0.335532	0.438301	0.270719	0.369071	0.172366	0.940866	1.13998	1.08404	1.3081	0.833245
3176	44k_23580	Os01g0961000|Os01t0961000-01	CACATCGTTAATTTGTCTGAGAATCAAATTGAGTTGAGTACTGTTTATACAATTAGAGGC	Conserved hypothetical protein.	0.940587	0.627934	chr01:42370277-42370336:+	chr01:42370277-42370336:+		2.79e-06	0.00589056	1.38e-05	0.0145142	0.00974333	0.667597	0.690845	0.73534	0.756137	0.726812	0.627934	0.724747	0.709899	0.807399	0.612399	0.940587	1.04907	0.965403	1.0678	0.842583
14214	eAry1_32951	Os05g0198200|Os05t0198200-00	GGTTAGTTAAAGTGGAGGGCCTTGACAGAAATGTCTGGATCTAAATGTAATTAATACTTT	Thioredoxin fold domain containing protein.	0.937115	0.860228	chr05:6086809-6086868:+	chr05:6086809-6086868:+		1.75e-10	0.000424882	2.88e-08	0.00336626	0.00253935	0.917953	0.932298	0.779449	0.790517	0.785151	-0.860228	-0.855554	-0.893153	-0.878167	-0.908139	-0.937115	-0.917684	-1.14588	-1.11088	-1.15664
11698	eAry1_18043	Os01g0532200|Os01t0532200-01	CCTTTAGAAGGTTAGGTGCGAAATGCATGCAATGCTGAGGTTTATAACTGAATTTCGTTG	FF domain domain containing protein.	0.935553	0.104859	chr01:19178310-19178369:-	chr01:19178310-19178369:-		1.18e-05	0.00348422	0.000156094	0.0102706	0.0731899	0.112082	0.117535	0.105422	0.113056	0.0984143	-0.104859	-0.131674	-0.100828	-0.122446	-0.0792099	-0.935553	-1.12029	-0.956425	-1.08306	-0.804862
6485	44k_38448	NA	AGAGTATTGTACTACTTGTATTTACACCCTGAAGATGGATTATTTGGGTATCTTCAATGC	NA	0.934632	0.3129	chr04:35038290-35038349:+	chr04:35038290-35038349:+		1.19e-06	0.00176406	1.28e-05	0.00519398	0.0283329	0.334784	0.333021	0.314359	0.323939	0.309232	0.3129	0.343977	0.33604	0.387438	0.284643	0.934632	1.0329	1.06897	1.19602	0.920482
22725	eAry2_50688	Os02g0534000|Os02t0534000-00	TTTTTTGTTTACTGTTGCATCGCCCGTCAAATGCAATACAATGCCACTTATTTTGCTTCT	Similar to OSIGBa0134P10.7 protein.	0.933757	0.444836	chr02:19653742-19653801:-	chr02:19653742-19653801:-		8.53e-08	0.000886383	1.73e-05	0.0079422	0.0256567	0.476393	0.483252	0.488641	0.507638	0.477569	-0.444836	-0.491796	-0.453144	-0.517391	-0.388897	-0.933757	-1.01768	-0.927355	-1.01921	-0.814326
13488	eAry1_28814	Os05g0269100|Os05t0269100-01	GCGTCATATGTATCGTTTGAACACCTCTTTGTTGAACGAAATGAAGACTAAATTTGACCT	Cyclin-like F-box domain containing protein.	0.933687	0.159147	chr05:10804153-10804212:-	chr05:10804153-10804212:-		0.000602415	0.131429	0.000304379	0.0769616	0.0162478	0.17045	0.16422	0.18857	0.18014	0.200371	0.159147	0.136237	0.200553	0.189419	0.211686	0.933687	0.829602	1.06354	1.05151	1.05647
6656	44k_39257	Os11g0132700|Os11t0132700-01	TACCATGTGTCCTTTTAGTGCATGATTACTGTTCATTAATTGGCTGCACTATTGCATGGT	WD40 repeat-like domain containing protein.	0.933307	0.383554	chr11:1492018-1492077:-	chr11:1492018-1492077:-		0.000196456	0.0410764	0.000589532	0.0756322	0.0296331	0.410962	0.424119	0.419307	0.433497	0.413937	0.383554	0.383732	0.454661	0.448938	0.460384	0.933307	0.904774	1.08432	1.03562	1.11221
9559	eAry1_03848	Os12g0538800|Os12t0538800-01	ACAGATTTGTAATTTGGCTGAGATTTTGTGTGCAGTTGATGAATTTAGAACAGTTTGCTC	Kelch-type beta propeller domain containing protein.	0.932998	0.609526	chr12:21493641-21493700:+	chr12:21493641-21493700:+		8.03e-05	0.0365379	1.29e-06	0.00919922	0.00520835	0.653299	0.623828	0.723338	0.689743	0.76745	0.609526	0.51772	0.844124	0.751683	0.936565	0.932998	0.829908	1.16698	1.0898	1.22036
522	44k_12228	Os03g0796600|Os03t0796600-01,Os03t0796600-02	CCATCCTTGTTAAGTTGTAGCACTTGTAATCTCCATGGAAGAGATGAACAATGAGTAATT	Protein of unknown function DUF506, plant family protein.	0.929919	0.709288	chr03:33172020-33172079:+	chr03:33172020-33172079:+		1.82e-05	0.00766129	6.73e-05	0.0165898	0.0293519	0.762742	0.788158	0.752665	0.779635	0.741251	-0.709288	-0.742029	-0.752159	-0.778317	-0.726	-0.929919	-0.941473	-0.999327	-0.99831	-0.979426
2343	44k_19971	Os08g0233600|Os08t0233600-01	ACATGTCCAAAATACCTTGGTAGCTTCCCACTTCTACTATCTCTCCAATTTACTCTTAAA	Hypothetical conserved gene.	0.929519	0.447934	chr08:8118332-8118391:-	chr08:8118332-8118391:-		3.34e-05	0.0225486	9.06e-05	0.0371117	0.0173372	0.481899	0.482915	0.507392	0.507866	0.517261	-0.447934	-0.421082	-0.530682	-0.496767	-0.564598	-0.929519	-0.871959	-1.0459	-0.978146	-1.09152
4326	44k_2868	NA	GCGACGGCGGCGAATCGTGGGCAGCGCTCGCAGAGGAGACCGGCGTGGTGGAGAGGCGAG	NA	0.929049	0.318777	chr07:26388025-26388084:-	chr07:26388025-26388084:-		2.42e-05	0.0174804	0.000234355	0.0391943	0.0330359	0.343122	0.360744	0.362705	0.382631	0.349828	-0.318777	-0.314654	-0.353743	-0.362953	-0.344533	-0.929049	-0.872235	-0.97529	-0.948573	-0.984863
22979	maskBest_03759	Os01g0935500|Os01t0935500-01,Os01t0935500-02	CTCGTAGCTGATATATCCCAATTTTTGTTAGGAAGCGATTACCACATATATTCTTTCATG	Similar to Potassium transporter 7 (OsHAK7).	0.928901	0.394715	chr01:41066850-41066909:+	chr01:41066850-41066909:+		1.19e-06	0.00696129	5.4e-06	0.00862629	0.0117471	0.424928	0.416082	0.453871	0.453815	0.463685	0.394715	0.367852	0.453911	0.45201	0.455812	0.928901	0.884085	1.00009	0.996022	0.983022
17425	eAry2_04208	Os02g0613000|Os02t0613000-01	ACAGAACTCTACTCCACTAATGTAAAATGAACCTATGACATGGAACCTCGTTAACTGTCT	EF-Hand type domain containing protein.	0.928735	0.554716	chr02:24162966-24163025:+	chr02:24162966-24163025:+		3.33e-07	0.00306949	6.03e-05	0.0213265	0.0214833	0.597281	0.619315	0.527334	0.574556	0.486893	0.554716	0.581359	0.488583	0.533954	0.443212	0.928735	0.938713	0.926515	0.929333	0.910287
1345	44k_15686	Os06g0485100|Os06t0485100-02	CGGTGCCTTTGAAGGTTATCATCAATTGTTCTGAAGGTAAAATTTCTCAGGAGAAAGTCT	Similar to Homeobox-like resistance.	0.92866	0.19078	chr06:16538124-16538183:-	chr06:16538124-16538183:-		3.66e-09	0.00163084	5.87e-07	0.0102706	0.00345	0.205436	0.205285	0.143828	0.146042	0.144672	-0.19078	-0.184543	-0.205019	-0.199794	-0.210244	-0.92866	-0.898958	-1.42544	-1.36806	-1.45325
6253	44k_37437	Os03g0212700|Os03t0212700-01,Os03t0212700-02	TTGCTGTGTCGACTATTGACAACTGCACGAGGTGCGAATTGTACCGATCTGTTAATCTCT	Similar to Cytochrome C reductase-processing peptidase subunit I, MPP subunit I, P55.	0.925275	0.207059	chr03:5874739-5874798:+	chr03:5874739-5874798:+		5.86e-05	0.00702735	0.000207736	0.0218919	0.034836	0.223781	0.222457	0.248181	0.24217	0.258099	0.207059	0.18759	0.24653	0.212499	0.280561	0.925275	0.843261	0.993347	0.87748	1.08703
17185	eAry2_01922	Os01g0735900|Os01t0735900-01	AAGATAGCGATGGACAAGGACAATTGATTTGGTCAACAAAAAATCGCGAAGCGATATGGA	UDP-glucuronosyl/UDP-glucosyltransferase family protein.	0.925116	0.26466	chr01:30689958-30690017:-	chr01:30689958-30690017:-		2.55e-05	0.0248742	9.37e-05	0.0456663	0.0124517	0.286083	0.295213	0.266936	0.270227	0.269402	-0.26466	-0.264531	-0.283624	-0.279756	-0.287491	-0.925116	-0.896067	-1.06251	-1.03526	-1.06714
22428	eAry2_48044	Os03g0268300|Os03t0268300-01	TTGCTTCCCGAGTTTGGCACAATTTTAAAGATATCTTGTCTGGTGTTTCACAACCATTTT	Similar to Digalactosyldiacylglycerol synthase 2.	0.924859	0.217992	chr03:8902803-8902862:-	chr03:8902803-8902862:-		1.37e-05	0.0194575	1.53e-05	0.0253535	0.00772099	0.235703	0.237018	0.223853	0.229682	0.222258	-0.217992	-0.202831	-0.263862	-0.242142	-0.285582	-0.924859	-0.85576	-1.17873	-1.05425	-1.28491
7699	44k_44649	Os03g0119000|Os03t0119000-01	AAGCATGTAACTGATCCAACATGAACTTGGAAGGTGATGACATCAAATTTGTGTTTTATC	Prolyl 4-hydroxylase, alpha subunit domain containing protein.	0.924486	0.168948	chr03:1024735-1024794:-	chr03:1024735-1024794:-		4.36e-07	0.00138774	4.4e-05	0.0117705	0.0293339	0.182748	0.190406	0.158015	0.169103	0.148572	0.168948	0.192291	0.132599	0.158644	0.106555	0.924486	1.0099	0.839157	0.938154	0.717195
17756	eAry2_07421	Os06g0228500|Os06t0228500-01	AGCTACTGAAAATTGACATATACTAGTCAATTCGATACCACTGATTAGGACAGGTGGTGT	Amino acid transporter, transmembrane domain containing protein.	0.924107	0.900632	chr06:6680704-6680763:+	chr06:6680704-6680763:+		6.51e-06	0.0067358	3.37e-05	0.0146229	0.0214833	0.974597	1.02844	0.856518	0.93243	0.792111	-0.900632	-0.946824	-1.03441	-1.10044	-0.96837	-0.924107	-0.920638	-1.20769	-1.18019	-1.22252
15980	eAry1_44458	Os02g0222000|Os02t0222000-00	TGGAACTGTCCTCAAGCTCCAGAAAGGTGCATAGAAGTATACCAGAAACACAGCAAGCAG	Hypothetical protein.	0.922924	0.828625	chr02:6805100-6805159:+	chr02:6805100-6805159:+		4.82e-06	0.0131635	0.000102573	0.0319358	0.0209214	0.897825	0.899221	0.923565	0.942688	0.923037	-0.828625	-0.733652	-0.823252	-0.755795	-0.890709	-0.922924	-0.815875	-0.891385	-0.801745	-0.964977
11118	eAry1_14592	Os01g0626900|Os01t0626900-01	CATACTTGGCTTGTTAAATTGTAGTATTGTGTACCGAACAAGATCATGTCATTGTGAACT	Helix-loop-helix DNA-binding domain containing protein.	0.922637	0.241822	chr01:25029877-25029936:-	chr01:25029877-25029936:-		1.17e-05	0.0171664	4.13e-05	0.0477483	0.00672697	0.262099	0.267109	0.230711	0.23388	0.232051	-0.241822	-0.238609	-0.286267	-0.265655	-0.30688	-0.922637	-0.8933	-1.24081	-1.13586	-1.32247
1382	44k_15811	Os03g0392400|Os03t0392400-01	AGAGAAAGTAAGTGAAGCTGTGAGCTGTCTGTCTTTCTGAATATACAAAGCTTCTTTTGT	Heat shock protein DnaJ, N-terminal domain containing protein.	0.920619	0.188963	chr03:15754441-15754500:-	chr03:15754441-15754500:-		9.4e-08	0.00198481	1.13e-06	0.00641169	0.00691445	0.205256	0.210658	0.197516	0.204062	0.195077	-0.188963	-0.193912	-0.219369	-0.2263	-0.212438	-0.920619	-0.920508	-1.11064	-1.10898	-1.089
228	44k_10957	Os01g0835700|Os01t0835700-01	TTCCCTTGTGTGTAGTATTATTGTAACTTTCGCCAGAAACATCATGAAAGCTGGGAAACG	CCT domain containing protein.	0.920045	0.412331	chr01:35827222-35827281:-	chr01:35827222-35827281:-		1.19e-06	0.000708953	1.18e-05	0.00279322	0.0361755	0.448164	0.455761	0.489049	0.494657	0.491033	-0.412331	-0.475457	-0.477378	-0.55242	-0.402336	-0.920045	-1.04322	-0.976135	-1.11677	-0.819367
13859	eAry1_30872	Os04g0394200|Os04t0394200-01,Os04t0394200-02,Os04t0394200-03	GGATGTAGTTCCCTAAACAATTTGCTTTTAGTTTCAATGCAAGAGCAATAGATCATGCAT	Similar to 2-oxoglutarate dehydrogenase E2 subunit.	0.919585	0.219953	chr04:19382620-19382679:+	chr04:19382620-19382679:+		2.7e-06	0.0166196	7.99e-06	0.0247627	0.00526547	0.239187	0.23929	0.244388	0.242834	0.251028	0.219953	0.218958	0.229807	0.218676	0.240938	0.919585	0.915029	0.940334	0.900516	0.959803
8389	44k_6994	Os02g0166600|Os02t0166600-01	GGTGCTGGTGGATCATAGTTAAATTCGCAAGTCTGCGCATTCATGAATGCCTGAAAAATC	Hypothetical protein.	0.919583	0.235413	chr02:3581522-3581581:+	chr02:3581522-3581581:+		0.000504146	0.039183	0.000243699	0.0365269	0.0364957	0.256	0.267386	0.236924	0.243623	0.235251	0.235413	0.256323	0.229552	0.234218	0.224886	0.919583	0.958625	0.968885	0.961396	0.95594
9847	eAry1_05900	Os06g0472400|Os06t0472400-01	AGACGATAAGTTACTGTAACCATGACAAAATCTGTGATAAAGACCGAAATTTTACGGACC	Similar to Transcriptional regulator.	0.919229	0.295926	chr06:15744735-15744794:+	chr06:15744735-15744794:+		1.35e-07	0.00293222	8.46e-06	0.0170817	0.00733181	0.321928	0.329572	0.31765	0.329612	0.312257	0.295926	0.299984	0.308278	0.317218	0.299338	0.919229	0.910224	0.970496	0.962398	0.958628
3938	44k_27037	Os05g0357600|Os05t0357600-02	ATATGAGGAGCATGGCACAAGCTCAAATCTGGACCGTTAATTCAAAACGGATGATGCGTC	Similar to Developmentally regulated GTP binding protein.	0.918978	0.151095	chr05:16971999-16972058:+	chr05:16971999-16972058:+		7.67e-06	0.0124224	7.82e-05	0.0400218	0.0142095	0.164416	0.168643	0.166057	0.163802	0.171485	0.151095	0.15367	0.143827	0.129268	0.158386	0.918978	0.911215	0.86613	0.789171	0.923616
12879	eAry1_25319	Os01g0210800|Os01t0210800-01	GAGCTACGTTTTCTGCCTTGCATAAAGAATTGTATCCTTTTGTGACCTAAATTATTGTAG	Conserved hypothetical protein.	0.918779	0.323884	chr01:6029535-6029594:+	chr01:6029535-6029594:+		2.29e-06	0.0033343	5.16e-06	0.00891759	0.0114641	0.352516	0.376738	0.402044	0.430892	0.380306	-0.323884	-0.335317	-0.395265	-0.398488	-0.392043	-0.918779	-0.890053	-0.98314	-0.924797	-1.03086
22326	eAry2_47165	Os03g0666850|Os03t0666850-01	TTCTCTTTCTATCTACTTGGTCACACCGAACGCCCAGGGAAAGATAAGCTCCAATCACTT	Hypothetical conserved gene.	0.91784	0.278133	chr03:26249105-26249164:-	chr03:26249105-26249164:-		8.94e-06	0.03265	7.57e-05	0.0475471	0.00983185	0.30303	0.255516	0.305794	0.267078	0.341636	0.278133	0.18276	0.303263	0.22693	0.379596	0.91784	0.715259	0.991721	0.849676	1.11111
9603	eAry1_04163	Os02g0474300|Os02t0474300-01	ACATTTGTTTTTCCTTTCGTACACTACTGCCGAAACAAAGGCGAAGCATTTGCCCTCTTT	Similar to DNA topoisomerase.	0.917216	0.211277	chr02:16180276-16180335:+	chr02:16180276-16180335:+		1.5e-05	0.0268022	0.000197231	0.0632538	0.0155655	0.230346	0.245687	0.233212	0.245596	0.225334	-0.211277	-0.217182	-0.17307	-0.163584	-0.182555	-0.917216	-0.883978	-0.742115	-0.66607	-0.810153
5427	44k_33704	Os04g0269600|Os04t0269600-01,Os04t0269600-02,Os04t0269600-04	CCACCTCAGAAGAGGGGTGCATTCACAAATAATCAGATTTGGGTGACACCCTACAACAAA	Similar to Primary amine oxidase.	0.915276	0.401522	chr04:11242926-11242961:+;chr04:11243338-11243361:+	chr04:11242926-11242961:+;chr04:11243338-11243361:+		1.63e-06	0.00635956	2.22e-06	0.00812922	0.00794506	0.438689	0.452674	0.461274	0.472917	0.459452	-0.401522	-0.410712	-0.452467	-0.462401	-0.442533	-0.915276	-0.907302	-0.980908	-0.977764	-0.963176
9699	eAry1_04902	Os05g0391500|Os05t0391500-01	ACTAACAGAGGTCTTTTGTACGGCTCTTTGTAAAGAAAATGGAATCTGTGTGCTCCTATT	Similar to Endo-beta-mannosidase.	0.91427	0.2016	chr05:19019411-19019470:+	chr05:19019411-19019470:+		8.06e-06	0.00635956	6.12e-05	0.0120861	0.0363498	0.220504	0.236889	0.227571	0.245047	0.213475	0.2016	0.212003	0.229533	0.249554	0.209512	0.91427	0.894947	1.00862	1.01839	0.981434
14535	eAry1_34761	Os12g0638900|Os12t0638900-01	GTCTGTAGTCTAAGTTGTAGTTCTCTTTGATTCCTTATGCTTTGAAACCTCTTATTTGTG	Pentatricopeptide repeat domain containing protein.	0.913538	0.159798	chr12:27398793-27398852:-	chr12:27398793-27398852:-		1.57e-06	0.00179027	7.55e-05	0.0108126	0.0419469	0.174922	0.181033	0.165002	0.167049	0.166404	-0.159798	-0.17466	-0.137358	-0.146028	-0.128687	-0.913538	-0.964801	-0.832462	-0.874163	-0.773343
11974	eAry1_19887	Os06g0503400|Os06t0503400-01	CGTTTCTGCTACTGAAGCTGCCTGTAGATATCCGTGATAAAACATGATAAACCCTTGTTC	Reticulon family protein.	0.912387	0.210135	chr06:17840702-17840761:+	chr06:17840702-17840761:+		2.57e-05	0.0249822	8.89e-05	0.0454635	0.0135883	0.230314	0.231018	0.212726	0.222201	0.206692	-0.210135	-0.194775	-0.235224	-0.208325	-0.262123	-0.912387	-0.843115	-1.10576	-0.93755	-1.26819
21840	eAry2_42835	Os03g0133850|Os03t0133850-01	TGCATCCATATGAGCTGGATTTTTCTGCATCGGCATATCGTCTCTTTTCTTCGATTTTTT	Hypothetical gene.	0.911491	0.661547	chr03:1891158-1891217:+	chr03:1891158-1891217:+		1.21e-05	0.0115924	1.07e-05	0.0100087	0.0149521	0.725786	0.797982	0.698902	0.802488	0.591384	0.661547	0.713586	0.790248	0.882537	0.697959	0.911491	0.894237	1.1307	1.09975	1.18021
7174	44k_41857	Os04g0429800|Os04t0429800-01	GCGTATTCTTTGAAGCATAGCAAAATAGCAATACATCAAAGAAAAGTAGAGCTCTGTTGT	Similar to Nicotinate phosphoribosyltransferase-like protein.	0.909153	0.308902	chr04:21317886-21317945:+	chr04:21317886-21317945:+		1.47e-05	0.00857882	2.94e-07	0.00279322	0.00693947	0.339769	0.333207	0.336615	0.332239	0.347872	-0.308902	-0.330326	-0.399867	-0.416667	-0.383068	-0.909153	-0.991356	-1.18791	-1.25412	-1.10117
14996	eAry1_37402	Os08g0433600|Os08t0433600-01	TAAATTACTGAACTAGCGGTTGCGCTGCTGCTGTTTGTAAAAAACTTCCGCCTGTTCATA	Protein of unknown function DUF962 family protein.	0.908547	0.191541	chr08:21034203-21034262:-	chr08:21034203-21034262:-		1.27e-05	0.0187554	5.18e-05	0.0258682	0.016421	0.210821	0.208678	0.217123	0.215823	0.222903	-0.191541	-0.180291	-0.190652	-0.179166	-0.202138	-0.908547	-0.863968	-0.878083	-0.83015	-0.906842
21987	eAry2_44217	Os04g0479200|Os04t0479200-01	TGTAACAAGGTAAAGAGAACACCTTTTGTTGCAAAGGGAAATGCTGGCAGCCTTAATTCC	Similar to NAD-dependent isocitrate dehydrogenase c%3B1.	0.908104	0.199928	chr04:23964081-23964140:-	chr04:23964081-23964140:-		8.99e-06	0.0262443	2.46e-05	0.0348663	0.00752157	0.220159	0.217172	0.198448	0.199308	0.201056	0.199928	0.187748	0.206777	0.181702	0.231851	0.908104	0.86451	1.04197	0.911661	1.15317
8759	44k_8636	NA	AGTGTGTAGAGCGAACATTTTGTTTGTCACATATGCTGCAGCGGAGTATGTGATTTTGGC	NA	0.907146	0.206847	NA	NA		0.00024599	0.0357482	3.44e-06	0.00982616	0.00686407	0.228019	0.213635	0.20228	0.174339	0.228492	0.206847	0.173224	0.292879	0.248853	0.336906	0.907146	0.810839	1.44789	1.42741	1.47448
6079	44k_36631	NA	CTGAACCTCCTGTTGAATTCACCCTTTAAGGTAACTTCTAGGGCCAATACAACTATCCTA	NA	0.906623	0.280464	NA	NA		0.000765125	0.048004	0.000620783	0.0758724	0.0315209	0.30935	0.312813	0.349273	0.350223	0.355753	-0.280464	-0.289739	-0.356072	-0.344362	-0.367783	-0.906623	-0.926236	-1.01947	-0.983266	-1.03381
18296	eAry2_12347	Os04g0689300|Os04t0689300-01	ATTATTATTGCCATCTCTTCTCCTCCTCCACCTTTATATTTCAGATTGATCGATGAGGCT	PLC-like phosphodiesterase, TIM beta/alpha-barrel domain domain containing protein.	0.906173	0.246417	chr04:35267363-35267422:-	chr04:35267363-35267422:-		5.77e-06	0.00941354	6.48e-05	0.0325217	0.0146327	0.271932	0.270942	0.252321	0.246576	0.263216	-0.246417	-0.261621	-0.242239	-0.248046	-0.236432	-0.906173	-0.965599	-0.960042	-1.00596	-0.898244
8878	44k_9076	Os08g0495500|Os08t0495500-01	GTATCCGACTCCACGTATTGTAACAATTCTGCTGATCTGGAAGAAAATATTACTTCAGAT	Kelch related domain containing protein.	0.90291	0.462458	chr08:24467818-24467877:+	chr08:24467818-24467877:+		7.85e-05	0.0303107	0.000900678	0.0562059	0.0572897	0.512187	0.473931	0.45761	0.434525	0.488874	-0.462458	-0.414718	-0.482646	-0.468211	-0.497081	-0.90291	-0.87506	-1.05471	-1.07752	-1.01679
8330	44k_6725	Os03g0669300|Os03t0669300-02,Os03t0669300-03	TATTTGTACGTGCATGTTGTCATGCTTGTCTGGAATATGACAGTTTTATCGGATTTTTGG	Beta-1,3-glucanase-like protein.	0.902806	0.524937	chr03:26407750-26407809:-	chr03:26407750-26407809:-		2.43e-06	0.00446758	0.000329111	0.0347736	0.0472288	0.581451	0.63695	0.523751	0.586213	0.464816	0.524937	0.564834	0.500826	0.541372	0.46028	0.902806	0.886778	0.956229	0.923507	0.990242
7230	44k_42118	Os11g0592000|Os11t0592000-01	ATCGATCTGCTCAAGATCTTTGTATACATATTCACAGGAAGTATCAATTAATAGATTTCT	Similar to Barwin.	0.900731	1.34018	chr11:22502860-22502919:+	chr11:22502860-22502919:+		0.000904055	0.0201382	0.00256031	0.029058	0.199937	1.48788	1.50563	1.37296	1.4823	1.2513	1.34018	1.59003	1.39774	1.81077	0.984714	0.900731	1.05606	1.01805	1.22159	0.786953
199	44k_10826	Os05g0196200|Os05t0196200-01	CAGAGAACTGAAGATAGTCCTGGGCTGGTTGAAATGTTACCGTAGAGACGCAAAGTTTGT	Similar to Pollen-specific protein SF21.	0.900669	0.5887	chr05:5914285-5914344:-	chr05:5914285-5914344:-		7.87e-06	0.0107886	0.00053557	0.054582	0.0399856	0.653626	0.649993	0.685022	0.657888	0.724711	0.5887	0.641414	0.52952	0.570834	0.488206	0.900669	0.986802	0.772997	0.867676	0.673656
4630	44k_30055	Os04g0497400|Os04t0497400-01,Os04t0497400-02	GTTCAACTGCTGTATGTGAGAAACATGAGACCTTGAATTGAATAAACGTCAGTACGTCAC	Similar to 6,7-dimethyl-8-ribityllumazine synthase (Fragment).	0.900127	0.36015	chr04:24878196-24878255:-	chr04:24878196-24878255:-		3.29e-05	0.0164473	2.16e-06	0.00862629	0.00646491	0.40011	0.386178	0.364917	0.343587	0.389054	0.36015	0.304552	0.486131	0.414155	0.558107	0.900127	0.788631	1.33217	1.20539	1.43452
5769	44k_3517	Os04g0623100|Os04t0623100-01	CTCTTAATACTCTTACGTAATTTGATGTGTCATTATGGGTGATTGTAACTGTGGCAATTG	Bromodomain containing protein.	0.898956	0.21555	chr04:31663382-31663441:-	chr04:31663382-31663441:-		5.01e-07	0.00646989	1.46e-06	0.01255	0.00468438	0.239778	0.244888	0.227563	0.228928	0.231022	-0.21555	-0.213788	-0.24338	-0.234392	-0.252367	-0.898956	-0.873003	-1.0695	-1.02387	-1.09239
8502	44k_7446	Os04g0503100|Os04t0503100-01	GAGAAGGAACATTTACAGTGGTCATTCCTGAATTTGTGCTCTGAAGTAGCCCCACAGGAT	Conserved hypothetical protein.	0.898133	0.258784	chr04:25118299-25118358:-	chr04:25118299-25118358:-		5.92e-06	0.0016457	0.000580669	0.0142213	0.129362	0.288135	0.29987	0.229244	0.239852	0.219321	-0.258784	-0.314305	-0.19763	-0.255704	-0.139556	-0.898133	-1.04814	-0.862097	-1.06609	-0.63631
5052	44k_31947	Os12g0538100|Os12t0538100-01	TCATTTCCATGCTGATGGTGCACGCACTTTTGGTTTCTCTCTCATACGATGCAAGATGAT	rRNA processing domain containing protein.	0.896801	0.256589	chr12:21429673-21429732:-	chr12:21429673-21429732:-		1.35e-05	0.0113211	2.32e-06	0.0145912	0.00502616	0.286116	0.285603	0.291961	0.287248	0.30227	0.256589	0.248094	0.337123	0.312759	0.361488	0.896801	0.868669	1.15469	1.08881	1.19591
18853	eAry2_17359	Os12g0514600|Os12t0514600-01	CCCAGTGATATGAAAGGTCTTTTGCTGTGAAGAGCAGAAGTATGCTGCTCTACTATGTTC	Sterile alpha motif homology domain containing protein.	0.894974	0.187363	chr12:19928654-19928713:-	chr12:19928654-19928713:-		2.76e-06	0.00831522	2.6e-05	0.0175371	0.0155655	0.20935	0.208134	0.175993	0.176403	0.179375	-0.187363	-0.19307	-0.171747	-0.170834	-0.172661	-0.894974	-0.927624	-0.975877	-0.968433	-0.962568
13680	eAry1_29810	Os07g0607300|Os07t0607300-01,Os07t0607300-02	GCTTCTCTTATGTTTTCCTCCGGAGTCTGGACTATAGTTTCAGTTTATTCTCAATTGTTA	Hypothetical conserved gene.	0.894553	0.143371	chr07:24960536-24960595:+	chr07:24960536-24960595:+		2.15e-07	0.00229503	5.13e-06	0.0142497	0.00713435	0.160271	0.167022	0.128908	0.137836	0.122303	-0.143371	-0.144064	-0.154143	-0.154339	-0.153948	-0.894553	-0.86254	-1.19576	-1.11973	-1.25874
11706	eAry1_18074	Os03g0795300|Os03t0795300-01	CCTTTGAGCTGTGAGAAAGGGTAAAAATTCAGCAAGTGTATACATAAGGTATATACAGTA	Similar to Extensin protein-like.	0.894375	0.771899	chr03:33083898-33083957:-	chr03:33083898-33083957:-		1.67e-08	0.000303647	4.62e-06	0.00272827	0.0255808	0.863059	0.896697	0.917856	0.933275	0.919343	0.771899	0.902474	0.725693	0.826992	0.624395	0.894375	1.00644	0.79064	0.886118	0.679174
3569	44k_25389	Os10g0158000|Os10t0158000-01	CTCAATGTAACACTTGAACAATCTGAGAGTTTTCGTTTACTCCAGGACACCTGACAGTTG	Hypothetical conserved gene.	0.892432	0.859694	chr10:3653440-3653499:+	chr10:3653440-3653499:+		2.86e-08	0.00212415	1.05e-06	0.00983873	0.00492957	0.963316	0.978432	1.02028	1.03315	1.02946	-0.859694	-0.869623	-0.9339	-0.937614	-0.930185	-0.892432	-0.888793	-0.915338	-0.907529	-0.903566
13993	eAry1_31632	Os09g0327300|Os09t0327300-01	GGCTGTTTGAGAGCTGGGATGTAAGTGTAACATACATTTTGCTGAATAAATATTGTATGA	Similar to Plastid 5,10-methylene-tetrahydrofolate dehydrogenase (Fragment).	0.892376	0.946688	chr09:9654886-9654945:+	chr09:9654886-9654945:+		1.11e-08	0.00134694	2.41e-06	0.0103415	0.00674627	1.06086	1.07886	1.12983	1.15705	1.12671	-0.946688	-0.921031	-0.994765	-0.971367	-1.01816	-0.892376	-0.853708	-0.880453	-0.839517	-0.903657
17921	eAry2_08995	Os01g0720600|Os01t0720600-02	AGTTTTTGTGGGAATGCAAGAAGTAAATATGTGCACTGTAGGGTGACATTCGCATACATG	Starch synthase IVa (Glycogen (Starch) synthase-like).	0.892224	0.506797	chr01:30032488-30032547:-	chr01:30032488-30032547:-		4e-05	0.031483	0.000102943	0.038299	0.0179021	0.568015	0.567327	0.61482	0.627705	0.615165	0.506797	0.481982	0.61472	0.614926	0.614514	0.892224	0.849567	0.999838	0.979643	0.998941
21303	eAry2_38050	Os03g0211500|Os03t0211500-01	TATCCAGCATGCAAAAAGTTGGCATGCTCTACTAAAAAAGGTACAGCTTTTGCATAATCA	Hypothetical conserved gene.	0.891907	0.331002	chr03:5814259-5814318:-	chr03:5814259-5814318:-		1.89e-05	0.00948474	0.000106201	0.0399764	0.0171812	0.371117	0.36435	0.330554	0.333208	0.335033	-0.331002	-0.358679	-0.381005	-0.377084	-0.384926	-0.891907	-0.984434	-1.15262	-1.13168	-1.14892
11516	eAry1_16956	Os02g0174100|Os02t0174100-02	CCGATTTTCAAACTGTGGGTCTTGTCATTTATACTTGTACAACCTAATGTCAAAATGTCA	SBP domain containing protein.	0.889381	0.237502	chr02:4077762-4077821:+	chr02:4077762-4077821:+		5.14e-06	0.0109543	3.13e-05	0.0275326	0.0116272	0.267042	0.268107	0.237998	0.237029	0.243746	-0.237502	-0.225538	-0.246091	-0.22893	-0.263251	-0.889381	-0.841225	-1.03401	-0.965832	-1.08003
7929	44k_5060	Os01g0908400|Os01t0908400-01	AGATCTTATAACTTTTTGTCAAATGCAAGCGGCTAAGCTCATGATGAGTTATTTGCAGTT	Conserved hypothetical protein.	0.888609	0.150081	chr01:39549172-39549231:-	chr01:39549172-39549231:-		0.000301657	0.0453251	4.57e-06	0.0117216	0.00727086	0.168895	0.164812	0.178585	0.171947	0.187505	0.150081	0.128917	0.217395	0.188093	0.246698	0.888609	0.782206	1.21732	1.0939	1.31569
4545	44k_29667	Os05g0560900|Os05t0560900-01,Os05t0560900-02	TAGCATGGTTTTTACCGGCTGGGCGGTCGGCAGGTGCAGTAGTAGCTAATGATGCTTACT	Similar to gibberellin 2-beta-dioxygenase.	0.887936	0.485811	chr05:27910806-27910865:-	chr05:27910806-27910865:-		0.000328902	0.032515	0.00199521	0.100355	0.0569129	0.547124	0.579676	0.579902	0.6057	0.563725	0.485811	0.453491	0.531175	0.461456	0.600894	0.887936	0.782318	0.915973	0.761855	1.06593
18491	eAry2_14044	Os02g0175400|Os02t0175400-01	CAAGTGCTCGATGGACACGCCATTATTTCTACTCTATGTATCATTTATTTATCATCTTCA	Similar to Vacuolar H(+)-ATPase subunit A (Fragment).	0.885599	0.414018	chr02:4127369-4127428:+	chr02:4127369-4127428:+		5.56e-08	0.00265391	1.72e-05	0.024523	0.00797982	0.467501	0.49367	0.368204	0.41182	0.327791	0.414018	0.410782	0.371128	0.37127	0.370986	0.885599	0.832098	1.00794	0.901536	1.13178
16566	eAry1_48234	Os09g0464400|Os09t0464400-00	TTGAACTAAAATCCTGGCACACATGTTGACGGGCTAGGATTGAGGCTCATCCAAACAAGA	Peptidase C19, ubiquitin carboxyl-terminal hydrolase 2 domain containing protein.	0.880414	0.153144	chr09:17600333-17600392:-	chr09:17600333-17600392:-		1.57e-05	0.0030072	0.000368786	0.0200817	0.0748027	0.173946	0.180648	0.172873	0.180197	0.16852	-0.153144	-0.182801	-0.152772	-0.172313	-0.13323	-0.880414	-1.01192	-0.883725	-0.956247	-0.790593
14284	eAry1_33327	Os10g0212100|Os10t0212100-01	GTAAGAACTCAGAAGTGGTGTGCGACTGTCTATTATCAATTGAAAATCGCTTGATTTTTT	Conserved hypothetical protein.	0.878411	0.152174	chr10:8074741-8074800:+	chr10:8074741-8074800:+		0.000108723	0.0123947	0.0026213	0.0582441	0.11019	0.173238	0.179508	0.150262	0.153908	0.147661	-0.152174	-0.197741	-0.113454	-0.148692	-0.0782149	-0.878411	-1.10157	-0.755036	-0.966114	-0.529692
20939	eAry2_34719	Os02g0307133|Os02t0307133-00	GTTGAAGAGGTGAACGATCCCATGCTGCTGCATGCCCCTGATAAATTCTACAACGATGAT	NA	0.878033	0.286101	chr02:12045139-12045198:-	chr02:12045139-12045198:-		0.00181017	0.0656072	0.000654655	0.0508115	0.0501287	0.325843	0.305711	0.347714	0.311061	0.387457	0.286101	0.2784	0.379873	0.361049	0.398698	0.878033	0.910666	1.09249	1.1607	1.02901
9440	eAry1_02862	Os07g0185200|Os07t0185200-02	AATGATGACTGAGTACTGATGATGAGTGATCAGCACCCTACCTGTCAGCTTCTGCAAGAT	Similar to predicted protein.	0.877887	0.410304	chr07:4503685-4503742:-;chr07:4504050-4504051:-	chr07:4503685-4503742:-;chr07:4504050-4504051:-		1.72e-07	0.00391269	5.73e-06	0.013897	0.00781156	0.467377	0.474712	0.490491	0.502347	0.489106	0.410304	0.398715	0.453824	0.444579	0.463068	0.877887	0.839908	0.925244	0.885003	0.946764
15871	eAry1_43788	Os03g0684700|Os03t0684700-01	TGCACAAAAAGAAAAAAGGGAGGAAGGAAGTTCACCTCTGTTAATCTGAGGGAGATTGAA	HPP family protein.	0.876813	0.477636	chr03:27300733-27300792:-	chr03:27300733-27300792:-		0.000239007	0.0375127	0.000242378	0.0319358	0.0382299	0.544741	0.578568	0.493675	0.56224	0.421737	0.477636	0.526885	0.578638	0.666748	0.490529	0.876813	0.910672	1.1721	1.18588	1.16312
10037	eAry1_07062	Os07g0599600|Os07t0599600-02	AGGATGTACTTGCGTGTGCTACGCTTATATCTATGCACACATCATCTACCCATGTACCAT	Hypothetical protein.	0.876503	1.04443	chr07:24472509-24472568:-	chr07:24472509-24472568:-		2.71e-06	0.00593099	0.00027419	0.0395971	0.0363498	1.19159	1.18949	1.0365	1.06465	1.03011	1.04443	1.04105	0.96142	0.999368	0.923473	0.876503	0.875204	0.927567	0.938682	0.896478
13722	eAry1_30049	Os05g0333100|Os05t0333100-00	GGAAACGAGATTCCTAAATTTTGGCATCAACTTCAGATCGGTAATTTATTCGTCAGAAAA	Similar to CBL-interacting protein kinase 22.	0.875951	0.83874	chr05:15594259-15594318:-	chr05:15594259-15594318:-		9.12e-06	0.01022	0.000162046	0.0393069	0.0254243	0.95752	0.97623	0.819391	0.838761	0.817572	-0.83874	-0.849457	-0.786547	-0.776746	-0.796347	-0.875951	-0.87014	-0.959917	-0.926064	-0.974039
6740	44k_3964	Os06g0276300|Os06t0276300-01	TAGCAGTAGCAGCTCATGTCCGTCTTATGCTACCATGTGTCGAATCGATTTACCGTTGAT	NB-ARC domain containing protein.	0.875925	0.488436	chr06:9418331-9418390:-	chr06:9418331-9418390:-		0.00025426	0.0296615	0.0084287	0.12471	0.131214	0.557623	0.54975	0.478899	0.465425	0.501379	-0.488436	-0.460236	-0.415271	-0.379736	-0.450806	-0.875925	-0.837173	-0.867138	-0.815892	-0.899132
7951	44k_5157	Os06g0715600|Os06t0715600-01,Os06t0715600-02	AGTTTGATGCAAGTGACCTCTGGCTGCTATGGTTTACTGTACTTAATGATTTACTAGTAC	Brain and reproductive organ-expressed family protein.	0.875558	0.101117	chr06:30376368-30376427:-	chr06:30376368-30376427:-		6.42e-06	0.0166444	7.4e-05	0.0347379	0.0153503	0.115489	0.11857	0.115607	0.122406	0.11102	-0.101117	-0.0990185	-0.114017	-0.11607	-0.111965	-0.875558	-0.835105	-0.986251	-0.948235	-1.00851
8940	44k_9345	NA	CAAGGTTTATGATGACGGATACGAGAGCTTTGAGTCAATGGTGCCAGTATCCAGCAGATT	NA	0.875253	0.124703	NA	NA		7.31e-05	0.00268016	0.00451026	0.0265267	0.279556	0.142477	0.148376	0.12142	0.124745	0.118002	-0.124703	-0.162841	-0.103071	-0.138117	-0.0680241	-0.875253	-1.09749	-0.848876	-1.10719	-0.576467
8748	44k_8588	Os04g0421900|Os04t0421900-01	CTATGCGGACTTAAATGTGTCTTGTACCAGGCTGAAACGATAGTTGGAGCACGCGATCGA	Similar to H0525E10.11 protein.	0.874627	0.408761	chr04:20872389-20872448:+	chr04:20872389-20872448:+		3.32e-06	0.005735	5.49e-05	0.0160698	0.0253097	0.467354	0.46758	0.37031	0.375873	0.372733	0.408761	0.425309	0.38012	0.375731	0.384508	0.874627	0.909597	1.02649	0.999621	1.03159
9514	eAry1_03449	Os06g0708900|Os06t0708900-01	AATTTTGTCTTCTGTAGAAGAATTGTTGTGCCTTTTGTTGTAGGCTTGTACCCGAGGGAC	Similar to zinc knuckle (CCHC-type) family protein.	0.873227	0.107038	chr06:29990081-29990140:-	chr06:29990081-29990140:-		0.000118163	0.0262484	0.000667524	0.0726833	0.0294025	0.122578	0.128089	0.122713	0.130324	0.117252	-0.107038	-0.117739	-0.118004	-0.126708	-0.1093	-0.873227	-0.919192	-0.961623	-0.972258	-0.932176
15200	eAry1_38941	Os01g0855900|Os01t0855900-01	TAGCCCTGATTGGAACATACAAATCTACATGATGTAACTACCTTGTCAATTTTACTTGTG	Hypothetical gene.	0.873195	0.228722	chr01:36951691-36951750:+	chr01:36951691-36951750:+		0.000710514	0.0612059	0.0104307	0.180113	0.107062	0.261937	0.277114	0.268288	0.28446	0.257229	-0.228722	-0.232071	-0.21068	-0.212515	-0.208845	-0.873195	-0.837459	-0.785276	-0.747082	-0.811901
8587	44k_784	Os02g0265900|Os02t0265900-04	GGTGTGCAACTCTGCAATGTTAATATACAAGATCTTGCTGCAAGCCTGCAACCATATATG	Similar to Reticulon.	0.869523	0.224478	chr02:9500178-9500237:+	chr02:9500178-9500237:+		1.28e-06	0.0187128	2.77e-05	0.0421588	0.00673815	0.258162	0.253527	0.244583	0.238037	0.25458	-0.224478	-0.194253	-0.227303	-0.188892	-0.265715	-0.869523	-0.766202	-0.929351	-0.79354	-1.04374
15197	eAry1_38924	Os08g0564100|Os08t0564100-01	TAGCCAAACCAAGTTTTGTCTTGTATCTTGGAGTCTAATTTATTTGTAGTAGCCTGCTAT	Similar to ATP-binding cassette, sub-family F, member 2 (Iron inhibited ABC transporter 2) (HUSSY-18).	0.869266	0.135642	chr08:28250654-28250713:-	chr08:28250654-28250713:-		1.43e-05	0.014785	0.000183399	0.0439612	0.0229282	0.156042	0.145439	0.165744	0.156909	0.177014	0.135642	0.121285	0.146417	0.127747	0.165088	0.869266	0.833928	0.883397	0.814148	0.932625
9767	eAry1_05330	Os09g0442400|Os09t0442400-01	ACTGTGAACGTTGTTGTTTCTGGGTTTCCAGTGTGAGTTTGGTTTGGGAGAGGTAAAGTC	t-snare domain containing protein.	0.868586	0.387648	chr09:16447896-16447955:+	chr09:16447896-16447955:+		0.000109419	0.0125827	4.31e-06	0.0102706	0.00869906	0.446298	0.465405	0.468395	0.487693	0.458106	-0.387648	-0.439723	-0.453483	-0.487984	-0.418981	-0.868586	-0.944817	-0.968163	-1.0006	-0.914594
4196	44k_28163	Os01g0924900|Os01t0924900-01	CTGACTGTAATATGCAGAATAATTCTTTGCCTGTTCCTTCCATTTATCCATGTAAAACAG	GTP-binding signal recognition particle SRP54, G-domain containing protein.	0.8679	0.166071	chr01:40507430-40507489:+	chr01:40507430-40507489:+		1.78e-06	0.00594904	0.000107424	0.0250309	0.0285679	0.191348	0.191201	0.157648	0.161242	0.157429	-0.166071	-0.166433	-0.153236	-0.155829	-0.150642	-0.8679	-0.87046	-0.97201	-0.966429	-0.956889
2173	44k_19172	Os01g0835500|Os01t0835500-01,Os01t0835500-02,Os01t0835500-03	CATCGTGCATAGATTCTGGAATGTTTACAGATATATGTATTGGAACAGTGGGAATGCATG	Similar to Respiratory burst oxidase protein.	0.867707	0.544599	chr01:35817607-35817666:+	chr01:35817607-35817666:+		0.000470485	0.047299	0.000171475	0.055113	0.016612	0.62763	0.635535	0.399456	0.413412	0.393821	-0.544599	-0.523769	-0.401923	-0.390883	-0.412962	-0.867707	-0.824139	-1.00618	-0.945506	-1.0486
2152	44k_19082	Os09g0439600|Os09t0439600-01	TGTTTCGCAGTTGTAAGTTGTAACATCATGGTGTTTGTTTGACACTTAACTGAGTGTCTT	Exo70 exocyst complex subunit family protein.	0.86768	0.252223	chr09:16296995-16297054:+	chr09:16296995-16297054:+		5.25e-05	0.0266423	1.13e-05	0.0162068	0.00974333	0.290686	0.300684	0.248061	0.256782	0.244552	-0.252223	-0.249846	-0.326923	-0.328189	-0.325657	-0.86768	-0.830928	-1.31792	-1.27808	-1.33165
9654	eAry1_04540	Os08g0540300|Os08t0540300-01	ACCTGTGAAGCTGGAGAATGGTAGATGTAGCTCTTATCTATTGAGCGGTCATGTAAATTA	Zinc finger, C6HC-type domain containing protein.	0.865692	0.126654	chr08:27054861-27054920:+	chr08:27054861-27054920:+		6.47e-05	0.0338595	0.000212242	0.0614369	0.0182019	0.146303	0.145187	0.127728	0.127885	0.129521	-0.126654	-0.112367	-0.147338	-0.127363	-0.167312	-0.865692	-0.773948	-1.15352	-0.995922	-1.29177
7590	44k_4398	NA	TCTGTAGTAGCAAATTCTCTTGGGTTGCTCCCTTGGTACTGCACGTTAAGTACCCTGTAA	NA	0.865514	0.839698	NA	NA		1.05e-09	0.000531486	2.88e-08	0.00279322	0.00284913	0.970173	0.977308	0.768012	0.764757	0.787354	-0.839698	-0.82715	-0.874722	-0.842223	-0.907221	-0.865514	-0.846356	-1.13894	-1.10129	-1.15224
3163	44k_23515	Os01g0179400|Os01t0179400-01	CATAGGTAGCAAATTTTAGCTCCTTTAGCTAGTTAACGTAAGATGTAAAGAACTACCTGC	Similar to emb2410 (embryo defective 2410).	0.865435	0.144924	chr01:4140537-4140596:+	chr01:4140537-4140596:+		9.22e-06	0.00744952	8.58e-05	0.0316955	0.0193948	0.167458	0.167948	0.166672	0.167627	0.169316	-0.144924	-0.160753	-0.14959	-0.149404	-0.149776	-0.865435	-0.957161	-0.897514	-0.891291	-0.884594
2080	44k_18805	Os01g0589100|Os01t0589100-01	GTTCATCTACATGAAATGGACACAGATCAAATAAATCAATTTTGGTGGCTAACCAGCCAG	Conserved hypothetical protein.	0.864581	0.233114	chr01:22985714-22985773:+	chr01:22985714-22985773:+		1.92e-06	0.00544566	1.37e-06	0.00464257	0.00680902	0.269627	0.26681	0.236226	0.223687	0.251285	0.233114	0.203718	0.28365	0.243242	0.324058	0.864581	0.763532	1.20076	1.08742	1.2896
422	44k_11788	NA	TCATGGCTGTCGTCATGATCTGGGACTGATCCATCCATCCTAGTATTACACTGCTTCATT	NA	0.864525	0.332922	NA	NA		0.00237003	0.0144752	0.0122196	0.0408174	0.378886	0.385092	0.403418	0.36398	0.382992	0.343657	0.332922	0.435139	0.291184	0.397892	0.184477	0.864525	1.07863	0.8	1.0389	0.536806
4705	44k_30383	NA	GTATTCAGAGTGTGGAAGGTGGAATTATCCTTTAGGTGTAGGTGAGCTTTGCAGGAGACT	NA	0.864377	0.480238	NA	NA		9.32e-05	0.107677	0.00322307	0.281638	0.00586267	0.555588	0.611737	0.588622	0.670545	0.505247	0.480238	0.396307	0.420713	0.343487	0.49794	0.864377	0.647839	0.714743	0.51225	0.985538
6157	44k_37008	Os04g0541900|Os04t0541900-00	TATCGCTGAAGGTATGCGATTGAGCGTGATCGGAATTTTAAGCAAGAAAGATGGCGATCT	Similar to cysteine-type endopeptidase/ ubiquitin thiolesterase.	0.864296	0.44975	chr04:27135223-27135282:+	chr04:27135223-27135282:+		0.000230882	0.0321571	0.000706488	0.052258	0.0497153	0.520365	0.530457	0.537536	0.551893	0.532208	-0.44975	-0.508599	-0.500112	-0.570995	-0.42923	-0.864296	-0.958794	-0.93038	-1.03461	-0.806509
8029	44k_5477	Os08g0557000|Os08t0557000-01	CTTGGTGCTTGTCAACAATGTTGGATGTTGGTTCGTCATGAAGCATGGAAGTATGTGCTT	Similar to Protein-L-isoaspartate O-methyltransferase.	0.861404	0.135966	chr08:27879954-27880013:+	chr08:27879954-27880013:+		0.000564521	0.0639902	0.00134955	0.0536646	0.0735446	0.157842	0.157583	0.14478	0.13865	0.1536	-0.135966	-0.141161	-0.105685	-0.0999113	-0.111459	-0.861404	-0.895787	-0.729968	-0.720601	-0.725645
14855	eAry1_36549	Os01g0739000|Os01t0739000-01	GTTGCGTATGTGTCGTGACTTCAAGTCTATGCATGCTGAAATCGTCTTGATGATTTTTCC	Similar to Mitochondrial processing peptidase.	0.861257	0.147536	chr01:30850664-30850723:-	chr01:30850664-30850723:-		0.000108851	0.0193427	5.77e-05	0.0211356	0.0184233	0.171303	0.178447	0.165234	0.173619	0.159324	0.147536	0.130243	0.184248	0.161771	0.206725	0.861257	0.729869	1.11508	0.931758	1.29751
7618	44k_44172	Os03g0115200|Os03t0115200-01	TGCTGAGAGTTTTGTAACAATACATATGCATTGTGTTTAGTTCTGTCTGTTGCCCCCCTG	Similar to Partner of Nob1%3B Pno1p%3B Yor145cp like KH domain containing protein, transcripts identified by EST.	0.860779	0.279156	chr03:857839-857898:-	chr03:857839-857898:-		0.00111094	0.0424646	0.000102573	0.0232923	0.0250825	0.324307	0.303155	0.34705	0.32153	0.376534	0.279156	0.252066	0.39462	0.351623	0.437618	0.860779	0.831477	1.13707	1.09359	1.16223
7551	44k_4377	Os08g0498600|Os08t0498600-01,Os08t0498600-02	TTGCTCTACTGTTGCTGTTGATCTTGTCGTACAATAATTGAAGTTCAAATTCAACGTCAA	Similar to Caffeoyl-CoA 3-O-methyltransferase (Fragment).	0.860705	0.748094	chr08:24597698-24597757:-	chr08:24597698-24597757:-		7.1e-07	0.00267341	3.85e-05	0.0171475	0.0200473	0.869164	0.906589	0.948161	0.997044	0.917533	-0.748094	-0.807037	-0.775359	-0.822191	-0.728527	-0.860705	-0.89019	-0.81775	-0.824629	-0.794006
1198	44k_15021	Os07g0111600|Os07t0111600-01,Os07t0111600-02	ATCTGTTGCCGTGATTCTACGATACATAAAGGTTTCAATAAGTGACATTACGTTCACATC	Similar to Purple acid phosphatase.	0.860606	0.128876	chr07:663084-663143:+	chr07:663084-663143:+		6.6e-08	0.00626719	4.68e-07	0.0102706	0.00284913	0.14975	0.150198	0.16666	0.167815	0.169104	0.128876	0.121688	0.151905	0.150786	0.153025	0.860606	0.810186	0.911467	0.898522	0.904913
22195	eAry2_46008	Os07g0421800|Os07t0421800-01	TTAGCTTAGCTCAATTTAGCTTCCAGATACTTTCAGCAGTTTGGATCTTACTAGCATCTA	Hypothetical conserved gene.	0.860305	0.289314	chr07:13567668-13567727:+	chr07:13567668-13567727:+		9.65e-07	0.00348439	2.8e-06	0.00677137	0.0103702	0.336292	0.338736	0.288873	0.298405	0.285379	-0.289314	-0.309079	-0.311255	-0.31966	-0.30285	-0.860305	-0.912447	-1.07748	-1.07123	-1.06122
20445	eAry2_30779	Os10g0188300|Os10t0188300-01	GGGAAGCCAGCAATATTTAATCAGATTTCTAGTGCTATCAATTCTTATTTAGAAAGGGAG	Similar to JHL05D22.13 protein.	0.859853	0.127868	chr10:6110087-6110146:+	chr10:6110087-6110146:+		0.000135667	0.00246466	0.00466069	0.021276	0.326643	0.148709	0.159794	0.150385	0.16176	0.137651	-0.127868	-0.175714	-0.112061	-0.157985	-0.0661384	-0.859853	-1.09963	-0.745164	-0.976657	-0.480479
21332	eAry2_38358	Os10g0478500|Os10t0478500-00	TATGGTAGTTAAGATGACCTGAGCAATGGACGCTGAGAAAAATGTAAGATATGCCATGCT	MATH domain containing protein.	0.85785	0.500418	chr10:17949688-17949747:-	chr10:17949688-17949747:-		0.00102881	0.0144446	0.0424543	0.107748	0.445387	0.583339	0.598937	0.576722	0.570944	0.590266	-0.500418	-0.608931	-0.353013	-0.453667	-0.252358	-0.85785	-1.01669	-0.612103	-0.794591	-0.427534
7835	44k_4648	Os05g0455500|Os05t0455500-01,Os05t0455500-02	CCTTACTAGTTCATAAGGATCTTATGAAGAGTCCAGGCCTTGACGACATATTAGTAGCAC	Similar to Delta-1-pyrroline-5-carboxylate synthetase.	0.857263	0.463811	chr05:22376073-22376132:-	chr05:22376073-22376132:-		2.07e-06	0.00900477	1.07e-05	0.0225237	0.00700194	0.541037	0.548407	0.598011	0.602221	0.606266	0.463811	0.44242	0.550088	0.517491	0.582685	0.857263	0.806737	0.919863	0.859304	0.961105
6977	44k_40764	Os04g0477000|Os04t0477000-01	GTAAGTAAAATTTGTTCCCTCGAGATTTGATTTTGTTCCAACTAGTTCTTGAAGTTTGGG	BTB/POZ fold domain containing protein.	0.853997	0.591876	chr04:23878770-23878829:+	chr04:23878770-23878829:+		4.9e-09	0.00134694	1.82e-08	0.00272827	0.0017639	0.693066	0.696903	0.653664	0.664931	0.655587	-0.591876	-0.549933	-0.635708	-0.587664	-0.683753	-0.853997	-0.78911	-0.97253	-0.883797	-1.04296
1039	44k_14308	Os03g0746700|Os03t0746700-01	TAGATGCTTTCTTGATCGGATCCTCAAATTTTAAATAGATGCTTTCTTGGTCAGATGATC	Conserved hypothetical protein.	0.853937	0.429879	chr03:30694418-30694477:-	chr03:30694418-30694477:-		6.41e-05	0.0382176	1.14e-05	0.0102706	0.0119307	0.503408	0.507094	0.541144	0.536346	0.555754	-0.429879	-0.37831	-0.491742	-0.431761	-0.551723	-0.853937	-0.746035	-0.908708	-0.805004	-0.992747
15911	eAry1_44008	Os07g0667300|Os07t0667300-01	TGCCATGATGTTGCTTTGTTCCAATTCTGATTTAAGACTCCTACTGGTTATTGCAGAAAG	Zinc finger, B-box domain containing protein.	0.853708	0.641137	chr07:28184882-28184941:-	chr07:28184882-28184941:-		1.4e-07	0.00134694	1.14e-05	0.00966482	0.0150221	0.751002	0.778195	0.805533	0.843378	0.783807	-0.641137	-0.618002	-0.635851	-0.610267	-0.661434	-0.853708	-0.794149	-0.789353	-0.723599	-0.843874
6607	44k_39007	Os08g0258200|Os08t0258200-01,Os08t0258200-02	CATACCTGTAGTCTGTTCTGTTCTTCTGCTTGTGGTCTTGTAACATGACATGTGATCCTC	Ankyrin domain containing protein.	0.852719	0.269273	chr08:9628620-9628679:-	chr08:9628620-9628679:-		5.92e-08	0.00112767	4.17e-06	0.00623225	0.0108014	0.315781	0.307819	0.261256	0.25757	0.269738	-0.269273	-0.239214	-0.290231	-0.263388	-0.317074	-0.852719	-0.777126	-1.11091	-1.02259	-1.17549
21909	eAry2_43471	Os04g0350100|Os04t0350100-01	TGGACTTTACTCCCTCCGTCTAATAAAAAATCAACCCTAGTACGGATGTAATACATTATA	Proteinase inhibitor I25, cystatin domain containing protein.	0.852194	0.471348	chr04:16694237-16694296:-	chr04:16694237-16694296:-		0.000277496	0.0358627	0.00118356	0.0760976	0.0514569	0.5531	0.562524	0.592841	0.624778	0.572416	0.471348	0.492883	0.538181	0.55753	0.518831	0.852194	0.876199	0.907799	0.892366	0.906388
6527	44k_3864	Os01g0124650|Os01t0124650-02	TCTCGTGTGAACGATGGTCTAGCCAGTGACCAAGAGCAAAATAAATGAATAAATGTTGCC	Hypothetical conserved gene.	0.851067	0.58596	chr01:1365604-1365663:-	chr01:1365604-1365663:-		4.71e-06	0.000976892	0.000526976	0.0102706	0.14509	0.688501	0.709404	0.680939	0.704467	0.661626	0.58596	0.726895	0.534812	0.695623	0.374	0.851067	1.02466	0.785403	0.987446	0.565273
8319	44k_6680	Os01g0793500|Os01t0793500-01	CTACAGGTGTTACACTGCTGTAGGGTTCACATAACTTTCGTCATATAGTAATTGACAAAT	Similar to mRNA, clone: RTFL01-05-M08.	0.850737	0.120386	chr01:33609430-33609489:-	chr01:33609430-33609489:-		0.000275747	0.0768189	0.00010048	0.0382629	0.0153503	0.141508	0.130462	0.137432	0.123775	0.150842	-0.120386	-0.0903173	-0.154933	-0.123279	-0.186587	-0.850737	-0.692289	-1.12734	-0.995988	-1.23697
15825	eAry1_43496	Os02g0760400|Os02t0760400-01	TGATCTCCAATTGCACTACTGTATGGTATCCGTTTGGAATGAGCATTGTTCGTCTTGATC	Conserved hypothetical protein.	0.850399	0.202868	chr02:32023067-32023126:+	chr02:32023067-32023126:+		0.00227386	0.0731299	0.0162191	0.155201	0.170145	0.238556	0.258249	0.242659	0.273841	0.209696	-0.202868	-0.240026	-0.201822	-0.252973	-0.15067	-0.850399	-0.929438	-0.83171	-0.923795	-0.718517
17223	eAry2_02301	Os07g0438550|Os07t0438550-01	AAGGCTGCATCCAGTTATATACCGTTTTATTTGGGGGGTTTTATGATGTACAAAGCCTTA	Similar to salt-inducible protein kinase.	0.848516	0.113101	chr07:14731403-14731462:+	chr07:14731403-14731462:+		0.000962779	0.0357628	0.00733724	0.104341	0.153616	0.133293	0.137706	0.124805	0.137347	0.113387	-0.113101	-0.123069	-0.112068	-0.126499	-0.0976364	-0.848516	-0.893703	-0.897945	-0.921015	-0.861089
6853	44k_40198	Os04g0493300|Os04t0493300-01	TTGGCCTATCTGAGCTATCTAGAGTGATTTATGGGAGCAACTATTTCTTCCAACCTGGAA	Similar to H0522A01.11 protein.	0.848369	0.496154	chr04:24667285-24667344:-	chr04:24667285-24667344:-		1.87e-07	0.00193516	1.72e-05	0.0112046	0.0157924	0.584833	0.564559	0.535331	0.49058	0.586674	0.496154	0.47725	0.508969	0.470713	0.547225	0.848369	0.84535	0.950756	0.959503	0.932759
10231	eAry1_08466	Os04g0395100|Os04t0395100-01	ATACTTGGCTGTTACACCGTGCTCTTTGAAATCATTGAAGGTTTTGCACGAAGTTGCTAC	Protein of unknown function DUF26 domain containing protein.	0.846011	0.84116	chr04:19430048-19430107:-	chr04:19430048-19430107:-		0.021927	0.2409	0.0212377	0.227215	0.153505	0.994266	1.01295	1.12689	1.14432	1.13379	0.84116	0.81278	1.07524	1.0673	1.08317	0.846011	0.802391	0.954159	0.932693	0.955352
7510	44k_43554	Os01g0229100|Os01t0229100-02	TCATGGCGTTTTCTGTGATGATTCTATACAGTAGTTGAGCTATTATCTCTTCTAGCTGTT	Protein-tyrosine phosphatase, active site domain containing protein.	0.843645	0.191654	chr01:7125426-7125485:-	chr01:7125426-7125485:-		0.000312452	0.031467	5.72e-05	0.0164064	0.0223527	0.227174	0.216424	0.190793	0.182096	0.202441	0.191654	0.175771	0.260559	0.238871	0.282246	0.843645	0.812161	1.36566	1.31179	1.39421
14494	eAry1_34552	Os01g0723600|Os01t0723600-01	GTCGAGCTATGTTCTATAAATAAAACTGTCCAATAAACTTTCTGCTGAGTTTTCTCTTGC	Ribose-phosphate pyrophosphokinase 3 (EC 2.7.6.1) (Phosphoribosyl pyrophosphate synthetase 3).	0.843211	0.50098	chr01:30184408-30184467:+	chr01:30184408-30184467:+		0.000264452	0.0176203	0.000276786	0.026723	0.0468834	0.594133	0.583574	0.585566	0.575487	0.607746	0.50098	0.496516	0.61386	0.597268	0.630452	0.843211	0.850819	1.04832	1.03785	1.03736
21745	eAry2_42010	Os04g0128200|Os04t0128200-00	TGACCTGGTGCTGTGGTTCGGGTACGCCGCTGTGGAATCCTACAATCTCGGCTCCTAGCG	NA	0.843005	0.252309	chr04:1773681-1773740:-	chr04:1773681-1773740:-		0.00128328	0.0571959	0.00290755	0.0997566	0.0773328	0.299297	0.306931	0.328958	0.33607	0.328777	-0.252309	-0.271832	-0.290319	-0.303722	-0.276916	-0.843005	-0.885645	-0.882541	-0.903744	-0.84226
12202	eAry1_21301	Os01g0934000|Os01t0934000-02	CTCTGTTGAGGGTTAAAAGAACCCTTGTGCAGATGGACATAATAATATTACTCCCACGTT	WD40 repeat-like domain containing protein.	0.842821	0.152701	chr01:40966742-40966801:-	chr01:40966742-40966801:-		2.26e-05	0.00984349	1.73e-05	0.0167571	0.00985315	0.181178	0.175354	0.170083	0.162793	0.178911	-0.152701	-0.131298	-0.193072	-0.159062	-0.227081	-0.842821	-0.748762	-1.13517	-0.977084	-1.26925
4512	44k_29501	Os07g0565700|Os07t0565700-02	TTGATGAACTGCTCAGTCAGGTTTACATGATTTATGGTATAAAATATGCTAAGTCTCCTG	Alpha/beta hydrolase family protein.	0.842765	0.245731	chr07:22693160-22693219:-	chr07:22693160-22693219:-		3.11e-07	0.0030072	3.75e-07	0.00507233	0.00417634	0.291577	0.294373	0.286526	0.294566	0.283128	-0.245731	-0.276832	-0.296729	-0.336688	-0.25677	-0.842765	-0.940412	-1.03561	-1.143	-0.906904
19265	eAry2_20892	Os03g0679100|Os03t0679100-01	CTATTGTTGTGGAATATCGAGATTTCTGTGTAAGTCTGTAACTCCTACAATTTCATTTGG	Vacuolar protein sorting-associated protein 26 family protein.	0.842762	0.621541	chr03:26894747-26894806:-	chr03:26894747-26894806:-		2.76e-05	0.0288628	0.000616657	0.0864484	0.0274668	0.737505	0.759584	0.694439	0.72455	0.676435	-0.621541	-0.555393	-0.62944	-0.554631	-0.704249	-0.842762	-0.731181	-0.906401	-0.765483	-1.04112
11683	eAry1_17987	Os03g0248200|Os03t0248200-01	CCTTGCTACATACAATCCGTTATCTTTAGGAATGGAACACTTCACTGGTAAATAAAATCA	Similar to Cytochrome P450 family protein, expressed.	0.840971	0.21306	chr03:7832025-7832084:-	chr03:7832025-7832084:-		3.58e-07	0.0047598	1.1e-07	0.00280404	0.00417634	0.25335	0.25904	0.251637	0.257065	0.251108	-0.21306	-0.200741	-0.210327	-0.18809	-0.232565	-0.840971	-0.774944	-0.835837	-0.731682	-0.926157
22115	eAry2_45293	Os06g0631300|Os06t0631300-01	TGTTGGCAGCTGAATACCTTGTGCAGATTTGGTTCTTTGTGAACGTAGCTTCTTTTAGTA	Conserved hypothetical protein.	0.840211	0.128592	chr06:25546325-25546384:+	chr06:25546325-25546384:+		1.72e-07	0.00281643	3.52e-07	0.00464257	0.00399807	0.153048	0.150042	0.133205	0.125315	0.142143	-0.128592	-0.109736	-0.149864	-0.123963	-0.175765	-0.840211	-0.731372	-1.12506	-0.989207	-1.23654
14620	eAry1_35267	Os03g0239000|Os03t0239000-01	GTGCTCGACTGTACTATCGTGCCGTGTGTGATGTCGTACGTGATTATAGTTTCCTGGTCT	Concanavalin A-like lectin/glucanase, subgroup domain containing protein.	0.839772	0.628315	chr03:7339645-7339704:-	chr03:7339645-7339704:-		0.00278979	0.00944954	0.0205005	0.0490624	0.371366	0.748197	0.736942	0.739594	0.721218	0.766721	0.628315	0.764913	0.620163	0.756977	0.483349	0.839772	1.03796	0.838518	1.04958	0.630411
5611	44k_34482	Os01g0776600|Os01t0776600-01	CGTTCGTACTCGTCTAGATGTTGAATAAACACATTGGTTTCGTGGCGTTGCGACTTGCAT	Similar to Purple acid phosphatase (EC 3.1.3.2).	0.839366	0.262704	chr01:32848289-32848348:-	chr01:32848289-32848348:-		3.42e-05	0.00363801	0.00255531	0.0333536	0.184056	0.31298	0.334734	0.246247	0.266364	0.220097	0.262704	0.339815	0.205206	0.298272	0.11214	0.839366	1.01518	0.833334	1.11979	0.509502
2914	44k_22454	Os07g0576550|Os07t0576550-00	AGAGTCCTGACACTGAACTGTCTGAAGCTTCTCGCTGGGAAATGCAGGGGTCAGAATTGA	Hypothetical protein.	0.838908	0.355005	chr07:23329119-23329178:+	chr07:23329119-23329178:+		0.00154191	0.0329371	0.00964923	0.0746572	0.257102	0.423175	0.447635	0.384415	0.416936	0.352356	-0.355005	-0.432025	-0.225364	-0.312754	-0.137973	-0.838908	-0.965127	-0.586251	-0.750126	-0.391573
1889	44k_17968	Os07g0151800|Os07t0151800-01	AAATGAAGTCGTTTTCACAAACAGCTTGTGGCTATGACATATTTATGCTGGGTTAAGTTG	Conserved hypothetical protein.	0.838508	0.433215	chr07:2721790-2721849:-	chr07:2721790-2721849:-		0.00152761	0.0247779	0.0128206	0.0826099	0.25072	0.51665	0.511872	0.503517	0.500206	0.515775	0.433215	0.498044	0.384232	0.443792	0.324673	0.838508	0.972987	0.763097	0.887217	0.629485
6479	44k_38429	Os01g0225000|Os01t0225000-00	GGCACTCCGGTTCTTGGCTAGCAGCAGCAACGACCAGAGGCTGGTCATGGAGGAGAACTG	Mitochondrial carrier protein domain containing protein.	0.838459	0.801536	chr01:6879906-6879965:-	chr01:6879906-6879965:-		0.000332052	0.117078	0.000165711	0.0632538	0.0137511	0.955963	0.908181	0.810995	0.805308	0.832109	-0.801536	-0.651965	-1.00183	-0.924793	-1.07887	-0.838459	-0.71788	-1.23531	-1.14837	-1.29655
528	44k_12248	Os02g0158600|Os02t0158600-01	TGGATAAAGCTTGCCATATCCCTGTAATCTGTTCATCCTGTACTTTTTTGCTGGTGAAGT	Conserved hypothetical protein.	0.838422	0.236272	chr02:3191348-3191407:-	chr02:3191348-3191407:-		5.57e-05	0.0247779	2.33e-05	0.0127314	0.0183282	0.281806	0.288585	0.257691	0.269962	0.250598	0.236272	0.240446	0.221647	0.215784	0.227509	0.838422	0.833191	0.860125	0.799313	0.907866
9022	44k_9715	Os02g0588500|Os02t0588500-02	CTAGCTACTACATTTTGGTACATATGTGTGATGCAATGAATTGTTTCAGTTTCTGGCCGT	PLC-like phosphodiesterase, TIM beta/alpha-barrel domain domain containing protein.	0.836162	0.695188	chr02:22692177-22692236:+	chr02:22692177-22692236:+		0.000222495	0.0118068	0.0062218	0.0738094	0.170253	0.831403	0.827492	0.870543	0.841182	0.916508	0.695188	0.789093	0.588257	0.633482	0.543033	0.836162	0.953597	0.675736	0.753086	0.592502
9870	eAry1_06018	Os09g0566550|Os09t0566550-01	AGAGCAGGTAGTACTGTACATATGCTGTACTAGTGCTCCTACATGTGTATTGCTTGTTGT	Similar to serine/threonine protein kinase 1, CTR1.	0.836063	0.276294	chr09:22601494-22601553:-	chr09:22601494-22601553:-		0.000210279	0.0238304	0.000451855	0.0434389	0.044218	0.33047	0.329811	0.239993	0.233492	0.250154	-0.276294	-0.311945	-0.256149	-0.29011	-0.222188	-0.836063	-0.945829	-1.06732	-1.24248	-0.888205
5993	44k_362	Os02g0215400|Os02t0215400-01	GTTTGCAAATTCGCAGTCTGCCCGGCGGCTTGGACTCGTTTTAAAAACTTATCTTGAAGA	Hypothetical protein.	0.835917	0.284136	chr02:6468655-6468714:-	chr02:6468655-6468714:-		0.00019417	0.00378597	0.000453166	0.0126198	0.0949528	0.339909	0.353524	0.347607	0.366687	0.33455	-0.284136	-0.325501	-0.334482	-0.366406	-0.302557	-0.835917	-0.920732	-0.962241	-0.999235	-0.90437
7882	44k_4849	Os08g0434300|Os08t0434300-01	TCTGAGAGGTTGGTTTGTAGCTGGACAAACTAAGGAATAAATCAATTCTTTGATCGTTTT	Similar to Malate dehydrogenase precursor (EC 1.1.1.37).	0.835867	0.391886	chr08:21054667-21054726:-	chr08:21054667-21054726:-		0.000324076	0.040441	0.00253817	0.110315	0.0610099	0.468838	0.451302	0.44311	0.441622	0.452027	-0.391886	-0.332078	-0.393381	-0.33349	-0.453271	-0.835867	-0.735822	-0.887772	-0.755148	-1.00275
6563	44k_38798	Os02g0671100|Os02t0671100-01	GATGTGTCCCGGCGATGTTGTTGGTTTTTCGGTGTTTCTTGTAGTTTTTTCTCCTTGAAT	Cyclin-like F-box domain containing protein.	0.835294	0.617804	chr02:27250002-27250061:+	chr02:27250002-27250061:+		1.41e-06	0.0102784	1.67e-06	0.0129457	0.00490989	0.739624	0.730316	0.65648	0.638859	0.686124	0.617804	0.562902	0.763488	0.705379	0.821597	0.835294	0.770765	1.163	1.10412	1.19745
514	44k_12183	NA	TAGCTGCAGCTCTAACGCTAACACCCTCCTGGCGAAGTCAAATTCCGGGTCGGCTCAACA	NA	0.835147	0.289116	NA	NA		0.00031853	0.0232139	0.000866571	0.0475433	0.0666831	0.346186	0.344172	0.333099	0.33766	0.335617	-0.289116	-0.311983	-0.330272	-0.342666	-0.317878	-0.835147	-0.906476	-0.991514	-1.01482	-0.947145
16896	eAry1_50300	Os10g0493300|Os10t0493300-02	TTTGGTCCAAAAGTTCCAGATTCAGCGAACTAATTGGCGCACGAACAAATGAGTGAACAC	Hypothetical conserved gene.	0.834391	0.42458	chr10:18723816-18723875:-	chr10:18723816-18723875:-		8.21e-05	0.00549372	0.0025955	0.0367762	0.139431	0.50885	0.515803	0.482718	0.465297	0.50937	0.42458	0.45525	0.366143	0.385944	0.346343	0.834391	0.882604	0.758504	0.829458	0.679943
4162	44k_27992	Os07g0598700|Os07t0598700-00	AGATCTTCCAATGAGAAGCCACAGAACCAAGCTCTACTAGAATGGCGTCCTGATGAAGAT	Hypothetical conserved gene.	0.833665	0.193874	chr07:24429460-24429519:-	chr07:24429460-24429519:-		1.2e-05	0.00280601	0.000174867	0.0109761	0.0759035	0.232556	0.237723	0.201234	0.205666	0.198611	-0.193874	-0.239525	-0.180012	-0.223914	-0.13611	-0.833665	-1.00758	-0.894543	-1.08873	-0.685307
19215	eAry2_20489	Os02g0831400|Os02t0831400-01	CTACGTATGTGATGTGCTGGTCTCTCCTCTGACCTCTAATCTGCTTGTCATGTATGAAAT	Similar to SKIP interacting protein 16.	0.832033	0.497773	chr02:35751521-35751580:-	chr02:35751521-35751580:-		0.000877128	0.104282	0.000236064	0.0597149	0.020393	0.598262	0.594606	0.609997	0.607909	0.622698	0.497773	0.418025	0.669944	0.593298	0.746591	0.832033	0.703028	1.09828	0.975966	1.19896
18542	eAry2_14546	Os04g0659900|Os04t0659900-01	CACCGTTCAGAATTGGCAATATGCTAACTTGTAATTCATGTGTAATCCTATTCAGTTGAT	Similar to OSIGBa0132E09-OSIGBa0108L24.21 protein.	0.832024	0.0888318	chr04:33672575-33672634:+	chr04:33672575-33672634:+		0.000237546	0.0107664	0.00192353	0.0676623	0.0838581	0.106766	0.100978	0.105446	0.103608	0.109476	-0.0888318	-0.102996	-0.0879884	-0.0895948	-0.0863821	-0.832024	-1.01999	-0.834441	-0.864744	-0.789048
18618	eAry2_15247	Os02g0742200|Os02t0742200-02	CAGGACAAAATCACAGATTTTGTAATCGATCTGAAGTCTCAGTATCGTCATTAGAACATT	Small GTP-binding protein OsRac3.	0.831669	0.248078	chr02:31084515-31084574:-	chr02:31084515-31084574:-		3.5e-08	0.00211828	7.99e-06	0.0181033	0.00731389	0.298289	0.298194	0.257094	0.254329	0.265219	-0.248078	-0.249301	-0.250035	-0.240864	-0.259206	-0.831669	-0.836039	-0.972543	-0.947056	-0.977328
17521	eAry2_05194	Os06g0566300|Os06t0566300-00	ACGGATATATACTGCAAGGAATAAAGAGTTCTTGAGTTCAACCCTCTTTGTACATGTGCA	Similar to zinc transporter 4.	0.831389	0.993728	chr06:21826691-21826750:+	chr06:21826691-21826750:+		7.23e-06	0.0056991	6.52e-05	0.0102706	0.043437	1.19526	1.26613	1.29048	1.39753	1.1986	0.993728	1.07744	1.09421	1.25413	0.934286	0.831389	0.85097	0.84791	0.897392	0.779482
2145	44k_1905	Os01g0185200|Os01t0185200-01,Os01t0185200-03	CAAGGATGAAATTGACAAGAAGCTTGCAGAGATATTAGGTCCAAAGACAGATGCTGACAA	Similar to glutaminyl-tRNA synthetase.	0.829782	0.269364	chr01:4518468-4518523:-;chr01:4518609-4518612:-	chr01:4518468-4518523:-;chr01:4518609-4518612:-		1.59e-06	0.0059226	2.02e-05	0.0161697	0.0145455	0.32462	0.338578	0.312785	0.338199	0.292479	-0.269364	-0.273178	-0.302013	-0.302061	-0.301966	-0.829782	-0.806839	-0.965562	-0.893144	-1.03244
8658	44k_8181	Os04g0678700|Os04t0678700-01	GGGGTTTCAGCTTTCAGTGAGAGAGGCCTGTCAAGTGATGTACAATTAGTAATTTTTTTT	Similar to Protochlorophyllide reductase (EC 1.3.1.33) (PCR) (NADPH- protochlorophyllide oxidoreductase) (POR) (Fragment).	0.82973	0.687252	chr04:34664461-34664520:+	chr04:34664461-34664520:+		2.43e-05	0.021504	0.000208946	0.0409015	0.0142095	0.828284	0.910591	0.826291	0.908225	0.748531	0.687252	0.790901	0.695254	0.833874	0.556635	0.82973	0.868559	0.841416	0.918136	0.743636
6030	44k_3638	Os06g0617800|Os06t0617800-01,Os06t0617800-03,Os06t0617800-04,Os06t0617800-05	TGTTAACTCGACGCAGGATATCCATTGTATCAAGTATAAGAGAATCAGTCTCGTGCAGTT	Ribose-phosphate pyrophosphokinase 2 (EC 2.7.6.1) (Phosphoribosyl pyrophosphate synthetase 2). Splice isoform 1.	0.829545	0.464961	chr06:24789595-24789654:-	chr06:24789595-24789654:-		7.04e-07	0.00457337	1.34e-07	0.00280404	0.00523071	0.560501	0.561326	0.487977	0.505144	0.480911	0.464961	0.468177	0.59515	0.612152	0.578147	0.829545	0.834055	1.21963	1.21184	1.20219
14784	eAry1_36174	Os03g0783800|Os03t0783800-00	GTTCAACTCCTACTTAAACATATCCTCAGGATGTATTGCCGCTGGAGATCTGAAAAAATA	Protein of unknown function DUF295 family protein.	0.828878	0.30501	chr03:32524981-32525040:+	chr03:32524981-32525040:+		0.0008502	0.0375127	0.000932348	0.045628	0.0591288	0.36798	0.33879	0.371258	0.338492	0.40751	-0.30501	-0.267474	-0.379472	-0.335321	-0.423624	-0.828878	-0.789498	-1.02212	-0.990631	-1.03954
9145	eAry1_00540	Os09g0509050|Os09t0509050-00	AAATAGTATGATTCCTTCTCCGATTTGACATGATCCAATCTTGTTTCACCCTAAACATGT	Hypothetical protein.	0.82863	0.707957	chr09:19748944-19749003:-	chr09:19748944-19749003:-		1.72e-07	0.00108746	1.61e-05	0.00802157	0.0199557	0.854371	0.894125	0.901026	0.95014	0.860838	-0.707957	-0.864907	-0.73758	-0.908182	-0.566979	-0.82863	-0.967323	-0.8186	-0.95584	-0.658636
7444	44k_43239	Os07g0696100|Os07t0696100-01	AATACACTTGCCTGTGATGAATTTGATGAAGTGAAAACCTTAAGTTCAGGTGATGAAAGG	Conserved hypothetical protein.	0.828407	0.170575	chr07:29679128-29679187:-	chr07:29679128-29679187:-		0.00135332	0.0171822	0.0513382	0.107307	0.50684	0.205907	0.205431	0.175601	0.169188	0.183226	-0.170575	-0.220022	-0.111975	-0.151522	-0.0724273	-0.828407	-1.07102	-0.637665	-0.895584	-0.39529
5358	44k_33321	Os02g0708600|Os02t0708600-01	GCTGCATTGTTCGTAGGCCAGAAGTGAAGTGTCGTTGTAACATACCTTCATTCAATTTTT	SET domain containing protein.	0.82805	0.124035	chr02:29307048-29307107:+	chr02:29307048-29307107:+		0.000114995	0.0277975	0.00155639	0.0786193	0.0594815	0.149792	0.148575	0.127841	0.124397	0.13372	-0.124035	-0.137418	-0.107872	-0.11681	-0.0989337	-0.82805	-0.924912	-0.843795	-0.939006	-0.739858
17385	eAry2_03783	Os08g0365200|Os08t0365200-00	AATTTGTTTTTCCCCTGGCTTGACGGTAACATGTTTTAACCACCCCCTTTTTATTACATC	NA	0.828019	0.370074	chr08:16911681-16911740:-	chr08:16911681-16911740:-		5.94e-05	0.005735	0.000208036	0.00910903	0.0729554	0.446939	0.435154	0.414614	0.399785	0.437047	0.370074	0.39886	0.409255	0.438475	0.380034	0.828019	0.916596	0.987075	1.09678	0.869551
12060	eAry1_20446	Os01g0838400|Os01t0838400-01	CTATAGTCTCAAAGATTTATCTCTTGGTTTTCTTTAGATGGGATGCGTCTCAGATTAAGT	Conserved hypothetical protein.	0.827924	0.228077	chr01:35960807-35960866:-	chr01:35960807-35960866:-		8.16e-05	0.00941214	0.000109513	0.00494885	0.0904421	0.275481	0.285296	0.195683	0.207759	0.183877	-0.228077	-0.281524	-0.185101	-0.234515	-0.135688	-0.827924	-0.986778	-0.945925	-1.12878	-0.737928
1656	44k_16929	Os04g0589500|Os04t0589500-01	CTTCTTATGTGTGAAAGATGCATCATGGCCTGAAATCTTCTCGCGTGTAAAATCAGTACA	Conserved hypothetical protein.	0.827587	0.255545	chr04:29801641-29801700:+	chr04:29801641-29801700:+		1.16e-06	0.0151792	7.94e-05	0.0706413	0.00691751	0.308783	0.310483	0.333223	0.335809	0.336337	-0.255545	-0.231317	-0.249794	-0.20575	-0.293837	-0.827587	-0.745024	-0.749629	-0.612699	-0.873638
13043	eAry1_26248	Os05g0500200|Os05t0500200-01	GATGATCTCATGCAAGCCAAGTAATGGTAATGCTTGTAAGATAAACCAGCTCTGTTTTAA	Similar to UDP glucosyltransferase-1.	0.826907	0.431366	chr05:24618897-24618956:+	chr05:24618897-24618956:+		4.28e-05	0.0113211	0.00011534	0.0445558	0.0152468	0.521662	0.555761	0.574651	0.621526	0.537089	-0.431366	-0.492372	-0.502202	-0.511506	-0.492898	-0.826907	-0.885943	-0.873925	-0.822983	-0.917721
12530	eAry1_23194	Os07g0152200|Os07t0152200-01	CTTTACTACCCTGATAAAGTTCAGTAGCAACACACTGCATTGTACATACTTAAACAGTAT	Similar to predicted protein.	0.826284	0.538548	chr07:2757372-2757431:-	chr07:2757372-2757431:-		0.00161606	0.0581934	0.0108562	0.144966	0.147281	0.651772	0.656239	0.649505	0.658503	0.654461	0.538548	0.562201	0.559284	0.573717	0.544851	0.826284	0.856701	0.861093	0.871244	0.832519
18388	eAry2_13115	Os09g0549500|Os09t0549500-00	ATTTCTTGCAGCAAACTTATTGCCATCTGCATTTCCATGCTCCCATGCTTGCTAAGCTTA	Nucleotide-binding, alpha-beta plait domain containing protein.	0.8246	0.197528	chr09:21742615-21742674:-	chr09:21742615-21742674:-		0.00157198	0.0523133	0.000673268	0.0145725	0.0860263	0.239544	0.233994	0.263344	0.252765	0.278942	0.197528	0.180464	0.257886	0.252246	0.263526	0.8246	0.771231	0.979275	0.997947	0.944735
7829	44k_463	Os01g0825700|Os01t0825700-01	TGAGTTGCGCATTGCCTTGTTTTTACTTCGCGACTCATATTTTGATATGTTTGGCTTCTC	Similar to VHS2 protein (Fragment).	0.823462	0.0881272	chr01:35314476-35314535:-	chr01:35314476-35314535:-		0.00016279	0.0329371	0.000857262	0.0837849	0.0304964	0.10702	0.106584	0.0901821	0.0880716	0.0924701	-0.0881272	-0.0815129	-0.0857161	-0.0612668	-0.110165	-0.823462	-0.764777	-0.950478	-0.695647	-1.19136
21968	eAry2_44046	Os02g0258200|Os02t0258200-01	TGGTGATTGGTGCGAAGTTATCTGTTGCGTTTGGTCTGGTTTAGGCGTAACATTTCGTAT	Similar to high mobility group family.	0.822746	0.590011	chr02:8935271-8935330:-	chr02:8935271-8935330:-		0.000765503	0.0481735	0.00217746	0.0565373	0.106326	0.717125	0.751848	0.687831	0.685787	0.704038	0.590011	0.63313	0.573389	0.613015	0.533764	0.822746	0.842099	0.83362	0.893886	0.758147
5618	44k_34521	Os03g0194900|Os03t0194900-01,Os03t0194900-03	TTTTTTCACCTTGATGTATGATTACCTTTATTTATGCATACGTTTGATTACGATTAGATG	Uncharacterised conserved protein UCP037471 domain containing protein.	0.822258	1.29898	chr03:4926021-4926080:+	chr03:4926021-4926080:+		1.01e-05	0.00259526	0.000307349	0.013562	0.0776037	1.57977	1.62149	1.33716	1.38185	1.28399	1.29898	1.77831	1.05161	1.4796	0.623618	0.822258	1.09671	0.786449	1.07073	0.485687
15663	eAry1_42406	Os02g0250300|Os02t0250300-01	TCTGGGTAGGAGTTCTGTAGCCTGTAGATTAGCCACAGCTGGAGCATTATTTACGTTTTG	Bromodomain containing protein.	0.822208	0.15114	chr02:8497937-8497996:+	chr02:8497937-8497996:+		2.83e-06	0.00293222	2.91e-05	0.00901489	0.0262667	0.183823	0.18824	0.162739	0.165617	0.163369	-0.15114	-0.154531	-0.162966	-0.161882	-0.164049	-0.822208	-0.820929	-1.00139	-0.977448	-1.00416
11027	eAry1_14028	Os10g0370750|Os10t0370750-00	CAGCGCGGGCTTACTGTCAATATTAACCGTTCCATCGCATGTGTATTTTGAACATTGTTC	Hypothetical protein.	0.821147	0.452343	chr10:11693599-11693658:+	chr10:11693599-11693658:+		0.00295466	0.0999849	0.00527154	0.124458	0.0965004	0.550867	0.547291	0.51711	0.507551	0.536807	-0.452343	-0.428912	-0.438674	-0.403074	-0.474274	-0.821147	-0.783699	-0.848319	-0.794155	-0.883509
17670	eAry2_06639	Os02g0109100|Os02t0109100-01	AGAGCGCAAAGCGAATTCAACTTTTGTAGGGTCATAAACTCGGCTTTGATGATGTAATAT	Similar to diphosphomevalonate decarboxylase.	0.820634	0.219548	chr02:496844-496903:-	chr02:496844-496903:-		0.00690618	0.0894789	0.0163458	0.114452	0.225095	0.267535	0.265595	0.257554	0.254105	0.266326	0.219548	0.234488	0.221524	0.231642	0.211406	0.820634	0.882878	0.860107	0.9116	0.793788
7669	44k_44484	Os03g0337900|Os03t0337900-01	TAAGTTAATGTAGCAACCATGCCCGTGGAAATATTATCACATTTGACTTGAGAACAAATG	Similar to predicted protein.	0.820554	0.244741	chr03:12546028-12546087:-	chr03:12546028-12546087:-		1.04e-05	0.0190011	1.53e-05	0.0185725	0.010649	0.298263	0.305318	0.299166	0.302273	0.302521	0.244741	0.256423	0.225211	0.222305	0.228116	0.820554	0.839857	0.752794	0.735445	0.75405
10421	eAry1_09879	Os05g0166450|Os05t0166450-01	ATGAGATGTGGGATTGTGATGATGATGTTGTGGACGAACGAAAATCACAGTACGGGTACG	Hypothetical gene.	0.820384	0.318419	chr05:3967886-3967945:+	chr05:3967886-3967945:+		5.53e-05	0.0212396	8.23e-05	0.0471213	0.0116863	0.388135	0.358912	0.311523	0.268186	0.351395	0.318419	0.275577	0.395984	0.321302	0.470666	0.820384	0.767811	1.27113	1.19806	1.33942
17930	eAry2_09043	Os01g0148050|Os01t0148050-01	ATAAATAATCTACTTTTCGCATTCGATGTCTGGATGGATGGTTGGAGTCGTTGGACTGCT	Hypothetical conserved gene.	0.819934	0.082611	chr01:2612612-2612671:+	chr01:2612612-2612671:+		0.00489307	0.108869	0.000266991	0.0367414	0.0311424	0.100753	0.0924203	0.0992991	0.0894718	0.109286	-0.082611	-0.0686109	-0.124352	-0.104735	-0.143969	-0.819934	-0.742379	-1.2523	-1.17059	-1.31737
20136	eAry2_28291	Os03g0231700|Os03t0231700-01	GCGTCTTGCTCATTATCTCTTTTAGAATATTTGAGGTGCTCTGCTTGTCTCTACTGCACC	Similar to squalene monooxygenase.	0.819567	0.276537	chr03:6952770-6952829:-	chr03:6952770-6952829:-		5.16e-07	0.00134694	6.64e-06	0.0101195	0.011148	0.337419	0.354229	0.305612	0.316852	0.300056	-0.276537	-0.319162	-0.292352	-0.321036	-0.263668	-0.819567	-0.901004	-0.956611	-1.01321	-0.878727
4672	44k_30242	Os01g0853700|Os01t0853700-01	AGTGTACTAGTGCCCCTGTTTGGTAGTACTGGGAGCATATGCTATTCAATGCTTGTAACA	Similar to MCB1 protein.	0.818632	0.621888	chr01:36763681-36763740:-	chr01:36763681-36763740:-		9.06e-09	0.00112767	2.28e-07	0.00374791	0.00514087	0.759667	0.762917	0.712108	0.717068	0.722289	-0.621888	-0.586024	-0.695212	-0.66915	-0.721275	-0.818632	-0.768136	-0.976274	-0.933176	-0.998596
3345	44k_2433	Os06g0708200|Os06t0708200-01,Os06t0708200-02	ACTGCTCTCTGAGACTGTTTCCTGCCTCGTGTAAACAAAATTCAGACATTGTTACGTCAA	Conserved hypothetical protein.	0.81752	0.463408	chr06:29967392-29967451:+	chr06:29967392-29967451:+		0.000567872	0.166637	0.000818076	0.129589	0.0201418	0.566846	0.576476	0.546072	0.556062	0.540617	0.463408	0.334015	0.506428	0.383517	0.629339	0.81752	0.579408	0.927402	0.689702	1.16411
16107	eAry1_45201	Os08g0176100|Os08t0176100-01	TGTAACTTACTACATGTTAATTCCCTGGGAAAGGGCCTTGGGAGATAGGCATGATTTTTT	DNA/pantothenate metabolism flavoprotein, C-terminal domain containing protein.	0.816943	0.277282	chr08:4434122-4434181:+	chr08:4434122-4434181:+		0.00340627	0.0276742	0.00285597	0.0296744	0.154168	0.339415	0.322903	0.377556	0.358155	0.403516	-0.277282	-0.299483	-0.357788	-0.377066	-0.338511	-0.816943	-0.92747	-0.947644	-1.0528	-0.838902
324	44k_11413	Os01g0759000|Os01t0759000-01	AGAGAGTCGTCTTTTGTTCAGAAAGCTTTGCTAATCTGAAGGTCGTTTTTCTTTTGTCAG	Conserved hypothetical protein.	0.816366	0.452494	chr01:31926875-31926934:+	chr01:31926875-31926934:+		0.000173871	0.0742909	3.46e-05	0.0464236	0.00673815	0.554278	0.549978	0.557968	0.539058	0.581024	0.452494	0.348929	0.588269	0.464286	0.712253	0.816366	0.634442	1.05431	0.86129	1.22586
22285	eAry2_46809	Os05g0268500|Os05t0268500-01	TTCCTATCTACCATGAGCTTATTGCAGCTGGCCTAAGAATATGGGTCTTCAGTGGAGACA	Similar to Serine carboxypeptidase 2.	0.815911	0.278767	chr05:10776777-10776784:-;chr05:10787473-10787524:-	chr05:10776777-10776784:-;chr05:10787473-10787524:-		0.000308275	0.0139824	0.00235656	0.0454703	0.111151	0.341663	0.345054	0.333638	0.337347	0.337115	0.278767	0.268588	0.288787	0.282831	0.294742	0.815911	0.778393	0.86557	0.8384	0.874307
16116	eAry1_45241	Os09g0532500|Os09t0532500-01	TGTAATCGTATTGTACTGATTATGTAATGCCATACGGTGTCCATTGACATTTGCTTATTC	Similar to peptidase S8 and S53, subtilisin, kexin, sedolisin.	0.815444	0.263893	chr09:20897209-20897268:+	chr09:20897209-20897268:+		0.000521361	0.0194575	0.00566637	0.0906506	0.142306	0.323619	0.322152	0.318874	0.300567	0.342349	-0.263893	-0.301106	-0.259045	-0.280432	-0.237659	-0.815444	-0.934668	-0.812375	-0.933009	-0.694199
1088	44k_14539	Os01g0587000|Os01t0587000-01	TCTGTTTTGGTGCATCAGGTTCTGTTCTAATTTTCTACTTATGTAACCTGACGGAGTATA	Similar to Vacuolar ATP synthase subunit d (EC 3.6.3.14) (V-ATPase d subunit) (Vacuolar proton pump d subunit) (V-ATPase 41 KDa accessory protein) (DVA41).	0.815125	0.146653	chr01:22855538-22855597:-	chr01:22855538-22855597:-		1.11e-05	0.0148379	1.56e-05	0.0318121	0.00648697	0.179915	0.178124	0.168312	0.167731	0.172126	0.146653	0.145311	0.167029	0.151307	0.182751	0.815125	0.815787	0.992375	0.902085	1.06173
2957	44k_22643	Os02g0694400|Os02t0694400-01,Os02t0694400-02	ATGACATGTGGGAACTGTGGGAGATTCTTCTGCTATCGTTGTAACAAAGCAATTGGAGGA	Conserved hypothetical protein.	0.813765	0.279297	chr02:28535816-28535875:+	chr02:28535816-28535875:+		2.23e-05	0.00799552	0.000290651	0.0388247	0.0391899	0.343216	0.355092	0.362446	0.37391	0.358657	-0.279297	-0.293847	-0.307876	-0.310371	-0.305381	-0.813765	-0.827525	-0.849439	-0.830068	-0.851459
1184	44k_14959	Os07g0110800|Os07t0110800-01	ATCAGTAGTGGTCATGCGCGATCTTGGTTCTGTTTAATTTAATGGCTTCGTTTTTTCCCC	Conserved hypothetical protein.	0.813592	0.184294	chr07:604589-604648:-	chr07:604589-604648:-		0.00291489	0.0656568	0.000194971	0.0231201	0.0397037	0.226519	0.225786	0.232921	0.230931	0.239653	0.184294	0.176389	0.2692	0.255326	0.283074	0.813592	0.78122	1.15575	1.10564	1.18118
8283	44k_6533	Os01g0693800|Os01t0693800-01	TTGAGGCTCTTCTAACTATACACATAAGTGGATAGAGCTGTTCCTTGTACTTTATATATG	Similar to Threonine synthase, chloroplast precursor (EC 4.2.3.1) (TS).	0.813446	0.423661	chr01:28654112-28654171:-	chr01:28654112-28654171:-		4.6e-06	0.0146004	1.74e-05	0.0183411	0.0115177	0.520822	0.501392	0.382931	0.372045	0.400628	0.423661	0.368692	0.500949	0.463609	0.53829	0.813446	0.735337	1.3082	1.24611	1.34362
11885	eAry1_19271	Os01g0191500|Os01t0191500-01	CGGTCTCCTTGCAAAATCTTTGACACGAATGCTGAAACACTTGAATAAATATTCTATCTA	Similar to Mitochondrial processing peptidase.	0.812438	0.124085	chr01:4896790-4896849:+	chr01:4896790-4896849:+		0.000314567	0.0727589	0.000512463	0.129167	0.010884	0.152732	0.152009	0.164477	0.159921	0.171619	0.124085	0.116561	0.145692	0.123643	0.167741	0.812438	0.766805	0.88579	0.773151	0.977402
7920	44k_4992	Os04g0660100|Os04t0660100-01	ACCGGCTGGGAGCACAATGAATTGAATCATATATACCAAGAAGAAGGCTTTATAGAGAGA	Helix-loop-helix DNA-binding domain containing protein.	0.811797	0.0855258	chr04:33682356-33682415:-	chr04:33682356-33682415:-		0.00322697	0.120389	0.00373543	0.0786496	0.114063	0.105354	0.105856	0.110178	0.108142	0.114505	-0.0855258	-0.080576	-0.0951081	-0.0956186	-0.0945976	-0.811797	-0.761185	-0.86322	-0.884195	-0.826141
12057	eAry1_20423	Os03g0280400|Os03t0280400-01	CTATAATGGCGCTATATGTAGCTCCCGAACTGTATCCATCGTCAATCTTATCTCCGAGAT	Similar to plant-specific domain TIGR01589 family protein.	0.811659	1.29081	chr03:9576555-9576614:+	chr03:9576555-9576614:+		5.96e-05	0.00737971	0.00449749	0.0491327	0.208215	1.59033	1.68481	1.62447	1.72263	1.54051	1.29081	1.54204	1.02501	1.34054	0.709475	0.811659	0.915264	0.630978	0.778194	0.460545
1898	44k_18	Os06g0130000|Os06t0130000-02,Os06t0130000-03	TGGACGTTTACTCATCCGCATGGCCCATTTAGCGCCCCCATTTGCGATTTTTCGCAGCAT	Similar to Tobacco mosaic virus helicase domain-binding protein (Fragment).	0.811128	0.232998	chr06:1596743-1596802:+	chr06:1596743-1596802:+		6.93e-06	0.0030072	8.08e-05	0.00982616	0.0513688	0.287251	0.294898	0.275215	0.287383	0.267529	-0.232998	-0.281429	-0.203652	-0.238102	-0.169202	-0.811128	-0.954324	-0.739974	-0.828518	-0.632463
4750	44k_3056	Os06g0618300|Os06t0618300-01	CAACCAGCATGTACTTGAGAAATAACAATCCGGCATTCCTGGCATTATTTGAACGCGGCA	Conserved hypothetical protein.	0.811057	0.112461	chr06:24829877-24829936:+	chr06:24829877-24829936:+		0.00178889	0.0283547	0.00306997	0.0491327	0.139481	0.13866	0.138457	0.138265	0.14141	0.137925	0.112461	0.120059	0.122322	0.13166	0.112984	0.811057	0.86712	0.884694	0.931055	0.81917
4033	44k_27405	Os03g0132200|Os03t0132200-01	TTCTTCTTCTTTTCCAACTTTGTACATGAGCTACTAACTAATGTGTAAAGATAAAATTAA	Expansin-like protein A.	0.81076	0.381031	chr03:1832973-1833032:+	chr03:1832973-1833032:+		1.09e-06	0.0103527	5.31e-07	0.00919922	0.00345	0.469968	0.468611	0.387829	0.396743	0.387226	0.381031	0.367169	0.466074	0.461114	0.471034	0.81076	0.783526	1.20175	1.16225	1.21643
22548	eAry2_48969	Os01g0590700|Os01t0590700-01	TTTAGTTAGAAAGAAACAATAGAGCTAGGTGCAAGTGCAGCATCTCATATTTCTGATGCT	Peptidase M41 domain containing protein.	0.810735	0.353771	chr01:23079597-23079656:+	chr01:23079597-23079656:+		7.33e-08	0.000708953	1.72e-05	0.00628164	0.0296985	0.436358	0.440008	0.461058	0.461817	0.468762	-0.353771	-0.406848	-0.308951	-0.360354	-0.257547	-0.810735	-0.924638	-0.670091	-0.780297	-0.549421
5584	44k_34379	Os10g0390500|Os10t0390500-02	TCGTTGTTGTGCCTGTTACTGTATAAATGTTAAGATTTTGGTGCAGAGGCAGCTATAGTT	Pyridoxal phosphate-dependent transferase, major region, subdomain 2 domain containing protein.	0.810261	0.554753	chr10:12974034-12974093:+	chr10:12974034-12974093:+		2.44e-06	0.0139805	7.12e-06	0.0183411	0.00686407	0.684659	0.67843	0.53385	0.529486	0.548202	0.554753	0.487902	0.667002	0.613369	0.720635	0.810261	0.719163	1.24942	1.15842	1.31454
21162	eAry2_36735	Os05g0533700|Os05t0533700-01	TACTAGTGATGTAACATTGGGTATGACGCTCAATGGCGTTGTGATGCTGTATACTTTACC	NADH-ubiquinone oxidoreductase subunit PSST (Fragment).	0.810248	0.120385	chr05:26497076-26497135:+	chr05:26497076-26497135:+		0.000941416	0.117692	0.00116388	0.122626	0.0293275	0.148578	0.144464	0.15858	0.150858	0.168106	-0.120385	-0.0973833	-0.150229	-0.123563	-0.176896	-0.810248	-0.674101	-0.947341	-0.819069	-1.05229
20544	eAry2_31588	Os05g0447000|Os05t0447000-01	GGTGATCTCTGGCTCTCAATATGCATATCTATTGTATGATTTTATCTACTCAAGTAGTAG	Similar to Pleckstrin homology domain-containing protein 1 (AtPH1).	0.809919	0.305684	chr05:21920160-21920219:-	chr05:21920160-21920219:-		3.72e-05	0.0184477	5.72e-05	0.0258926	0.0176015	0.377426	0.383241	0.427159	0.433245	0.430082	-0.305684	-0.289566	-0.375932	-0.356763	-0.3951	-0.809919	-0.755574	-0.880074	-0.823468	-0.918663
13268	eAry1_27513	Os01g0855200|Os01t0855200-01	GCATAGCAGCAATCCAATTTGCAACCTGTAATTGTGCAGACGAATAAGAGGCTCTTTTTT	Tetratricopeptide-like helical domain containing protein.	0.809457	0.248737	chr01:36897139-36897198:+	chr01:36897139-36897198:+		0.000634811	0.00760405	0.00230952	0.0221461	0.137936	0.307289	0.31018	0.307163	0.305428	0.315455	-0.248737	-0.254109	-0.246405	-0.248077	-0.244732	-0.809457	-0.819232	-0.802195	-0.812226	-0.775806
6941	44k_40602	Os05g0509200|Os05t0509200-01	AGGCGGCAGTGGTAAAAAGATTTGTATTCGTCTTTCGGCAAAGATAAAACTCTTGGACAT	Thioredoxin fold domain containing protein.	0.809243	0.0700379	chr05:25217726-25217785:+	chr05:25217726-25217785:+		0.000518033	0.0412667	3.98e-05	0.0259908	0.0132322	0.0865475	0.092536	0.0875223	0.0972334	0.0786963	0.0700379	0.0729243	0.0973717	0.100741	0.0940021	0.809243	0.788064	1.11254	1.03608	1.19449
3497	44k_25070	NA	CTGATGCATATCCTGCGTGAGCCTTGTACTCAAACTAAACTAGCAAGTGAGATTAGCAAC	NA	0.808914	0.206912	NA	NA		0.000146731	0.00635956	0.000110649	0.0079422	0.0539856	0.25579	0.236492	0.27033	0.244986	0.298807	0.206912	0.217852	0.260595	0.268077	0.253112	0.808914	0.921181	0.963989	1.09425	0.847074
318	44k_11377	Os04g0423400|Os04t0423400-01,Os04t0423400-02	AAGCGTATAGTGTGTACTATACCAATAAAGCTATCTGTTGCTCTGTGCCTCTGTGTAATT	Similar to OSIGBa0076I14.3 protein.	0.808878	0.287617	chr04:20934947-20935006:-	chr04:20934947-20935006:-		0.000200663	0.0283243	9.69e-05	0.0144066	0.0424531	0.355575	0.375462	0.344043	0.374457	0.316897	0.287617	0.320827	0.354901	0.403565	0.306236	0.808878	0.854485	1.03156	1.07773	0.966359
11910	eAry1_19402	Os12g0632900|Os12t0632900-01	CGTACCATTCACATATACTGCTTGGTGTTTAAGCAGAATCTGATGCTCTCAGTGGATGGA	Serine/threonine protein kinase-related domain containing protein.	0.80884	0.320058	chr12:27126129-27126188:+	chr12:27126129-27126188:+		9.85e-08	0.000652848	1.33e-06	0.00279322	0.0122324	0.3957	0.40885	0.357851	0.373488	0.347188	-0.320058	-0.379432	-0.316193	-0.372418	-0.259968	-0.80884	-0.928047	-0.883589	-0.997135	-0.748782
12173	eAry1_21125	Os02g0305700|Os02t0305700-02	CTCGTGGCCTTGTGTTTATTTGCTGGTGTTCACTATTTCGTGTTTTTGAATTCTAACTTC	Armadillo-type fold domain containing protein.	0.807505	0.225332	chr02:11967873-11967932:+	chr02:11967873-11967932:+		0.00116454	0.0539203	0.0105507	0.14534	0.137865	0.279047	0.281122	0.305814	0.307635	0.310384	0.225332	0.216647	0.22203	0.20607	0.23799	0.807505	0.770648	0.72603	0.669853	0.766759
14876	eAry1_36669	Os05g0506000|Os05t0506000-01	GTTGTAAACATTCTACAGACTACAAGAAATCCAAGTGTACACTTCACTTGGCTTGTTGGA	Similar to MS5-like protein (Fragment).	0.807404	0.348438	chr05:24999497-24999556:+	chr05:24999497-24999556:+		5.42e-05	0.0235874	2.26e-05	0.021276	0.0120171	0.431554	0.455316	0.447319	0.479079	0.423508	0.348438	0.34585	0.447726	0.442874	0.452578	0.807404	0.759584	1.00091	0.924427	1.06864
17575	eAry2_05750	Os06g0659200|Os06t0659200-01	ACTGCCTCTGCAATTGAGATGTTGCAAGATACTGTGCCAAATTGCTCAATGGCTCGTGAT	Intron maturase, type II family protein.	0.807066	0.251157	chr06:27123633-27123692:-	chr06:27123633-27123692:-		3.44e-05	0.0320115	0.000158724	0.0450933	0.0207593	0.311198	0.34147	0.310624	0.337045	0.289061	-0.251157	-0.260181	-0.212943	-0.207674	-0.218213	-0.807066	-0.761944	-0.685533	-0.61616	-0.754902
3283	44k_24070	Os03g0734300|Os03t0734300-01	AAATGTCTCCCTGGTGTGATATATAATACCATTGGAAAAAATAAAATTCTCGTGGCTACC	Similar to Proteinase inhibitor type II CEVI57 precursor.	0.806749	0.504681	chr03:30078829-30078888:+	chr03:30078829-30078888:+		0.00383756	0.00936628	0.0275262	0.0404542	0.62841	0.625573	0.62516	0.638581	0.655124	0.604423	0.504681	0.710945	0.447155	0.719806	0.174503	0.806749	1.13722	0.700232	1.09873	0.28871
16210	eAry1_45746	Os11g0620400|Os11t0620400-01,Os11t0620400-02	TGTCTTTCTGTGCTTTGGAGATACATAAAAAAGGAAAATCATACATGGCTTCTTTTGCAG	Sugar/inositol transporter domain containing protein.	0.805831	0.121348	chr11:24191113-24191172:+	chr11:24191113-24191172:+		0.000501896	0.061828	0.00337321	0.138174	0.0522235	0.150587	0.162586	0.148567	0.161369	0.138064	-0.121348	-0.127713	-0.105346	-0.107528	-0.103164	-0.805831	-0.785509	-0.709082	-0.666349	-0.747223
19266	eAry2_20893	Os01g0929000|Os01t0929000-01	CTATTGTTGTTCTGTTGTAGGACCTGCTGTATTATGCAATGTTTAATGCATGTTGTAAGA	Similar to aminopeptidase.	0.805661	0.698972	chr01:40784442-40784501:+	chr01:40784442-40784501:+		2.77e-05	0.011452	0.00248498	0.0746148	0.092565	0.867576	0.842922	0.793938	0.772439	0.831421	0.698972	0.741748	0.586996	0.604449	0.569543	0.805661	0.879972	0.739347	0.78252	0.685023
9368	eAry1_02320	Os02g0564100|Os02t0564100-01	AAGTTATGGGTTAGTGTGTATGATTCTATGATAACTGCCTCCCCTTTCATGAGGTTTCTA	Similar to EL3 protein.	0.805661	0.18705	chr02:21417133-21417192:+	chr02:21417133-21417192:+		1.05e-06	0.00835977	1.18e-05	0.0115676	0.0125034	0.23217	0.230203	0.158553	0.163513	0.156686	-0.18705	-0.178594	-0.157745	-0.145057	-0.170433	-0.805661	-0.775809	-0.994904	-0.887125	-1.08774
5177	44k_32424	Os05g0409500|Os05t0409500-00	GACGAGGGAGAGTTTTGTAACCTCTCTCGATCTGGTTATTCACAGATGATTTCAGGTTGG	Similar to MtN21 protein.	0.804527	1.58072	chr05:19997551-19997610:-	chr05:19997551-19997610:-		4.36e-07	0.00420332	1.83e-06	0.00886443	0.00652318	1.96478	2.01773	1.93234	1.9943	1.90816	-1.58072	-1.44762	-1.89258	-1.74119	-2.04397	-0.804527	-0.717448	-0.979419	-0.873082	-1.07117
1531	44k_16386	Os03g0150700|Os03t0150700-00	ACCTCAAAGTAAAGGTGGAAGCAACCATCATAATCCATGTCGTCCAAGGATCGACCGATT	Hypothetical conserved gene.	0.804359	0.562181	chr03:2813496-2813510:+;chr03:2813657-2813701:+	chr03:2813496-2813510:+;chr03:2813657-2813701:+		0.00155062	0.0848875	0.0033475	0.0676623	0.100361	0.698918	0.611062	0.607638	0.521053	0.693185	0.562181	0.464612	0.623912	0.55469	0.693134	0.804359	0.760335	1.02678	1.06456	0.999926
16341	eAry1_46533	Os07g0434500|Os07t0434500-01	TTAACCTCCGTCATTTCCCTACCTGTTTTGAACCACTGTCCGATTTGTAACATGTGCCAG	Similar to chromatin remodeling complex subunit.	0.803269	0.200306	chr07:14506131-14506190:-	chr07:14506131-14506190:-		1.95e-07	0.00821637	3.05e-08	0.00336626	0.0017639	0.249363	0.24539	0.232281	0.228348	0.239972	-0.200306	-0.173908	-0.210515	-0.178789	-0.242241	-0.803269	-0.708702	-0.906295	-0.782966	-1.00946
14447	eAry1_34292	Os01g0388500|Os01t0388500-00	GTCACCTCATATGCTGCTTGAGTATACCAAGCCAGACTAGTATATCACCAGTTTTGCTAA	Similar to Fibronectin, type III-like fold.	0.803262	0.122424	chr01:16389468-16389527:+	chr01:16389468-16389527:+		3.45e-06	0.00351612	6.26e-05	0.00862629	0.027236	0.152409	0.151101	0.145007	0.145834	0.146872	-0.122424	-0.124702	-0.119599	-0.103855	-0.135342	-0.803262	-0.825293	-0.82478	-0.712147	-0.921499
4922	44k_3134	Os07g0673100|Os07t0673100-01	CTTCTAGACTTCTGCATGTATGTACTAACAGTGTATCTGCTAGTACTTCCCCCGTTCCAA	Ribosomal protein S8e domain containing protein.	0.802897	0.27168	chr07:28448644-28448703:-	chr07:28448644-28448703:-		0.000826031	0.0257202	0.000221256	0.020235	0.0472288	0.338374	0.322207	0.321949	0.30234	0.346905	0.27168	0.266647	0.36293	0.352489	0.373372	0.802897	0.827566	1.12729	1.16587	1.07629
15356	eAry1_40004	Os05g0201700|Os05t0201700-00	TATTAATTGTTGTGTTGTTCATTTGGTTGTTTGTAGGGGGGAAGGAGCCCTATGTTTTTT	Hypothetical conserved gene.	0.802824	1.43968	chr05:6333783-6333842:+	chr05:6333783-6333842:+		0.000316031	0.0246695	0.00165152	0.0589251	0.0853068	1.79327	1.84526	1.74284	1.81192	1.70955	-1.43968	-1.48864	-1.28297	-1.33534	-1.2306	-0.802824	-0.806736	-0.736136	-0.736974	-0.719838
18373	eAry2_12976	Os06g0311300|Os06t0311300-01	ATTTACCCTTCAGAAGCTTTCCTTTTGGTACCGTTTGACTTCTGCCATTCTAGCAACATA	Seven-in-absentia protein, sina domain containing protein.	0.801863	0.164133	chr06:11870415-11870474:+	chr06:11870415-11870474:+		9.53e-05	0.0270469	0.000219277	0.0655578	0.0161254	0.204689	0.202908	0.20521	0.205484	0.209262	-0.164133	-0.176948	-0.175717	-0.167077	-0.184357	-0.801863	-0.872059	-0.85628	-0.813092	-0.880987
22436	eAry2_48071	Os02g0802700|Os02t0802700-01	TTGGAAAGTTTAAACCTCTCGACTTGTAACATATCCATTCATGTAAGATCCATCGTGACT	Similar to MGDG synthase type A.	0.801357	0.561762	chr02:34227329-34227388:+	chr02:34227329-34227388:+		1.06e-06	0.00520115	1.78e-06	0.00886443	0.00652318	0.701013	0.68162	0.763311	0.734939	0.805819	-0.561762	-0.525699	-0.688003	-0.641205	-0.734801	-0.801357	-0.77125	-0.90134	-0.87246	-0.911869
12964	eAry1_25811	Os12g0497400|Os12t0497400-01	GATAACCCCAGTTTTGTCTAAAGCATCTATCTGGTGTTAATAGTTTTGGTGTTGGTTGCG	Similar to Initiation factor 2 subunit family protein, expressed.	0.801328	0.125425	chr12:18879433-18879492:-	chr12:18879433-18879492:-		0.00508786	0.163903	1.03e-05	0.0129456	0.00914657	0.156522	0.14913	0.154843	0.142568	0.167793	0.125425	0.0970442	0.203498	0.172081	0.234915	0.801328	0.650734	1.31422	1.20701	1.40003
5895	44k_35711	NA	TGTAATGGACGTCTAGGCTTTCTTTCAAAGCCGGATCGTGATGATCTTTCATCTAAAAAC	NA	0.800906	0.259925	chr03:32525184-32525243:+	chr03:32525184-32525243:+		0.000365638	0.0296615	0.000339894	0.0369665	0.0404618	0.324539	0.333845	0.286177	0.279634	0.298116	-0.259925	-0.254366	-0.297814	-0.274341	-0.321287	-0.800906	-0.761929	-1.04066	-0.981072	-1.07772
14599	eAry1_35105	Os07g0613000|Os07t0613000-01	GTGCAATGTGTGACGTTTCTTCAACTGAAATATATGAAAATATATGGGTTTCCTGCCTGC	RelA/SpoT protein domain containing protein.	0.800706	0.235079	chr07:25225862-25225921:-	chr07:25225862-25225921:-		0.00242825	0.117262	0.000270567	0.0296744	0.0389077	0.293589	0.289392	0.322258	0.326851	0.323748	-0.235079	-0.186191	-0.327031	-0.293918	-0.360145	-0.800706	-0.643387	-1.01481	-0.899242	-1.11242
15526	eAry1_41385	Os01g0857700|Os01t0857700-01	TCCGTATTTCCCATCAAAGAAGTCGCTACATATATGATCTTTATTACAGAAGGAAGGAGA	Similar to G10.	0.800634	0.0799807	chr01:37070844-37070903:-	chr01:37070844-37070903:-		0.00108701	0.146075	0.0026526	0.156861	0.04241	0.0998967	0.101147	0.106507	0.105419	0.109033	0.0799807	0.0648046	0.0844288	0.0658923	0.102965	0.800634	0.640694	0.792709	0.625053	0.944351
8735	44k_8557	Os01g0717400|Os01t0717400-01	ATGTGGATCTACACAATCAATTAGGTGGACACTATGTGATTATGTTTGCAGTGACTAATA	EGF-like, alliinase domain containing protein.	0.800619	0.6212	chr01:29877357-29877416:+	chr01:29877357-29877416:+		9.4e-07	0.00721882	2.13e-05	0.0208928	0.0116863	0.7759	0.801688	0.776293	0.808556	0.759445	-0.6212	-0.583371	-0.636633	-0.594113	-0.679153	-0.800619	-0.727679	-0.820094	-0.734783	-0.894276
3324	44k_24251	Os03g0243100|Os03t0243100-01	TCCAGGAAACATGATCGGGGTGCTTCAAAATTTTGTTCGCCTGCTGGAATAAAAGGACAC	Similar to Actin-depolymerizing factor 5 (ADF-5) (AtADF5).	0.800352	0.430458	chr03:7565337-7565396:-	chr03:7565337-7565396:-		8.37e-06	0.0213693	3.36e-05	0.0305528	0.0108042	0.537836	0.526936	0.506964	0.49664	0.527293	0.430458	0.394631	0.475385	0.444131	0.50664	0.800352	0.748916	0.937711	0.894272	0.960831
22676	eAry2_50212	Os03g0695300|Os03t0695300-00	TTTTCGATGCCTCTTACAACGACCTGTGCGCTCCCTTGCTGCCACCGAGCTCCCTTGCCG	NA	0.800145	0.25137	chr03:27844057-27844086:-;chr03:27845242-27845271:-	chr03:27844057-27844086:-;chr03:27845242-27845271:-		2.86e-05	0.0402904	0.00106177	0.117685	0.028834	0.314155	0.30818	0.341257	0.344815	0.34383	0.25137	0.194149	0.235132	0.194552	0.275711	0.800145	0.629986	0.689018	0.564223	0.801883
14747	eAry1_36009	Os06g0643100|Os06t0643100-01	GTTAATTAGCTAAGAATACGCGTATCGTGGTGCAATGAGCTACTCATACTCACCCTTCTC	Proteasome subunit beta type 3 (EC 3.4.25.1) (20S proteasome alpha subunit C) (20S proteasome subunit beta-3).	0.798833	0.353373	chr06:26199413-26199472:-	chr06:26199413-26199472:-		0.000200658	0.0638413	0.00237686	0.137476	0.0391026	0.442361	0.486888	0.461542	0.513697	0.413964	0.353373	0.338683	0.371084	0.360948	0.381221	0.798833	0.695609	0.804009	0.702648	0.920903
11785	eAry1_18627	Os03g0232000|Os03t0232000-01	CGCAACTTTCTTGGTTAAGTCATTTCGTGGGTTTTGCTAGTATGTTAAGAATATTTCATC	Cyclin-like F-box domain containing protein.	0.79867	0.0944525	chr03:6988075-6988134:-	chr03:6988075-6988134:-		0.00322581	0.181555	0.000479512	0.0613958	0.0261543	0.118262	0.106128	0.125768	0.109827	0.139897	-0.0944525	-0.0627458	-0.132429	-0.0960701	-0.168787	-0.79867	-0.591228	-1.05296	-0.874742	-1.20651
7796	44k_45193	Os02g0138600|Os02t0138600-01	GCTGGTGCTTCAACACCTTGAACACTAGCACAACTTTTTATCTCTATCAAGTTTTAGAGG	Protein of unknown function DUF1677, Oryza sativa family protein.	0.79801	0.192317	chr02:2065676-2065735:+	chr02:2065676-2065735:+		1.54e-05	0.0324214	0.000137515	0.0558599	0.0145901	0.240995	0.23008	0.210844	0.204699	0.220143	0.192317	0.15637	0.213042	0.182759	0.243324	0.79801	0.679634	1.01042	0.892819	1.1053
10293	eAry1_08926	Os03g0208900|Os03t0208900-01	ATCAACAGTGCGATGGTGTATCTGGGGTTGTGTTTTGGATTATAGATCATATTGAATGCC	Similar to ADP-glucose pyrophosphorylase (Fragment).	0.797766	0.267555	chr03:5680647-5680706:-	chr03:5680647-5680706:-		5.23e-05	0.00406038	0.00107488	0.0246131	0.114717	0.33538	0.358598	0.364836	0.393172	0.342028	0.267555	0.292674	0.255973	0.284664	0.227283	0.797766	0.816162	0.701612	0.724018	0.664514
17583	eAry2_05817	Os04g0590400|Os04t0590400-01	ACTGTACTTTGAAAACACAATTACACATCATGCATGTACTGTTCACATGGTCCAGCCTGG	GRAS transcription factor domain containing protein.	0.797603	0.342183	chr04:29860197-29860256:+	chr04:29860197-29860256:+		3.71e-06	0.00275025	0.000128623	0.0114581	0.0589959	0.429014	0.412794	0.454049	0.440276	0.47555	-0.342183	-0.366092	-0.355516	-0.405324	-0.305708	-0.797603	-0.886862	-0.78299	-0.920614	-0.642851
8437	44k_7172	Os02g0753800|Os02t0753800-01	AGTGAGCTAGTCTGCATAGCAGTGCTCATATAATAAAATCTGTCCTGCATACTGGTTTGT	Similar to Annexin p35.	0.797201	0.626667	chr02:31698205-31698264:-	chr02:31698205-31698264:-		5.18e-09	0.00053418	3.56e-07	0.00336626	0.00646491	0.786084	0.794627	0.806669	0.828689	0.800721	0.626667	0.67338	0.662751	0.722175	0.603326	0.797201	0.847416	0.82159	0.871467	0.753479
8528	44k_7583	Os03g0574300|Os03t0574300-01	GTTGGTTGTTTCCGTCTCATTAGCAACAATTCAGTTAATTGTATGCCTATTAAAGGGCCA	Conserved hypothetical protein.	0.797026	0.437025	chr03:20945059-20945118:-	chr03:20945059-20945118:-		3.81e-07	0.0014237	9.81e-05	0.012329	0.0466229	0.548319	0.533977	0.506219	0.492548	0.529427	-0.437025	-0.465369	-0.402041	-0.440204	-0.363878	-0.797026	-0.871515	-0.794204	-0.893728	-0.687305
12704	eAry1_24222	Os08g0345700|Os08t0345700-01	GAATCATGTGGTGTTATGCCAATCGAAATGGAACTTTGTATATAACTCCCTTTGGTAAAA	Similar to Fructose-6-phosphate 1-phosphotransferase (Fragment).	0.796798	0.238058	chr08:15663781-15663840:+	chr08:15663781-15663840:+		5.69e-06	0.0102697	3.12e-07	0.00635275	0.00345	0.298768	0.312215	0.308929	0.309791	0.314387	0.238058	0.261329	0.287107	0.307392	0.266822	0.796798	0.837017	0.929361	0.992258	0.848705
5025	44k_31802	Os03g0143600|Os03t0143600-01	GATGTGTAGGTTGTAATTGTAATCTATCCCTCCCATGTGGGCTTGATGCAATCTACACAT	Similar to Inhibitor of growth protein 1. Splice isoform 2.	0.796078	0.126623	chr03:2413356-2413415:+	chr03:2413356-2413415:+		0.00159047	0.0684061	0.0335433	0.243452	0.192919	0.159059	0.158703	0.121197	0.122045	0.12266	-0.126623	-0.149612	-0.0835785	-0.0956072	-0.0715498	-0.796078	-0.942719	-0.68961	-0.783377	-0.583318
1023	44k_1424	Os05g0559400|Os05t0559400-01,Os05t0559400-02,Os05t0559400-03	GCTTCCTGTGTGATACTTTCATCAATTCTCTCATATATATATTATCTGGAGTTGCACTTG	Similar to IAA11 (Fragment).	0.795988	0.0672149	chr05:27846200-27846259:-	chr05:27846200-27846259:-		0.000468893	0.0348688	0.017926	0.144966	0.219346	0.0844422	0.0899217	0.0861381	0.090762	0.083049	0.0672149	0.0756906	0.0492314	0.0564586	0.0420042	0.795988	0.841738	0.571541	0.622051	0.505776
1699	44k_17122	Os06g0128700|Os06t0128700-01	GTGATTTGATTTGATCTGTTTTGTTTGGTTTGGTGGTGGCGTTGATGACTTGATGCTGGC	Ankyrin repeat domain containing protein.	0.795412	0.311177	chr06:1525879-1525938:+	chr06:1525879-1525938:+		0.000270059	0.0529535	0.00147933	0.0468811	0.080357	0.391215	0.353307	0.35663	0.33989	0.379666	-0.311177	-0.252542	-0.310483	-0.28956	-0.331406	-0.795412	-0.714793	-0.870603	-0.851923	-0.872889
15572	eAry1_41792	Os01g0679600|Os01t0679600-02	TCGGGCTTGTTCATGCGCATGAGAGTTCAAACTTTGTTGCGTTAAACTTAATTTAATTTA	Region of unknown function DUF1794 domain containing protein.	0.795406	0.308427	chr01:27965361-27965420:+	chr01:27965361-27965420:+		2.69e-05	0.017821	8.95e-06	0.0239932	0.00641488	0.387761	0.3872	0.332992	0.331999	0.339222	0.308427	0.283938	0.395463	0.345683	0.445243	0.795406	0.73331	1.18761	1.04122	1.31254
4	44k_10007	Os12g0592900|Os12t0592900-02	ACTTGCTTCAGTTCACTCTCATGTGTAAATAAAAAATAAGAATGCAGTATTTTTCCTACC	Conserved hypothetical protein.	0.795341	0.889977	chr12:24872272-24872331:+	chr12:24872272-24872331:+		2.66e-06	0.00576853	1.31e-05	0.0108363	0.0162088	1.11899	1.1239	1.02197	1.04448	1.02042	0.889977	0.908369	0.834202	0.896697	0.771706	0.795341	0.808232	0.816271	0.858512	0.75626
20131	eAry2_28241	Os04g0556500|Os04t0556500-01	GCGGTCGGATATACTATACTCCGTCCTATTAAAAACAAATCTAGAACATGATGTAACATA	Similar to Cis-zeatin O-glucosyltransferase 1 (EC 2.4.1.215) (cisZOG1).	0.795293	0.398584	chr04:27848776-27848835:-	chr04:27848776-27848835:-		0.000116655	0.00824138	1.79e-07	0.00225343	0.00700194	0.501179	0.48643	0.486348	0.468939	0.507654	-0.398584	-0.506312	-0.535774	-0.640631	-0.430917	-0.795293	-1.04087	-1.10163	-1.36613	-0.84884
9124	eAry1_00310	Os10g0162100|Os10t0162100-01	AAAGATGAACGAATTAGTTACTACTACCATCATTAATTGACTGTGCTGTTCTTCCTGCTT	Hypothetical conserved gene.	0.795268	0.571645	chr10:3949483-3949542:-	chr10:3949483-3949542:-		5.18e-09	0.000759378	3.81e-07	0.00336626	0.00668195	0.718808	0.736128	0.772155	0.795463	0.764486	-0.571645	-0.605035	-0.603466	-0.650803	-0.556129	-0.795268	-0.821915	-0.781536	-0.818144	-0.727456
13694	eAry1_29867	Os04g0117100|Os04t0117100-01	GCTTGCTAATAATTTCTCGATCAAATGACTTGAAACGAAGAAGGGAAAAAGATGATCCAA	ATPase, F0 complex, subunit E, mitochondrial domain containing protein.	0.79514	0.104361	chr04:1008156-1008215:-	chr04:1008156-1008215:-		0.000551493	0.0468527	0.00061764	0.0950045	0.0234144	0.131249	0.133673	0.123805	0.120137	0.12965	0.104361	0.107423	0.124723	0.112362	0.137085	0.79514	0.803629	1.00742	0.935283	1.05734
320	44k_11387	Os02g0530100|Os02t0530100-01,Os02t0530100-02	CGGCCAGTGTAGCAGTTGAAATCCGAATTATGAATAAATCCAGTCCGATCCGCATGGTTT	Similar to C4-dicarboxylate transporter/malic acid transport protein.	0.795088	0.477452	chr02:19472239-19472298:-	chr02:19472239-19472298:-		9.44e-06	0.00053418	0.0002212	0.00461414	0.0683963	0.600502	0.600346	0.558946	0.56876	0.521841	0.477452	0.742985	0.4601	0.74591	0.174291	0.795088	1.23759	0.823157	1.31147	0.333993
12844	eAry1_25104	Os12g0628500|Os12t0628500-01	GAGAGACGTTTTCAGTTTTTTGTTTTGTTGTTTACACGAGATACCAACTATCTGTTGTCT	Similar to Methionine aminopeptidase.	0.794884	0.101746	chr12:26909888-26909947:+	chr12:26909888-26909947:+		4.99e-05	0.0203841	8.23e-05	0.0357716	0.0170058	0.128002	0.127093	0.12539	0.124134	0.129265	0.101746	0.103633	0.121747	0.117367	0.126127	0.794884	0.815413	0.970947	0.945486	0.97572
1948	44k_18186	Os01g0304000|Os01t0304000-01	CGTGAATTGTGAATCTACTTGAGGCTACTAGGCATGTGAGGTTACAATCCTCGTTGGTGA	Similar to Ribosomal protein L29.	0.794332	0.254703	chr01:11249685-11249744:-	chr01:11249685-11249744:-		0.000345862	0.0105548	9.62e-05	0.0136943	0.0342054	0.32065	0.293864	0.281431	0.259331	0.307273	0.254703	0.256255	0.341979	0.323338	0.36062	0.794332	0.872021	1.21514	1.24682	1.17361
11992	eAry1_20021	Os01g0312150|Os01t0312150-00	CTAATAAAATTATTGCTAAACAGACTGCCACGTAGGACCAAAACCGCTTGCAAAGCTGCT	NA	0.794326	0.418954	chr01:11738508-11738567:+	chr01:11738508-11738567:+		1.16e-05	0.00186857	0.00053557	0.0164868	0.101962	0.527433	0.537738	0.360524	0.367973	0.357486	-0.418954	-0.477557	-0.414767	-0.482674	-0.346861	-0.794326	-0.888085	-1.15046	-1.31171	-0.970278
15067	eAry1_37894	Os11g0588600|Os11t0588600-01	TAATTACATGCTCTTGGTTACTGACCGGAGGTTAATTAGTCGCCTGTTCTAGCCGGACAA	NB-ARC domain containing protein.	0.79367	0.225462	chr11:22333513-22333572:+	chr11:22333513-22333572:+		3.05e-05	0.00626719	0.000437995	0.0204836	0.0780398	0.284076	0.28392	0.296596	0.295952	0.30321	-0.225462	-0.240136	-0.226489	-0.247919	-0.205059	-0.79367	-0.845789	-0.763627	-0.8377	-0.676292
10637	eAry1_11557	Os08g0202200|Os08t0202200-01	ATTGTATCTATGTTTCTGATGGTCTTGTGGGTTTGAGGCCTTGAGCTTGAGAATGTATTT	Conserved hypothetical protein.	0.793544	0.129442	chr08:5938288-5938347:-	chr08:5938288-5938347:-		0.000424243	0.00845349	0.0110076	0.0389205	0.476362	0.163119	0.180565	0.167905	0.183621	0.148504	-0.129442	-0.185876	-0.094251	-0.153638	-0.0348639	-0.793544	-1.02941	-0.561335	-0.836713	-0.234768
13612	eAry1_29478	Os02g0144300|Os02t0144300-01	GCTGCCTGAAGCCTGAAGGCTTACAATTTGTTTAGTTGTGCTTACTATTTGAATTTATTA	Similar to H0114G12.9 protein.	0.793395	0.199042	chr02:2448532-2448591:-	chr02:2448532-2448591:-		0.000128644	0.0242165	0.00373543	0.110253	0.0856713	0.250874	0.280515	0.249444	0.28148	0.218894	-0.199042	-0.221153	-0.164897	-0.162077	-0.167717	-0.793395	-0.788383	-0.661058	-0.575803	-0.766201
13388	eAry1_28242	Os02g0719700|Os02t0719700-01	GCCGGAAATATGTTGGTGTGTACCTATAAAGTATTAAAGTGGTGTAGTATAATGCTATGA	IQ calmodulin-binding region domain containing protein.	0.793124	0.342452	chr02:29854369-29854428:+	chr02:29854369-29854428:+		4.24e-05	0.0293549	0.000238918	0.0510839	0.0250825	0.431775	0.430488	0.431596	0.42181	0.449611	-0.342452	-0.311356	-0.340889	-0.307692	-0.374086	-0.793124	-0.723263	-0.789834	-0.729456	-0.832021
16038	eAry1_44801	Os03g0597600|Os03t0597600-01	TGGCTTTTGGCTTGGTGTGTCAGACAATCAGCTCAATTTATATCCAAATTCAATTAAGTT	Similar to L-asparaginase (EC 3.5.1.1) (L-asparagine amidohydrolase).	0.792964	0.648957	chr03:22255220-22255279:-	chr03:22255220-22255279:-		3.06e-08	0.00170353	1.78e-06	0.00557575	0.0096625	0.818394	0.813561	0.589398	0.61657	0.572545	-0.648957	-0.655037	-0.674934	-0.735558	-0.614311	-0.792964	-0.805148	-1.14513	-1.19299	-1.07295
20604	eAry2_32101	Os07g0672500|Os07t0672500-02	GTAAGTTCGTTAGGCCGAAGTGTAGCGTAGAAAAACCGGTTTGGAACTTGAACTATCAAG	ATPase, AAA-type, core domain containing protein.	0.792875	0.135937	chr07:28435167-28435226:+	chr07:28435167-28435226:+		0.00118904	0.0527094	8.8e-06	0.00776776	0.0155075	0.171448	0.171136	0.194284	0.193842	0.198837	-0.135937	-0.131111	-0.206143	-0.199571	-0.212714	-0.792875	-0.766123	-1.06104	-1.02956	-1.06979
3079	44k_2317	Os03g0596900|Os03t0596900-01,Os03t0596900-02,Os03t0596900-03	AGAGCATCATGTAATGAATCATGTTCGTCATAGGTTTGAATAACAAGTGGACGTATTAGG	GTP-binding signal recognition particle SRP54, G-domain containing protein.	0.792754	0.143248	chr03:22219271-22219330:-	chr03:22219271-22219330:-		5.31e-08	0.00211096	5.79e-06	0.013562	0.00807747	0.180697	0.189145	0.144459	0.154023	0.137551	-0.143248	-0.14641	-0.143641	-0.142326	-0.144956	-0.792754	-0.774062	-0.994336	-0.924058	-1.05383
17949	eAry2_09313	Os02g0780550|Os02t0780550-01	ATACCTGTATGCACAATGCACGTATACTAATTAGCTACTCCAAGGGCCAGAGAAGAACGG	Similar to smr domain containing protein.	0.791127	0.229555	chr02:33071589-33071648:+	chr02:33071589-33071648:+		1.62e-05	0.0203841	0.000137634	0.0420445	0.0198881	0.290162	0.297096	0.31153	0.316274	0.312989	-0.229555	-0.221905	-0.235196	-0.210065	-0.260326	-0.791127	-0.746912	-0.754971	-0.664187	-0.831742
365	44k_11548	Os04g0637000|Os04t0637000-01,Os04t0637000-02	TTGTATGGGAGAACAAATTAGTTCACTTGAGAACTAGAAAAACATGCAGTGATGTTTTGC	Similar to BZIP transcription factor bZIP52.	0.790188	0.404793	chr04:32411975-32412034:+	chr04:32411975-32412034:+		1.05e-06	0.00903239	3.64e-06	0.0145912	0.00625134	0.512274	0.511091	0.421893	0.427504	0.425252	-0.404793	-0.393687	-0.452132	-0.436569	-0.467695	-0.790188	-0.770287	-1.07168	-1.0212	-1.09981
12222	eAry1_21404	Os02g0176400|Os02t0176400-01	CTGAAAGGTTGTCCATTGTGTGATTATGTTGGGTTACTATGACACATGTCTGATAAGAAC	Uncharacterised protein family UPF0414 domain containing protein.	0.789966	0.139086	chr02:4184312-4184371:-	chr02:4184312-4184371:-		8.9e-05	0.0420102	6.88e-05	0.0325556	0.0153503	0.176066	0.166047	0.175936	0.162901	0.190843	-0.139086	-0.115877	-0.176472	-0.15271	-0.200233	-0.789966	-0.697853	-1.00305	-0.937439	-1.0492
4700	44k_30367	Os05g0108300|Os05t0108300-01	CAAAATCTGCAGATACCATTGTGTTACTGTATTCCTGAATTGTTCATGAGAAGTGCACCT	Similar to MAP kinase-like protein.	0.78955	0.234925	chr05:476081-476140:+	chr05:476081-476140:+		0.000218326	0.0589768	7.19e-05	0.040897	0.0125223	0.297543	0.295921	0.302847	0.29979	0.312169	-0.234925	-0.220143	-0.308549	-0.294894	-0.322204	-0.78955	-0.743925	-1.01883	-0.98367	-1.03215
21277	eAry2_37814	Os10g0554200|Os10t0554200-01	TATACGTCTTTTATACTGATAGTGTGCAGGGCAGGAGGAAATTCCTGCATATGCGAGGTG	TGF-beta receptor, type I/II extracellular region family protein.	0.789471	0.3743	chr10:21757831-21757890:-	chr10:21757831-21757890:-		0.00131795	0.0806448	0.0135712	0.168712	0.14604	0.474115	0.48076	0.482479	0.504515	0.469797	-0.3743	-0.32147	-0.36198	-0.332699	-0.39126	-0.789471	-0.668672	-0.75025	-0.659444	-0.832828
19704	eAry2_24522	Os02g0100700|Os02t0100700-01	GACATTATGTCAGTCGACAGAATTCCTTGTCAATATTGAGGTGTTGTTATAGCATTTGAT	FG-GAP repeat containing protein.	0.789285	0.0794927	chr02:40810-40869:+	chr02:40810-40869:+		0.000504146	0.0334715	0.000181839	0.0364153	0.020393	0.100715	0.0790932	0.111426	0.0888008	0.130952	0.0794927	0.0620724	0.105138	0.0797176	0.130558	0.789285	0.784801	0.943571	0.897712	0.996994
9988	eAry1_06780	Os05g0185400|Os05t0185400-00	AGCTCTCTCCTCCAAGATGTTAGCCATGCCTTGCCTCGCTGGGGAAAAGAGGAAGAGGGA	NA	0.788967	0.491335	chr05:5227893-5227952:+	chr05:5227893-5227952:+		0.00187264	0.199621	3.09e-05	0.0289486	0.00911856	0.622758	0.593404	0.566027	0.539184	0.593401	0.491335	0.329784	0.725026	0.574265	0.875787	0.788967	0.55575	1.2809	1.06506	1.47588
4967	44k_31544	Os02g0190300|Os02t0190300-01	TATGAAGCTTGTAGTTTTCTTTTCTTGAAATATCTGCTGGGACTGTACTGTAATGATGAG	P-glycoprotein homologue.	0.788837	0.554063	chr02:4988844-4988903:-	chr02:4988844-4988903:-		4.51e-07	0.00134694	7.12e-07	0.00272827	0.0104744	0.702379	0.696891	0.768837	0.758712	0.794953	-0.554063	-0.584748	-0.664715	-0.689734	-0.639695	-0.788837	-0.83908	-0.864572	-0.909086	-0.804696
18843	eAry2_17290	Os07g0616900|Os07t0616900-01	CCCAAAGTATTTTATAATTCAAGTACCCAAATCTGAACAGACCAATTGGATTGTGTTCCA	Zinc finger, RING/FYVE/PHD-type domain containing protein.	0.788648	0.109006	chr07:25439536-25439595:+	chr07:25439536-25439595:+		0.000336064	0.0565719	8.06e-05	0.0466703	0.0119178	0.138219	0.131658	0.127685	0.129003	0.128846	-0.109006	-0.104019	-0.142943	-0.131142	-0.154743	-0.788648	-0.790067	-1.1195	-1.01658	-1.20099
4520	44k_29555	Os10g0477000|Os10t0477000-01	CTGGTGTCAACTGTACCCATCATACTGTACTTAAACCATTATCCTCTCTCTGCATTGGTG	Armadillo-like helical domain containing protein.	0.788302	0.120877	chr10:17793223-17793282:+	chr10:17793223-17793282:+		0.000128644	0.0453251	0.00267789	0.155546	0.0311424	0.153339	0.161717	0.151	0.161694	0.14298	-0.120877	-0.127345	-0.11065	-0.107637	-0.113663	-0.788302	-0.787457	-0.732784	-0.66568	-0.79496
17063	eAry2_00644	Os08g0377400|Os08t0377400-01	AAATCCAGGCAATTGTTGCTTCCCGGGTTACTGTATCTCCTAACCTTCCAAGATCCGAAA	Exonuclease domain containing protein.	0.788142	0.154807	chr08:17730176-17730235:-	chr08:17730176-17730235:-		0.00168398	0.0312396	0.0254648	0.146782	0.232197	0.19642	0.205955	0.209815	0.214221	0.209823	-0.154807	-0.164801	-0.13197	-0.122953	-0.140987	-0.788142	-0.800179	-0.628983	-0.573954	-0.671934
14408	eAry1_34043	Os04g0586100|Os04t0586100-01	GTATCATCACTTTGTAAATCCAAAGCAGTTGGGAAGGCTTTAAAGTTTCCAAGTTCCTAC	Protein of unknown function DUF581 family protein.	0.788079	0.497444	chr04:29620862-29620921:-	chr04:29620862-29620921:-		4.38e-07	0.00477518	3.2e-06	0.0122132	0.00673815	0.631211	0.638644	0.693047	0.70399	0.696843	-0.497444	-0.477145	-0.549959	-0.525192	-0.574727	-0.788079	-0.747122	-0.793538	-0.746022	-0.824758
21665	eAry2_41297	Os01g0884300|Os01t0884300-01	TCTGTTTCTTCATTGGTTAATTATTACTCCCATTATAAGGTCTTCTTCAGGGTTGCTAGC	No apical meristem (NAM) protein domain containing protein.	0.787938	0.221975	chr01:38399082-38399141:-	chr01:38399082-38399141:-		1.75e-10	0.000149736	1.04e-07	0.00225343	0.00600963	0.281716	0.281025	0.305093	0.301056	0.315465	-0.221975	-0.220995	-0.205413	-0.194924	-0.215902	-0.787938	-0.786389	-0.67328	-0.647467	-0.684393
3045	44k_2300	Os01g0744000|Os01t0744000-01,Os01t0744000-02	TATAAGTTTCGCTGGTCGACTCAACAACGTATCTTGGTTAAAGATTCATGATGAGCAGCG	Similar to Kinesin heavy chain (Fragment).	0.787718	0.314318	chr01:31106730-31106789:+	chr01:31106730-31106789:+		6.77e-05	0.0181352	8.16e-05	0.0121269	0.0358483	0.399024	0.419942	0.369939	0.407149	0.337435	0.314318	0.298013	0.368253	0.360957	0.375549	0.787718	0.709653	0.995441	0.886547	1.11295
12472	eAry1_22868	Os06g0125400|Os06t0125400-00	CTTGAGTTTTCAGAATTGTAATGGAAGTTTTGAAAGGTACTTATTTGGGTCACCAAACCC	Similar to Oligopeptide transporter 9.	0.787549	0.389413	chr06:1365019-1365078:-	chr06:1365019-1365078:-		1.08e-05	0.00968326	0.000111237	0.0244126	0.0280965	0.494462	0.482347	0.397789	0.379254	0.423387	-0.389413	-0.361174	-0.413653	-0.391226	-0.43608	-0.787549	-0.748783	-1.03988	-1.03157	-1.02998
18703	eAry2_15944	Os01g0249200|Os01t0249200-01	CATCTTGATGACACTTATTTGTGTAAGAGCGACATGCAAAATGTAGTAGTAATAGAGAAG	Similar to Nectarin 1 precursor (EC 1.15.1.1) (Superoxide dismutase [Mn]).	0.78722	0.791546	chr01:8203901-8203960:-	chr01:8203901-8203960:-		0.000689446	0.0364956	0.00597114	0.114219	0.119837	1.0055	1.06798	0.999227	1.06017	0.956528	0.791546	0.89524	0.773603	0.825671	0.721535	0.78722	0.838254	0.774201	0.77881	0.754327
4211	44k_28205	Os07g0134000|Os07t0134000-03	CAGTCTGAATGGATGTCATGTAAGTGGTAAATTTGACATGAATGTAACAAAGTAGTAGCT	Similar to Amino acid permease 6.	0.786927	0.23514	chr07:1788851-1788910:-	chr07:1788851-1788910:-		8.23e-05	0.0185927	1.01e-06	0.00494885	0.00794506	0.298808	0.30925	0.317564	0.334605	0.30651	-0.23514	-0.247389	-0.328494	-0.34649	-0.310498	-0.786927	-0.799966	-1.03442	-1.03552	-1.01301
14393	eAry1_33946	Os05g0221050|Os05t0221050-00	GTAGTGTCCTGCTGTAGGTTTAGGATTCAATGAATAATTGGATTGTGCAAGCAAGGTAAG	NA	0.786739	0.235751	chr05:7434617-7434676:-	chr05:7434617-7434676:-		0.0223251	0.0925692	0.102702	0.228796	0.341284	0.299656	0.219171	0.310545	0.20531	0.391103	-0.235751	-0.19683	-0.198725	-0.137502	-0.259949	-0.786739	-0.898065	-0.639925	-0.66973	-0.664655
18795	eAry2_16779	Os11g0558200|Os11t0558200-01	CCACCTGGAAATAATCTGGTTGGTTTGGAGAAATATTGTCAGTTCTCAAGGATGTAATAA	Similar to P-type R2R3 Myb protein (Fragment).	0.785223	0.345915	chr11:20735154-20735213:-	chr11:20735154-20735213:-		6.44e-05	0.0128098	0.0039865	0.080542	0.123499	0.440531	0.463639	0.482861	0.508262	0.466332	-0.345915	-0.386058	-0.304735	-0.340035	-0.269436	-0.785223	-0.83267	-0.631103	-0.669014	-0.577776
3734	44k_2613	Os07g0495200|Os07t0495200-01	TGCATGGATTTTTGTAATAGTGAATATTTTTCTCCGAGCCTACAAAGTCGAAGTTTTCTG	Similar to ATP synthase delta' chain, mitochondrial precursor (EC 3.6.3.14).	0.785102	0.147685	chr07:18532552-18532611:-	chr07:18532552-18532611:-		0.000439214	0.0468527	0.000142208	0.0442727	0.0193689	0.18811	0.187996	0.179942	0.182635	0.181102	0.147685	0.146456	0.192102	0.187142	0.197061	0.785102	0.779036	1.06757	1.02468	1.08813
16115	eAry1_45240	Os08g0500900|Os08t0500900-01	TGTAATCGGCTGAAGTCAAGTCGATCAAAGAGGGAGTAAAAACTGGTCAGATCACACAGG	Similar to Phosphoribosylglycinamide formyltransferase, chloroplast precursor (EC 2.1.2.2) (GART) (GAR transformylase) (5'-phosphoribosylglycinamide transformylase).	0.785009	0.536778	chr08:24734011-24734070:+	chr08:24734011-24734070:+		0.000112858	0.0429296	6.19e-05	0.0279913	0.0171471	0.683786	0.66278	0.705282	0.694526	0.730663	0.536778	0.525941	0.69255	0.713957	0.671142	0.785009	0.793538	0.981947	1.02798	0.918539
8067	44k_5636	Os05g0399100|Os05t0399100-01,Os05t0399100-02	CTTGTGTTAGGAATTTGCTTTGTGTCAACCTGAACTTCCACTTCTGTAATAAAAATGGAT	Similar to Endo-1,3%3B1,4-beta-D-glucanase.	0.784732	0.252556	chr05:19413451-19413510:+	chr05:19413451-19413510:+		5.52e-06	0.0113211	3e-06	0.00980769	0.00732272	0.321837	0.317837	0.311554	0.308575	0.320663	-0.252556	-0.226748	-0.320408	-0.296071	-0.344744	-0.784732	-0.71341	-1.02842	-0.959478	-1.0751
19647	eAry2_24101	Os06g0255300|Os06t0255300-01,Os06t0255300-02	GAAGTAGGTTATGACAGACTGAGTATGTAAATGATCTCTCTCAAACCTAGTTGTAAATGT	Conserved hypothetical protein.	0.784513	0.0867575	chr06:8067218-8067277:+	chr06:8067218-8067277:+		0.00218719	0.136543	0.000816048	0.135948	0.0186079	0.110588	0.103336	0.0995072	0.0928475	0.1061	-0.0867575	-0.0718329	-0.107548	-0.0814259	-0.13367	-0.784513	-0.695142	-1.08081	-0.876986	-1.25985
921	44k_13837	NA	CAGGCTGTGCTCTCTCATTCCATTTATTGCGGATCAACTGATGCAGTGGACTACATGATA	NA	0.78434	0.11241	NA	NA		0.00436164	0.111844	0.0264991	0.206327	0.197795	0.143318	0.137788	0.149423	0.149979	0.151584	0.11241	0.11773	0.104611	0.121792	0.0874291	0.78434	0.854428	0.700096	0.812064	0.576769
19040	eAry2_19021	Os03g0254800|Os03t0254800-01	CGAGTTATTGTACCCAAGGAATCCGTTATACAGTGAGCATGAAGATAGAAATGCGTTCAT	Similar to Chorismate synthase 1, chloroplast precursor (EC 4.2.3.5) (5- enolpyruvylshikimate-3-phosphate phospholyase 1).	0.784269	0.158584	chr03:8177826-8177885:-	chr03:8177826-8177885:-		2.66e-06	0.0127023	0.000106636	0.0446673	0.0127519	0.202206	0.208983	0.212723	0.217589	0.212388	0.158584	0.169581	0.148501	0.154103	0.1429	0.784269	0.811457	0.698096	0.708229	0.672825
4347	44k_28770	Os03g0140700|Os03t0140700-01	TGCTGTTGTAAATCACCAAGCGGAATCAAGTTTACGACGTATGAATGCTGCAGCACTGAT	Tetratricopeptide-like helical domain containing protein.	0.784263	0.423032	chr03:2250534-2250593:+	chr03:2250534-2250593:+		2.72e-06	0.00317918	7.09e-05	0.0107056	0.034186	0.539401	0.552526	0.563706	0.57826	0.561121	-0.423032	-0.426358	-0.393739	-0.379797	-0.407681	-0.784263	-0.771652	-0.698484	-0.656792	-0.726548
21860	eAry2_42985	Os04g0113000|Os04t0113000-03	TGCCGGGGAGTACTTTATGTATATTGCCAAAACAAGTATGTTATGAGGTAAATACTCACT	Similar to OSIGBa0102B11.4 protein.	0.784226	0.215954	chr04:795118-795177:-	chr04:795118-795177:-		0.00447187	0.0674626	0.00934015	0.0671232	0.197129	0.275372	0.234099	0.298011	0.253947	0.34204	0.215954	0.194871	0.254178	0.25594	0.252417	0.784226	0.832429	0.852917	1.00785	0.737975
11310	eAry1_15797	Os02g0596500|Os02t0596500-01	CCACACCCGCAAGTTGTCTCAGAATTTTAATGTGTACAGCATCTAAATATGTTTGCTTCA	Similar to Charged multivesicular body protein 6.	0.784181	0.133256	chr02:23159888-23159947:-	chr02:23159888-23159947:-		7.3e-05	0.0523609	0.000449427	0.0758981	0.0235191	0.16993	0.157067	0.138491	0.12835	0.148986	-0.133256	-0.10517	-0.144789	-0.113134	-0.176444	-0.784181	-0.669586	-1.04548	-0.881449	-1.1843
18645	eAry2_15509	Os02g0215200|Os02t0215200-03	CAGTGTATAGTCTTTTAGACTGTTAGATGGAACTTTCAGGCGAAATGCCTGTGCCTACTT	Similar to Histone deacetylase.	0.783748	0.810763	chr02:6452959-6453018:+	chr02:6452959-6453018:+		0.00295786	0.0480885	0.00814033	0.0740334	0.212305	1.03447	1.00417	0.933265	0.883361	0.994859	0.810763	0.998054	0.787956	0.924768	0.651144	0.783748	0.993911	0.8443	1.04687	0.654509
12604	eAry1_23685	Os01g0194600|Os01t0194600-02	GAAATAATACTAAATTTTGTTTGGGCTCATGTGTTCTTCTGGAAATCAAAGGGGTTTGTG	Thioredoxin fold domain containing protein.	0.78325	0.503082	chr01:5086445-5086504:+	chr01:5086445-5086504:+		2.05e-05	0.00936628	0.00103623	0.048873	0.0649043	0.6423	0.640836	0.538771	0.54854	0.536909	-0.503082	-0.56788	-0.379151	-0.46673	-0.291572	-0.78325	-0.886156	-0.703733	-0.850859	-0.543057
22264	eAry2_46594	Os08g0117300|Os08t0117300-01	TTCATAATTCTGGTTGATCGAGGCTAATTTGCTCACAAGCGCTTCTCATAGAACTTTTCA	Similar to 40S ribosomal protein S13.	0.783085	0.314514	chr08:962620-962679:-	chr08:962620-962679:-		0.000173361	0.02476	0.000348322	0.0578639	0.028834	0.401635	0.407166	0.419319	0.430889	0.416262	0.314514	0.311871	0.383954	0.357611	0.410297	0.783085	0.765955	0.915661	0.829939	0.985669
12212	eAry1_21346	Os01g0595100|Os01t0595100-01	CTCTTGAACAATGTGTAAACCTGGGTGCGATTTGTGACAAGTTTACAGCTTGAATGAGTC	Hypothetical conserved gene.	0.783072	0.0865437	chr01:23322812-23322871:+	chr01:23322812-23322871:+		7.87e-05	0.00948474	0.000615987	0.0330634	0.0733584	0.110518	0.117088	0.119626	0.126416	0.114444	-0.0865437	-0.103794	-0.0923538	-0.110104	-0.0746032	-0.783072	-0.886459	-0.772023	-0.870972	-0.651873
2781	44k_21935	Os02g0819300|Os02t0819300-01	CATCTCTGTAAAGGTTTTCTACTTAACTCACATTTTGCAGAAATCAAATGCATGTCTCTG	Hypothetical conserved gene.	0.782463	0.0878896	chr02:35168264-35168323:+	chr02:35168264-35168323:+		0.000246404	0.0362259	0.000146882	0.0333044	0.0277179	0.112324	0.113619	0.113971	0.118203	0.112118	-0.0878896	-0.0883145	-0.110848	-0.112331	-0.109365	-0.782463	-0.777287	-0.972599	-0.950326	-0.975443
9249	eAry1_01445	Os05g0554400|Os05t0554400-01	AACTGGTTTGGTATATGGGCGGGGATGCACACAGTCCGTTACTTTGACGGTAAAACATAT	Phosphatidyl serine synthase family protein.	0.781177	0.29615	chr05:27555825-27555834:+;chr05:27556361-27556410:+	chr05:27555825-27555834:+;chr05:27556361-27556410:+		0.000288273	0.0444322	0.00306678	0.127941	0.0600985	0.379108	0.385228	0.371812	0.373934	0.377662	-0.29615	-0.311556	-0.267475	-0.25833	-0.276621	-0.781177	-0.808757	-0.719383	-0.690843	-0.732457
19934	eAry2_26491	Os09g0434500|Os09t0434500-01	GATTTGAAGTATGTTGGAGACTGATTCAAATAACTGCCTTGGCCATGTGTGTGCTGTAAT	Similar to Ethylene response factor 2.	0.780918	0.21371	chr09:15962544-15962603:+	chr09:15962544-15962603:+		0.000360294	0.0481135	0.00687985	0.147095	0.0973703	0.273665	0.284686	0.280721	0.297792	0.268941	-0.21371	-0.213997	-0.188753	-0.195615	-0.181891	-0.780918	-0.751694	-0.672386	-0.656883	-0.676321
18486	eAry2_13996	Os08g0205200|Os08t0205200-01	CAAGGGTATGTAATTTGTTAGTGTCGCCTAGACAAAATACTGGTGCTAATGTCTGTAATT	Delayed-early response protein/equilibrative nucleoside transporter family protein.	0.780684	0.133107	chr08:6142205-6142264:-	chr08:6142205-6142264:-		4.12e-05	0.0523286	6.02e-05	0.0399328	0.0098814	0.1705	0.172924	0.191221	0.195039	0.189588	-0.133107	-0.0984977	-0.157492	-0.119899	-0.195086	-0.780684	-0.569601	-0.823612	-0.614743	-1.029
19552	eAry2_23208	Os10g0400800|Os10t0400800-01	CTTTGACAAACTTGGCGCTCCAAAAACTGTTGTTGAGAAGTGTCATCAAACAGGATGTAA	Similar to Phenylalanyl-tRNA synthetase alpha chain (EC 6.1.1.20) (Phenylalanine--tRNA ligase alpha chain) (PheRS) (CML33).	0.780498	0.213104	chr10:13537606-13537665:-	chr10:13537606-13537665:-		0.000884803	0.0142255	6.2e-05	0.0121269	0.0274668	0.273036	0.251624	0.291025	0.275834	0.310886	0.213104	0.210368	0.300877	0.275395	0.326359	0.780498	0.836041	1.03385	0.99841	1.04977
15201	eAry1_38947	Os10g0190900|Os10t0190900-01	TAGCCTAGGTATGATTTTTGTAACGCGCAAAAACCTATCAGATCTTGTATTACACATTCT	Multi antimicrobial extrusion protein MatE family protein.	0.780168	0.366433	chr10:6301622-6301681:+	chr10:6301622-6301681:+		3.66e-05	0.0606184	4.97e-05	0.0273369	0.0125011	0.469684	0.436203	0.411834	0.38816	0.438927	0.366433	0.273294	0.411987	0.332886	0.491087	0.780168	0.626529	1.00037	0.8576	1.11884
7356	44k_42797	Os02g0753300|Os02t0753300-01	TGATGAACCGGCGTTGTGTTTCCTCGGTTACGCATCGTCGTGCCGCCTCGTCATACAGAA	Lipoxygenase, LH2 domain containing protein.	0.779443	0.558045	chr02:31677366-31677425:+	chr02:31677366-31677425:+		4.03e-06	0.00635956	2.2e-05	0.010933	0.0218579	0.715954	0.749062	0.644534	0.673539	0.627591	0.558045	0.596676	0.617568	0.669094	0.566041	0.779443	0.796563	0.958162	0.993401	0.901927
1625	44k_16797	Os11g0538900|Os11t0538900-01	CGAGCCTTCTAAGTTAGCTCGAGTTAACATACCAGTTGTGGATTATGGCACATTTCTTCA	Similar to Citrate synthase.	0.779395	0.20539	chr11:19655745-19655804:+	chr11:19655745-19655804:+		3.23e-05	0.0173297	1.37e-05	0.0152643	0.00908667	0.263525	0.263126	0.277838	0.273768	0.285879	0.20539	0.174654	0.254505	0.209262	0.299749	0.779395	0.663764	0.916021	0.764376	1.04852
21063	eAry2_35824	Os08g0127800|Os08t0127800-02	TAAGAGTTATTGATAGGTAGCTATGGTTTGGAGTTTGGAAGATTTTTAGGGGCTTAGGTA	Conserved hypothetical protein.	0.779245	0.46778	chr08:1589266-1589325:-	chr08:1589266-1589325:-		7.56e-06	0.0013375	0.000147363	0.00679095	0.088673	0.600299	0.625637	0.610959	0.641047	0.587614	-0.46778	-0.579234	-0.473513	-0.585474	-0.361552	-0.779245	-0.925831	-0.775032	-0.913309	-0.615288
12628	eAry1_23813	Os01g0369200|Os01t0369200-01	GAACCACATTTACATGTTTAGCTTTGACGCCCTTTGCTCTACCTTTTGAGTTTCTATAAT	Similar to Cullin-1.	0.778669	0.62596	chr01:15152191-15152250:+	chr01:15152191-15152250:+		0.000232242	0.00363801	0.00369799	0.0246042	0.176762	0.803885	0.83266	0.750422	0.792277	0.722815	-0.62596	-0.660509	-0.638736	-0.672203	-0.605268	-0.778669	-0.793252	-0.851169	-0.848444	-0.837376
439	44k_11879	Os08g0192200|Os08t0192200-01	CTGTCTTTGAGATTCCAATCCACAGATGATTATTGGCATAGGGAAACAATGGATGGCGAA	Conserved hypothetical protein.	0.778571	0.339663	chr08:5397392-5397451:+	chr08:5397392-5397451:+		9.96e-09	0.000759378	2.82e-06	0.00749689	0.00969353	0.436264	0.440897	0.464931	0.467151	0.472375	-0.339663	-0.369091	-0.328584	-0.354538	-0.302629	-0.778571	-0.837136	-0.706736	-0.758936	-0.640654
13479	eAry1_28777	Os10g0344500|Os10t0344500-00	GCGGTTCTTTAATAAGAGTCAGTGTGTTGCAAGCGGTTATCTAGCATAAAAAAGAATTAT	Similar to cDNA clone:001-128-E01, full insert sequence.	0.778239	0.40817	chr10:10243034-10243093:-	chr10:10243034-10243093:-		2.79e-05	0.0207742	7.01e-06	0.0163066	0.00668195	0.524478	0.555749	0.44757	0.473873	0.429491	-0.40817	-0.436925	-0.507024	-0.532112	-0.481935	-0.778239	-0.786191	-1.13284	-1.1229	-1.12211
10876	eAry1_13183	Os01g0870450|Os01t0870450-00	CACATATTTTTGGTTTTCCACCATGTTTGACCAAAATGTCTCATTGGGTATTTTGATGGT	NA	0.778016	1.13968	chr01:37744360-37744419:-	chr01:37744360-37744419:-		0.00761969	0.0534325	0.00457402	0.0576422	0.14582	1.46485	1.46594	1.39779	1.38956	1.43585	1.13968	1.21286	1.45493	1.45332	1.45653	0.778016	0.827361	1.04088	1.04588	1.0144
8952	44k_9426	NA	ACGCTGTGTGTGTCCGTACGTATCCGTATATATATTAATAAGGCTGGCTGTGCCTGCAAA	NA	0.77674	0.244482	chr04:19058546-19058605:+	chr04:19058546-19058605:+		0.000266974	0.028349	0.00312467	0.0995012	0.0819828	0.314754	0.329729	0.319552	0.33416	0.311281	-0.244482	-0.267669	-0.254454	-0.26882	-0.240088	-0.77674	-0.811785	-0.796284	-0.804464	-0.771292
20638	eAry2_32420	Os01g0885000|Os01t0885000-02	GTAGCCTCATACTGACTCTTTGTAACTTGTAAGGTGAACTTTGCAACAAAACTGTGTTGT	Similar to Cytochrome c.	0.776532	0.258621	chr01:38446179-38446238:+	chr01:38446179-38446238:+		4.72e-06	0.00113424	0.000299293	0.00966482	0.108549	0.333047	0.347896	0.28714	0.319498	0.253643	0.258621	0.303821	0.259247	0.322244	0.19625	0.776532	0.873311	0.902858	1.0086	0.773726
3363	44k_24425	Os10g0406300|Os10t0406300-01	AGTAAGGCCCCTGGTTTTGTAGATAAATAAGAATCAATTAGATGGAATATATGGCTTGAG	Similar to AOBP (Ascorbate oxidase promoter-binding protein).	0.776427	0.302971	chr10:13882566-13882625:-	chr10:13882566-13882625:-		5.31e-08	0.000759378	2.92e-07	0.00225343	0.00819327	0.390212	0.406719	0.368722	0.386971	0.357871	-0.302971	-0.305184	-0.352044	-0.355177	-0.348911	-0.776427	-0.750356	-0.954768	-0.917838	-0.974965
13154	eAry1_26947	Os06g0343600|Os06t0343600-01	GCAAGCTAAATGCTTATGTGGAAGAGAGAGATAAATAAAAGTGGAGAGTGTTGGCTCTCA	UDP-glucuronosyl/UDP-glucosyltransferase family protein.	0.775168	0.24439	chr06:13743332-13743391:-	chr06:13743332-13743391:-		0.00597183	0.0392643	0.00915362	0.0804779	0.177208	0.315273	0.280803	0.308657	0.27975	0.341172	0.24439	0.244532	0.282566	0.276069	0.289063	0.775168	0.870832	0.915469	0.986843	0.847264
4908	44k_3126	NA	AGATTTCGTCACATCTGAATGTGTAAATCAAGCATAGATCGATATTATACGAGAAACCTG	NA	0.775108	0.804555	chr04:22337201-22337260:+	chr04:22337201-22337260:+		1.51e-06	0.00461991	0.000187852	0.0427331	0.0246987	1.03799	1.07222	0.871097	0.912702	0.846877	-0.804555	-0.869643	-0.750866	-0.778093	-0.723638	-0.775108	-0.811064	-0.861977	-0.852516	-0.854478
11082	eAry1_14339	Os11g0241900|Os11t0241900-01	CAGTATTATACTAATACACTAGGTGATACCTCGCACTTTGCTACGGAATTTATTGATGAA	Domain of unknown function DUF231, plant domain containing protein.	0.774676	0.142869	chr11:7584445-7584504:-	chr11:7584445-7584504:-		4.26e-05	0.0164473	0.00106008	0.0726833	0.0409988	0.184424	0.165089	0.201116	0.178651	0.223892	0.142869	0.119578	0.144812	0.110611	0.179013	0.774676	0.724326	0.720039	0.619143	0.799548
14960	eAry1_37141	Os05g0311600|Os05t0311600-01	TAAAAAATGTGTACCCTGTGCTGTAACGCCCCGATTTTCGTTCGGGAATAAAAATCAATT	Similar to Transposase.	0.774607	0.366907	chr05:14255445-14255504:+	chr05:14255445-14255504:+		0.0101256	0.0332361	0.0310384	0.165405	0.115398	0.473668	0.23803	0.51558	0.232613	0.674645	-0.366907	-0.205866	-0.399977	-0.144897	-0.655056	-0.774607	-0.864874	-0.77578	-0.622909	-0.970964
13713	eAry1_29992	Os04g0560600|Os04t0560600-01	GCTTTGGCTGTTGTGGTTTGATCTAGTATGTGTATTTGTTGATAACCAGTATGCAAATAA	Similar to Calcium-dependent protein kinase 3 (Fragment).	0.77445	0.438916	chr04:28079541-28079600:-	chr04:28079541-28079600:-		1.72e-07	0.000759378	1.86e-05	0.0117705	0.0161626	0.566745	0.60345	0.570273	0.60106	0.548222	-0.438916	-0.538593	-0.424255	-0.49674	-0.35177	-0.77445	-0.892523	-0.743951	-0.826439	-0.641656
2636	44k_21285	Os04g0474900|Os04t0474900-01	GTTGTAGTAACTTCTTCATCATATTTTGGAGATGCGATCATAGCACAGTGGCAGAGGTTG	Similar to Cyanogenic beta-glucosidase precursor (EC 3.2.1.21) (Linamarase) (Fragment).	0.774362	0.325971	chr04:23762515-23762574:-	chr04:23762515-23762574:-		4.04e-07	0.00549372	3.98e-05	0.0267144	0.0121998	0.420954	0.419718	0.387151	0.407698	0.374017	0.325971	0.330685	0.332929	0.351606	0.314251	0.774362	0.787874	0.859946	0.862419	0.840206
20690	eAry2_32798	Os11g0258400|Os11t0258400-01	GTCAATCTTTGGCTCTTTGCTTCTGGTGGTCAGTCAATTAGGCATTTACAATAATTAAAA	Hypothetical protein.	0.77414	0.429405	chr11:8572564-8572623:+	chr11:8572564-8572623:+		0.00113392	0.0437423	0.00115523	0.0546902	0.054107	0.554686	0.570797	0.519367	0.47764	0.563895	-0.429405	-0.373208	-0.521322	-0.422502	-0.620142	-0.77414	-0.653836	-1.00376	-0.884563	-1.09975
6766	44k_39755	Os10g0419400|Os10t0419400-01	ATCGGCATATAGCATTTCCGAAATGTGTTTTCAATAAACAGAAAGTAAGAGTCATGAAGC	Similar to SIPL.	0.773484	0.542642	chr10:14751993-14752052:-	chr10:14751993-14752052:-		0.00340226	0.0707117	0.000449422	0.0313549	0.0629661	0.701556	0.731456	0.594473	0.643008	0.550788	0.542642	0.639847	0.701792	0.802916	0.600668	0.773484	0.874758	1.18053	1.24869	1.09056
5758	44k_35086	Os01g0348900|Os01t0348900-01	AATCCCCCCATTGTCTGTGTACGTGTTGCACCGATCCGTAGTACAATAAAGTTGGCGATA	SalT gene product (Salt-induced protein).	0.773356	0.826608	chr01:13903339-13903398:-	chr01:13903339-13903398:-		0.00126173	0.0277975	0.00577005	0.0722503	0.177643	1.06886	1.11886	1.16477	1.24131	1.10393	0.826608	0.984345	0.912217	1.06933	0.7551	0.773356	0.879772	0.78317	0.861456	0.684011
8994	44k_9602	Os01g0873700|Os01t0873700-01	TAATCGCTATCATTGACGTGGCACTTTGTTCCCCTTTGTAGGGTCCGGAATGTAACTTGA	Protein of unknown function DUF803 family protein.	0.772393	0.119856	chr01:37890275-37890334:+	chr01:37890275-37890334:+		2.37e-05	0.0263194	0.000185601	0.0462587	0.0228289	0.155175	0.156962	0.16225	0.1668	0.161138	0.119856	0.108036	0.125992	0.122338	0.129646	0.772393	0.688295	0.776534	0.733446	0.804567
5467	44k_3392	Os02g0294600|Os02t0294600-01	ACATAGTGTGGGGAAACCTGCTGGGTTTCATGCACGATCTCTCATGTATTCCATCTTACT	Similar to transducin family protein / WD-40 repeat family protein.	0.772327	0.0767713	chr02:11205568-11205627:+	chr02:11205568-11205627:+		0.00597181	0.187546	0.00127542	0.125179	0.0266496	0.0994026	0.104447	0.101446	0.108308	0.0963003	-0.0767713	-0.0710726	-0.0961296	-0.0890822	-0.103177	-0.772327	-0.680466	-0.94759	-0.822492	-1.07141
4301	44k_28562	Os04g0416500|Os04t0416500-01	GGACAATGGCATATTATGAGCTTCGTTAAGATGGAGCTCTGTTATATATTTGTGGTGGTG	Immunoglobulin/major histocompatibility complex, conserved site domain containing protein.	0.772276	0.266019	chr04:20571158-20571217:+	chr04:20571158-20571217:+		6.61e-05	0.0069128	0.000799237	0.0254834	0.104732	0.344461	0.365107	0.321864	0.346184	0.301077	-0.266019	-0.317585	-0.258823	-0.306909	-0.210736	-0.772276	-0.86984	-0.804137	-0.886549	-0.699942
12625	eAry1_23803	Os01g0284700|Os01t0284700-01	GAACATCCCTCTTATCCAGTGATATCCTGTTTGATGAGCTTAGAACTTTAAGTTACTCTT	Similar to Peptidyl-prolyl cis-trans isomerase.	0.770972	0.578862	chr01:10196552-10196611:+	chr01:10196552-10196611:+		8.08e-06	0.0165095	6.87e-06	0.0146095	0.00731389	0.750822	0.752466	0.544991	0.524588	0.57138	0.578862	0.487747	0.714253	0.613693	0.814813	0.770972	0.648198	1.31058	1.16986	1.42604
15122	eAry1_38294	Os04g0511200|Os04t0511200-01	TACCGGTTGGAACATACATTATGTACTATCCATGTGATTATTGAAATGTGTCTGTAACCT	EFA27 for EF hand, abscisic acid, 27kD.	0.770667	0.924856	chr04:25563456-25563515:-	chr04:25563456-25563515:-		4.37e-05	0.00259526	0.00298028	0.0271264	0.215928	1.20007	1.24535	1.15318	1.19247	1.12649	0.924856	1.13728	0.824848	1.05028	0.599421	0.770667	0.913217	0.71528	0.880756	0.532115
2514	44k_20802	Os10g0478200|Os10t0478200-01	CAGATGCCGTTGCTGGTTTTACTCCAGTGTGTATTGAGGCTTTGTACTAGCTCCCTTTTT	Cytoplasmic malate dehydrogenase.	0.770449	0.130428	chr10:17917615-17917674:+	chr10:17917615-17917674:+		2.78e-05	0.0111017	8.06e-05	0.021928	0.0252398	0.169289	0.155944	0.123162	0.110556	0.136958	0.130428	0.145485	0.124595	0.118834	0.130357	0.770449	0.932931	1.01164	1.07487	0.951803
17160	eAry2_01575	Os03g0130400|Os03t0130400-01	AACTTCAATTTGGCCTGCATTGATGTGAAGGGTGAAAATGGGCTGCCACCAATCTACATG	Adenylate kinase, subfamily protein.	0.768215	0.149763	chr03:1718697-1718756:+	chr03:1718697-1718756:+		0.00840538	0.129017	0.00979211	0.186925	0.0941899	0.194949	0.190044	0.195534	0.195414	0.199857	0.149763	0.164243	0.183201	0.183679	0.182723	0.768215	0.864238	0.936925	0.939946	0.91427
4719	44k_30438	Os04g0136700|Os04t0136700-01	AGCCTTTCTATGTACTACTCATGTGTCATGTTTCTGAACAAGTACCTTAGGGTGCTGGGG	Cystathionine beta-synthase, core domain containing protein.	0.76819	0.261083	chr04:2427005-2427064:-	chr04:2427005-2427064:-		0.00108346	0.0363536	0.00219344	0.0395219	0.120769	0.339867	0.345813	0.343446	0.334568	0.359269	-0.261083	-0.266085	-0.300466	-0.308007	-0.292925	-0.76819	-0.769447	-0.874856	-0.920611	-0.815337
2192	44k_19277	Os02g0749300|Os02t0749300-01	TTGTACCGACAAGATGATGAAAAGAACCGGAAGTGTATTTTCCTTGTAAACTGTAAAGAA	Similar to Shikimate kinase, chloroplast precursor (EC 2.7.1.71).	0.768081	0.301621	chr02:31494249-31494308:+	chr02:31494249-31494308:+		8.95e-07	0.0104248	2.76e-06	0.01644	0.00399807	0.392694	0.395963	0.332425	0.355529	0.315299	0.301621	0.282506	0.314187	0.316593	0.311781	0.768081	0.713468	0.945136	0.890483	0.988842
20534	eAry2_31515	Os11g0537300|Os11t0537300-01	GGTCTAGGATTTTCTTGTTAAATTATATCTAAGGAAACCGGTTTTGATTTCCTTCCCTAC	Similar to DedA.	0.767967	0.209541	chr11:19585353-19585412:+	chr11:19585353-19585412:+		0.000884803	0.0564499	0.00324362	0.109867	0.0743056	0.272852	0.276618	0.245559	0.25034	0.245982	0.209541	0.22025	0.186752	0.195862	0.177643	0.767967	0.796223	0.760518	0.782383	0.722178
10352	eAry1_09376	Os04g0650750|Os04t0650750-00	ATCGACGTAGTATTTCCTAGGCGTTCTACTGTGCTTCTGCTTGTGTTGCTGTGAATTGTG	Hypothetical protein.	0.767492	0.794564	chr04:33161552-33161611:-	chr04:33161552-33161611:-		0.000150257	0.0575115	0.00058208	0.0864653	0.0262956	1.03527	1.0123	0.780731	0.749024	0.822772	-0.794564	-0.667921	-0.917031	-0.796397	-1.03767	-0.767492	-0.659805	-1.17458	-1.06325	-1.26118
15275	eAry1_39453	Os04g0550400|Os04t0550400-01	TATAGCTTGTAGTTCCATTGTTGTAGCAGACAATAAGAATGTAGGTCTTACGGGTTTTCC	Helix-turn-helix, AraC type, subdomain 2 domain containing protein.	0.767478	0.14256	chr04:27551423-27551482:-	chr04:27551423-27551482:-		1.08e-06	0.00694822	4.08e-06	0.0111222	0.00807427	0.185751	0.187892	0.151956	0.156907	0.15019	-0.14256	-0.141344	-0.141218	-0.137249	-0.145187	-0.767478	-0.752264	-0.929339	-0.874719	-0.96669
18334	eAry2_12647	Os01g0108200|Os01t0108200-01	ATTGAGGATACACCACAGGTCAATCCAATAATTGGTCGCATTGACGTCAAGTCAGGGCAT	Similar to Prolyl endopeptidase (EC 3.4.21.26) (Post-proline cleaving enzyme) (PE).	0.766892	0.0724679	chr01:448693-448752:+	chr01:448693-448752:+		0.00295683	0.0445259	0.00443538	0.0451783	0.193278	0.0944956	0.0869714	0.104968	0.0949973	0.115685	-0.0724679	-0.0804504	-0.0865918	-0.100991	-0.0721931	-0.766892	-0.925022	-0.824936	-1.06309	-0.624051
16985	eAry1_50896	Os01g0328500|Os01t0328500-01	TTTTTGGAGGAGCTAGGCTTGGCAACATTCATGAAGGAAAAACTCCACATTTGGCCTCTC	Bucentaur or craniofacial development family protein.	0.766681	0.149668	chr01:12649953-12650012:+	chr01:12649953-12650012:+		0.000393469	0.0571862	0.00163068	0.111944	0.0434098	0.195215	0.189783	0.184171	0.176991	0.194107	0.149668	0.13844	0.160938	0.136593	0.185283	0.766681	0.729461	0.873851	0.771752	0.954539
21829	eAry2_42725	Os04g0448000|Os04t0448000-00	TGCACCATCAGTTGCATCATGTAGATTTCGTCACATCTGAATGTGTAAATCAAGCATAGA	Similar to OSIGBa0152K17.7 protein.	0.766157	0.72968	chr04:22337179-22337238:+	chr04:22337179-22337238:+		3.17e-06	0.00549372	0.000249377	0.0325045	0.0387151	0.952389	0.97988	0.794456	0.834394	0.767046	-0.72968	-0.819589	-0.673455	-0.773181	-0.573729	-0.766157	-0.836418	-0.847693	-0.926637	-0.747972
8485	44k_7381	Os06g0548100|Os06t0548100-00	TCTTGGGAAATTTATTTCTTAGTGGTACAAGTGATGATGCAATTGAGATGGGATACTTTG	Similar to Nectarin 5 (Fragment).	0.765973	0.183159	chr06:20735931-20735990:-	chr06:20735931-20735990:-		0.000141731	0.005735	0.00133242	0.0183024	0.128136	0.239119	0.24469	0.237658	0.242605	0.237647	0.183159	0.204754	0.183262	0.195969	0.170556	0.765973	0.836788	0.771119	0.807768	0.717683
15243	eAry1_39242	Os02g0105200|Os02t0105200-01	TAGTGCAAAACCAAGAGGCGCAGAAGGATCTTTCGGAATAAATTGGCAATCTTGGGGAGT	Similar to Dihydrolipoamide S-acetyltransferase (EC 2.3.1.12).	0.765367	0.194184	chr02:293826-293885:+	chr02:293826-293885:+		0.000107034	0.0160521	0.000544304	0.0299193	0.070809	0.253714	0.263613	0.267397	0.265653	0.274672	0.194184	0.221977	0.180652	0.194111	0.167194	0.765367	0.842057	0.675598	0.730696	0.608703
19485	eAry2_22624	Os01g0858500|Os01t0858500-01	CTTCAACTAATTGGCATTGGCTTGTTGTATTATAGGACTGTACAACTGTTGGGACCGTTA	Similar to Transcription initiation factor TFIID subunit 12 (Transcription initiation factor TFIID 20/15 kDa subunits) (TAFII-20/TAFII-15) (TAFII20/TAFII15).	0.76506	0.142105	chr01:37118545-37118604:-	chr01:37118545-37118604:-		1.44e-05	0.0160501	0.000141957	0.0579086	0.0127476	0.185744	0.199094	0.167349	0.180221	0.157244	-0.142105	-0.147138	-0.157604	-0.150841	-0.164366	-0.76506	-0.739037	-0.941763	-0.83698	-1.04529
6373	44k_37962	Os04g0476500|Os04t0476500-01	AATGATGTAATCACACTGAACTTTATTGCCAACCACTAATGCTTAGTTTCATCTTATGCC	MULE transposase, conserved domain domain containing protein.	0.764848	0.137812	chr04:23853812-23853871:+	chr04:23853812-23853871:+		0.000216428	0.0155629	0.000484718	0.0214934	0.087549	0.180182	0.189096	0.157906	0.172335	0.144751	-0.137812	-0.170763	-0.132093	-0.156098	-0.108089	-0.764848	-0.903049	-0.836532	-0.905782	-0.746724
9463	eAry1_03035	Os01g0180400|Os01t0180400-01	AATGTCTGCAATATTGCTACACTACTTCTGCTGTGAGATAATGACATTGAGCTGCTTTAG	Protein of unknown function DUF581 domain containing protein.	0.764795	0.721879	chr01:4215041-4215100:-	chr01:4215041-4215100:-		8.53e-08	0.00134694	1.29e-05	0.0145912	0.0114363	0.943886	0.979435	1.04302	1.07141	1.03592	-0.721879	-0.72599	-0.725824	-0.663448	-0.7882	-0.764795	-0.741233	-0.695886	-0.619226	-0.76087
12936	eAry1_25643	Os05g0104800|Os05t0104800-01	GAGTATGCATTTTTGTACTTGTTATCTGAGGCCTAAAGAAAAGAAACCATCATGTTTCAG	Similar to Eukaryotic translation initiation factor 3 subunit 5 (eIF-3 epsilon) (eIF3 p32 subunit) (eIF3f).	0.764485	0.216267	chr05:260131-260190:-	chr05:260131-260190:-		0.000112294	0.022957	7.91e-06	0.013562	0.00885607	0.282892	0.274606	0.263241	0.260958	0.270236	0.216267	0.195889	0.296021	0.265742	0.326301	0.764485	0.713347	1.12452	1.01833	1.20747
5147	44k_32335	Os03g0297100|Os03t0297100-01	TTTTTGCTCCAGCTACTCGTTATCTGTTACCTTAGTCATTTAATCGTTGTTTTGTTGGGC	40S ribosomal protein S7.	0.764211	0.403774	chr03:10395759-10395818:+	chr03:10395759-10395818:+		0.000128644	0.0187128	0.000223034	0.0523238	0.0228062	0.528354	0.559821	0.576948	0.608807	0.554755	0.403774	0.388383	0.494725	0.435795	0.553656	0.764211	0.693762	0.857486	0.715817	0.998019
19278	eAry2_21024	Os03g0746600|Os03t0746600-01	CTCAGCTGGGCTGGGCTTTTAAAGCAGCAAATTTTCTCTAGGTTTTAGTATGTGCAATTG	WD40 repeat-like domain containing protein.	0.76408	0.216203	chr03:30692362-30692421:+	chr03:30692362-30692421:+		0.000318808	0.0113174	0.00058036	0.0282385	0.0787263	0.282959	0.275514	0.306284	0.301097	0.317048	-0.216203	-0.250976	-0.253269	-0.284823	-0.221714	-0.76408	-0.910936	-0.826908	-0.945951	-0.699307
20921	eAry2_34567	Os01g0350000|Os01t0350000-01	GTTCCGCTAAATATTTTTTAAGTAGGGTTTTAGTTGGTCAGGACCTAGCAAATTAACATG	Transferase family protein.	0.763977	0.335973	chr01:13959104-13959163:+	chr01:13959104-13959163:+		2.86e-06	0.0139175	0.000382345	0.0756967	0.0221441	0.439768	0.432875	0.364292	0.363354	0.372111	-0.335973	-0.295012	-0.283871	-0.247411	-0.320331	-0.763977	-0.681518	-0.779241	-0.680907	-0.860848
527	44k_12245	NA	CATAAAGCTGTCCTGGAAAGTCTATATGATGAGTTTGTATGGTGTACATTGATTGATCAA	NA	0.763764	0.112222	chr06:28293337-28293396:+	chr06:28293337-28293396:+		0.00142385	0.09102	0.000236839	0.0354387	0.0343197	0.146933	0.154422	0.154094	0.16571	0.144942	0.112222	0.0993717	0.148972	0.138814	0.15913	0.763764	0.643507	0.966762	0.837687	1.09789
22302	eAry2_46953	Os04g0607200|Os04t0607200-03	TTCGGTAATTCAACAATCCTATGTAACTGAGCCTAGCTTGGTGGAAGGTCAGCATCTCCA	Conserved hypothetical protein.	0.763417	0.206032	chr04:30706832-30706891:+	chr04:30706832-30706891:+		0.000602415	0.0232129	0.00360041	0.0610672	0.147474	0.269882	0.280363	0.258222	0.270435	0.247948	-0.206032	-0.258582	-0.202706	-0.258832	-0.14658	-0.763417	-0.922312	-0.785005	-0.957095	-0.591172
17962	eAry2_09435	Os05g0535700|Os05t0535700-02	ATAGATGCCCATGGGGATACCCAACCTTGCAAAACCATTTCACTTTTGATGGCACTGAAC	Conserved hypothetical protein.	0.763375	0.105656	chr05:26605013-26605072:-	chr05:26605013-26605072:-		0.000510311	0.0148927	0.00013464	0.021276	0.0391942	0.138406	0.139404	0.129652	0.129646	0.132095	0.105656	0.124784	0.137633	0.150981	0.124284	0.763375	0.895131	1.06156	1.16457	0.94087
9065	44k_9902	Os12g0600100|Os12t0600100-01	CAACTCATGCAAGTGCAAACTGGCAGTAATAGTATATGATATGTAAAGTTCGTCAGTTTC	Tetratricopeptide-like helical domain containing protein.	0.763207	0.397482	chr12:25246667-25246726:+	chr12:25246667-25246726:+		0.00246634	0.0741343	0.0123998	0.143307	0.0785988	0.520805	0.549028	0.583747	0.618665	0.549387	-0.397482	-0.520202	-0.424725	-0.574879	-0.274571	-0.763207	-0.947497	-0.727584	-0.929224	-0.499776
12993	eAry1_25955	Os05g0132400|Os05t0132400-01	GATATGTTTTTAGTTCTGCATTCAAAAGTAGTGGGATTGAATTGAGAGTAACCTGCATTG	Agenet domain containing protein.	0.763149	0.295488	chr05:1885155-1885214:-	chr05:1885155-1885214:-		0.000998111	0.0819573	0.000382545	0.0332922	0.0497302	0.387195	0.341206	0.437027	0.390345	0.487727	0.295488	0.255031	0.3856	0.376599	0.3946	0.763149	0.747438	0.882325	0.964786	0.80906
1440	44k_16076	Os07g0435100|Os07t0435100-01	TCGTGAATTGCAACTGCAAACTGTTGGGCTTATGATGATGAAATGAGATCGTACTTATTT	Similar to 26S proteasome subunit RPN12.	0.762971	0.208443	chr07:14527458-14527517:-	chr07:14527458-14527517:-		3.3e-05	0.0167621	0.000507684	0.0380851	0.0540074	0.273199	0.267218	0.184047	0.182025	0.189939	0.208443	0.222758	0.159437	0.155222	0.163652	0.762971	0.83362	0.866285	0.852749	0.861605
18882	eAry2_17560	Os03g0116900|Os03t0116900-01	CCCTATATTCTTTGTGATGGATACTACTCCTATGTAGGAAAGCAAATTATACTATCTGGT	Armadillo-like helical domain containing protein.	0.762462	0.272501	chr03:957648-957707:+	chr03:957648-957707:+		0.000439214	0.00359756	0.0076897	0.0213265	0.341797	0.357396	0.345708	0.347111	0.328874	0.367334	-0.272501	-0.350495	-0.248544	-0.325864	-0.171224	-0.762462	-1.01385	-0.716035	-0.990849	-0.466125
7039	44k_41074	Os06g0214100|Os06t0214100-01	CAAGTTGAAATCATTGTGTTTGCCTGCCCGGTACTTATGTTACAGCTGTGTTGATGCGCT	Conserved hypothetical protein.	0.762389	0.430894	chr06:5811069-5811128:+	chr06:5811069-5811128:+		3.06e-09	0.000113304	2.88e-08	0.00225343	0.00465615	0.565189	0.57956	0.629233	0.642563	0.629086	-0.430894	-0.473278	-0.455046	-0.484333	-0.425759	-0.762389	-0.816617	-0.723175	-0.753751	-0.676791
21593	eAry2_40627	Os07g0222300|Os07t0222300-01	TCGTGTTGAAGTGAAGTGCGGAAGTGTGGTCATTTTTATAATTGTAGGTTCAATGTTTTT	Similar to EIF3e.	0.761977	0.215465	chr07:6763558-6763617:-	chr07:6763558-6763617:-		0.00170938	0.0258211	0.000286541	0.0187111	0.0407696	0.282771	0.24456	0.259584	0.226021	0.292318	0.215465	0.194411	0.299044	0.251852	0.346236	0.761977	0.794942	1.15201	1.11429	1.18445
8070	44k_5647	Os03g0428800|Os03t0428800-01	ATGCGTTGTGGAAACAGTTTACAGTTTTAAGATTTTACGGCAGCAATGAATAAAGGTTTC	Tetratricopeptide-like helical domain containing protein.	0.761441	0.0889939	chr03:17942387-17942446:+	chr03:17942387-17942446:+		0.000599488	0.0147519	0.0113108	0.0875689	0.199683	0.116876	0.10638	0.113458	0.0985612	0.128802	-0.0889939	-0.101373	-0.0781888	-0.0793335	-0.0770441	-0.761441	-0.952936	-0.689144	-0.804917	-0.598158
17300	eAry2_03058	Os03g0634400|Os03t0634400-01	AATCTAATTACGATGTTTTGTGACTAAATTGTTGGTAGGAATGGATCTAGATCATTTGTG	Serine/threonine protein kinase domain containing protein.	0.761259	0.379907	chr03:24226372-24226431:-	chr03:24226372-24226431:-		1.41e-05	0.0042893	0.000146133	0.013562	0.0521218	0.499051	0.496342	0.55509	0.546201	0.575321	-0.379907	-0.41752	-0.401688	-0.426336	-0.37704	-0.761259	-0.841196	-0.723645	-0.780548	-0.655356
13025	eAry1_26156	Os10g0509401|Os10t0509401-00	GATCTGTGAAGGGCAGTAAAATTTACCTGAGATGTATATACATGCTGAAAGAGATCAGTC	Conserved hypothetical protein.	0.761046	0.435535	chr10:19568799-19568858:-	chr10:19568799-19568858:-		0.00600583	0.0194466	0.0116308	0.0651051	0.242925	0.572285	0.588398	0.631313	0.639304	0.636036	0.435535	0.533954	0.511137	0.558905	0.463369	0.761046	0.907472	0.809641	0.87424	0.728527
468	44k_11977	Os06g0563300|Os06t0563300-01	CTTTTACATGTAATGCCAATCAGACAAGGCTAATCAGTTGTTTTAGAACAAAAATCCCTG	Similar to Serine/threonine protein phosphatase 2A 55 kDa regulatory subunit Bbeta isoform.	0.761016	0.093609	chr06:21662159-21662218:+	chr06:21662159-21662218:+		0.00570421	0.10662	3.58e-05	0.0178115	0.0179716	0.123005	0.115211	0.123932	0.112096	0.137124	-0.093609	-0.0908068	-0.15147	-0.145635	-0.157305	-0.761016	-0.788181	-1.2222	-1.2992	-1.14717
22203	eAry2_46073	Os01g0233900|Os01t0233900-01	TTAGTAGCTGTTTCTGGTGATACACCAATTGGATGATCGAAACGTGGTCCAATTCTGCCA	Similar to cDNA clone:J013003E06, full insert sequence.	0.760912	0.738413	chr01:7404979-7405038:-	chr01:7404979-7405038:-		2.65e-07	0.00100186	1.29e-05	0.00635275	0.0179969	0.970432	0.944902	0.895449	0.853449	0.953167	-0.738413	-0.692383	-0.803764	-0.748089	-0.859439	-0.760912	-0.732756	-0.897611	-0.876549	-0.901667
21170	eAry2_36784	Os01g0764300|Os01t0764300-01	TACTCCTGTAGGACCTATGTTGGTCCCAAACTCCCAATTTTGTGGTAAGACATGAGACCA	Protein of unknown function DUF155 domain containing protein.	0.760727	0.206	chr01:32171192-32171251:+	chr01:32171192-32171251:+		0.000387381	0.0414551	8.01e-05	0.0274168	0.0191336	0.270794	0.268223	0.29686	0.294493	0.304639	0.206	0.18047	0.278172	0.245629	0.310715	0.760727	0.672833	0.937047	0.834075	1.01994
8573	44k_7783	NA	GGTACTTATTTGGGTCACCAAACCCATTGTTATTCAACACTGGAAACAAAATGTAGCATA	NA	0.760488	0.401007	chr06:1364984-1365043:-	chr06:1364984-1365043:-		7.12e-06	0.00742035	0.000102573	0.021928	0.0268516	0.527303	0.519102	0.406952	0.386676	0.433812	-0.401007	-0.365882	-0.411452	-0.374582	-0.448322	-0.760488	-0.704835	-1.01106	-0.968723	-1.03345
3565	44k_25361	NA	TGTAAATGAAATGTATGTTCAATGCAATGTTATCTTTTCGTCAGATGCCCTTGCCGTTAT	NA	0.760282	0.243726	chr12:13815394-13815453:+	chr12:13815394-13815453:+		0.00406987	0.0411006	0.035588	0.11268	0.35539	0.320573	0.273953	0.312083	0.245862	0.371811	-0.243726	-0.279296	-0.196407	-0.221761	-0.171054	-0.760282	-1.01951	-0.629342	-0.901973	-0.460056
1514	44k_16314	Os04g0574600|Os04t0574600-01	GCATGAGATTCAATAACAGGTCTATCTACCAGTCTTGCTTAATCTTTAGCTAATCCGAAT	Ankyrin repeat containing protein.	0.760156	0.119073	chr04:28929058-28929117:+	chr04:28929058-28929117:+		0.00479165	0.092329	0.00699263	0.0566758	0.162016	0.156643	0.153691	0.165284	0.164837	0.169131	0.119073	0.098132	0.141764	0.132081	0.151447	0.760156	0.638503	0.8577	0.801284	0.895442
4532	44k_29591	Os06g0109600|Os06t0109600-01	GTTGGCTTGTTTGGTTTGTTGATTGCAGCTTCGAGATTCATTATTATTGTTGGCTAAAAA	Similar to Uridylate kinase (EC 2.7.4.-) (UK) (Uridine monophosphate kinase) (UMP kinase) (UMP/CMP kinase).	0.759556	0.203161	chr06:567546-567605:+	chr06:567546-567605:+		2.09e-05	0.00661115	0.00204755	0.0452929	0.129325	0.267474	0.278865	0.265309	0.27895	0.255646	-0.203161	-0.237531	-0.149787	-0.185624	-0.11395	-0.759556	-0.851778	-0.564576	-0.665439	-0.445734
19880	eAry2_26008	Os02g0477100|Os02t0477100-01	GATGAATATCTTAAACACAGGGAATAGGTCCCCATCATAGCAATAAGCTTATGTATTATG	Hypothetical conserved gene.	0.75886	0.172712	chr02:16343368-16343427:-	chr02:16343368-16343427:-		0.000222302	0.0187128	0.0122789	0.124628	0.190429	0.227594	0.239261	0.212916	0.218101	0.211843	-0.172712	-0.209911	-0.123513	-0.142713	-0.104314	-0.75886	-0.87733	-0.580104	-0.654344	-0.492413
7362	44k_42825	Os02g0740500|Os02t0740500-01	ACTAGGCTTGGCATGTACTAGGTAGTATATGTTGTTTGTTTCCTCCTGTTCAATGATCTG	Conserved hypothetical protein.	0.758322	0.364609	chr02:30972618-30972677:+	chr02:30972618-30972677:+		0.000148744	0.0350608	0.00267789	0.100365	0.0689624	0.48081	0.463611	0.467858	0.443584	0.499206	-0.364609	-0.313825	-0.370221	-0.319815	-0.420627	-0.758322	-0.676915	-0.791311	-0.720979	-0.842592
16810	eAry1_49817	Os04g0249900|Os04t0249900-01	TTTCCATGCCGATGAAGACGATGCACTATTTTCTCTAGCTAGTTGGGATTGATATTTTTT	Hypothetical gene.	0.758123	1.11154	chr04:9684954-9685013:+	chr04:9684954-9685013:+		0.000136497	0.0330372	0.00153318	0.0995012	0.0479761	1.46618	1.5539	1.66937	1.77022	1.5995	-1.11154	-1.07798	-1.20268	-1.13102	-1.27433	-0.758123	-0.693727	-0.720438	-0.638917	-0.796705
14354	eAry1_33753	Os08g0566000|Os08t0566000-01	GTAGAGATGGTGTTTGTAGCAATAAAAAGTTGATTGCTGGAGTGGTCATCCATATTATGC	Haem oxygenase-like, multi-helical domain containing protein.	0.757864	0.206575	chr08:28348007-28348066:-	chr08:28348007-28348066:-		2.68e-05	0.0125604	0.000166863	0.0314011	0.0320776	0.272575	0.26559	0.245974	0.244962	0.252201	0.206575	0.219605	0.195561	0.202476	0.188647	0.757864	0.826858	0.795049	0.826561	0.748
3180	44k_23590	Os02g0789600|Os02t0789600-01	TTGTAAATGTTGACGATAGCGTTCTGGGTGAAGACCTAATCTCTTCTGGGACTGGAGTTG	Similar to DEM2.	0.757641	0.257194	chr02:33550338-33550397:+	chr02:33550338-33550397:+		5.31e-08	0.00259526	1.78e-06	0.0137733	0.00454802	0.339467	0.323884	0.35125	0.326366	0.38066	-0.257194	-0.233982	-0.289414	-0.252764	-0.326065	-0.757641	-0.722426	-0.823954	-0.774478	-0.856578
14401	eAry1_34004	Os12g0616500|Os12t0616500-00	GTATATAATAACATCAGTCGTTTTTCTTGTACGCAGTGTGCAGCCTTCGTCGAATTAATC	Similar to cation proton exchanger.	0.757624	1.05902	chr12:26179144-26179203:+	chr12:26179144-26179203:+		0.0323732	0.221633	0.0252396	0.218243	0.187637	1.39782	1.40125	1.55548	1.55698	1.58707	1.05902	1.04198	1.41116	1.36175	1.46057	0.757624	0.743609	0.907216	0.87461	0.920293
7010	44k_4094	Os12g0618300|Os12t0618300-01,Os12t0618300-02,Os12t0618300-03	ATACAGCCAGTGTGAATTGTGTGTGATATGTGTACTGTTTGTTCCTCCATGAATGATCAA	Similar to GTP-binding protein-like (Fragment).	0.756953	0.101504	chr12:26334432-26334491:-	chr12:26334432-26334491:-		0.00150978	0.0592952	0.0273998	0.241634	0.16453	0.134095	0.138004	0.100983	0.102725	0.101334	-0.101504	-0.116196	-0.0635107	-0.0692678	-0.0577536	-0.756953	-0.84197	-0.628926	-0.674301	-0.569932
13190	eAry1_27140	Os11g0244800|Os11t0244800-01	GCACCTGTACTGGACTCTTTAGTGTTTTAGATTTGAATTGTGTATTTGTGTCAAACATGT	Similar to Alfin-1.	0.756526	0.141232	chr11:7776724-7776783:-	chr11:7776724-7776783:-		2.7e-06	0.0162173	1.31e-05	0.0222064	0.00794506	0.186685	0.184023	0.185105	0.187342	0.18683	-0.141232	-0.131212	-0.163686	-0.158302	-0.169071	-0.756526	-0.713022	-0.884287	-0.844989	-0.904942
19967	eAry2_26775	Os05g0274300|Os05t0274300-01	GCAATGGTAATCAACTTCTGCATATGGTCTGTATATATATATGTATAAAGGGGAGAAGAG	Similar to ATP binding protein.	0.75642	0.119035	chr05:11206067-11206126:+	chr05:11206067-11206126:+		9.09e-05	0.0591069	0.000622409	0.137695	0.0130435	0.157367	0.148259	0.145176	0.136239	0.15547	-0.119035	-0.105341	-0.129248	-0.103852	-0.154643	-0.75642	-0.710523	-0.890284	-0.762282	-0.994681
4220	44k_28239	Os01g0196800|Os01t0196800-01	CCTCGCCAGCGACACCTAGTTTCGTCAAACGTGGAAAAAAGAGGCCACAGAGGAGCAAGG	Hypothetical protein.	0.75575	0.206541	chr01:5229866-5229925:+	chr01:5229866-5229925:+		0.00018669	0.0445381	0.000545832	0.0764898	0.0194133	0.273293	0.276421	0.284832	0.291506	0.284041	-0.206541	-0.223357	-0.226742	-0.242609	-0.210874	-0.75575	-0.80803	-0.796053	-0.83226	-0.742409
22691	eAry2_50340	Os10g0140200|Os10t0140200-01	TTTTGCTGTGAGGGAAAGGCTTAATTTGGATAGTTGCCTGGATTTATCTGAGGATGATGT	Glycoside hydrolase, family 38 domain containing protein.	0.755659	0.369487	chr10:2489606-2489665:+	chr10:2489606-2489665:+		3.69e-08	0.00134694	6.8e-07	0.00336626	0.00751618	0.48896	0.509485	0.424888	0.439043	0.419637	0.369487	0.359953	0.406677	0.396409	0.416945	0.755659	0.706504	0.957139	0.902893	0.993586
16470	eAry1_47490	Os08g0511500|Os08t0511500-01	TTCATGCTGATTCGTCTTGCAAGTTACTGAGTTTGGGAAAGTGGTGAGCAGCTACCAGAA	Conserved hypothetical protein.	0.755163	0.203824	chr08:25370808-25370867:+	chr08:25370808-25370867:+		0.00191164	0.0193265	0.0193952	0.0893513	0.328927	0.269907	0.280246	0.218488	0.25112	0.174104	-0.203824	-0.278516	-0.142464	-0.231931	-0.0529969	-0.755163	-0.993825	-0.652044	-0.923586	-0.304398
12474	eAry1_22901	Os02g0770300|Os02t0770300-01	CTTGCAAGAGTTGTACTGCTTCTATATCACACTGTCTAAGTCTTAACCGCAAGATTTCTT	Conserved hypothetical protein.	0.755063	0.17172	chr02:32474344-32474403:-	chr02:32474344-32474403:-		1.85e-05	0.013499	0.00108269	0.0718981	0.047007	0.227424	0.242739	0.212989	0.236015	0.191951	-0.17172	-0.191045	-0.158348	-0.17546	-0.141237	-0.755063	-0.78704	-0.743457	-0.743427	-0.735796
15815	eAry1_43455	Os04g0504800|Os04t0504800-01	TGATCACAATTTTTGCTGTTAATGATTGGTGAGAGAAATGGTTGGATGTTAACGATTGCT	Similar to Poly(A)-binding protein.	0.754994	0.162286	chr04:25194832-25194891:-	chr04:25194832-25194891:-		0.000120458	0.0334534	9.75e-05	0.0227542	0.026956	0.21495	0.212116	0.204419	0.206762	0.206343	0.162286	0.152301	0.193437	0.182444	0.20443	0.754994	0.718009	0.946276	0.882387	0.990726
15310	eAry1_39689	Os12g0199000|Os12t0199000-00	TATCTAAACAGTCAAAATCAGCTTCCCGTGTTTGAGTTTGAAGTGTATTTTCAGCTACAA	Similar to Jasmonate-induced protein.	0.754178	1.30757	chr12:5132650-5132709:-	chr12:5132650-5132709:-		0.000439214	0.0180351	0.000728564	0.0467888	0.0608744	1.73376	1.82923	1.62398	1.78506	1.4806	-1.30757	-1.52025	-1.54544	-1.68848	-1.4024	-0.754178	-0.831089	-0.95164	-0.945899	-0.947185
14729	eAry1_35880	Os01g0375200|Os01t0375200-01	GTGTTCAATCTCATCATACTTGCAATAAAGAATTTGCATGCATAACTGCGCAGTTGCTTG	Similar to shikimate biosynthesis protein aroDE.	0.753594	0.284236	chr01:15493230-15493289:+	chr01:15493230-15493289:+		5.53e-07	0.0016457	0.000115743	0.0185725	0.0389882	0.377174	0.390082	0.384497	0.403715	0.372371	0.284236	0.31554	0.261482	0.291085	0.231879	0.753594	0.808907	0.680063	0.721017	0.622709
20542	eAry2_31551	Os05g0155100|Os05t0155100-01	GGTGAAATGATGGTTCAGCTCATGGCTGATGTGCTTGATTATGTGGGTTTCTGTGATGTT	Similar to 60S ribosomal protein L18.	0.753467	0.268569	chr05:3232829-3232888:+	chr05:3232829-3232888:+		0.000710168	0.0371234	0.00014923	0.033057	0.0268516	0.356444	0.353957	0.376672	0.374307	0.38655	0.268569	0.256994	0.369068	0.341201	0.396935	0.753467	0.72606	0.979814	0.911554	1.02687
9247	eAry1_01412	Os01g0356500|Os01t0356500-01	AACTGATTTTTGTCAGGTCTGGACAGCATGCAGAATAGTCCACTCCGTTCATTCCAGCTA	Thiamin pyrophosphokinase, eukaryotic domain containing protein.	0.753219	0.284079	chr01:14392116-14392175:-	chr01:14392116-14392175:-		0.00678649	0.109976	0.00619246	0.166427	0.0693719	0.377153	0.400094	0.375354	0.41047	0.34554	-0.284079	-0.317248	-0.349134	-0.355761	-0.342508	-0.753219	-0.792934	-0.930147	-0.866715	-0.991224
947	44k_1396	Os02g0673500|Os02t0673500-01	ATATGTGCATTGCATCATTAAGAGATATTCTCTCCATTTAGTGTTGGTCATTCCAAGATG	Basic helix-loop-helix dimerisation region bHLH domain containing protein.	0.753184	0.471525	chr02:27421730-27421789:+	chr02:27421730-27421789:+		2.65e-07	0.00293222	1.51e-05	0.0102706	0.0183135	0.626042	0.637204	0.585122	0.617888	0.562952	-0.471525	-0.492701	-0.497331	-0.539342	-0.45532	-0.753184	-0.773224	-0.849961	-0.87288	-0.808807
15801	eAry1_43377	Os03g0287900|Os03t0287900-01	TGAGTCGCATGAAACTATGTAATTTTCTGCTTCATACTGCATTCAATTACAGCATGCTAT	Similar to Protein disulfide isomerase.	0.753165	0.114855	chr03:9952870-9952929:-	chr03:9952870-9952929:-		0.00145649	0.0255216	0.00840608	0.0569402	0.247587	0.152497	0.163899	0.151719	0.161214	0.144314	0.114855	0.140121	0.101346	0.121967	0.0807246	0.753165	0.854922	0.667983	0.756554	0.559368
9115	eAry1_00248	Os10g0550900|Os10t0550900-01	AAAGAACAGACATTGGTGTATCAATCGATAGTGATCTCTGAATAAACTGAATCATCAACG	Proline oxidase domain containing protein.	0.7531	1.02966	chr10:21620495-21620554:+	chr10:21620495-21620554:+		8.7e-07	0.01182	1.81e-07	0.00665503	0.00316251	1.36724	1.35461	1.21787	1.207	1.25358	-1.02966	-0.929351	-1.3003	-1.22989	-1.3707	-0.7531	-0.686068	-1.06768	-1.01896	-1.09343
22981	maskBest_03805	Os11g0696125|Os11t0696125-00	CTGAATTTTGTTCAAATTTCAACGGGATTTACTGAGGGAAATAATGGATTGTATCGTGAG	NA	0.752881	0.230257	chr11:28473018-28473077:-	chr11:28473018-28473077:-		0.0147076	0.241153	0.000131451	0.0437949	0.0162478	0.305835	0.281348	0.293075	0.244603	0.335273	0.230257	0.170332	0.37909	0.299786	0.458394	0.752881	0.605416	1.29349	1.2256	1.36723
4392	44k_2897	Os03g0835400|Os03t0835400-01	AAGCGCCCTTGTAATGTGATTCTGCAAAAATAAGTGTCATTTCATATGATCACACAAGCA	Similar to Uvs101.	0.751959	0.152987	chr03:35103465-35103524:+	chr03:35103465-35103524:+		0.00825236	0.103035	0.0772816	0.228858	0.433733	0.203451	0.206385	0.182844	0.186891	0.181869	0.152987	0.167294	0.101623	0.126106	0.0771405	0.751959	0.810593	0.555794	0.674759	0.424155
8265	44k_6450	Os07g0679300|Os07t0679300-01	TTTTCTTGCAAGCTTGTGGTGTAAATTTATTGGTGGCTTGACGCCGTTTGCTGTACAGGA	Similar to Alpha-galactosidase precursor (EC 3.2.1.22) (Melibiase) (Alpha-D- galactoside galactohydrolase).	0.751564	0.477882	chr07:28769076-28769135:+	chr07:28769076-28769135:+		1.52e-05	0.00549372	0.000316425	0.0249039	0.0600965	0.63585	0.656363	0.623473	0.660031	0.597208	0.477882	0.53683	0.513208	0.575724	0.450693	0.751564	0.817886	0.823145	0.872268	0.754666
8617	44k_7966	Os03g0799600|Os03t0799600-01,Os03t0799600-02	GATAGATGAAACTGGGCACTACCTACCGTGGTTGTGTTGTTGTCCATCAATAATACCTTG	Similar to ES43 like protein.	0.751435	0.20389	chr03:33333157-33333216:+	chr03:33333157-33333216:+		1.65e-05	0.0309897	0.000615987	0.085579	0.0278213	0.271335	0.272336	0.261122	0.260957	0.266458	-0.20389	-0.187077	-0.160325	-0.139094	-0.181557	-0.751435	-0.686937	-0.613987	-0.533014	-0.681372
22487	eAry2_48564	Os02g0163300|Os02t0163300-01	TTGTGCATCTGTATGGTTTTGAGCTTAAACTTTATTAGAAAGGCTGTAAACCCATGAGAT	Conserved hypothetical protein.	0.751352	0.350394	chr02:3408933-3408992:+	chr02:3408933-3408992:+		0.00119845	0.037381	0.000138836	0.021569	0.0373766	0.466351	0.502722	0.471273	0.504448	0.443466	0.350394	0.417107	0.442303	0.514541	0.370065	0.751352	0.829696	0.938529	1.02001	0.834484
21336	eAry2_38405	Os09g0278000|Os09t0278000-00	TATGTATGATGATGCTGGTTTGTGAATTGTGATCGACTTGTGTGAGTTGTGAGGACGTTG	Hypothetical conserved gene.	0.750391	0.402726	chr09:5790493-5790552:+	chr09:5790493-5790552:+		0.000298951	0.0433501	0.0166126	0.216125	0.131607	0.536688	0.551148	0.575388	0.597861	0.563338	-0.402726	-0.351136	-0.302834	-0.24492	-0.360748	-0.750391	-0.637099	-0.526313	-0.409661	-0.640375
20709	eAry2_32974	Os07g0622400|Os07t0622400-01	GTCCAGGTACCCGTTGGTCAAACAACTCTCATCTGTATAGCACAGTACACAATTAAAGGT	Hypothetical protein.	0.749819	0.282114	chr07:25742865-25742924:-	chr07:25742865-25742924:-		0.00131749	0.0616371	0.00670685	0.120662	0.114346	0.376243	0.356358	0.378601	0.34659	0.415037	-0.282114	-0.26561	-0.293986	-0.262171	-0.325801	-0.749819	-0.745345	-0.776507	-0.756428	-0.784993
9777	eAry1_05407	Os01g0850200|Os01t0850200-00	ACTTCAATGTCCCTGGATGAGTTTTCCAAAAGAAAATGTCGTAATAAAATCTTCAAAGCC	Zinc finger, RING/FYVE/PHD-type domain containing protein.	0.749367	0.339352	chr01:36597734-36597793:-	chr01:36597734-36597793:-		1.87e-07	0.000759378	9.97e-06	0.00494885	0.025925	0.452851	0.462541	0.479627	0.488734	0.478625	-0.339352	-0.396671	-0.356743	-0.420815	-0.29267	-0.749367	-0.85759	-0.743793	-0.861031	-0.611481
20829	eAry2_33949	Os10g0141450|Os10t0141450-00	GTGGGTTCGATTCCTCCTCATTGCAAGAAGTGCTACAATTTTTATTCTTTTCAAGTTAAT	NA	0.749252	0.285167	chr10:2542765-2542824:-	chr10:2542765-2542824:-		0.000842465	0.126244	0.000107424	0.0570241	0.0116272	0.380602	0.37711	0.382139	0.375899	0.393111	0.285167	0.220981	0.394567	0.324349	0.464785	0.749252	0.585985	1.03252	0.862862	1.18233
17250	eAry2_02633	Os07g0187700|Os07t0187700-01	AATAACTGAATTTATCAGTGTGTTCTACTTCTGTATATGTGGGTTGGGATGTGAGTACAA	WD-40 repeat containing protein.	0.749161	0.436166	chr07:4687526-4687585:+	chr07:4687526-4687585:+		3.66e-09	0.00053418	9.2e-07	0.00604314	0.00689831	0.582206	0.597429	0.494839	0.500904	0.499472	0.436166	0.436136	0.443066	0.443671	0.442462	0.749161	0.730021	0.895375	0.88574	0.885859
14255	eAry1_33183	Os06g0650900|Os06t0650900-02	GGTTTTATTGTAGGGGAAGGGGTACGATTAGACTGATATATATATAACTCAATTGGTACT	Heat shock protein DnaJ family protein.	0.749118	0.59764	chr06:26646375-26646434:-	chr06:26646375-26646434:-		0.000976235	0.0406042	0.00532864	0.0550028	0.167663	0.797792	0.757795	0.598026	0.556908	0.648486	0.59764	0.573195	0.502175	0.518514	0.485835	0.749118	0.756398	0.83972	0.931059	0.749184
18784	eAry2_16656	Os11g0150800|Os11t0150800-01	CCAATAAATCGGTGGTGATAGATTGAAATTGTCAAAATAGTTCATACAGTTGGGACAATC	Hypothetical protein.	0.74856	0.170655	chr11:2364357-2364416:+	chr11:2364357-2364416:+		3.24e-05	0.016714	0.000142899	0.029058	0.0306278	0.227977	0.244484	0.202098	0.227963	0.177244	0.170655	0.178656	0.186771	0.199207	0.174334	0.74856	0.730747	0.924158	0.873859	0.983582
402	44k_11696	Os10g0418000|Os10t0418000-01	ACTGCTTATATTTTTCTCTCTGTTGGGTGACTAGCTAATGCTTGGTTGTTACTTGTTGAT	Similar to Histone H2A.	0.748302	0.433794	chr10:14679306-14679365:+	chr10:14679306-14679365:+		5.72e-05	0.00549372	0.000855961	0.0408174	0.0679541	0.579704	0.587795	0.54788	0.565923	0.541312	0.433794	0.460735	0.45846	0.443981	0.472939	0.748302	0.783837	0.836788	0.784525	0.87369
15574	eAry1_41795	Os12g0197600|Os12t0197600-01	TCGGGTGTCCCAGTTAGATTAGGTATCACAATGTATCCCTGAATATTTTATTACAATCGA	Hypothetical gene.	0.747823	0.233893	chr12:5042673-5042732:-	chr12:5042673-5042732:-		0.000171555	0.0414951	0.000947894	0.0914419	0.0356499	0.312765	0.326758	0.295087	0.315234	0.279784	-0.233893	-0.221568	-0.264768	-0.241329	-0.288208	-0.747823	-0.67808	-0.897257	-0.765556	-1.03011
8346	44k_6802	Os04g0480300|Os04t0480300-01	TAGCTTCCTGTACCTGTCTACATTTCGTTGATTTCATTTGTTGGGATGTGCAAATCTTCC	Myb, DNA-binding domain containing protein.	0.747107	0.101801	chr04:24025932-24025991:+	chr04:24025932-24025991:+		0.000680601	0.0170474	0.00824883	0.0393901	0.348554	0.13626	0.142474	0.128455	0.132824	0.124982	-0.101801	-0.130654	-0.0701788	-0.0997514	-0.0406062	-0.747107	-0.917034	-0.546329	-0.751007	-0.324896
19321	eAry2_21437	Os11g0104150|Os11t0104150-01	CTCTGATGACAACTTTAATCAGGCAGTGTGAATTATGCATTTCTTGTTCTCATGAACAAT	Conserved hypothetical protein.	0.747025	0.113756	chr11:166540-166599:-	chr11:166540-166599:-		0.00688546	0.0192974	0.126344	0.0349097	0.995864	0.152278	0.147816	0.0984597	0.0884553	0.101918	-0.113756	-0.169124	-0.0549331	-0.110283	0.000416748	-0.747025	-1.14415	-0.557925	-1.24676	0.00408904
5963	44k_36046	Os11g0153500|Os11t0153500-01	GAATGTACGATCTGACCTGAATATCAAAGCAGTGAAAGATCTAGAAAAAGTTTAAGAGGC	Protein of unknown function DUF3049 domain containing protein.	0.746905	0.250403	chr11:2508342-2508401:+	chr11:2508342-2508401:+		5.72e-06	0.000759378	0.000118006	0.0078087	0.0769252	0.335254	0.346167	0.335178	0.347003	0.327121	-0.250403	-0.320412	-0.242285	-0.306541	-0.178029	-0.746905	-0.9256	-0.722855	-0.883398	-0.544229
10842	eAry1_13005	Os07g0204100|Os07t0204100-01	CAATTGTTTGACTTGTGCCTGAAGTCAAAATAGGTTCATTAATGATGGAGAAGCTACTTT	Conserved hypothetical protein.	0.746421	0.315528	chr07:5600666-5600725:+	chr07:5600666-5600725:+		0.0107978	0.408934	3.85e-05	0.0174016	0.0118645	0.422721	0.360944	0.4129	0.337046	0.4757	-0.315528	-0.174855	-0.527889	-0.400292	-0.655485	-0.746421	-0.484436	-1.27849	-1.18765	-1.37794
6151	44k_36971	NA	AACTTAGCTCAAAGACACAGCTTTGTATTAAGACTACTAGTTCCAGATAGAGTAGCGCTC	NA	0.74612	0.136071	NA	NA		0.000887016	0.00537168	0.0249753	0.0453391	0.481928	0.182372	0.187564	0.167746	0.172716	0.163379	-0.136071	-0.175441	-0.110826	-0.154109	-0.0675438	-0.74612	-0.935364	-0.660679	-0.892267	-0.413418
12485	eAry1_22953	Os06g0318533|Os06t0318533-01	CTTGCTGTACTCTCAACTTGCTTAATAAATTTCTAATCTGAGGCTGTAGCCTCAGTTTGT	Conserved hypothetical protein.	0.745803	0.236573	chr06:12339157-12339216:-	chr06:12339157-12339216:-		3.16e-06	0.0072098	0.00016216	0.0363593	0.0269071	0.317206	0.323743	0.308445	0.319199	0.30398	-0.236573	-0.224762	-0.238209	-0.222983	-0.253434	-0.745803	-0.69426	-0.77229	-0.698571	-0.833721
2134	44k_1900	Os01g0368900|Os01t0368900-01	AGGCTCTTTTGAGATGTAATAATGACACATATCCGTTTAATGGAGTATACCTCTTTTGTC	Similar to Glutaredoxin-C1.	0.74571	0.94001	chr01:15125337-15125396:+	chr01:15125337-15125396:+		2.18e-07	0.00662024	2.34e-06	0.0115059	0.00634352	1.26056	1.15083	0.87492	0.873035	0.894123	0.94001	0.773152	0.995485	0.924809	1.06616	0.74571	0.671818	1.1378	1.0593	1.19241
2172	44k_19170	Os07g0691200|Os07t0691200-01,Os07t0691200-02,Os07t0691200-03	TACAGCCATTGTTGTTGATGTTGGGACAGCTAATAACAGTGAGCCTGTTGTTCTCCTTCC	Similar to D-alanine--D-alanine ligase B (EC 6.3.2.4) (D-alanylalanine synthetase B) (D-Ala-D-Ala ligase B).	0.744608	0.663869	chr07:29395925-29395984:+	chr07:29395925-29395984:+		4.54e-05	0.0459312	1.2e-05	0.0216461	0.00772099	0.891568	0.872085	0.848047	0.844475	0.868344	0.663869	0.568474	0.865603	0.796727	0.934479	0.744608	0.651856	1.0207	0.943458	1.07616
12128	eAry1_20891	Os07g0589000|Os07t0589000-01	CTCCCCCTACTTTGTTAGCATCAAAACGTCGAATAAAAGCGAACAGATTAACCTCGCGTC	Lateral organ boundaries, LOB domain containing protein.	0.744154	0.761725	chr07:23997506-23997565:+	chr07:23997506-23997565:+		3.06e-09	0.00112767	6.14e-08	0.00362949	0.00340075	1.02361	1.0044	1.12734	1.1307	1.14819	0.761725	0.701637	0.837592	0.816019	0.859165	0.744154	0.698562	0.742979	0.721697	0.748276
2394	44k_20190	Os02g0133300|Os02t0133300-01	ACGTGGTTGTAACATCGCTATTTATTCTTGTATACATTATAACCTACCGCTTACTACCAA	Similar to SMC3 protein.	0.744055	0.114804	chr02:1754567-1754626:-	chr02:1754567-1754626:-		0.000355261	0.0848875	0.00067446	0.114252	0.0192125	0.154295	0.152245	0.119514	0.117152	0.123729	-0.114804	-0.10547	-0.111836	-0.0946264	-0.129046	-0.744055	-0.692763	-0.935759	-0.807721	-1.04297
16935	eAry1_50553	Os02g0541700|Os02t0541700-01	TTTTATTTCTGCCAGAGGCATTGAACTCTCTACATCTGGGTTCGTACTGCGTTATTGGCT	Similar to Ubiquinol-cytochrome c reductase complex 7.8 kDa protein (EC 1.10.2.2) (Mitochondrial hinge protein) (CR7).	0.743837	0.12915	chr02:20125047-20125106:-	chr02:20125047-20125106:-		0.00234918	0.125384	0.000157632	0.0546902	0.0154733	0.173627	0.162993	0.170448	0.153119	0.187333	0.12915	0.101328	0.185023	0.145158	0.224889	0.743837	0.621673	1.08551	0.94801	1.20047
4078	44k_27597	Os07g0246600|Os07t0246600-01	TCTCCAGTAAACCTTGTGTTGTAGGTAAACTTTTGTGAGGAAGAATAAATATCATAGTGG	Hypothetical conserved gene.	0.743717	0.195965	chr07:8160614-8160673:-	chr07:8160614-8160673:-		0.000151238	0.0187554	0.00104553	0.0466703	0.0611916	0.263494	0.280031	0.28877	0.310706	0.268594	0.195965	0.239016	0.20503	0.262456	0.147603	0.743717	0.853534	0.71001	0.844709	0.549539
11182	eAry1_15003	Os07g0223766|Os07t0223766-01	CATGCAGATGCAGGTAATCGAAAGAAAAGTTGAAATGGATATATTATGCTTCCTAAGGTA	Hypothetical conserved gene.	0.743677	0.440111	chr07:6850337-6850396:-	chr07:6850337-6850396:-		2.39e-06	0.00688416	0.000107424	0.0391943	0.0153503	0.591805	0.628862	0.579107	0.622886	0.544777	-0.440111	-0.485525	-0.464425	-0.496687	-0.432164	-0.743677	-0.772069	-0.801968	-0.797397	-0.793285
4446	44k_2919	Os01g0343200|Os01t0343200-01,Os01t0343200-02	CTTGGAAGCTGTAAAGCCATAGTTTACATTGTTGTTAATCATGAGAACCCAGTGGGTTTT	Similar to Importin alpha-1b subunit.	0.74325	0.124654	chr01:13566810-13566869:+	chr01:13566810-13566869:+		0.000183674	0.0088921	0.00055903	0.0375434	0.0594248	0.167715	0.157639	0.186515	0.17327	0.202644	-0.124654	-0.140643	-0.139544	-0.141158	-0.13793	-0.74325	-0.892187	-0.748164	-0.814673	-0.680652
2382	44k_20135	Os03g0840900|Os03t0840900-01	CAATCCTGAGCAAGTCCAATTTCTGAACAAAATCGAGTGTAAACTTTTCCATGCAAAAAT	Protein of unknown function DUF543 family protein.	0.742672	0.186726	chr03:35355714-35355773:-	chr03:35355714-35355773:-		0.00260815	0.0884029	0.00306997	0.12304	0.0585952	0.251425	0.227931	0.231488	0.198492	0.261494	0.186726	0.147422	0.232657	0.175152	0.290163	0.742672	0.646781	1.00505	0.882415	1.10964
15406	eAry1_40437	Os04g0137500|Os04t0137500-00	TCAATAATGAGATGTCGACCAACCAGTTGAATTACAGCAAAAATAAAGACGACGTTCATG	Similar to Vacuolar ATP synthase subunit F (EC 3.6.3.14) (V-ATPase F subunit) (Vacuolar proton pump F subunit) (V-ATPase 14 kDa subunit).	0.742433	0.115903	chr04:2514638-2514697:+	chr04:2514638-2514697:+		0.00099972	0.0515282	0.0123302	0.158698	0.128433	0.156112	0.168098	0.147617	0.160944	0.136043	0.115903	0.136028	0.081315	0.0963714	0.0662586	0.742433	0.809217	0.550851	0.598787	0.487042
10723	eAry1_12149	Os06g0666100|Os06t0666100-01	CAAAAGATTGGCTACCAATTTTGTACTTGCTGTAATGGGGGTTAATTAGGTTTGCTCGCT	Protein of unknown function DUF597 family protein.	0.742355	0.556564	chr06:27561539-27561598:+	chr06:27561539-27561598:+		0.00646408	0.0628278	0.0351285	0.165433	0.327358	0.749727	0.81482	0.748235	0.834627	0.659	-0.556564	-0.714839	-0.549128	-0.708002	-0.390254	-0.742355	-0.877297	-0.733898	-0.848286	-0.592191
19349	eAry2_21621	Os12g0278700|Os12t0278700-01	CTGAAGAAGATAGTGTGTGATATACCTATTGTATTTCACCTTTTTTATGGCCCTGATTAC	Similar to cystinosin.	0.742047	0.159038	chr12:10420322-10420381:-	chr12:10420322-10420381:-		5.41e-05	0.0445491	0.00342359	0.168633	0.044859	0.214323	0.211164	0.136071	0.138377	0.136315	-0.159038	-0.141572	-0.121134	-0.106884	-0.135383	-0.742047	-0.670438	-0.890223	-0.772415	-0.993166
13426	eAry1_28476	Os06g0309200|Os06t0309200-01	GCCTTGGGCATAATAGTAAGTGCACACTTGTACATATACATCTGTACATTAAGATAAATG	Similar to lipid binding protein.	0.741938	0.170515	chr06:11737195-11737254:-	chr06:11737195-11737254:-		5.07e-05	0.0329582	0.000409356	0.0659046	0.02692	0.229823	0.228469	0.242109	0.239081	0.249331	-0.170515	-0.154031	-0.174827	-0.145273	-0.204382	-0.741938	-0.674188	-0.722103	-0.607629	-0.81972
1444	44k_16082	Os04g0462600|Os04t0462600-01	GCTGTGTAAGCTCGCTTTTGACTTGCAAAGCTGTAGCTTAACTGAAGTTTCCAAAGCTTT	Dynein light chain, type 1 family protein.	0.741837	0.451084	chr04:23108140-23108199:-	chr04:23108140-23108199:-		0.000131127	0.0156851	0.00268444	0.0671232	0.0933274	0.608064	0.616946	0.580608	0.585485	0.587747	-0.451084	-0.429939	-0.436084	-0.401382	-0.470786	-0.741837	-0.696883	-0.751081	-0.685554	-0.801001
13295	eAry1_27721	Os04g0418100|Os04t0418100-00	GCATGTGCCATGTAGGAAGTGGTTACATATTTTGGAGATCAAAGAAAAGGGAGCAGGTTT	Hypothetical conserved gene.	0.741721	0.484588	chr04:20661115-20661174:-	chr04:20661115-20661174:-		0.00423895	0.0626202	0.00843109	0.0603235	0.201539	0.653329	0.643282	0.637629	0.623016	0.665185	-0.484588	-0.475588	-0.513761	-0.533304	-0.494218	-0.741721	-0.739314	-0.805736	-0.856003	-0.742979
13978	eAry1_31537	Os03g0124300|Os03t0124300-02	GGCTCAAGATATTTGTTTGTATTAGTACTGCTTTTAATAGCTCTATCCAGTTTGTGATGC	Similar to ATP binding protein.	0.741403	0.0987701	chr03:1411657-1411716:+	chr03:1411657-1411716:+		0.00335355	0.0484246	0.0524658	0.146535	0.405937	0.13322	0.133398	0.0957508	0.0908819	0.102126	0.0987701	0.108434	0.055048	0.0644216	0.0456744	0.741403	0.812864	0.574909	0.708849	0.447237
21410	eAry2_39049	Os12g0281600|Os12t0281600-01	TCACAATGTCATATTTTGAGGACTGCTGTCCCTACCATGAGGTAATAAACTATAAATTTG	NB-ARC domain containing protein.	0.740956	0.376854	chr12:10633250-10633309:+	chr12:10633250-10633309:+		9.57e-05	0.0516851	0.000183259	0.0840368	0.00896857	0.508606	0.514719	0.529836	0.544532	0.525299	-0.376854	-0.350924	-0.442378	-0.394353	-0.490403	-0.740956	-0.681777	-0.834935	-0.724206	-0.93357
17369	eAry2_03651	Os01g0218500|Os01t0218500-01	AATTGGAGACCCAGATTTTAAAATCCGCACCACCGATTGAATCGTCGGTAACTTAGCATA	Similar to ZCN14 protein.	0.740855	0.499231	chr01:6497662-6497721:+	chr01:6497662-6497721:+		0.0142934	0.191195	0.0289119	0.240741	0.169331	0.673858	0.782182	0.728489	0.848117	0.602219	-0.499231	-0.551669	-0.564926	-0.634094	-0.495757	-0.740855	-0.705295	-0.775476	-0.747649	-0.823218
11941	eAry1_19632	Os05g0144400|Os05t0144400-01	CGTGATGAATGTTTGTAAGCGAACCGTGTTGTGATTAATTAAATTTATAGGTGTGTGAAC	Serine/threonine-specific protein phosphatase and bis(5-nucleosyl)-tetraphosphatase domain containing protein.	0.740835	0.117893	chr05:2573006-2573065:+	chr05:2573006-2573065:+		0.000294917	0.0721789	0.00227424	0.142625	0.0334579	0.159135	0.164778	0.122923	0.132029	0.115924	-0.117893	-0.112852	-0.121856	-0.118175	-0.125538	-0.740835	-0.684874	-0.991326	-0.895073	-1.08293
2009	44k_18476	Os09g0135700|Os09t0135700-01	AAGGAAAAACCATCATGGCCCTTCAAGCCCTTGACTGAATGTGTGTAATTGTTCAGTGTT	Protein-tyrosine phosphatase, SIW14-like domain containing protein.	0.740834	0.393682	chr09:2702579-2702638:+	chr09:2702579-2702638:+		1.08e-05	0.0199096	2.46e-07	0.00964049	0.00198347	0.531404	0.546312	0.474513	0.497273	0.461243	-0.393682	-0.380822	-0.518831	-0.505726	-0.531935	-0.740834	-0.697077	-1.0934	-1.017	-1.15326
7545	44k_4375	Os02g0579000|Os02t0579000-01	GCCACCGATTATTGATTGTGTTGTAATATTGGTATTGTTGATTATAATTAATTAGTACGC	No apical meristem (NAM) protein domain containing protein.	0.740784	0.326506	chr02:22260496-22260555:+	chr02:22260496-22260555:+		0.000898483	0.0499881	0.00142913	0.0716626	0.0640235	0.440757	0.443226	0.494354	0.493275	0.505451	-0.326506	-0.35786	-0.397625	-0.431409	-0.363841	-0.740784	-0.807397	-0.804334	-0.874581	-0.719835
571	44k_1240	Os03g0752500|Os03t0752500-01	AGAAGCTGTATTAGTGAGCTGATGGATTGACTAATTAATCAATATATGCATGGGCATGCA	Similar to Cysteine proteinase (Fragment).	0.740591	1.14264	chr03:31024207-31024266:+	chr03:31024207-31024266:+		0.000200663	0.0476988	0.000826625	0.0952656	0.030834	1.54287	1.52578	1.29629	1.26032	1.35387	-1.14264	-1.02476	-1.33168	-1.17726	-1.4861	-0.740591	-0.671631	-1.0273	-0.934094	-1.09767
22694	eAry2_50375	Os03g0646900|Os03t0646900-01	TTTTGGGATCTTGAGTTCTGATTTTGCAAGGTGCTTCTGAACTGCTGGAGAGAGACCGAT	Similar to Serine/threonine protein phosphatase.	0.740202	0.0898647	chr03:25042574-25042633:-	chr03:25042574-25042633:-		0.0170785	0.0793107	0.00411908	0.0545773	0.156134	0.121406	0.126121	0.127742	0.134534	0.123267	-0.0898647	-0.100688	-0.13014	-0.140041	-0.120239	-0.740202	-0.798346	-1.01877	-1.04093	-0.975431
12722	eAry1_24311	Os07g0274100|Os07t0274100-01	GAATGTGCAAGTCTGAAGTTGTAATGGAACATATCTGAACATGTAGAATCAGTGTTGTTT	Metallophosphoesterase domain containing protein.	0.740025	0.138783	chr07:10205023-10205082:-	chr07:10205023-10205082:-		0.0027488	0.0306843	0.0203011	0.0783682	0.393451	0.187538	0.189419	0.177943	0.184971	0.170807	-0.138783	-0.176691	-0.126421	-0.176621	-0.0762215	-0.740025	-0.932809	-0.710459	-0.954858	-0.446243
8093	44k_5739	Os09g0453000|Os09t0453000-01	TGTCCATTTGTGCATAACTGATTACTTTCTGAAATGATCCTTAACATTGGTACGTGTTTG	Uncharacterised protein family UPF0220 domain containing protein.	0.73978	0.10404	chr09:16988218-16988277:-	chr09:16988218-16988277:-		0.000369535	0.0608513	0.00104553	0.108261	0.0307447	0.140636	0.135948	0.15312	0.14202	0.166337	-0.10404	-0.100476	-0.116938	-0.105099	-0.128777	-0.73978	-0.739074	-0.763703	-0.740032	-0.774193
6863	44k_40227	Os01g0130400|Os01t0130400-01	ACACACCACCATCTCTGATTCTCTTCTGCATTTGAATCCTTGTGGAAATAAAACATGATT	Similar to Alpha-xylosidase precursor (Fragment).	0.739615	0.514966	chr01:1702737-1702796:+	chr01:1702737-1702796:+		0.00494479	0.143683	0.000457214	0.0527461	0.0370008	0.696262	0.705777	0.729074	0.713271	0.75834	0.514966	0.468672	0.687779	0.620343	0.755215	0.739615	0.664051	0.94336	0.869716	0.99588
14679	eAry1_35632	Os04g0608100|Os04t0608100-01	GTGTAGAACCAATTGATGATCAATTTTTGATAAATATCTCAGCAATAAGCAGCGACGTAG	Ribosomal protein S5 domain 2-type fold domain containing protein.	0.73915	0.474072	chr04:30764559-30764618:-	chr04:30764559-30764618:-		2.3e-05	0.00587546	0.000443517	0.0223284	0.0647998	0.641375	0.682437	0.662534	0.682857	0.64716	0.474072	0.623353	0.426785	0.577667	0.275903	0.73915	0.913422	0.64417	0.845955	0.426328
3800	44k_2639	Os07g0684800|Os07t0684800-01,Os07t0684800-02	AACTAAACCCCTTGTACATGTACCATCAGTTGTGCTTTACTTACATGATCAATTCAACCA	Similar to NAM / CUC2-like protein.	0.738498	0.553738	chr07:29040466-29040525:-	chr07:29040466-29040525:-		4.82e-06	0.0177845	6.7e-06	0.0156086	0.00732272	0.749816	0.74882	0.693263	0.686239	0.71363	-0.553738	-0.479276	-0.680838	-0.619968	-0.741708	-0.738498	-0.640041	-0.982077	-0.903429	-1.03935
8462	44k_7288	Os09g0459200|Os09t0459200-01	CGCTCTCTCCCCCACTTTCCCTATGTACAAAAATGCTTGTAATCTAGTAGTAGCTAGCAA	Conserved hypothetical protein.	0.738488	0.334508	chr09:17352317-17352376:+	chr09:17352317-17352376:+		0.00395472	0.198338	2.12e-05	0.0171909	0.0108904	0.452964	0.449689	0.41029	0.405916	0.418198	0.334508	0.242536	0.515429	0.424252	0.606606	0.738488	0.539341	1.25625	1.04517	1.45052
10787	eAry1_12617	Os04g0474800|Os04t0474800-03	CAAGAAGTTCCTCCTGAAATGATAAAAAAGCACCATTGCACTCATTGCTTTTCTCATTGA	Similar to OSIGBa0135C13.7 protein.	0.737797	0.72082	chr04:23747685-23747744:-	chr04:23747685-23747744:-		1.86e-07	0.00102242	7.17e-06	0.00720393	0.0164672	0.97699	0.997694	0.915727	0.911341	0.938728	0.72082	0.822669	0.731124	0.790137	0.672111	0.737797	0.82457	0.798409	0.867005	0.715981
20268	eAry2_29359	Os07g0108800|Os07t0108800-01	GGAAATACTCCTCCAAGAGTTAGTCCTACTGTACATTTACTGATGTAAATTACTCAATTG	Similar to Calcium-activated outward-rectifying potassium channel 1 (AtKCO1).	0.736386	0.49374	chr07:468505-468564:+	chr07:468505-468564:+		0.00114325	0.0828683	0.0030555	0.0869485	0.0785988	0.670491	0.654804	0.709112	0.682516	0.747118	-0.49374	-0.429086	-0.506806	-0.424553	-0.589058	-0.736386	-0.65529	-0.714705	-0.622042	-0.78844
16093	eAry1_45143	Os04g0304000|Os04t0304000-01	TGTAAAAAACATTTTAGCTGGACAGAAGTCATCAAATTGCTTTAGTTTTGCCCTCGTTAC	Similar to OSIGBa0092O07.4 protein.	0.736192	0.108202	chr04:13618737-13618796:-	chr04:13618737-13618796:-		0.00725338	0.0338649	0.058548	0.128065	0.626078	0.146976	0.170106	0.144986	0.168712	0.1131	-0.108202	-0.16692	-0.0897104	-0.146808	-0.032613	-0.736192	-0.981273	-0.618751	-0.870171	-0.288357
13640	eAry1_29590	Os02g0114600|Os02t0114600-02	GCTGTAACAAACGAAGTCTGAGGTTCAGTTGTTTATTTCACACCTATACATATTGAGATA	Kelch-type beta propeller domain containing protein.	0.735982	0.14109	chr02:780739-780798:-	chr02:780739-780798:-		0.000196511	0.0521331	0.000516832	0.0802518	0.0262956	0.191703	0.187775	0.168351	0.162991	0.176563	0.14109	0.125262	0.164111	0.14578	0.182441	0.735982	0.667086	0.974817	0.894407	1.03329
16011	eAry1_44639	Os04g0672200|Os04t0672200-01	TGGATTCGTTTGTTGTAGGTTACCTGTCACCTTGTCGACTTGAACGTGAATCGTTGCACA	Poly(ADP-ribose) polymerase, catalytic region domain containing protein.	0.735765	0.124526	chr04:34314430-34314489:-	chr04:34314430-34314489:-		0.000912578	0.109809	0.000715214	0.0988457	0.0255341	0.169247	0.164242	0.141762	0.135721	0.150235	-0.124526	-0.114412	-0.122791	-0.110728	-0.134854	-0.735765	-0.696609	-0.866176	-0.815851	-0.897617
17963	eAry2_09452	Os02g0811600|Os02t0811600-00	ATAGCAGAAATGGACTGTAGTCTAGGTTATAACGGTTTATGTTAACCCAAGGAGTTTCCA	Similar to Cinnamoyl CoA reductase.	0.734562	0.508091	chr02:34759179-34759238:+	chr02:34759179-34759238:+		0.000284086	0.00944954	0.00164488	0.0108609	0.235886	0.691693	0.736164	0.568798	0.585877	0.554788	-0.508091	-0.641621	-0.421597	-0.560643	-0.282551	-0.734562	-0.871574	-0.741207	-0.95693	-0.509295
378	44k_11607	Os01g0186000|Os01t0186000-01	CCGCCGTTCGTGATCGATCGATCGGTTCTTGTATGCACTAGACTTACTACTTAAAAAAAA	Similar to WRKY transcription factor 10.	0.734296	0.870386	chr01:4572579-4572638:-	chr01:4572579-4572638:-		0.000237546	0.0321984	0.000208694	0.0308987	0.0369702	1.18533	1.16393	0.981589	0.976055	1.00806	0.870386	0.841883	1.03657	1.02626	1.04689	0.734296	0.723308	1.05602	1.05143	1.03852
18961	eAry2_18300	Os06g0531600|Os06t0531600-01	CCTCTAGGGTATCAGAATAGCACAGCAAATTGGATCAGAAAGGTTGTTTCCATATAGTTG	Lipase, GDSL domain containing protein.	0.734282	0.824596	chr06:19839565-19839624:-	chr06:19839565-19839624:-		0.00182724	0.0565625	0.00429456	0.10803	0.0952596	1.123	1.18606	1.17306	1.19188	1.1789	0.824596	0.854662	0.914479	0.859155	0.969804	0.734282	0.720592	0.779566	0.720838	0.822637
20225	eAry2_29004	Os05g0482700|Os05t0482700-01	GCTGTGATTTTGCTATGGGTCAGAGAAATGGTCTCTGCGATGTTGAATACTCCGTTTTTA	Similar to 2,3-bisphosphoglycerate-independent phosphoglycerate mutase (EC 5.4.2.1) (Phosphoglyceromutase) (BPG-independent PGAM) (PGAM-I).	0.734245	0.189688	chr05:23748813-23748872:-	chr05:23748813-23748872:-		4.86e-05	0.0200381	8.54e-06	0.0152553	0.0088394	0.258344	0.249712	0.257551	0.248061	0.271992	0.189688	0.187373	0.249675	0.241494	0.257856	0.734245	0.750354	0.969421	0.973528	0.948029
4268	44k_28447	NA	TGATGAGTGATGCTATGTAGCTGGAGTACTGTCAGCGGTTTCACTTTGCAGTGTGTTGTA	NA	0.734216	1.2875	NA	NA		8.14e-05	0.00997217	0.000733793	0.0437942	0.0654836	1.75357	1.87852	1.6181	1.80562	1.44088	-1.2875	-1.50339	-1.39938	-1.56296	-1.2358	-0.734216	-0.800308	-0.864827	-0.86561	-0.85767
21984	eAry2_44201	Os05g0372400|Os05t0372400-01	TGTAAAGCATTATAGATACTGTACGAACGTGCTCTTGGCTGGACTAATTTATCATGAGAA	Lipase, class 3 family protein.	0.733764	0.125212	chr05:17942132-17942191:-	chr05:17942132-17942191:-		0.000726244	0.0538759	0.000300722	0.0611928	0.0230235	0.170644	0.154034	0.158457	0.149077	0.169412	-0.125212	-0.108012	-0.163774	-0.136619	-0.19093	-0.733764	-0.701221	-1.03356	-0.916431	-1.12702
15163	eAry1_38608	Os04g0610000|Os04t0610000-01	TACTGTAACAGGATACTCTCTTCTGTTTTGTTTACACTGACTAGAACTACTTCACTTCGC	Similar to H0702G05.12 protein.	0.732201	0.136848	chr04:30914497-30914556:-	chr04:30914497-30914556:-		2.58e-05	0.0212584	0.000146133	0.0467888	0.0145455	0.1869	0.188878	0.132108	0.140309	0.126258	-0.136848	-0.147893	-0.124732	-0.133049	-0.116416	-0.732201	-0.783009	-0.944171	-0.948258	-0.922047
2218	44k_19441	Os03g0320000|Os03t0320000-01	TCACCAGGCAAGACTGGTGTTGAACTTATACAGACAGGATCATTTTTATGCTGTAAGCCC	Similar to Small basic membrane integral protein ZmSIP2-1.	0.732166	0.173672	chr03:11546583-11546642:-	chr03:11546583-11546642:-		3.69e-06	0.0103138	3.15e-06	0.01243	0.00610737	0.237203	0.237412	0.227589	0.22737	0.232593	-0.173672	-0.193873	-0.169154	-0.178903	-0.159404	-0.732166	-0.816607	-0.743241	-0.786839	-0.685337
21266	eAry2_37682	Os01g0866600|Os01t0866600-01	TAGTTCTTGAACTCACACCTCCAAACTGTTCGATCACATATGCACCACGAGTGAACCGAT	Similar to bolA-like protein.	0.73209	0.128916	chr01:37526073-37526132:-	chr01:37526073-37526132:-		0.00019426	0.00936628	0.00217321	0.0534552	0.107201	0.176093	0.180342	0.182202	0.187192	0.181062	-0.128916	-0.148673	-0.12818	-0.133348	-0.123011	-0.73209	-0.824396	-0.703504	-0.71236	-0.679387
16212	eAry1_45752	Os12g0601800|Os12t0601800-01	TGTGAAACGGAGGGAGTATCATTGTATTGAGTCATATAAAGTTATAAATTGTCTTGGCCC	Similar to BZIP transcription factor family protein, expressed.	0.731878	0.405122	chr12:25336478-25336537:+	chr12:25336478-25336537:+		1.57e-06	0.00113424	2.61e-05	0.00623225	0.0369675	0.553538	0.548187	0.515602	0.512969	0.527178	-0.405122	-0.470498	-0.437118	-0.501987	-0.372249	-0.731878	-0.858281	-0.847783	-0.978592	-0.706117
5190	44k_32483	NA	GCCGGCAGGTTAGAGAGAAAAGGGGATCGAATCATGTAAACAATACAATTCAATCTAATT	NA	0.73139	0.407927	chr01:31911567-31911626:+	chr01:31911567-31911626:+		8.85e-06	0.00420332	2.91e-05	0.00795709	0.0284227	0.557743	0.55217	0.572205	0.560988	0.595285	-0.407927	-0.427254	-0.461269	-0.460844	-0.461694	-0.73139	-0.773772	-0.806126	-0.821486	-0.775586
643	44k_12671	Os12g0231000|Os12t0231000-01	AGTCACAATAGCAACCGCACTGTAACTCAGTCCAGTGTTACAGAGAGGCTCTCGTATAAA	TGF-beta receptor, type I/II extracellular region family protein.	0.731331	0.375675	chr12:7170893-7170952:+	chr12:7170893-7170952:+		2.37e-07	0.00973588	2.08e-06	0.0147534	0.00465615	0.513686	0.480376	0.516956	0.486682	0.555482	0.375675	0.325313	0.419801	0.383522	0.456079	0.731331	0.677204	0.812062	0.788035	0.82105
17449	eAry2_04430	Os02g0780700|Os02t0780700-01	ACATCCTCTGGAATAATTACAGAATTCTCAGGTCCCTAATCACAAGGCACCACAAACGTT	Lipase, class 3 family protein.	0.731176	0.264417	chr02:33083345-33083404:+	chr02:33083345-33083404:+		7.74e-08	0.00635564	3.83e-06	0.0182809	0.00514087	0.361633	0.364082	0.320547	0.331724	0.315873	0.264417	0.234377	0.284304	0.267255	0.301353	0.731176	0.643748	0.886934	0.805656	0.954032
14617	eAry1_35230	Os11g0282300|Os11t0282300-01	GTGCGCGGCCTTAACTCACATATGAATCCTTGATTTAGCTTTTGAAACAAAAACAAAGAT	Protein of unknown function DUF1685 domain containing protein.	0.730852	0.283514	chr11:10069585-10069644:+	chr11:10069585-10069644:+		1.52e-06	0.00661115	1.22e-06	0.00464257	0.00848177	0.387923	0.373956	0.339441	0.326187	0.359177	-0.283514	-0.26306	-0.340712	-0.331491	-0.349933	-0.730852	-0.703451	-1.00374	-1.01626	-0.974262
17532	eAry2_05343	Os01g0831300|Os01t0831300-01	ACGTGTTTTGGACATGGACGATGGTGAACTAGTACTATGGAAAGAAACGATTCGATGTAG	Similar to Ammonium transporter.	0.730499	1.21147	chr01:35587366-35587425:-	chr01:35587366-35587425:-		1.02e-07	0.00472603	1.23e-06	0.0114508	0.00468438	1.65841	1.74688	1.77407	1.88611	1.69245	1.21147	1.1009	1.3506	1.21444	1.48675	0.730499	0.63021	0.761298	0.643887	0.878459
18395	eAry2_13141	Os11g0599200|Os11t0599200-01	ATTTGAGTCCCATTAATAAAAGGGGACCATGTGTATATGAAATGCAGTTATGCCCAATTT	UDP-glucuronosyl/UDP-glucosyltransferase family protein.	0.7298	0.27702	chr11:22926208-22926267:-	chr11:22926208-22926267:-		1.2e-05	0.00900477	0.000141957	0.0273593	0.0324297	0.379583	0.387251	0.349747	0.347211	0.359571	-0.27702	-0.303822	-0.276247	-0.291283	-0.26121	-0.7298	-0.784561	-0.789846	-0.838923	-0.726449
13453	eAry1_28609	Os02g0718900|Os02t0718900-01,Os02t0718900-02	GCGATTTTCCTACCATACATTACCCTCGGTGAAATATCGAAAGATTATTGAGTTGCTGTC	ADP,ATP carrier protein, mitochondrial precursor (ADP/ATP translocase) (Adenine nucleotide translocator) (ANT).	0.729642	0.178529	chr02:29825061-29825120:+	chr02:29825061-29825120:+		0.000275395	0.0429982	0.00142913	0.0901691	0.0505306	0.244681	0.239624	0.224786	0.22922	0.225002	0.178529	0.188394	0.174971	0.162087	0.187856	0.729642	0.786207	0.778391	0.707124	0.834907
13507	eAry1_28918	Os06g0677700|Os06t0677700-00	GCTAAAGGAGTTAGTGCTGATGAGGCAGCTGACAATCAAGATATTGTGCTGTTTGATGAC	YT521-B-like protein family protein.	0.729165	0.145536	chr06:28155662-28155721:+	chr06:28155662-28155721:+		0.00673456	0.0382843	0.00594303	0.0461686	0.239793	0.199592	0.213304	0.208674	0.225862	0.191981	-0.145536	-0.18495	-0.18436	-0.230546	-0.138174	-0.729165	-0.867073	-0.883482	-1.02074	-0.719728
6585	44k_38923	NA	TGTAATTGACAAGAGCTGACGATTTGTACCAACTGTAATAAAAATCAGGCAATGATGTAC	NA	0.729095	0.342423	chr09:11989756-11989815:-	chr09:11989756-11989815:-		1.83e-06	0.0165095	6.44e-05	0.0623054	0.00654187	0.469655	0.462673	0.389709	0.385531	0.400985	-0.342423	-0.320296	-0.364229	-0.322087	-0.406372	-0.729095	-0.692273	-0.934619	-0.835439	-1.01343
15931	eAry1_44084	Os05g0373900|Os05t0373900-01	TGCCTGTATCATGTGGCAGTATGGTTAAAGCGTCAATGATATTTGTGAAGTGTGGTTCTT	Similar to Eukaryotic peptide chain release factor subunit 1 (eRF1) (Eukaryotic release factor 1) (TB3-1) (Cl1 protein).	0.729031	0.481982	chr05:18020294-18020353:+	chr05:18020294-18020353:+		1.2e-05	0.0193621	3.88e-05	0.0491327	0.00434275	0.661128	0.704422	0.571113	0.620209	0.530907	-0.481982	-0.501059	-0.53428	-0.534136	-0.534423	-0.729031	-0.711305	-0.935506	-0.86122	-1.00662
6870	44k_40270	Os03g0193300|Os03t0193300-01	CTGACATTTAATTGTCAGTGTATACAAACAGTTAGTCTTGCTTTAATGCAGAAGTCCATC	Conserved hypothetical protein.	0.728228	0.253438	chr03:4873385-4873444:-	chr03:4873385-4873444:-		0.000425051	0.0711013	0.000460438	0.085579	0.0183297	0.348021	0.339385	0.375418	0.366232	0.392191	-0.253438	-0.244187	-0.313897	-0.302666	-0.325129	-0.728228	-0.7195	-0.836127	-0.826433	-0.829005
6959	44k_40679	Os05g0294800|Os05t0294800-01	TTGGAATCTAAACAGGGCCATAATAATATATCTGAGGGGCGGATGCTTGTTTTCATGTCT	Hypothetical gene.	0.727961	0.224833	chr05:13010123-13010182:+	chr05:13010123-13010182:+		3.8e-05	0.0115712	0.000449427	0.03504	0.0550674	0.308853	0.319006	0.335335	0.353372	0.32242	-0.224833	-0.254594	-0.245488	-0.288419	-0.202557	-0.727961	-0.798085	-0.732068	-0.816191	-0.628239
16461	eAry1_47414	Os12g0145100|Os12t0145100-01	TTCAGTGTTTGGGTGTGTGTATGATCTGTATCCTATGCTGTTCAGGCGGAAATGAACTTC	Similar to Wali7 protein (Fragment).	0.727849	0.403015	chr12:2215979-2216038:-	chr12:2215979-2216038:-		1.5e-05	0.0239039	7.59e-05	0.0318431	0.0170113	0.553707	0.531875	0.529735	0.50861	0.559872	-0.403015	-0.34372	-0.442882	-0.39299	-0.492774	-0.727849	-0.646242	-0.836044	-0.772675	-0.880154
23160	maskBest_05959	Os03g0170200|Os03t0170200-02	TACATCCCTGAACAATTCAGCCTCACAACTGCTCTTGACATATCTCATTCAGAATTTTTT	Conserved hypothetical protein.	0.727669	0.158426	chr03:3761484-3761543:-	chr03:3761484-3761543:-		0.00596803	0.0707118	0.0107989	0.131698	0.154135	0.217717	0.239081	0.204	0.228005	0.180134	-0.158426	-0.199989	-0.163208	-0.197314	-0.129102	-0.727669	-0.836489	-0.800039	-0.865392	-0.7167
2673	44k_21451	Os02g0703300|Os02t0703300-02,Os02t0703300-03	GATCCACGCAAAGAAAGTAAAGGTTGTACATGAATTAATTACAGCATCTTAAGACATAGC	Protein of unknown function DUF1218 family protein.	0.727604	0.295043	chr02:28980161-28980220:+	chr02:28980161-28980220:+		0.000599488	0.111769	3.73e-05	0.0486746	0.006223	0.4055	0.419873	0.334593	0.351181	0.323983	-0.295043	-0.26058	-0.393272	-0.36297	-0.423574	-0.727604	-0.620615	-1.17537	-1.03357	-1.3074
16174	eAry1_45534	Os03g0144951|Os03t0144951-00	TGTATTTGGATTGAGATTGAGATTTTGTTTTTGGGTTTGATTGGATGCGGGATTTGGAGA	Similar to BZIP transcription factor ABI5.	0.727443	0.22832	chr03:2495302-2495361:+	chr03:2495302-2495361:+		0.000836992	0.0395207	0.000104523	0.0503954	0.0121109	0.313866	0.279481	0.27996	0.250945	0.307371	0.22832	0.195834	0.318465	0.246365	0.390564	0.727443	0.700704	1.13754	0.981752	1.27066
20846	eAry2_34040	Os11g0544700|Os11t0544700-01	GTGTAACTTTGTCTGTTTTCCAATAATTGCTTGCTAGTTGCCTCACATTGTTGACATGAT	Repressor protein.	0.727255	0.13772	chr11:20029416-20029475:+	chr11:20029416-20029475:+		0.000599457	0.136331	7.99e-06	0.0277693	0.0049286	0.189369	0.188648	0.153728	0.14335	0.16377	-0.13772	-0.101263	-0.187066	-0.145026	-0.229106	-0.727255	-0.536783	-1.21687	-1.01169	-1.39895
11410	eAry1_16414	Os04g0684800|Os04t0684800-01	CCCAAATCTGTCACCTGAAAGGTAGTAGTACTAGATGTGTATGTAGTGCAGTGTTGTTGG	Similar to CROC-1-like protein (Fragment).	0.726972	0.217587	chr04:34977540-34977599:+	chr04:34977540-34977599:+		0.000253679	0.0252557	0.00453666	0.123302	0.0620827	0.299305	0.30608	0.315249	0.322756	0.313735	-0.217587	-0.261273	-0.176079	-0.206544	-0.145615	-0.726972	-0.853608	-0.55854	-0.639938	-0.464133
14907	eAry1_36821	Os04g0103200|Os04t0103200-01,Os04t0103200-02	GTTTAGAACATCTGGTGCGATTTTTCATAACAATTATGACAGTCATAGAACGTCTTGTTC	Proteasome component region PCI domain containing protein.	0.726961	0.238486	chr04:219782-219841:-	chr04:219782-219841:-		0.000999457	0.0364956	0.00109241	0.060931	0.0544369	0.328059	0.317625	0.330772	0.323376	0.343731	0.238486	0.221843	0.300443	0.259983	0.340903	0.726961	0.698444	0.908309	0.803966	0.991772
9244	eAry1_01391	Os03g0794800|Os03t0794800-01	AACTCTTATCAACGCTGATGTGATATTGTTACTTCTTTTGTGAACACTCCCTGGCTACCC	Similar to XRN3.	0.726903	0.0602053	chr03:33060275-33060334:+	chr03:33060275-33060334:+		0.00370856	0.134557	0.000466739	0.0824713	0.0222122	0.0828244	0.0835035	0.0786078	0.0795096	0.0792533	-0.0602053	-0.0558496	-0.0810066	-0.0741988	-0.0878144	-0.726903	-0.66883	-1.03052	-0.933207	-1.10802
11757	eAry1_18427	Os03g0136600|Os03t0136600-01	CGAGTAAAACTTGGCCTTGTGTCAAGCAAATGTTCTTCTAAATCTCTAAATTCTGTTTTG	Complex 1 LYR protein family protein.	0.726823	0.16198	chr03:2015511-2015570:+	chr03:2015511-2015570:+		0.00640321	0.0691867	0.0808428	0.191258	0.571636	0.22286	0.245864	0.192652	0.22032	0.162651	0.16198	0.201108	0.07057	0.110867	0.0302733	0.726823	0.817964	0.366308	0.503209	0.186124
21967	eAry2_44025	Os04g0453233|Os04t0453233-00	TGGTGAAGTAGTTGGTGATGGTCGCCGACAGTATCCCGATCACGACGAAGGCGTTGTACG	Hypothetical protein.	0.72654	0.536996	chr04:22627124-22627183:-	chr04:22627124-22627183:-		7.63e-06	0.00888	5.76e-05	0.0218282	0.0191296	0.739115	0.747209	0.752197	0.753668	0.766057	-0.536996	-0.495791	-0.614823	-0.564083	-0.665564	-0.72654	-0.663523	-0.81737	-0.74845	-0.868818
2845	44k_22175	NA	GCCGCCGACGTTCCTCTACGGCGGCGGCTCGCACACCTACGACGGCGACGACTACGAGGC	NA	0.726459	0.589957	NA	NA		1.54e-05	0.00987294	0.000130863	0.0260121	0.0277179	0.8121	0.87283	0.698304	0.766734	0.634472	0.589957	0.685909	0.648172	0.755609	0.540736	0.726459	0.785845	0.928209	0.98549	0.852261
8885	44k_9100	Os05g0463600|Os05t0463600-01	GTACCAATCTTCCATTTTGTAAACTGGCTGTGTTCTGTAGGTTATTTCTCCTTTATTCCA	Conserved hypothetical protein.	0.726286	0.101166	chr05:22769191-22769250:+	chr05:22769191-22769250:+		0.000673884	0.0805552	0.00104211	0.124229	0.0171189	0.139292	0.145203	0.106606	0.112459	0.102816	-0.101166	-0.10206	-0.112626	-0.109357	-0.115894	-0.726286	-0.70288	-1.05647	-0.972418	-1.1272
19817	eAry2_25502	Os01g0733001|Os01t0733001-00	GAGTCTCTTGGAGATGCTCTAAGGAGATGATAACACAAGCCACTTCCATCCTTCGGTAGC	Similar to NRAMP3 (NRAMP metal ion transporter 3)%3B manganese ion transmembrane transporter/ metal ion transmembrane transporter.	0.726212	0.50185	chr01:30574619-30574678:-	chr01:30574619-30574678:-		0.00114058	0.0351502	0.00676028	0.0781188	0.174266	0.691052	0.656075	0.679745	0.660835	0.711525	-0.50185	-0.513365	-0.523197	-0.571643	-0.474751	-0.726212	-0.782479	-0.769696	-0.865031	-0.66723
18089	eAry2_10612	Os02g0828100|Os02t0828100-01	ATCTATTATGTATATTCATTCATATTGTGCCATGTATGTATGCATGGGTGTCACACCGCA	BRO1 domain containing protein.	0.726042	0.231122	chr02:35578691-35578750:-	chr02:35578691-35578750:-		0.00035267	0.041931	0.00417502	0.143307	0.0663244	0.318331	0.309781	0.288253	0.272045	0.307335	-0.231122	-0.195266	-0.220224	-0.169761	-0.270686	-0.726042	-0.630335	-0.763995	-0.624017	-0.880755
15240	eAry1_39226	Os09g0365000|Os09t0365000-00	TAGTCTCCCCTTGTAATGTAGGAGTATGTATGTATGTATGTTCTGTTATTACCAAGAGTA	Disease resistance protein domain containing protein.	0.726029	0.349526	chr09:11989827-11989886:-	chr09:11989827-11989886:-		8.36e-05	0.0299439	0.000340571	0.070132	0.0225074	0.481422	0.447992	0.423528	0.389717	0.462304	-0.349526	-0.329248	-0.395968	-0.353358	-0.438578	-0.726029	-0.734943	-0.934926	-0.906704	-0.948677
4355	44k_28792	Os09g0498400|Os09t0498400-01	TTGTAATAATTTGCATCTTCTCTGTCCTTGTGTATAAGATTCAAAATAAAGTTGTTCTGT	Non-protein coding transcript.	0.725716	0.93413	chr09:19272339-19272398:-	chr09:19272339-19272398:-		1.38e-05	0.0150373	0.00118147	0.0806428	0.0460409	1.28718	1.18861	1.27016	1.14185	1.41146	-0.93413	-0.961876	-0.874097	-0.910604	-0.837591	-0.725716	-0.809244	-0.688181	-0.79748	-0.593422
5469	44k_33936	NA	ATCTAGCCCTTACCAATTGGACAGTTGCTGAATGGTGTTCATATTATATTGGCGATGCAA	NA	0.725664	1.26339	NA	NA		0.000122151	0.0246955	0.00029122	0.0387645	0.0394663	1.74102	1.68919	1.84498	1.79191	1.93501	1.26339	1.28291	1.5135	1.55062	1.47637	0.725664	0.759481	0.820331	0.865346	0.762978
3982	44k_27209	Os07g0516300|Os07t0516300-01	GGATTTAATTTCTTCTCTTCTTCGATTTTTCCCCCTCTCCTAATTTTCTTCCTCTTAAAT	Protein of unknown function DUF584 family protein.	0.725517	0.461296	chr07:19887455-19887514:-	chr07:19887455-19887514:-		1.71e-05	0.00766129	2.22e-06	0.00507233	0.0115157	0.635817	0.652211	0.716608	0.737377	0.710179	-0.461296	-0.502139	-0.589739	-0.639675	-0.539802	-0.725517	-0.769903	-0.822959	-0.8675	-0.760093
16704	eAry1_49063	Os02g0504000|Os02t0504000-01	TTGGTTGTTGAACTCTGTAATCGAAAGAAATGATGTAGCTCAATTTGGTGTGATTTGCCC	Similar to Cytochrome P450 CYP81L6.	0.724925	0.539839	chr02:17886226-17886285:+	chr02:17886226-17886285:+		2.61e-07	0.00446542	1.39e-05	0.0183024	0.00906293	0.744682	0.783052	0.598438	0.634616	0.573183	-0.539839	-0.567327	-0.553264	-0.585748	-0.520781	-0.724925	-0.724507	-0.924515	-0.922996	-0.908577
4139	44k_27842	Os02g0165000|Os02t0165000-01,Os02t0165000-02	AAAGCAAATACTACACACCGACCTTTGTATCACAACCATGAACAAACTGTATATAGCTCA	Zinc finger, RING/FYVE/PHD-type domain containing protein.	0.72483	0.136868	chr02:3495344-3495403:-	chr02:3495344-3495403:-		0.000656929	0.080314	0.000139394	0.0543614	0.0154633	0.188828	0.193741	0.165647	0.175157	0.158496	-0.136868	-0.122355	-0.181127	-0.158379	-0.203875	-0.72483	-0.63154	-1.09345	-0.904214	-1.2863
2864	44k_22243	Os03g0818400|Os03t0818400-01,Os03t0818400-02	TGTGAATCTCTGCAAGTTGCAAGCAGCCTATTTTGTTGTTTTCTTGTGGCGCGGTTTGAA	Similar to 40S ribosomal protein S23 (S12).	0.724779	0.288833	chr03:34347201-34347260:-	chr03:34347201-34347260:-		0.000102641	0.0113301	0.000270581	0.0394523	0.0363498	0.398513	0.423144	0.398634	0.429821	0.37411	0.288833	0.320709	0.343795	0.350383	0.337207	0.724779	0.757918	0.862433	0.815184	0.901358
16651	eAry1_48750	Os05g0454500|Os05t0454500-01	TTGCTGTTTTTACCTGATGAAGTATAATGAAATGGTAGGGCAGCAACAGGTAGCCCTTTG	Conserved hypothetical protein.	0.724256	0.54595	chr05:22303577-22303636:-	chr05:22303577-22303636:-		1.32e-08	0.00165293	4.34e-06	0.0117216	0.00794506	0.753808	0.762558	0.657285	0.667756	0.660636	0.54595	0.506276	0.545988	0.515244	0.576732	0.724256	0.663918	0.830672	0.771605	0.872996
3028	44k_22952	Os03g0118500|Os03t0118500-01	AGGGAGGTTCAGGTAGTTATGTTCTCTCTATTTCTGTTCGCCTGACCTTGAGCTATCTTA	Non-protein coding transcript.	0.723892	0.254173	chr03:1004335-1004394:-	chr03:1004335-1004394:-		0.000374372	0.0444979	0.00132651	0.062159	0.0645401	0.351119	0.401596	0.371415	0.429327	0.31067	0.254173	0.28744	0.269625	0.314686	0.224564	0.723892	0.715744	0.72594	0.732976	0.722839
21729	eAry2_41811	Os10g0523700|Os10t0523700-01	TGAAGGAAAGTGTAAGATGGCACAGGATTGATGTAATTTTGGTGTGCTAGATCTTGATTG	Prephenate dehydratase domain containing protein.	0.723676	0.358253	chr10:20345327-20345386:-	chr10:20345327-20345386:-		1.02e-05	0.0319778	1.48e-06	0.0117988	0.00502616	0.495047	0.507791	0.501821	0.510853	0.502723	-0.358253	-0.305381	-0.461395	-0.419955	-0.502835	-0.723676	-0.601392	-0.919441	-0.822065	-1.00022
3587	44k_25440	Os03g0786800|Os03t0786800-01	TGTCTACCTCTTGTTTTTCCGACCTTTTTCTCCTTGGAAGCTGTAGCAATCGCAACATTT	Similar to Cullin-4A (CUL-4A).	0.723663	0.0885771	chr03:32678904-32678963:+	chr03:32678904-32678963:+		0.00104533	0.0364225	0.000348322	0.00994878	0.10075	0.122401	0.127003	0.103934	0.109259	0.100439	-0.0885771	-0.0989061	-0.064715	-0.0744005	-0.0550295	-0.723663	-0.778768	-0.622652	-0.680956	-0.547891
6215	44k_37253	Os06g0186500|Os06t0186500-01	CAGGCTAGATGGTGGTTGTACATTTGTGTACTGGTGTTGGGAGACTCGAAAACTAGCATT	Similar to predicted protein.	0.72364	0.16281	chr06:4370697-4370756:+	chr06:4370697-4370756:+		2.1e-07	0.00252851	1.47e-05	0.0146258	0.0109041	0.224988	0.234995	0.20469	0.217486	0.195199	-0.16281	-0.185308	-0.171377	-0.191672	-0.151081	-0.72364	-0.788561	-0.837248	-0.881304	-0.773985
19223	eAry2_20538	Os03g0816500|Os03t0816500-01	CTACTGGAAAACTCGAGAAGGAGTCAGATCAAACTATGGAACATATATATATTTAGTGCA	Hypothetical conserved gene.	0.7233	0.257133	chr03:34238180-34238239:+	chr03:34238180-34238239:+		0.0066103	0.117091	0.00854994	0.101129	0.177704	0.3555	0.346634	0.335976	0.325334	0.351666	-0.257133	-0.280558	-0.265543	-0.312613	-0.218473	-0.7233	-0.809378	-0.790364	-0.9609	-0.621251
22220	eAry2_46198	Os07g0625800|Os07t0625800-01,Os07t0625800-02	TTATCAGTGACTCTTTTAGGGAGAGATCTGCTAATGTTGACTTCTATAGCCGTGCCCGTG	Plant lipid transfer protein/Par allergen family protein.	0.723273	0.316759	chr07:25920784-25920843:-	chr07:25920784-25920843:-		1.67e-05	0.0107214	1.75e-05	0.0147246	0.00885607	0.437952	0.455575	0.397056	0.401081	0.398759	0.316759	0.353448	0.360247	0.426436	0.294058	0.723273	0.775829	0.907296	1.06322	0.737432
233	44k_10988	NA	TGCATGCCATGCTCCCGTGATGGTTAATTAATTTATGATTGTGTTTATACGCTAATTAAC	NA	0.722958	0.376738	chr07:471203-471262:-	chr07:471203-471262:-		0.00507002	0.0907822	0.00774365	0.144595	0.100654	0.521106	0.518534	0.542317	0.564103	0.530202	0.376738	0.436719	0.449806	0.506486	0.393126	0.722958	0.842218	0.829416	0.897862	0.741464
3509	44k_2511	Os04g0606800|Os04t0606800-01	TTGTTTCTAATGCGGCATGAGTATATGACTTGCTGGGAGTTACCACTTTCACTATCTAGA	Similar to OSIGBa0113I13.6 protein.	0.722283	0.158964	chr04:30685042-30685101:+	chr04:30685042-30685101:+		4.88e-05	0.00948708	0.000251219	0.0174016	0.0618509	0.220086	0.218696	0.221157	0.221	0.225962	0.158964	0.171513	0.139054	0.148617	0.12949	0.722283	0.784251	0.628756	0.672478	0.573062
5623	44k_34535	NA	TGGCCAAATTACTGAATCTGTATTACTGGGCAGTGAGTGTGGTCATGTTTGCCAATGGAG	NA	0.722216	0.0920186	NA	NA		0.00184995	0.0178467	0.00577555	0.0475471	0.170606	0.127412	0.130855	0.132775	0.136403	0.131982	-0.0920186	-0.0967076	-0.100901	-0.100084	-0.101718	-0.722216	-0.739044	-0.75994	-0.733741	-0.770702
17169	eAry2_01633	Os11g0246200|Os11t0246200-00	AAGAAAAGAATCACAAGGAGAAGAGAAGGAGAGGAAGCTAGTGGTGAGTTTGTGAAGCTC	Kelch-type beta propeller domain containing protein.	0.722046	0.601792	chr11:7878141-7878200:-	chr11:7878141-7878200:-		2.48e-08	0.00053418	1.72e-06	0.00336626	0.0122519	0.833453	0.856229	0.79522	0.815956	0.790411	0.601792	0.684586	0.581086	0.638349	0.523823	0.722046	0.799536	0.730724	0.782333	0.662722
3751	44k_26197	Os03g0719700|Os03t0719700-01	GGCACTTGTGTTAGCAAATAAGCATGACATCTCCTGTAAAGCCAAAACCTTTCTGAGGAA	Similar to Phytochrome A.	0.721934	0.370494	chr03:29173638-29173697:+	chr03:29173638-29173697:+		0.000613986	0.0358346	2.89e-05	0.00892502	0.0277066	0.513196	0.532702	0.521714	0.536644	0.517811	-0.370494	-0.383629	-0.499669	-0.512871	-0.486467	-0.721934	-0.720156	-0.957744	-0.9557	-0.939468
18878	eAry2_17525	Os02g0464400|Os02t0464400-01	CCCGGTCTTATTGAGTTAGAAAAGGATAATGACGCAGAATGTCCTTCTGGGTCCCAATTT	Similar to D-mannose binding lectin family protein, expressed.	0.721157	0.173579	chr02:15590303-15590362:+	chr02:15590303-15590362:+		0.00403533	0.08763	0.00211864	0.0570241	0.106326	0.240696	0.245495	0.252291	0.258981	0.250311	-0.173579	-0.179966	-0.222886	-0.248516	-0.197256	-0.721157	-0.733075	-0.883447	-0.959592	-0.788046
14443	eAry1_34273	Os11g0129200|Os11t0129200-00	GTCACACCATGGAAAAACCCGTGATGTTATTGAAGGAACCTTATATATATATGGTCATAA	Multi antimicrobial extrusion protein MatE family protein.	0.720989	0.28527	chr11:1347829-1347888:-	chr11:1347829-1347888:-		3.51e-07	0.00198481	2.29e-05	0.0126198	0.017835	0.395665	0.391677	0.294693	0.279927	0.314667	-0.28527	-0.27738	-0.296929	-0.283839	-0.31002	-0.720989	-0.708185	-1.00759	-1.01397	-0.98523
23228	maskBest_06959	Os02g0452550|Os02t0452550-00	TGATATTATCTTGACTGTAAGTGCCCAGGATTCCTTACCTTCCATGTTGATTTTGAATGT	Non-protein coding transcript.	0.720976	0.350338	chr02:14959526-14959545:+;chr02:14960765-14960804:+	chr02:14959526-14959545:+;chr02:14960765-14960804:+		0.00558751	0.162394	0.000169337	0.0827805	0.00731389	0.485923	0.53073	0.5204	0.571554	0.475335	-0.350338	-0.336728	-0.543783	-0.504884	-0.582682	-0.720976	-0.634462	-1.04493	-0.883353	-1.22584
12299	eAry1_21862	Os02g0496900|Os02t0496900-01	CTGCTGCTACTTTATTTTCACGCTCATCTTATCATGCCGAATAAATCGATCGGTTACTAT	Mitochondrial import receptor, TOM9-2 subunit, plant domain containing protein.	0.720766	0.14976	chr02:17464556-17464615:+	chr02:17464556-17464615:+		0.00412946	0.117091	0.00104211	0.116945	0.0285989	0.207779	0.205198	0.203884	0.198666	0.211696	0.14976	0.133079	0.202537	0.166925	0.238149	0.720766	0.648539	0.993394	0.84023	1.12496
16897	eAry1_50303	Os06g0495800|Os06t0495800-01	TTTGGTCGTTTGGTTATGTGAAATATATAGCCGGGCGGTGGCTTGACGATGATGATGTTG	Protein of unknown function DUF617, plant family protein.	0.720603	0.224255	chr06:17286236-17286295:+	chr06:17286236-17286295:+		0.0164496	0.344571	0.000478138	0.074982	0.0269738	0.311204	0.29807	0.306256	0.292665	0.323472	-0.224255	-0.16143	-0.362451	-0.311104	-0.413798	-0.720603	-0.541585	-1.18349	-1.063	-1.27924
13042	eAry1_26244	Os02g0179800|Os02t0179800-00	GATGATCAGGTTCCTTTGTAAATAGACTCTCAGCTACCACTGATGTTATCATCTTCGTTC	Integrase, N-terminal zinc-binding domain domain containing protein.	0.720521	0.138272	chr02:4432918-4432977:-	chr02:4432918-4432977:-		0.000298373	0.0665869	0.00109325	0.107609	0.026341	0.191906	0.187321	0.209187	0.201255	0.221171	-0.138272	-0.144898	-0.142798	-0.142245	-0.143351	-0.720521	-0.773524	-0.682636	-0.70679	-0.648146
6564	44k_3880	Os01g0225300|Os01t0225300-01	TGGCTGTGTGCATAGAATTTTTTATCAATGTATGTAGAGCAGAGTCCAGAAAGCAAGAAA	Conserved hypothetical protein.	0.720296	0.141342	chr01:6909412-6909471:+	chr01:6909412-6909471:+		0.000656929	0.0297386	0.00590942	0.0786193	0.166348	0.196228	0.202087	0.159318	0.171486	0.147794	-0.141342	-0.180364	-0.114792	-0.149198	-0.0803849	-0.720296	-0.892508	-0.720518	-0.870031	-0.5439
7474	44k_4335	Os01g0834400|Os01t0834400-01	ATGGCATGTGTTCTAGAGGGGGCATTCAATATTTAGGTATCTCAAGAATGTACCAAATAC	Similar to HAP3.	0.719699	0.106806	chr01:35756368-35756427:-	chr01:35756368-35756427:-		0.00207115	0.0503269	0.0024146	0.0301623	0.186338	0.148403	0.138024	0.128669	0.131996	0.125748	-0.106806	-0.121216	-0.126866	-0.160661	-0.0930708	-0.719699	-0.878226	-0.985985	-1.21717	-0.740138
14468	eAry1_34388	Os02g0229800|Os02t0229800-00	GTCATGTCCTAAACCCTAAAAACCAGTAGCATCTATCAAAAGAGATTAATTTTTGCTGTG	Conserved hypothetical protein.	0.719132	0.593824	chr02:7301611-7301670:+	chr02:7301611-7301670:+		9.46e-06	0.0012082	0.000114366	0.00635275	0.0746019	0.825752	0.848327	0.890193	0.917826	0.877628	0.593824	0.723685	0.649391	0.762748	0.536034	0.719132	0.853074	0.729495	0.831038	0.610776
20849	eAry2_34068	Os11g0298000|Os11t0298000-00	GTGTACTGAATACTCTGCTTGTGTTGTGTGTATAAGATTATACAACATGTATTGTGTCGT	Similar to amino acid transporter.	0.718868	1.42932	chr11:11000721-11000780:+	chr11:11000721-11000780:+		1.03e-07	0.00176406	3.75e-07	0.00494885	0.0049286	1.9883	1.98627	1.83518	1.81322	1.89062	-1.42932	-1.19688	-1.59343	-1.39762	-1.78923	-0.718868	-0.602573	-0.868268	-0.770796	-0.946376
13310	eAry1_27824	Os03g0265200|Os03t0265200-01	GCATTTTGGGGCACTCATACAATTTGTTGATTCATCTTGTAAAATGGAAAGTTGTAGCTT	Similar to Josephin-like protein.	0.718841	0.105747	chr03:8741980-8742039:-	chr03:8741980-8742039:-		0.00322068	0.0296615	0.0230307	0.0707181	0.466734	0.147107	0.153184	0.136762	0.144579	0.127967	-0.105747	-0.143814	-0.0886986	-0.131196	-0.0462008	-0.718841	-0.93883	-0.648561	-0.907437	-0.361036
15335	eAry1_39879	Os01g0655400|Os01t0655400-01	TATGGAGAATTTGGTGCCTCCAGGAATTGCAGAACCTGTCAAAGATGGCATGGATGATGT	Conserved hypothetical protein.	0.718498	0.120175	chr01:26602721-26602780:-	chr01:26602721-26602780:-		0.00527498	0.0423466	0.0111706	0.0692284	0.280749	0.167258	0.171049	0.182542	0.189697	0.177076	-0.120175	-0.148153	-0.138289	-0.17623	-0.100348	-0.718498	-0.866143	-0.757573	-0.929007	-0.566695
480	44k_12025	Os02g0745600|Os02t0745600-01	ATGATCCTGAGATCGTTCTTCAGTTGTTTGGCTCTAACCTGGTCTGCTAAAGTGGTTATG	Kelch related domain containing protein.	0.718093	0.200162	chr02:31298987-31299046:+	chr02:31298987-31299046:+		0.000317621	0.0523625	0.00889047	0.185698	0.0931374	0.278742	0.293774	0.280911	0.292505	0.274	0.200162	0.175464	0.168091	0.133674	0.202508	0.718093	0.597276	0.598377	0.456997	0.739081
11373	eAry1_16219	Os09g0394900|Os09t0394900-01	CCATCTGACAAGTCACTCGTTACTCGGTGCATTTATTCGAATAAGTGATGGTATTTGGTC	Similar to Annexin-like protein.	0.717738	0.132558	chr09:13711449-13711508:+	chr09:13711449-13711508:+		0.00239101	0.0966359	0.0113156	0.130809	0.137891	0.184688	0.172577	0.163652	0.14731	0.181137	-0.132558	-0.110922	-0.114623	-0.0942181	-0.135028	-0.717738	-0.64274	-0.700409	-0.63959	-0.745446
7068	44k_41297	NA	TGTACTATGTCTGGTGTATGTACTAGTATTCCACAAAAATGGACAAGCATAATTTTCACG	NA	0.717707	0.52684	NA	NA		1.41e-06	0.00472603	1.69e-05	0.0135542	0.0154733	0.734061	0.729487	0.580105	0.573294	0.598972	-0.52684	-0.537957	-0.566705	-0.588211	-0.545198	-0.717707	-0.737446	-0.9769	-1.02602	-0.910224
10445	eAry1_10096	Os03g0722500|Os03t0722500-02	ATGCATGGATGCATTCTCTTGTACTCACATTTTGTTAATCAAATCCTGTTGATCTTGTCC	Glycoside hydrolase, family 17 protein.	0.717507	0.516543	chr03:29315746-29315805:+	chr03:29315746-29315805:+		0.00184336	0.0709238	0.00869958	0.137695	0.130256	0.719913	0.736382	0.750096	0.75887	0.75689	0.516543	0.578601	0.509038	0.552477	0.465598	0.717507	0.785735	0.67863	0.728025	0.615147
2703	44k_2158	Os01g0502700|Os01t0502700-00	CGGGATGTGTGTCTGTTAGTAGTCTGCTGATGCTGTTGATCTAATCTATAGTGGTGTCGT	Similar to Histone H2A.	0.717475	0.4169	chr01:17421165-17421224:+	chr01:17421165-17421224:+		6.11e-05	0.0203841	0.00336251	0.0922629	0.0906931	0.581066	0.60672	0.625944	0.651872	0.612769	-0.4169	-0.41379	-0.314497	-0.293858	-0.335137	-0.717475	-0.682013	-0.502437	-0.45079	-0.546921
9271	eAry1_01624	Os12g0556400|Os12t0556400-02	AAGACAAACACCTGATTTATTTGTCTCAAATGACGATTCTAGAGCCAATTACCTTGACTT	Similar to GAG1At protein.	0.717296	0.239251	chr12:22643022-22643081:+	chr12:22643022-22643081:+		0.000564153	0.0696864	0.000187349	0.0549661	0.0183297	0.333545	0.324082	0.292165	0.275683	0.311435	0.239251	0.199907	0.319886	0.267352	0.372421	0.717296	0.616841	1.09488	0.969782	1.19582
5430	44k_33730	Os10g0530900|Os10t0530900-01,Os10t0530900-03	GTTTGTATAATAACAAGGAGAAATGCTGCTGCACGATTGAGTTTCCTTGATCGATTCCTC	Similar to Glutathione S-transferase GST 30 (EC 2.5.1.18).	0.716655	0.72908	chr10:20634741-20634800:+	chr10:20634741-20634800:+		1.44e-05	0.0184477	2.91e-05	0.0223284	0.0134373	1.01734	0.974103	1.07828	1.04204	1.13569	0.72908	0.700736	0.81791	0.795507	0.840313	0.716655	0.719365	0.758535	0.763412	0.739912
7465	44k_43323	Os01g0258700|Os01t0258700-01,Os01t0258700-03	GAGGGTGGTGTTTCTCTGCCATCTCAATAAAGCATTCATAGGTTACAGGCAAGCTCGATT	Zinc finger, CCCH-type domain containing protein.	0.716064	0.120409	chr01:8659828-8659887:-	chr01:8659828-8659887:-		0.00626729	0.115507	0.0812071	0.316355	0.329025	0.168155	0.165252	0.179255	0.174415	0.187714	0.120409	0.116936	0.0892533	0.086291	0.0922157	0.716064	0.707624	0.497913	0.494744	0.491257
8326	44k_6705	Os08g0151400|Os08t0151400-01	TGTGTGTTTAAGATTCCTGATCCCGTGAATCAATCCTGCTCACTTATAACACGGACAATT	Similar to Small nuclear ribonucleoprotein homolog.	0.715768	0.163208	chr08:2967724-2967783:+	chr08:2967724-2967783:+		0.00215604	0.0494321	0.000412651	0.0394577	0.0457435	0.228018	0.228395	0.251945	0.251728	0.257499	0.163208	0.164332	0.227815	0.219003	0.236627	0.715768	0.719506	0.904226	0.870002	0.918947
2877	44k_22305	Os02g0326500|Os02t0326500-01	CTTCTCCCTTACCCTTCACTGTGTGATATATTTTTGTCCTGTATTGATATATAAGTGATG	Similar to targeting protein-related.	0.715177	0.256225	chr02:13141135-13141194:+	chr02:13141135-13141194:+		0.000472062	0.0424646	0.00137348	0.0733903	0.0574136	0.358268	0.335537	0.356111	0.323957	0.392027	-0.256225	-0.283328	-0.299729	-0.331012	-0.268445	-0.715177	-0.844401	-0.841671	-1.02178	-0.684762
22890	maskBest_02521	Os07g0418700|Os07t0418700-01	ATTTGTGTGTTTTTCGTGTGTTGTTCACTAGTGTGTCCATGTGGCTATCTATGTGTTTTC	Hypothetical protein.	0.715109	0.803653	chr07:13367293-13367352:+	chr07:13367293-13367352:+		0.00462061	0.00682289	0.038328	0.0284142	0.547816	1.12382	1.17644	1.21715	1.26479	1.17957	0.803653	1.07586	0.706138	0.969765	0.442512	0.715109	0.91451	0.580156	0.766741	0.375147
18577	eAry2_14869	Os08g0160000|Os08t0160000-01	CAGAACATCATGGTGTTGACATATGCGCCTCCAGATTCCAATATGTATGATTGTTATTAT	Tho complex subunit 7 domain containing protein.	0.715092	0.089729	chr08:3521541-3521600:-	chr08:3521541-3521600:-		0.00987819	0.16589	0.00137101	0.0662486	0.0610087	0.125479	0.121004	0.119507	0.1122	0.128346	0.089729	0.0764344	0.13266	0.117289	0.148031	0.715092	0.63167	1.11006	1.04536	1.15337
13040	eAry1_26240	Os01g0740600|Os01t0740600-01	GATGATATGATATAGTTACACAAGTACCTGTGAAGATACTGAAGAACTATCCTCAGTTAG	Transferrin receptor-like, dimerisation domain containing protein.	0.714917	0.404514	chr01:30933419-30933478:-	chr01:30933419-30933478:-		5.24e-05	0.0470195	1.31e-05	0.0284142	0.00646491	0.565819	0.560311	0.562487	0.544784	0.587424	-0.404514	-0.319958	-0.523946	-0.4292	-0.618693	-0.714917	-0.571038	-0.931482	-0.787836	-1.05323
12807	eAry1_24894	Os03g0125600|Os03t0125600-01	GACTGACTATGCCCCAGCTAATGCTTACAGTGTTAATGTGATTCTACCTAATGCAAGTAC	Ser Thr specific protein kinase-like protein.	0.714883	0.252905	chr03:1461303-1461362:+	chr03:1461303-1461362:+		1.75e-05	0.0294267	1.23e-05	0.0273593	0.00516107	0.353771	0.364225	0.292875	0.311264	0.27996	0.252905	0.254387	0.313001	0.318939	0.307064	0.714883	0.698434	1.06872	1.02466	1.09681
15211	eAry1_39022	Os03g0125300|Os03t0125300-01	TAGCTGGTGTATCTTCAATTATTATACTTCTGTTTGGAGCGTGTGGTATATGATTGGAGC	D111/G-patch domain containing protein.	0.714748	0.189756	chr03:1448592-1448651:+	chr03:1448592-1448651:+		0.00857792	0.134554	0.00157764	0.080542	0.0566223	0.265487	0.242661	0.282657	0.253024	0.313789	0.189756	0.169613	0.272218	0.233582	0.310854	0.714748	0.698971	0.963068	0.923162	0.990646
1333	44k_1564	Os03g0432900|Os03t0432900-01	CGAACCTCCTCAAATGTACTTCTCAGCCATTTGCTATATTAGGCCTGTAAAATCACAAGG	Conserved hypothetical protein.	0.714646	0.157468	chr03:18214840-18214899:+	chr03:18214840-18214899:+		0.000198244	0.0928096	2.63e-05	0.0234247	0.0119233	0.220343	0.204656	0.202569	0.193256	0.215557	0.157468	0.130547	0.207381	0.198698	0.216064	0.714646	0.637884	1.02376	1.02816	1.00235
6758	44k_39731	Os09g0392000|Os09t0392000-01	TGTCTAAGAATTTGCTCACAACACAGAACTTTGAAATGATATCTACTGAAAAACTGGCTC	Similar to mRNA, clone: RTFL01-05-M08.	0.71459	0.141301	chr09:13557952-13558011:+	chr09:13557952-13558011:+		0.0100506	0.121569	0.00166207	0.0616985	0.0719871	0.197737	0.194501	0.202901	0.203709	0.205937	-0.141301	-0.123984	-0.1995	-0.17893	-0.22007	-0.71459	-0.637448	-0.983238	-0.878364	-1.06863
6970	44k_40736	Os01g0738500|Os01t0738500-01	TTCAGCATATTGCTGACATATTGCCCTGGTTGTTTGACCATGATGGGCTCCACTGGAAAT	Phospholipase C, phosphatidylinositol-specific, Y domain domain containing protein.	0.714387	0.129303	chr01:30832127-30832186:+	chr01:30832127-30832186:+		0.00345132	0.025692	0.022475	0.082881	0.363061	0.180998	0.183541	0.187384	0.188659	0.188578	-0.129303	-0.15957	-0.124618	-0.158489	-0.0907484	-0.714387	-0.869399	-0.665043	-0.840082	-0.481224
5665	44k_34672	Os02g0635600|Os02t0635600-01	TTCCTGATTGAATATTTGTAAAGCTACAGTACCTGTTTGAGTAAACAAGCTGAACTTCAC	Tyrosine protein kinase domain containing protein.	0.714343	0.263772	chr02:25491665-25491724:+	chr02:25491665-25491724:+		5.52e-05	0.0386272	1.55e-05	0.0223284	0.007051	0.369251	0.385171	0.349936	0.360442	0.342742	-0.263772	-0.203708	-0.326334	-0.252498	-0.400171	-0.714343	-0.528877	-0.932553	-0.700523	-1.16756
6921	44k_40511	Os11g0162200|Os11t0162200-01	TGACTGTTTGGGTTTCATGACTTGTAATAAAAGCCACCATTTCCCATATCAAAGCATGTG	Similar to Ubiquinol-cytochrome c reductase complex 7.8 kDa protein (EC 1.10.2.2) (Mitochondrial hinge protein) (CR7).	0.714247	0.0922794	chr11:3039944-3040003:+	chr11:3039944-3040003:+		9.18e-05	0.00285373	0.00038035	0.0150243	0.0952596	0.129198	0.140115	0.119237	0.133144	0.105162	0.0922794	0.122719	0.0935133	0.116127	0.0708995	0.714247	0.875844	0.784264	0.872192	0.674196
454	44k_11928	Os09g0363700|Os09t0363700-01	ACTTGCTACCATACATGCAAAAATCTTTTGAGGTGCATAAATAAAGAGAGAGTCAATTGC	Conserved hypothetical protein.	0.714114	0.196515	chr09:11913669-11913728:-	chr09:11913669-11913728:-		8.96e-05	0.037865	1.27e-05	0.012329	0.0116863	0.275187	0.269262	0.275144	0.266627	0.288344	0.196515	0.161927	0.262228	0.232262	0.292193	0.714114	0.601375	0.953054	0.871113	1.01335
11819	eAry1_18811	Os04g0186450|Os04t0186450-00	CGCGATTAACAGAGCTAATTAGCCTCAGATGTCTATGTGTCGAACTGAGCAAAAGAAAAT	Hypothetical gene.	0.713668	0.725638	chr04:5847239-5847298:-	chr04:5847239-5847298:-		6.51e-05	0.0372219	6.59e-05	0.0398524	0.0124725	1.01677	0.986347	0.903894	0.854156	0.967468	-0.725638	-0.633613	-0.886243	-0.798768	-0.973718	-0.713668	-0.642383	-0.980473	-0.935154	-1.00646
6252	44k_37422	Os01g0721000|Os01t0721000-01	CGGCTGTGCGCGAAATTGTACATTGCATTAAGTTGTGGTCCCACGTAATGTGTAGTTGAA	NB-ARC domain containing protein.	0.713605	0.371625	chr01:30060808-30060867:+	chr01:30060808-30060867:+		2.66e-06	0.0107644	1.31e-05	0.0217613	0.00807747	0.520772	0.520163	0.538014	0.537713	0.549011	-0.371625	-0.333316	-0.431667	-0.388896	-0.474438	-0.713605	-0.640792	-0.802334	-0.72324	-0.864168
6155	44k_37004	Os12g0416300|Os12t0416300-01	GTTTCCCAAGTGGTGAAGATATTCAAATCTATATGTCGTTACTACACAGAATTGTTCAAG	Conserved hypothetical protein.	0.713251	0.156126	chr12:12839134-12839193:+	chr12:12839134-12839193:+		0.000484922	0.0509371	0.00146622	0.0762294	0.0618733	0.218893	0.211219	0.238843	0.227561	0.254533	-0.156126	-0.1565	-0.179983	-0.181176	-0.17879	-0.713251	-0.740937	-0.753563	-0.796165	-0.702423
12911	eAry1_25482	Os07g0523500|Os07t0523500-03	GAGGCTAGTCTGATGAACTTCCGTTTTTCAGATCGAATTTCGTATATGGTTAACTATACT	Non-protein coding transcript.	0.713227	0.372232	chr07:20293983-20294042:+	chr07:20293983-20294042:+		0.00175336	0.0924824	0.00147018	0.106766	0.0424531	0.521899	0.534045	0.572946	0.600985	0.554402	0.372232	0.327617	0.47725	0.411422	0.543078	0.713227	0.613462	0.832976	0.68458	0.979574
2892	44k_22361	Os03g0603300|Os03t0603300-01	GCAAATCATACCTTTTCTGTAAACTGTAAAAAGCAAACAGTGACAGTTGTGAAGAACAGT	Similar to Bromodomain associated family protein, expressed.	0.713145	0.131487	chr03:22595997-22596056:-	chr03:22595997-22596056:-		0.00315024	0.150491	0.000250353	0.0766682	0.0153965	0.184377	0.182914	0.151565	0.14654	0.158744	-0.131487	-0.11482	-0.192617	-0.169912	-0.215322	-0.713145	-0.627726	-1.27085	-1.15949	-1.35641
8505	44k_7454	Os05g0215800|Os05t0215800-01	GACAATAAATTGTGTCATTCATTCAGTCGACAAGTTAGCAGCATTTGTATTTGGGGCACT	Protein of unknown function DUF250 domain containing protein.	0.713113	0.227758	chr05:7171223-7171282:-	chr05:7171223-7171282:-		0.00554534	0.0809777	0.00311821	0.0782958	0.0914915	0.319386	0.318906	0.323975	0.323632	0.330568	0.227758	0.206463	0.297047	0.267032	0.327063	0.713113	0.647412	0.916885	0.825109	0.989399
5537	44k_3421	Os01g0719600|Os01t0719600-01	CATATACAGAAGCACCGTCAGGATTGATCAGGAAATGTAACTAGGGAAGAAGCGCCATTT	Heavy metal transport/detoxification protein domain containing protein.	0.713011	0.582265	chr01:30005827-30005886:+	chr01:30005827-30005886:+		5.56e-07	0.00179027	2.83e-05	0.00892502	0.0296625	0.816628	0.830243	0.915437	0.927334	0.922371	-0.582265	-0.636856	-0.575673	-0.63395	-0.517397	-0.713011	-0.767072	-0.628851	-0.683627	-0.560942
2031	44k_18609	Os01g0837200|Os01t0837200-01	TGTGCTTGTCCGCTGTAAATTTGTCCTACCGAAAACGATATACTGAAACTTGTTCTGAAT	Similar to esterase/lipase/thioesterase family protein.	0.712578	0.407546	chr01:35895113-35895172:+	chr01:35895113-35895172:+		0.000856324	0.130542	5.63e-05	0.055009	0.00646491	0.571932	0.551072	0.554698	0.537562	0.582345	-0.407546	-0.356867	-0.575051	-0.539522	-0.610579	-0.712578	-0.647587	-1.03669	-1.00365	-1.04848
17923	eAry2_09008	Os11g0147800|Os11t0147800-01	ATAAAAGAGAAGTACTGCCTGCATGGCAAGTGCTTCAGTGTTCTGGGTGTGTAGTATGAT	Similar to Wali7 protein (Fragment).	0.712471	0.376166	chr11:2204374-2204433:-	chr11:2204374-2204433:-		1.9e-06	0.0126146	2.54e-05	0.0227108	0.0120517	0.527975	0.506152	0.498587	0.490778	0.516711	-0.376166	-0.338413	-0.383269	-0.36727	-0.399268	-0.712471	-0.6686	-0.76871	-0.748343	-0.77271
20590	eAry2_31984	Os09g0360400|Os09t0360400-01	GTAAAACTGTACTCGGTTTACCTGTGCATACTACTACAGTTGGTATGTGGTGAAAATGTA	Uncharacterised conserved protein UCP009193 domain containing protein.	0.712327	0.166814	chr09:11740108-11740167:+	chr09:11740108-11740167:+		0.00263547	0.305002	0.0163988	0.529589	0.0277922	0.234182	0.221104	0.24161	0.228569	0.252293	-0.166814	-0.109516	-0.161029	-0.0803861	-0.241672	-0.712327	-0.495313	-0.666485	-0.351692	-0.957905
19882	eAry2_26027	Os04g0611300|Os04t0611300-01	GATGAGCTATATATATTCATTTCCTGGTGAGTCTTTGCATCTGCTCTTTCCGAACTATTC	Conserved hypothetical protein.	0.711803	0.22765	chr04:31001811-31001870:+	chr04:31001811-31001870:+		0.000256305	0.015529	0.000363409	0.0424291	0.0391025	0.319822	0.298375	0.290533	0.271067	0.314346	0.22765	0.237032	0.273611	0.254141	0.29308	0.711803	0.794409	0.941756	0.93756	0.93235
22853	maskBest_02015	Os03g0558600|Os03t0558600-01	ATCGCAATGTTTTGCTCTACATTTTATCTTTTGACCTCGCCCCCATTAGAGCCGCCGTTT	Similar to H0124E07.4 protein.	0.711684	0.251188	chr03:19905016-19905075:+	chr03:19905016-19905075:+		0.00943812	0.127555	0.103353	0.394148	0.326512	0.352949	0.383921	0.295243	0.334883	0.256555	0.251188	0.238157	0.167504	0.150019	0.184989	0.711684	0.620329	0.567342	0.447973	0.721051
1127	44k_14721	Os08g0108100|Os08t0108100-01	GTAGTAACTAGTTAATCCTGTGTGGTGCTGAGTGAGGATATATATGTTCTTCTTGTATTA	Pectinesterase inhibitor domain containing protein.	0.71157	0.350256	chr08:389810-389869:-	chr08:389810-389869:-		0.00143118	0.0181352	0.0164849	0.0567585	0.366454	0.49223	0.522295	0.517822	0.538288	0.503824	0.350256	0.439673	0.300362	0.391618	0.209105	0.71157	0.841808	0.580048	0.727524	0.415036
15944	eAry1_44205	Os03g0221300|Os03t0221300-01	TGCTAGCTGTTGATAAACATTAGATCATCTGGCAAATGGTGGGTATTCATATATGGATTC	Similar to No apical meristem protein, expressed.	0.711317	0.109867	chr03:6358095-6358154:-	chr03:6358095-6358154:-		0.000887016	0.0122751	0.00836301	0.0483302	0.309623	0.154455	0.160237	0.16227	0.165882	0.159908	-0.109867	-0.153625	-0.0988119	-0.135975	-0.0616484	-0.711317	-0.958738	-0.608934	-0.819711	-0.385524
12058	eAry1_20424	Os04g0201900|Os04t0201900-00	CTATAATTGAGTGGGATACACAACTGGTCCATCTCTTTGAGCTAGATATTTATCTATATC	Similar to H0512B01.10 protein.	0.711246	0.269938	chr04:6940076-6940135:-	chr04:6940076-6940135:-		0.000264452	0.0126146	0.0041579	0.0632538	0.147648	0.379528	0.398563	0.407072	0.422551	0.399746	-0.269938	-0.308982	-0.265055	-0.287977	-0.242132	-0.711246	-0.77524	-0.651124	-0.68152	-0.605715
261	44k_11102	Os02g0611500|Os02t0611500-01	TACTGTTTGCATTTCGCGCTCTTGCGTGTCATGAATCTGATGGCCTCATTGTTTCGCTTA	Similar to Eukaryotic initiation factor-like protein.	0.711028	0.210042	chr02:24068416-24068475:-	chr02:24068416-24068475:-		0.00355989	0.0821153	0.00129902	0.0762467	0.0473071	0.295406	0.305077	0.325245	0.330003	0.324765	0.210042	0.178535	0.276233	0.217603	0.334863	0.711028	0.585215	0.849309	0.659398	1.03109
2709	44k_21596	Os04g0481100|Os04t0481100-02	TTGGGCTTGTTCTAAGTTTCGAATCTGCCGGAGACAGTTATAATACGAATATGTATTTTG	Similar to H0510A06.3 protein.	0.710761	0.385579	chr04:24068040-24068099:-	chr04:24068040-24068099:-		2.94e-05	0.0126379	0.000965941	0.0588863	0.0589696	0.542487	0.549848	0.550932	0.549495	0.56388	0.385579	0.401141	0.377817	0.403453	0.352181	0.710761	0.729548	0.685778	0.734225	0.624567
21358	eAry2_38644	Os06g0705300|Os06t0705300-01,Os06t0705300-02	TATTGTAGGTGTGCCTTACAATGATGCGGTTTTGTAAGATAACCATTAGTAGCGGTGGTG	Pentatricopeptide repeat domain containing protein.	0.710313	0.18756	chr06:29798252-29798311:-	chr06:29798252-29798311:-		1.82e-06	0.0124224	4.52e-05	0.0388091	0.00985315	0.264053	0.257318	0.277434	0.266949	0.293151	-0.18756	-0.188104	-0.170133	-0.157246	-0.183021	-0.710313	-0.731016	-0.613238	-0.589048	-0.624322
2818	44k_22082	NA	AGGGATGGGTTATATGCAACCTCAGAGCAATTTTCACATATTGGTAGTTCTGCAATCTTT	NA	0.710226	0.181437	NA	NA		0.00184994	0.184382	0.00869923	0.270316	0.0499834	0.255464	0.258187	0.256626	0.257707	0.259722	-0.181437	-0.147407	-0.198316	-0.16146	-0.235172	-0.710226	-0.570934	-0.772782	-0.626525	-0.905476
1975	44k_18306	Os12g0147500|Os12t0147500-01	TTTTGAATGCGATCAAGTCCTAGTCTGTGAGAACCAATTGCTTTTGCATTCATTAACATT	DNA/RNA helicase, DEAD/DEAH box type, N-terminal domain containing protein.	0.709801	0.159111	chr12:2321741-2321800:+	chr12:2321741-2321800:+		0.00254278	0.0933828	0.00195613	0.121166	0.0433919	0.224162	0.206169	0.194873	0.17105	0.217026	0.159111	0.127648	0.200452	0.151631	0.249273	0.709801	0.619142	1.02863	0.886472	1.14859
6905	44k_4046	Os03g0333400|Os03t0333400-01	GTTCAGCTGACATGGTGAGGATTACACGGTTGGCTTGGGGACATGCAACTCCCTAGAGTT	Similar to photosystem II 11 kD protein.	0.709577	0.408686	chr03:12321731-12321790:+	chr03:12321731-12321790:+		0.00337385	0.12488	0.000233794	0.0458921	0.0266151	0.575957	0.549328	0.499622	0.458701	0.545213	0.408686	0.351025	0.568055	0.499767	0.636343	0.709577	0.639008	1.13697	1.08953	1.16715
2153	44k_19085	Os02g0535400|Os02t0535400-01	GTTAGAAAATCAAATGCTCCATCTAAATGCTATCCTGCAGACTTTTGGTAACACCCATCT	Similar to Cysteine and histidine-rich domain-containing protein RAR1.	0.709412	0.119839	chr02:19727133-19727192:-	chr02:19727133-19727192:-		0.0125996	0.366319	0.000592421	0.0883414	0.025509	0.168927	0.161727	0.179586	0.16716	0.192934	0.119839	0.0781018	0.185259	0.147639	0.222879	0.709412	0.482924	1.03159	0.883221	1.15521
22633	eAry2_49828	Os03g0231950|Os03t0231950-01	TTTGGTGGTCGTCGAAGTTCTCGAGGAAAACTCTGTAGCCTAATCATTGTACAGTTTGAC	Similar to Helix-loop-helix DNA-binding domain containing protein, expressed.	0.708944	0.272023	chr03:6980664-6980723:-	chr03:6980664-6980723:-		0.010295	0.022957	0.0160931	0.0674825	0.297666	0.383702	0.388786	0.371798	0.389352	0.360159	-0.272023	-0.352232	-0.301102	-0.348419	-0.253785	-0.708944	-0.905978	-0.809853	-0.894869	-0.704646
1393	44k_15875	Os05g0555900|Os05t0555900-01	TCTGATTGTCATGGTGACTGTCAAATGCAACCTTCTATAGCTTTCCATGAACCAGATGCC	Non-protein coding transcript.	0.708937	0.288245	chr05:27642616-27642675:+	chr05:27642616-27642675:+		0.0027151	0.0536827	0.00131098	0.0675236	0.0559903	0.406588	0.365121	0.366913	0.325727	0.408986	0.288245	0.262226	0.384866	0.327185	0.442547	0.708937	0.718189	1.04893	1.00447	1.08206
17255	eAry2_02661	Os08g0114300|Os08t0114300-01	AATAATCCACCTGCTACATTGGGATGGCGTATGTGGTAGGTAGTGATACTGTAAATTGGT	D-arabinono-1,4-lactone oxidase domain containing protein.	0.708603	1.52971	chr08:768451-768510:-	chr08:768451-768510:-		0.0012633	0.02588	0.0130015	0.061438	0.323751	2.15876	2.14999	2.2255	2.29203	2.18472	1.52971	1.77128	1.41142	1.83725	0.985585	0.708603	0.823855	0.634203	0.801581	0.451127
4933	44k_31391	Os02g0303200|Os02t0303200-01	ATTGTATATTCCCCTGATTCGTTAATCTAGGGAAGAGGTAGTAGAACTGGAACACAATTC	Hypothetical protein.	0.708466	0.549679	chr02:11776407-11776466:-	chr02:11776407-11776466:-		8.08e-05	0.0201877	0.000744329	0.0464236	0.0540207	0.775872	0.768404	0.580588	0.60793	0.563539	-0.549679	-0.483015	-0.59373	-0.53723	-0.650231	-0.708466	-0.628595	-1.02264	-0.883704	-1.15383
11652	eAry1_17817	Os03g0414100|Os03t0414100-01	CCTGTGATGTTCACTGTGTTGGAACTAATGGTGAAGCTAATGAAACTGTTGATTTTGCTC	Conserved hypothetical protein.	0.70841	0.393872	chr03:17143001-17143060:-	chr03:17143001-17143060:-		0.000590778	0.0545035	0.000233388	0.0448012	0.0282306	0.555995	0.589787	0.591777	0.637236	0.556283	0.393872	0.401672	0.525399	0.539663	0.511136	0.70841	0.681046	0.887833	0.846881	0.918841
15722	eAry1_42799	Os12g0135100|Os12t0135100-00	TGAAAATGAAGTTATTATGTATGCTGCATTGGCAGGGGAGCGAGTGATTGTGGTCTCCCA	Similar to Phosphoglycerate mutase family protein.	0.708409	0.396881	chr12:1728006-1728063:-;chr12:1728219-1728220:-	chr12:1728006-1728063:-;chr12:1728219-1728220:-		0.00989565	0.236431	0.0164087	0.260292	0.102207	0.560243	0.549847	0.581666	0.576024	0.598358	0.396881	0.34188	0.471848	0.417446	0.526249	0.708409	0.621773	0.811201	0.724703	0.879489
6059	44k_36533	Os02g0465500|Os02t0465500-01	AGCCCATCACGGTCAGAGATAGCAGTTATATCCGTGTATTGTCCCATTTTGTCAGGTGAT	Exonuclease domain containing protein.	0.708308	0.149029	chr02:15650268-15650327:-	chr02:15650268-15650327:-		0.00401482	0.176426	0.0350089	0.35349	0.133702	0.210401	0.21084	0.213212	0.212753	0.217832	-0.149029	-0.133369	-0.126879	-0.108297	-0.145461	-0.708308	-0.632561	-0.595085	-0.509029	-0.667765
17068	eAry2_00698	Os06g0530200|Os06t0530200-01	AAATGACCAATTCGTGAAAACTGAACATGCAATGCATCGGTTGTTTGCCAAAATACATTG	Conserved hypothetical protein.	0.708032	0.108261	chr06:19734889-19734948:+	chr06:19734889-19734948:+		0.000216794	0.0753236	1.71e-05	0.0227542	0.00824759	0.152904	0.156549	0.14165	0.142702	0.142584	0.108261	0.0884033	0.142005	0.117725	0.166285	0.708032	0.5647	1.00251	0.82497	1.16622
8444	44k_7197	Os06g0106100|Os06t0106100-01	TTACCTTTTATACGTGTCCTCAAGCCAGATATACATGATGGTAATGCTAGACTGCTAGCT	Cwf15/Cwc15 cell cycle control protein family protein.	0.707659	0.234024	chr06:413393-413452:-	chr06:413393-413452:-		6.8e-05	0.00702735	0.00218945	0.0272169	0.157581	0.330702	0.366544	0.355623	0.388878	0.326898	0.234024	0.273581	0.196714	0.222449	0.170979	0.707659	0.746379	0.553153	0.572028	0.523035
22082	eAry2_44977	Os01g0104000|Os01t0104000-01,Os01t0104000-02	TGTGTAGCAATGGGCTGTTTGTTGTTAAAATGGTCATTGCCCATGTGTACTTGAGTTGGC	C-type lectin domain containing protein.	0.707631	0.09493	chr01:206243-206302:-	chr01:206243-206302:-		0.00478102	0.16376	0.0134087	0.228221	0.104565	0.134152	0.136565	0.128562	0.131201	0.127527	-0.09493	-0.0738841	-0.104177	-0.080271	-0.128084	-0.707631	-0.541017	-0.810327	-0.611817	-1.00436
5038	44k_31883	Os05g0133900|Os05t0133900-02	CAGAAACATTGCGATGGCTGTTAGCATTCGTTACATTGCATTAATTACCCTTTCATGTTC	Similar to DNA methyl transferase 106.	0.707496	0.116842	chr05:1973635-1973694:+	chr05:1973635-1973694:+		0.000267467	0.0192365	0.000118726	0.0322842	0.0219074	0.165148	0.166564	0.165375	0.16405	0.169934	-0.116842	-0.138272	-0.142649	-0.15628	-0.129018	-0.707496	-0.830143	-0.862579	-0.952635	-0.759225
4803	44k_30800	Os10g0490900|Os10t0490900-00	ATACAGCGACGACTTCTTCGTCCAGATCTCCGGCAAGACCATCGACCAGCTCTGGCAAGA	Similar to Secretory protein.	0.707329	0.272506	chr10:18637815-18637874:-	chr10:18637815-18637874:-		0.0357523	0.392911	0.0515025	0.35663	0.200073	0.38526	0.344555	0.355978	0.319335	0.393429	0.272506	0.182572	0.250798	0.186033	0.315564	0.707329	0.529878	0.704533	0.582561	0.802086
11285	eAry1_15658	Os02g0122300|Os02t0122300-01	CCAACTGTAGTATAATGTGTATCTGGTTTATATTGGAGTCCTGCAAGTGAATCTTGGTGC	Translation initiation factor eIF3 subunit domain containing protein.	0.707122	0.201108	chr02:1173896-1173955:-	chr02:1173896-1173955:-		0.000238876	0.0504472	0.000994466	0.0840546	0.0397037	0.284404	0.26719	0.287512	0.273069	0.306212	0.201108	0.179979	0.217066	0.183477	0.250655	0.707122	0.6736	0.754979	0.671906	0.818568
19809	eAry2_25435	Os03g0646300|Os03t0646300-01	GAGTAAATGTTGTCGGATTTAGCTGTGCAGTGCAGTACTCCCTCCATTTGATAGTCATAT	Similar to Cyclic nucleotide-gated channel A (Fragment).	0.70705	0.591545	chr03:25007529-25007588:+	chr03:25007529-25007588:+		0.000112094	0.0321571	2.37e-05	0.0165898	0.0147576	0.836638	0.826414	0.84341	0.793881	0.906857	-0.591545	-0.569691	-0.711071	-0.667965	-0.754178	-0.70705	-0.689353	-0.843091	-0.841391	-0.831639
914	44k_13801	Os01g0500600|Os01t0500600-01	AGGAACCAATAAACTTACCCTCCTATGTTTCGTATCTTATATTGTGCTAGCTCAAACTAT	Hypothetical protein.	0.707035	0.154264	chr01:17275604-17275663:-	chr01:17275604-17275663:-		0.00900503	0.106605	0.0812071	0.333932	0.298261	0.218185	0.23621	0.216231	0.236621	0.198324	-0.154264	-0.186902	-0.115208	-0.135865	-0.0945498	-0.707035	-0.791253	-0.532798	-0.574188	-0.476744
3983	44k_27211	Os06g0319700|Os06t0319700-01	TGTGGCTGTGTCTGATTTCATTGTCCATGACCACTATCTCTATAGTTGTCGCAATCATCA	Similar to 60S ribosomal protein L31.	0.706585	0.346411	chr06:12415252-12415311:+	chr06:12415252-12415311:+		8.07e-05	0.00663488	8.26e-05	0.0147603	0.031893	0.490261	0.464793	0.42049	0.415345	0.4344	0.346411	0.353188	0.434014	0.420358	0.447669	0.706585	0.759883	1.03216	1.01207	1.03055
10178	eAry1_08116	Os01g0197400|Os01t0197400-01	ATAAAACCTGAGAGATTCAGGTGGTTGGCTGACGACCAGCAAATGCTCTCATATATCCTA	Conserved hypothetical protein.	0.706283	0.370193	chr01:5260890-5260949:+	chr01:5260890-5260949:+		0.00111505	0.0977044	0.0019527	0.0984179	0.0586378	0.524143	0.515701	0.493588	0.491124	0.505815	0.370193	0.317686	0.452724	0.413603	0.491845	0.706283	0.616028	0.91721	0.842156	0.97238
9338	eAry1_02132	Os01g0614400|Os01t0614400-01	AAGGTCCTGCTTGTCATTCGATGTACGGATTGATAACTAAACGAACACTGGTTAGTTGAT	Conserved hypothetical protein.	0.705672	0.319665	chr01:24366702-24366761:-	chr01:24366702-24366761:-		3.66e-09	0.00053418	5.06e-08	0.00237253	0.00439342	0.452994	0.463665	0.458131	0.472051	0.453059	-0.319665	-0.355523	-0.336858	-0.376006	-0.297709	-0.705672	-0.766767	-0.735286	-0.796538	-0.657109
5369	44k_33377	Os06g0275600|Os06t0275600-01,Os06t0275600-02	GACGTCATTGAGATGCCTTTTACTCATGACCATCATGGATCAAATGATCAACCCTGAGAT	Similar to TA1 protein (Fragment).	0.705415	0.317881	chr06:9367327-9367386:+	chr06:9367327-9367386:+		0.00341408	0.0593549	0.00991204	0.118582	0.149483	0.45063	0.435855	0.480578	0.454231	0.514979	-0.317881	-0.302115	-0.362123	-0.33362	-0.390626	-0.705415	-0.693155	-0.753514	-0.734473	-0.758527
21324	eAry2_38263	Os02g0772500|Os02t0772500-01	TATGCAGTACCCTAGCGTCAATCAAAAGCCTGGAGTATGTCTTCATTTATCATCTTTCTG	Protein of unknown function DUF1740 domain containing protein.	0.70514	0.195205	chr02:32610846-32610905:+	chr02:32610846-32610905:+		3.41e-05	0.00791447	0.000546965	0.042827	0.054815	0.276831	0.282698	0.197085	0.211914	0.185276	-0.195205	-0.224583	-0.203488	-0.219796	-0.18718	-0.70514	-0.794424	-1.03249	-1.03719	-1.01027
22185	eAry2_45923	Os12g0244000|Os12t0244000-01	TTAGAGATAAGAGTCGTGTCCAGCAAGGACCTGTCATGTACTTCGGGTATAAATATGGCC	Conserved hypothetical protein.	0.705009	0.231186	chr12:7983123-7983182:+	chr12:7983123-7983182:+		0.000710168	0.0312396	0.0017598	0.0448542	0.116116	0.32792	0.334697	0.316392	0.327642	0.310794	-0.231186	-0.257916	-0.222158	-0.256562	-0.187753	-0.705009	-0.770596	-0.702161	-0.783058	-0.604108
15360	eAry1_40024	Os04g0378200|Os04t0378200-01	TATTAGTCTCCTGTTAATTTTTATCTGGTCGGCTTGCTTGTCAGGACTCAGGACCAGCTG	Sterile alpha motif SAM domain containing protein.	0.70496	0.0795896	chr04:18473564-18473623:+	chr04:18473564-18473623:+		0.0128616	0.0851858	0.0123055	0.0824045	0.192971	0.1129	0.106807	0.123257	0.114851	0.133538	-0.0795896	-0.0751938	-0.0993186	-0.0928884	-0.105749	-0.70496	-0.704013	-0.805788	-0.808771	-0.791899
18470	eAry2_13834	Os01g0935400|Os01t0935400-00	CAACTCCGGCCAACTTTAGTAAGACGCTGGAGAAGTACTCGGTGGAGATCAGGGAGCTGT	2OG-Fe(II) oxygenase domain containing protein.	0.704934	0.558369	chr01:41057815-41057855:-;chr01:41058082-41058100:-	chr01:41057815-41057855:-;chr01:41058082-41058100:-		3.41e-08	0.00184876	1.71e-07	0.00323611	0.00535238	0.792088	0.795387	0.632775	0.640966	0.637893	-0.558369	-0.573	-0.629554	-0.659646	-0.599462	-0.704934	-0.720403	-0.994911	-1.02914	-0.939754
23312	maskBest_08219	Os04g0523100|Os04t0523100-01	TTTGTGTCACATAATGCCATTCAAAACAACCAAATTCTAACTGGAGCCACTGAAATAGAT	Similar to OSIGBa0153E02-OSIGBa0093I20.5 protein.	0.704729	0.575651	chr04:26169890-26169903:-;chr04:26170184-26170229:-	chr04:26169890-26169903:-;chr04:26170184-26170229:-		0.000305994	0.0247779	0.000720267	0.0347748	0.0786157	0.816839	0.814831	0.775578	0.777958	0.787045	-0.575651	-0.632481	-0.677031	-0.770279	-0.583782	-0.704729	-0.776212	-0.872937	-0.99013	-0.741739
9355	eAry1_02268	Os12g0554400|Os12t0554400-02	AAGTGATAGACTGGATTTTGAAGTCTACCAGAATTCCGGCACAAGAGTTACTTCGTTCTC	Similar to predicted protein.	0.704692	0.134935	chr12:22518982-22519041:-	chr12:22518982-22519041:-		0.000698105	0.175533	0.00396531	0.254143	0.0316353	0.191481	0.175898	0.14919	0.137283	0.158923	0.134935	0.0945225	0.134476	0.0830521	0.1859	0.704692	0.53737	0.901377	0.60497	1.16975
14216	eAry1_32957	Os01g0556700|Os01t0556700-00	GGTTATCATACTGCTGAAACTAAGAACGTCTGAGATTAAGTTAATAAGATCGCTTTTCAG	Hypothetical conserved gene.	0.704651	0.335875	chr01:21041009-21041068:+	chr01:21041009-21041068:+		1.5e-06	0.00363063	3.16e-05	0.0140374	0.020393	0.476655	0.489504	0.411792	0.423556	0.408776	-0.335875	-0.343002	-0.319408	-0.313072	-0.325745	-0.704651	-0.700713	-0.775654	-0.739153	-0.796877
21597	eAry2_40692	Os06g0286351|Os06t0286351-04	TCTAAGAGTAGACCACATTCAACGAAAGGCAACAAATACAGTGATGAGCTTCTACTGCAG	Similar to AF-4 domain containing protein-like protein.	0.704071	0.155863	chr06:10347262-10347321:-	chr06:10347262-10347321:-		0.00131427	0.0107177	0.0125959	0.0582121	0.370103	0.221374	0.232658	0.212815	0.219356	0.206327	-0.155863	-0.230301	-0.131688	-0.191426	-0.0719509	-0.704071	-0.989867	-0.618791	-0.872669	-0.348722
10489	eAry1_10431	Os08g0506350|Os08t0506350-01	ATGGGTCTATTGCTTCCATTATGGCTCGTAATGGTCAAAGTGCTTATTTTGTTGAGTTAT	Conserved hypothetical protein.	0.703629	0.268445	chr08:25053426-25053485:-	chr08:25053426-25053485:-		0.000129786	0.0203202	0.00010841	0.0106112	0.0442187	0.381516	0.355687	0.4055	0.382181	0.435826	0.268445	0.246177	0.311365	0.308771	0.31396	0.703629	0.692119	0.767854	0.807917	0.720378
13744	eAry1_30199	Os11g0161700|Os11t0161700-01	GGAATAATTTGTACAGTTCAGATCAATGTAGCACTTGTGTCTCTACTGTAGGTTAAAATG	Conserved hypothetical protein.	0.703519	0.340843	chr11:3022217-3022276:+	chr11:3022217-3022276:+		0.000289474	0.037083	0.0001148	0.0455986	0.0125551	0.484482	0.501255	0.518574	0.537456	0.510372	-0.340843	-0.367523	-0.387447	-0.406564	-0.368331	-0.703519	-0.733206	-0.747141	-0.756459	-0.721692
895	44k_13729	Os05g0536400|Os05t0536400-01	AATTTGCCCCGTCTGGGCAATCATGTGTTTCATTAACCCCGAGAGCATAATAAAAAGGCA	Similar to Delta-1-pyrroline-5-carboxylate dehydrogenase.	0.70351	0.126735	chr05:26634898-26634957:-	chr05:26634898-26634957:-		0.000414461	0.0356479	0.00148884	0.0433737	0.100361	0.180147	0.174572	0.194753	0.188027	0.205181	0.126735	0.121451	0.144552	0.154698	0.134406	0.70351	0.695708	0.742231	0.822745	0.655062
16137	eAry1_45333	Os06g0130200|Os06t0130200-01	TGTACTCCAGATCTGTAACTTGTTGCCAATCATCATCCAGCAAAGTTGCTTGCTTGCTTC	Cell cycle regulated microtubule associated protein domain containing protein.	0.703131	0.231759	chr06:1613670-1613729:-	chr06:1613670-1613729:-		0.000111955	0.0185927	0.00013054	0.012932	0.0536983	0.329611	0.328433	0.346351	0.348214	0.348316	0.231759	0.260079	0.26654	0.336541	0.19654	0.703131	0.791879	0.769567	0.966476	0.564258
18573	eAry2_14829	Os04g0401200|Os04t0401200-00	CACTTTGACAATTTCAATCAACCAAAGTTGCTGCTGCCCATATAGCTTGATCTCATTGAG	Similar to OSIGBa0155K12.4 protein.	0.703072	0.2548	chr04:19850639-19850698:+	chr04:19850639-19850698:+		0.0047879	0.144579	0.000431951	0.0606399	0.0117112	0.36241	0.397513	0.354874	0.421857	0.277401	0.2548	0.287607	0.370545	0.43882	0.302269	0.703072	0.723518	1.04416	1.04021	1.08965
21434	eAry2_39357	Os03g0366900|Os03t0366900-01	TCAGGGTTGTTCACTTGTTTGTGTCTAGTTTATTTATATCTAAATACAGAGGCTCCTAGT	Nucleic acid-binding, OB-fold domain containing protein.	0.703035	0.193931	chr03:14358010-14358069:-	chr03:14358010-14358069:-		0.0380164	0.448671	0.00761002	0.272929	0.0262956	0.275848	0.273865	0.300919	0.303857	0.303543	0.193931	0.154073	0.296789	0.263598	0.329979	0.703035	0.562587	0.986273	0.867508	1.08709
17271	eAry2_02835	Os03g0712733|Os03t0712733-00	AATATCTTCAACAGTAACAAGCTTATCGCCTCCAAGGTTGTCCTTGTTCTTGAAAGCAAG	Hypothetical gene.	0.703027	0.691815	chr03:28818702-28818761:-	chr03:28818702-28818761:-		0.00777155	0.168486	0.00889684	0.151704	0.118243	0.984052	0.941696	1.02327	0.986965	1.0782	0.691815	0.593942	0.875542	0.798926	0.952158	0.703027	0.630716	0.855633	0.809478	0.883099
18349	eAry2_12767	Os03g0279200|Os03t0279200-01	ATTGGACGGGATGTGTGTCTGTTAGTAGTCTAATGCTGTTGATTTAATCTATGGTGGTGT	Similar to Histone H2A.	0.702322	0.411124	chr03:9499060-9499119:-	chr03:9499060-9499119:-		4.23e-05	0.019359	0.0027289	0.092882	0.0785988	0.585378	0.609628	0.630335	0.654725	0.618956	-0.411124	-0.408814	-0.309014	-0.292187	-0.325842	-0.702322	-0.670596	-0.490238	-0.446274	-0.526438
644	44k_12686	Os03g0322500|Os03t0322500-01	ATTGCTTCTGCATGATGCGTCTGTATTTCAAGAGCAGTGCAGTGAAAGATGATCTTCAGA	Similar to 14 kDa zinc-binding protein (Protein kinase C inhibitor) (PKCI).	0.702266	0.234833	chr03:11677411-11677470:+	chr03:11677411-11677470:+		2.08e-06	0.00420332	5.83e-06	0.00635487	0.0153435	0.334392	0.354586	0.323796	0.347524	0.305721	0.234833	0.23646	0.28197	0.285775	0.278165	0.702266	0.666863	0.870827	0.822319	0.909864
7557	44k_43795	Os02g0796700|Os02t0796700-01	AATCCTCACCGATGTACATAAGATGATGATGATTTCTACCAATACAAAGCAAGAATTGCC	Similar to protein kinase family protein / WD-40 repeat family protein.	0.702077	0.100549	chr02:33885852-33885911:-	chr02:33885852-33885911:-		0.00298311	0.0917961	0.00181504	0.118614	0.043273	0.143217	0.136968	0.133641	0.130008	0.139786	-0.100549	-0.101288	-0.125596	-0.115406	-0.135786	-0.702077	-0.739503	-0.9398	-0.887681	-0.971386
931	44k_13874	Os03g0826600|Os03t0826600-01,Os03t0826600-02	TACCTGCTTATTCAGCAGTTGAACTGCACTTCTGATGAAATACTTTATGTACACCAGTTA	Similar to Phospholipase (Fragment).	0.701957	0.129918	chr03:34727171-34727230:+	chr03:34727171-34727230:+		0.000317391	0.0225262	0.00024909	0.0251415	0.0404653	0.18508	0.186013	0.173868	0.170951	0.180136	-0.129918	-0.121701	-0.15836	-0.144449	-0.172271	-0.701957	-0.654261	-0.910805	-0.844971	-0.956334
16083	eAry1_45072	Os12g0131000|Os12t0131000-01	TGGTGTGGTGACTTTATAAGAACCCGAATTGCATTTTTAAAAGAAGTGGTGGATTATGAG	Hypothetical conserved gene.	0.701668	0.0834594	chr12:1499335-1499394:+	chr12:1499335-1499394:+		0.00380954	0.113404	0.0276827	0.29182	0.119744	0.118944	0.117694	0.110457	0.11126	0.11204	-0.0834594	-0.0827333	-0.0648162	-0.0656632	-0.0639692	-0.701668	-0.702954	-0.586798	-0.590176	-0.57095
16597	eAry1_48450	Os09g0568400|Os09t0568400-02	TTGATGACATAATTGACTACAAAGTCAAGGTTATATGGCCCGGCCTTAATTTTTGTCCCC	Similar to Ubiquitin/ribosomal fusion protein (Fragment).	0.701303	0.258835	chr09:22694756-22694815:+	chr09:22694756-22694815:+		0.00263259	0.0841211	0.000628546	0.0722769	0.0340428	0.369078	0.353614	0.33459	0.318035	0.355547	0.258835	0.233164	0.357919	0.30979	0.406048	0.701303	0.659374	1.06972	0.974077	1.14203
22096	eAry2_45093	Os06g0473000|Os06t0473000-01	TGTTAATCAGCGTTTCCAACCTCTGTTTAGAACAGGTCCTCTGTTTTATATACATGTTAT	Hypothetical conserved gene.	0.701244	0.567997	chr06:15781444-15781503:-	chr06:15781444-15781503:-		0.00557416	0.164369	0.00326212	0.133028	0.0611812	0.809984	0.804848	0.892914	0.887473	0.91691	0.567997	0.521308	0.747878	0.70585	0.789906	0.701244	0.64771	0.83757	0.795348	0.861487
7808	44k_4554	Os07g0565500|Os07t0565500-01	ATACACATCTTGTAGAAACTCTGTCGGGGAATGTGAAGCTAGCTGTTAAAGCCATTCTTG	Conserved hypothetical protein.	0.700953	0.686474	chr07:22681042-22681101:-	chr07:22681042-22681101:-		4.81e-06	0.00436323	0.000159411	0.020321	0.0375761	0.979343	0.950127	0.947248	0.899838	1.01149	-0.686474	-0.656769	-0.671147	-0.633222	-0.709071	-0.700953	-0.691244	-0.708523	-0.703707	-0.701017
10836	eAry1_12918	Os09g0516800|Os09t0516800-01	CAATGAGGAAAATAATGGATTGTATCGTGATTAGAAATCGAATCGAACAGCAACTGAAGC	Protein of unknown function DUF3128 domain containing protein.	0.700824	0.204111	chr09:20146413-20146472:+	chr09:20146413-20146472:+		0.00651866	0.262118	0.00154455	0.180788	0.0214524	0.291244	0.27049	0.289736	0.254516	0.320523	0.204111	0.137616	0.285345	0.197448	0.373241	0.700824	0.508767	0.984842	0.77578	1.16447
6429	44k_38249	Os03g0794700|Os03t0794700-01	AGAACGCATTAGTCTGATATGGTAGTTTGATCTGATGTAGTGGTTAATGATAAACTTAGG	Similar to 40S ribosomal protein S18.	0.700712	0.242516	chr03:33045575-33045634:-	chr03:33045575-33045634:-		0.000617564	0.0156851	0.00270819	0.0582636	0.113261	0.346099	0.360453	0.362079	0.38827	0.342248	0.242516	0.268716	0.268474	0.273801	0.263147	0.700712	0.745494	0.741481	0.705183	0.76888
13960	eAry1_31461	Os04g0490833|Os04t0490833-00	GGCGTCTGCGTCGGCATCACCATCGCCTCCTCCATCAGCATGCTGTACAGTAAACCAAAA	NA	0.700697	0.161792	chr04:24534845-24534904:+	chr04:24534845-24534904:+		0.000483549	0.0107644	0.00448278	0.0379678	0.250867	0.230901	0.236699	0.194616	0.225299	0.158138	0.161792	0.201583	0.152862	0.20876	0.0969638	0.700697	0.851644	0.785455	0.926591	0.613161
2402	44k_20226	NA	TCTTCATCAGATGGTTTGTCATGGGAACAAAATTTCAAACATGAGCAAATTAAGGTCATG	NA	0.700532	0.479679	chr03:4343742-4343801:-	chr03:4343742-4343801:-		0.0136623	0.154099	0.0105893	0.0733124	0.246275	0.684736	0.690817	0.655671	0.720543	0.594926	-0.479679	-0.465268	-0.551246	-0.652817	-0.449674	-0.700532	-0.673504	-0.840735	-0.906008	-0.755848
17321	eAry2_03275	Os05g0464001|Os05t0464001-00	AATGCTCTTACTTCTCTTGACAACTTCCCAGTGATAATGAGCCATAATTTCAAGCCGAGG	Conserved hypothetical protein.	0.700492	0.137944	chr05:22782141-22782200:-	chr05:22782141-22782200:-		0.000739186	0.0259179	8.79e-05	0.0075781	0.0401932	0.196925	0.198809	0.194795	0.199544	0.19406	-0.137944	-0.135694	-0.185451	-0.174489	-0.196412	-0.700492	-0.682535	-0.95203	-0.874439	-1.01212
11982	eAry1_19950	Os12g0610600|Os12t0610600-01	CTAAAGTGTGTATACTCAGAAATCAGAAGTAGAGGTTTGCGTTGTCGAAAAATTTTCGGA	Similar to NAM / CUC2-like protein.	0.700454	0.314862	chr12:25806445-25806504:+	chr12:25806445-25806504:+		0.0269216	0.284496	0.00557649	0.0933213	0.0738564	0.449511	0.30662	0.493782	0.30285	0.623815	-0.314862	-0.17601	-0.472859	-0.290344	-0.655373	-0.700454	-0.574034	-0.957626	-0.958707	-1.05059
3588	44k_25444	Os02g0650500|Os02t0650500-02	TTTTTTGTTACGAGTTCTGAACTTGTGAATGTAGACTCTGAAAATGTTTCCGTATGAAAA	Hypothetical conserved gene.	0.700394	0.210845	chr02:26209006-26209065:-	chr02:26209006-26209065:-		0.000181608	0.0329371	3.2e-06	0.00812922	0.0088202	0.301037	0.294813	0.236848	0.231971	0.246165	-0.210845	-0.189119	-0.298395	-0.277615	-0.319175	-0.700394	-0.641487	-1.25986	-1.19676	-1.29659
11490	eAry1_16793	Os08g0442300|Os08t0442300-01,Os08t0442300-02	CCCTGTAAGGTCCCCTTCATTTTTTCCTAACATCTTTTCATATTGAAAACGTCTGTGATA	Similar to Calcineurin subunit B.	0.700376	0.0973734	chr08:21554302-21554361:+	chr08:21554302-21554361:+		0.000715723	0.0359925	5.45e-05	0.0218919	0.0187374	0.13903	0.140121	0.147408	0.152362	0.145399	0.0973734	0.0904206	0.133015	0.12341	0.142619	0.700376	0.645304	0.902356	0.809984	0.980877
8789	44k_8725	NA	ACTTGAGTCCCACAAGCTTGGTAAATTGGAGATTACTACGAGTTCAGAGACTGGGATGCA	NA	0.700322	0.18976	chr03:19864797-19864856:-	chr03:19864797-19864856:-		0.00508786	0.0106197	0.0250209	0.0555146	0.225389	0.27096	0.26512	0.286446	0.282788	0.294634	-0.18976	-0.158583	-0.195516	-0.15418	-0.236852	-0.700322	-0.598155	-0.682557	-0.545212	-0.803884
8746	44k_8583	Os04g0410200|Os04t0410200-00	CTTCCAACTCTGTATTCTTTTTTCACGACCGATAATCTGTCTTGCCTAGTCATGGAGTAT	Similar to H0321H01.14 protein.	0.700292	0.563055	chr04:20260137-20260196:-	chr04:20260137-20260196:-		5.8e-06	0.00694822	2.63e-05	0.0121269	0.0216309	0.804029	0.823442	0.896033	0.921689	0.8894	-0.563055	-0.569545	-0.629233	-0.644041	-0.614425	-0.700292	-0.691664	-0.702243	-0.698762	-0.69083
19187	eAry2_20196	Os02g0533900|Os02t0533900-01	CGTTCTGGCAGACAATTGAGAATATAACATATTAAAACCTCTATGTTATGCACCACAATG	Similar to Carbon-nitrogen hydrolase family protein.	0.699633	0.153575	chr02:19653234-19653293:+	chr02:19653234-19653293:+		8.42e-05	0.0241294	8.32e-06	0.013562	0.0097602	0.219507	0.230163	0.197923	0.209958	0.189607	0.153575	0.16343	0.195159	0.200847	0.189471	0.699633	0.710062	0.986036	0.956605	0.999282
23102	maskBest_05365	Os01g0131600|Os01t0131600-01	GTACCAGCACCCGTATATGTCTTCTAGCCCCTTCTCCGATCTGGTGGTAGTCGTGCTCCT	Hypothetical conserved gene.	0.699513	0.10603	chr01:1746526-1746585:+	chr01:1746526-1746585:+		0.00851291	0.12021	0.000471469	0.0635452	0.0306278	0.151577	0.151258	0.144921	0.147255	0.145707	0.10603	0.111581	0.160452	0.162937	0.157967	0.699513	0.737684	1.10716	1.1065	1.08414
19989	eAry2_26943	Os01g0704100|Os01t0704100-02	GCACTATACGCTAGTACTCCAGATATATACGGGTTTGATTTACTTCTGTGGATCGGCGCT	Similar to High affinity nitrate transporter NRT2.5.	0.699216	0.98495	chr01:29190803-29190862:+	chr01:29190803-29190862:+		5.1e-05	0.0201024	2.41e-05	0.029058	0.00871785	1.40865	1.40388	1.22549	1.17934	1.29524	-0.98495	-0.992429	-1.25004	-1.22024	-1.27983	-0.699216	-0.706919	-1.02003	-1.03469	-0.9881
4616	44k_29988	Os08g0176800|Os08t0176800-01	AGATGTACTAAATTTACCCGTGAGAAACCAGTGGATGCTGACTTTCTGGTTTTGGCCCGT	Similar to mRNA-associated protein mrnp 41 (Rae1 protein homolog).	0.698923	0.087176	chr08:4496748-4496807:-	chr08:4496748-4496807:-		4.12e-05	0.0176078	9.66e-05	0.0133797	0.0438032	0.124729	0.116624	0.113791	0.112185	0.117598	-0.087176	-0.086231	-0.0983256	-0.107597	-0.089054	-0.698923	-0.73939	-0.864093	-0.959104	-0.757278
15448	eAry1_40739	Os04g0175300|Os04t0175300-01	TCAGGCTACGGTATTAACTAGATTCCACACCTACAATTATATGGTGTTTATATCTTAGAG	Conserved hypothetical protein.	0.698857	0.297731	chr04:5135279-5135338:-	chr04:5135279-5135338:-		0.000198244	0.0547077	4.8e-06	0.0171107	0.00611422	0.426025	0.417156	0.419314	0.414296	0.433157	-0.297731	-0.295767	-0.40146	-0.394325	-0.408594	-0.698857	-0.709008	-0.95742	-0.951797	-0.943293
22472	eAry2_48393	Os07g0175300|Os07t0175300-01	TTGTACCCATTTCCCAATCTTGCCAGCTAAAATGGTGAGCACAAATGCAATATTTATATG	Conserved hypothetical protein.	0.698493	0.610281	chr07:3958026-3958085:-	chr07:3958026-3958085:-		0.000295142	0.0653271	0.000288553	0.0688598	0.0202968	0.87371	0.882157	0.972806	0.984708	0.980367	0.610281	0.543843	0.759609	0.682788	0.836431	0.698493	0.616492	0.780844	0.693392	0.853181
20185	eAry2_28681	Os09g0361400|Os09t0361400-01	GCTCGGCAAAATTATGAACTTGCTTCTAGGTGACAATTTTTTGTTACTATTTTCACACTG	Outer mitochondrial membrane protein porin (Voltage-dependent anion- selective channel protein) (VDAC).	0.698376	0.216778	chr09:11808902-11808961:+	chr09:11808902-11808961:+		0.000316809	0.0365993	0.000113583	0.045628	0.0153503	0.310403	0.319014	0.284246	0.287513	0.284839	0.216778	0.190303	0.286667	0.236621	0.336714	0.698376	0.596534	1.00852	0.822992	1.18212
3792	44k_26366	Os08g0525500|Os08t0525500-02	GGTGCAATCAGAACCCAATATGTAAATGATGCAGTGAAGAGTGATGCTGACGATCTTGTT	Similar to predicted protein.	0.698354	0.244377	chr08:26137254-26137313:+	chr08:26137254-26137313:+		0.000869784	0.0194466	0.0137356	0.108785	0.198498	0.349933	0.357015	0.378222	0.379547	0.38505	-0.244377	-0.26156	-0.223361	-0.22036	-0.226363	-0.698354	-0.73263	-0.590555	-0.580586	-0.587879
5156	44k_32354	Os08g0156800|Os08t0156800-01	TTTGAGCGCTAGTTCTCTAGAGTACTACTACAACCTTGTGTGGATCCTTTGATGCAAGTT	Similar to 60S ribosomal protein L34.	0.698351	0.234581	chr08:3295802-3295861:+	chr08:3295802-3295861:+		0.00741253	0.0622476	0.00265319	0.0840541	0.0808169	0.335907	0.312635	0.34924	0.32609	0.377541	0.234581	0.239164	0.321858	0.295273	0.348443	0.698351	0.764992	0.921595	0.905497	0.922927
12623	eAry1_23797	Os07g0164900|Os07t0164900-01	GAACATAAGCAGGCGTTGCATAATGTATATTGAGCGTATAAAGAGGGATTTTGTTTGAGC	Similar to ABA aldehyde oxidase.	0.698014	0.188257	chr07:3471834-3471893:-	chr07:3471834-3471893:-		0.000944921	0.212076	0.0134542	0.550474	0.0137558	0.269704	0.269104	0.205734	0.203567	0.206579	-0.188257	-0.13805	-0.133601	-0.06608	-0.201121	-0.698014	-0.512999	-0.649386	-0.32461	-0.97358
2488	44k_20666	Os01g0167400|Os01t0167400-01	GAACAATAACATATCCTACTCTGACTGATGCAACCAGATAGAGATTATACTTGTTCATAC	Similar to Protein synthesis inhibitor II (EC 3.2.2.22) (Ribosome-inactivating protein II) (rRNA N-glycosidase).	0.696792	0.481751	chr01:3446427-3446486:+	chr01:3446427-3446486:+		4.39e-05	0.0107998	2.2e-05	0.0075781	0.0304905	0.691384	0.699457	0.413534	0.440068	0.392752	0.481751	0.549897	0.352072	0.406421	0.297723	0.696792	0.786176	0.851376	0.923542	0.758044
2680	44k_21501	Os02g0196800|Os02t0196800-01,Os02t0196800-02	CCCTGAGCTTTACAGAAGGGATGTAATTAATGTTCTCCAGTTACAATAAGAACTTATTTG	Similar to Fumarylacetoacetase (Fragment).	0.696602	0.159848	chr02:5415014-5415073:-	chr02:5415014-5415073:-		0.000102046	0.0353487	0.000104534	0.0216461	0.0319604	0.229468	0.224752	0.192666	0.194839	0.194315	0.159848	0.161067	0.191088	0.207079	0.175097	0.696602	0.716643	0.991813	1.06282	0.901098
3981	44k_27206	Os02g0631100|Os02t0631100-01	ATCACCCGTGTACATGCATGATGAGATCATGAGAGCATTGCCTCTCGAGTTTGAAGCAAA	Photosystem II oxygen evolving complex protein PsbQ family protein.	0.696264	0.454838	chr02:25241219-25241278:+	chr02:25241219-25241278:+		0.00253136	0.0643763	0.0052307	0.0823937	0.145804	0.653255	0.698729	0.509385	0.562984	0.455518	0.454838	0.517965	0.440031	0.545288	0.334774	0.696264	0.741296	0.863847	0.968567	0.734929
5887	44k_35681	Os02g0605500|Os02t0605500-01	CACCTCCTTACAGTTTACCATACTTCTGTGTGTTGTTCATGTACGATAAGAAAATAAGGT	Zinc finger, TRAF-type domain containing protein.	0.696197	0.15128	chr02:23726369-23726428:-	chr02:23726369-23726428:-		0.00588376	0.188319	0.00137101	0.152735	0.0209214	0.217294	0.211461	0.21393	0.208327	0.222792	-0.15128	-0.136919	-0.210051	-0.179542	-0.240559	-0.696197	-0.64749	-0.981868	-0.86183	-1.07975
18899	eAry2_17773	Os08g0112700|Os08t0112700-01	CCGCAGGAAGTGTCTTTTAGTATTGTATTTGTCTTGGGCTGTGGTGCTTTGTTTTTCCCT	Similar to TAGL12 transcription factor.	0.696142	0.434413	chr08:681584-681643:+	chr08:681584-681643:+		4.6e-05	0.0175797	0.00134855	0.0725809	0.0612867	0.62403	0.644372	0.550429	0.56578	0.546751	-0.434413	-0.453034	-0.41094	-0.422708	-0.399172	-0.696142	-0.703063	-0.746581	-0.747124	-0.730079
3476	44k_2495	NA	TATGCAATGCGTCAGTTGTATCATAATGTGGTTGCAGTGACTTAAGTAGCACCATAAGAT	NA	0.696139	0.441746	chr10:21322141-21322200:+	chr10:21322141-21322200:+		0.0130854	0.0514449	0.0870134	0.193849	0.455586	0.634565	0.621563	0.624504	0.580175	0.677885	0.441746	0.54695	0.329017	0.369049	0.288985	0.696139	0.87996	0.526845	0.636099	0.426304
3376	44k_24478	Os01g0106400|Os01t0106400-01	TGCTCAGTTCAGCTCTTCTTCAGGGCTTGATTTGCATGTTAATGAATTTATTTGCTTAAA	Similar to Isoflavone reductase homolog IRL (EC 1.3.1.-).	0.695978	0.975644	chr01:327141-327200:-	chr01:327141-327200:-		3.12e-06	0.00444704	9.94e-06	0.0169899	0.00646491	1.40183	1.42426	1.50339	1.54629	1.4899	0.975644	1.15969	1.11995	1.2422	0.997708	0.695978	0.814242	0.744951	0.803338	0.669646
13970	eAry1_31514	Os07g0638100|Os07t0638100-01	GGCTAGTACGAACCTTGTTGGGAATAGGTTTTTTATGCATGAAAAGGGAATAAATGAATA	Six-bladed beta-propeller, TolB-like domain containing protein.	0.695523	0.893567	chr07:26545109-26545168:+	chr07:26545109-26545168:+		5.19e-06	0.00718307	0.000288406	0.0328921	0.0445082	1.28474	1.28613	0.956819	0.947124	0.986658	0.893567	0.936385	0.752525	0.775317	0.729734	0.695523	0.728061	0.786487	0.818602	0.739601
735	44k_13086	Os03g0761700|Os03t0761700-01,Os03t0761700-02	TTGTGGGCAAGTTGTTTATGTTTGAGACAATGAATTTTGCTTCTATAGTTCCACCTGATG	Heat shock protein DnaJ family protein.	0.695455	0.130195	chr03:31500012-31500071:+	chr03:31500012-31500071:+		0.0013731	0.0126732	0.00935617	0.0595591	0.278854	0.187208	0.185733	0.180379	0.186257	0.176133	-0.130195	-0.179087	-0.129439	-0.167943	-0.0909351	-0.695455	-0.964219	-0.717596	-0.901677	-0.516287
12407	eAry1_22493	Os02g0131300|Os02t0131300-01	CTTAAGAAGGAATGTGTTGAAGCAATGGAGGTTCAACTAAAGAGGGAGGAGTTCAAAGAC	Similar to Mitochondrial ATP synthase.	0.695321	0.13848	chr02:1641176-1641219:+;chr02:1641391-1641406:+	chr02:1641176-1641219:+;chr02:1641391-1641406:+		0.00205756	0.14926	0.000725856	0.121302	0.0183342	0.199159	0.194771	0.179087	0.167895	0.192232	0.13848	0.116786	0.180493	0.152933	0.208053	0.695321	0.599604	1.00785	0.910883	1.0823
2061	44k_1875	Os05g0400400|Os05t0400400-01	TGGTGCGCTCTGGAATCAGTTGAAAACTATACAAACTCCTCGGAATGAAAGTTATTTTGA	Similar to Ubiquinol-cytochrome c reductase complex 8.0 kDa protein (EC 1.10.2.2).	0.695111	0.120498	chr05:19475100-19475159:-	chr05:19475100-19475159:-		0.000685295	0.0359925	0.000451855	0.0632668	0.0309239	0.173351	0.166609	0.19022	0.182753	0.201008	0.120498	0.119819	0.15403	0.137778	0.170282	0.695111	0.719164	0.809745	0.753902	0.84714
3423	44k_24661	NA	TGCCTCCATGGTGAAGGAACAGCTGGTATTGCCTAAGTCTTCAGTTTGGCCTATTTTTCT	NA	0.694761	0.109235	NA	NA		1.78e-06	0.00504821	7.01e-06	0.0162068	0.00735992	0.157227	0.158956	0.161198	0.160314	0.165448	0.109235	0.113876	0.114255	0.107255	0.121255	0.694761	0.716401	0.708789	0.669032	0.732889
14561	eAry1_34850	Os06g0702700|Os06t0702700-01	GTGAAATGGCAGTTCGCTGTATTAGCATGTTAGTATGAAATAACCCATCTCCTCGAGAGT	Butirosin biosynthesis, BtrG-like domain containing protein.	0.694296	0.269844	chr06:29665424-29665483:-	chr06:29665424-29665483:-		6.59e-05	0.00987294	0.000244251	0.0360028	0.0355878	0.388659	0.372494	0.41625	0.39985	0.440536	-0.269844	-0.277841	-0.314263	-0.299711	-0.328815	-0.694296	-0.745894	-0.754985	-0.749558	-0.746399
2658	44k_21381	NA	ATTATGTTGACCTGCCAGATGGTGATGAAGGCAATGATCAAAGCACTAATCAAGGGAAAG	NA	0.694053	0.21363	chr10:2632834-2632893:-	chr10:2632834-2632893:-		0.00161458	0.0755512	0.00404926	0.120662	0.0822822	0.307801	0.300101	0.288258	0.280423	0.30178	-0.21363	-0.204445	-0.252719	-0.239576	-0.265863	-0.694053	-0.681255	-0.876712	-0.854337	-0.880983
8366	44k_6913	Os11g0525600|Os11t0525600-01,Os11t0525600-02,Os11t0525600-04,Os11t0525600-05	TTTGGCTTCACCTTAAGTTGAGCTCGGTTTCAGTGAAGATAAGTGACTGAAACTTTTGGT	Similar to Alpha-mannosidase.	0.693926	0.546656	chr11:19067537-19067596:+	chr11:19067537-19067596:+		8e-08	0.00457337	1.03e-06	0.0102706	0.00418833	0.787774	0.836397	0.61391	0.659622	0.578645	0.546656	0.562378	0.602538	0.623306	0.58177	0.693926	0.672382	0.981476	0.944944	1.0054
10254	eAry1_08593	Os10g0339400|Os10t0339400-01	ATAGTGTTGTAGAGACTGTTAAGCATTTGCCATGGAAAAATAACTATCTTCTGCTGCGTC	IQ calmodulin-binding region domain containing protein.	0.693709	0.0928001	chr10:9917640-9917699:+	chr10:9917640-9917699:+		9.41e-05	0.0299439	0.000197231	0.0370729	0.030834	0.133774	0.125583	0.138287	0.129552	0.149299	-0.0928001	-0.0952564	-0.105713	-0.108533	-0.102892	-0.693709	-0.758513	-0.764444	-0.837761	-0.689166
11169	eAry1_14938	Os03g0327800|Os03t0327800-01	CATGAGATCAAGGAGAATGATGTCAAGATCATAAAGCCGGATTTATAGCTCATATTCATG	NAC-domain containing protein 29 (ANAC029) (NAC2) (NAC-LIKE, ACTIVATED BY AP3/PI protein) (NAP).	0.693673	0.725822	chr03:11974020-11974079:-	chr03:11974020-11974079:-		0.00407011	0.0523968	0.00195769	0.0192812	0.132268	1.04635	1.06742	1.0886	1.10987	1.09078	-0.725822	-0.684441	-0.955108	-0.959832	-0.950385	-0.693673	-0.641208	-0.877371	-0.864813	-0.871287
1710	44k_17174	Os07g0207400|Os07t0207400-01	GCGAGTTTTACTCTCTGTTATGCTGAATTGTGTTACCAATCCTCATTGAAGGCCGTTAGA	Similar to RF12 protein (Fragment).	0.69366	0.384793	chr07:5789059-5789118:+	chr07:5789059-5789118:+		0.0002763	0.0124224	0.000260301	0.0256745	0.0456141	0.554729	0.528384	0.495549	0.485034	0.516155	0.384793	0.398637	0.485988	0.469549	0.502426	0.69366	0.754444	0.980705	0.968075	0.973401
9189	eAry1_00929	Os01g0553200|Os01t0553200-00	AACACAACAGTATCATCATCTGAGTCACCTTATGTGCTGGAGAAAAATGTGCATCCATGG	Conserved hypothetical protein.	0.693638	0.144005	chr01:20783556-20783615:-	chr01:20783556-20783615:-		0.00169876	0.0328445	0.0260255	0.0802874	0.365792	0.207609	0.210033	0.151562	0.154209	0.151556	-0.144005	-0.172782	-0.0905776	-0.109705	-0.0714504	-0.693638	-0.822641	-0.597628	-0.711402	-0.471445
13891	eAry1_31046	Os10g0573000|Os10t0573000-01	GGCAATAGTTCATGTGCTTTCATTGGTTCTTGTGTACACTCAAGATACATGACATATTTT	Similar to Carbohydrate kinase-like protein.	0.693611	0.16177	chr10:22752949-22753008:+	chr10:22752949-22753008:+		4.62e-05	0.0169633	0.000212886	0.0345303	0.0316238	0.233229	0.24715	0.237722	0.252556	0.227036	-0.16177	-0.184102	-0.127344	-0.144331	-0.110356	-0.693611	-0.744898	-0.535684	-0.571483	-0.486073
17932	eAry2_09073	Os09g0534800|Os09t0534800-02	ATAACATGGAAATTAGATTTGCCAGAGAGGAGTAATGTTGTCCTTGGATGTGAGTTTTAC	Similar to Transcription initiation factor IIB.	0.693429	0.0832526	chr09:21031834-21031893:+	chr09:21031834-21031893:+		2.21e-06	0.0118174	5.49e-05	0.0246729	0.0179671	0.120059	0.116918	0.117177	0.115897	0.120936	0.0832526	0.0758059	0.0836802	0.083601	0.0837594	0.693429	0.648367	0.714136	0.721335	0.692592
2814	44k_22069	Os07g0493100|Os07t0493100-01	TTGAGCTTGTAGGGTGAGAGAATCAAGTGTGATTGAGCAGATCTATACTCTATGTACTGA	Hypothetical gene.	0.693296	0.438107	chr07:18414092-18414151:+	chr07:18414092-18414151:+		0.00186137	0.100527	0.000483975	0.0239342	0.0570357	0.631919	0.600528	0.517577	0.515511	0.530048	0.438107	0.363061	0.413024	0.375948	0.4501	0.693296	0.60457	0.797996	0.729272	0.84917
19248	eAry2_20785	Os04g0269700|Os04t0269700-01	CTATATATGTGATGACGGACTTCCAAATATGCATTACATGTTTCTATTGTTGACCCATGA	Lipase, GDSL domain containing protein.	0.693059	0.254098	chr04:11254531-11254590:+	chr04:11254531-11254590:+		0.000199136	0.0244425	1.18e-05	0.0115168	0.0134026	0.366632	0.382558	0.368692	0.385202	0.359515	-0.254098	-0.242793	-0.352041	-0.335313	-0.368768	-0.693059	-0.634658	-0.954838	-0.870487	-1.02574
3604	44k_25506	Os07g0541600|Os07t0541600-02	GTGTCTGGTGCTGTTGTTCTTCATCTCTCTAGCAAAGTATATCTTGTTAATGAATTTGGG	Conserved hypothetical protein.	0.692926	0.245832	chr07:21391572-21391631:-	chr07:21391572-21391631:-		0.000710168	0.0814854	0.00548029	0.171116	0.0654607	0.354774	0.37143	0.385852	0.40842	0.370597	-0.245832	-0.231526	-0.253206	-0.240277	-0.266135	-0.692926	-0.623335	-0.656226	-0.588308	-0.718125
17131	eAry2_01367	Os07g0597000|Os07t0597000-01	AACGGTGGAAACCATATACTGAAGCTGAAGATTATCATTGGGTCATTTCGTGCCTATGGA	Similar to Eukaryotic translation initiation factor 5A (eIF-5A).	0.692563	0.133988	chr07:24317745-24317804:-	chr07:24317745-24317804:-		0.000439214	0.00936628	0.0109499	0.0491327	0.277249	0.193467	0.19044	0.205078	0.196266	0.217328	-0.133988	-0.160434	-0.111796	-0.130896	-0.0926958	-0.692563	-0.842442	-0.545139	-0.666931	-0.426524
21716	eAry2_41673	Os05g0405900|Os05t0405900-01,Os05t0405900-02,Os05t0405900-03	TGAAATACGTCTCTGGAACATTGGACGGTCCAACTTCCTTGGCAGCCATATTTGTTGACT	WD40 repeat-like domain containing protein.	0.692035	0.106774	chr05:19774800-19774859:+	chr05:19774800-19774859:+		0.000956486	0.0783684	0.00132651	0.0850031	0.0506735	0.154289	0.155404	0.132624	0.143347	0.124048	-0.106774	-0.107701	-0.117014	-0.113418	-0.12061	-0.692035	-0.693041	-0.882296	-0.791208	-0.972286
1196	44k_15017	Os11g0607100|Os11t0607100-01	ATGAAGAACAAGTCTTTCTTGAATACTTGGGAGATAGTAGTCACTAACAAAATCCATCTG	Pentatricopeptide repeat domain containing protein.	0.691944	0.135865	chr11:23429664-23429666:+;chr11:23429750-23429806:+	chr11:23429664-23429666:+;chr11:23429750-23429806:+		0.0181586	0.0513896	0.252531	0.180823	0.994492	0.196352	0.205082	0.187334	0.184902	0.188044	-0.135865	-0.205243	-0.063619	-0.128036	0.000798339	-0.691944	-1.00079	-0.339602	-0.692457	0.0042455
12176	eAry1_21161	Os11g0163500|Os11t0163500-01	CTCTACTTGTAAAATTTCCATGTGATACTGGGCTCCATCTGTATTCTAAAGTTTTCATCA	Homeodomain-like containing protein.	0.691848	0.325941	chr11:3096230-3096289:+	chr11:3096230-3096289:+		0.000282074	0.0364956	0.000102573	0.0169899	0.0319496	0.471116	0.42232	0.505718	0.442566	0.571361	-0.325941	-0.291295	-0.43323	-0.409147	-0.457313	-0.691848	-0.68975	-0.856663	-0.924489	-0.800392
4877	44k_31155	NA	TGGTTGTGTGATGCTTTAATGGTGCTGTTGGCTAGAATGATGCTGTCGTTGATTCTGGAA	NA	0.691556	0.180903	chr01:18459282-18459341:-	chr01:18459282-18459341:-		0.00660364	0.0452384	0.102282	0.196233	0.598474	0.261589	0.278016	0.255484	0.266201	0.247489	-0.180903	-0.239008	-0.11247	-0.161771	-0.0631696	-0.691556	-0.859691	-0.440224	-0.607702	-0.255242
11952	eAry1_19721	Os01g0585700|Os01t0585700-01	CGTGGTCTTTTGTTTCCTTTTAGGTTTAACACTTTGAACTGTAATATGGGATGTGCTATT	SIT4 phosphatase-associated protein family protein.	0.69153	0.103165	chr01:22782593-22782652:+	chr01:22782593-22782652:+		0.000351818	0.0612082	1.85e-05	0.0146258	0.0146327	0.149184	0.152809	0.135297	0.137546	0.135932	-0.103165	-0.0941314	-0.142265	-0.137891	-0.14664	-0.69153	-0.616005	-1.05151	-1.00251	-1.07877
2068	44k_18767	Os05g0159000|Os05t0159000-01	TATTTTTACCAACGTTGTGGTTGGTTGATGTCCTCTCGTGGAGTTGTGGGATGACATGTT	HECT domain containing protein.	0.691311	0.109608	chr05:3484871-3484930:+	chr05:3484871-3484930:+		2e-05	0.00635956	0.000479512	0.0216461	0.0694135	0.158551	0.159788	0.114137	0.118459	0.112199	-0.109608	-0.113394	-0.105068	-0.105094	-0.105041	-0.691311	-0.709653	-0.920536	-0.887178	-0.936205
20817	eAry2_33862	Os11g0544600|Os11t0544600-01	GTGGATGGAGGCAGTTGTTCAGAAGTTTAACTTATGAGTTTATTCTGTTTATTCGAAACA	Histone chaperone domain CHZ domain containing protein.	0.691263	0.170555	chr11:20024609-20024668:+	chr11:20024609-20024668:+		0.000854071	0.0228358	0.00832434	0.0538898	0.24425	0.246729	0.242209	0.255872	0.249391	0.266969	-0.170555	-0.191798	-0.141886	-0.166619	-0.117153	-0.691263	-0.79187	-0.55452	-0.668105	-0.438826
6809	44k_39978	Os02g0218300|Os02t0218300-01	ATGCCTCATGCAGCTAAGCACTTCTATCTGAACAACAAAATAAATAAATTACAACTTATT	Non-protein coding transcript.	0.690969	0.127599	chr02:6610554-6610613:+	chr02:6610554-6610613:+		0.00241514	0.0330597	0.035242	0.094849	0.555745	0.184667	0.190544	0.163906	0.165116	0.163496	-0.127599	-0.176183	-0.0674783	-0.109107	-0.0258497	-0.690969	-0.92463	-0.411689	-0.66079	-0.158106
17497	eAry2_04998	Os03g0345901|Os03t0345901-00	ACCTTGTGCATCGCGGCGTCCACCTTCACATCCTTCACGCCTGAAACCAAACATAAAAAA	Hypothetical gene.	0.690933	0.443454	chr03:12907285-12907344:+	chr03:12907285-12907344:+		2.23e-07	0.00441706	3.12e-06	0.0131769	0.00608489	0.641819	0.660097	0.640094	0.672517	0.620403	0.443454	0.448262	0.508829	0.520815	0.496844	0.690933	0.679084	0.794929	0.774426	0.80084
22533	eAry2_48869	Os01g0685500|Os01t0685500-01	TTTACAGTGTTTTTGTAGATGTACAGATGCAGAATAGTAGCAAGCAAACGCCTTTGTTTT	Similar to DNA ligase.	0.690559	0.190971	chr01:28261333-28261392:-	chr01:28261333-28261392:-		7.25e-05	0.0206391	0.000854629	0.0421857	0.067947	0.276545	0.27669	0.26871	0.261723	0.281151	-0.190971	-0.194651	-0.163572	-0.160431	-0.166712	-0.690559	-0.703501	-0.608728	-0.61298	-0.592963
10463	eAry1_10271	Os01g0729100|Os01t0729100-01,Os01t0729100-02	ATGGAAGTATAAATTCCGGTCTTAGAGATCATATTTGAGCGGATAAACATTTGTGGATGT	Protein of unknown function DUF92, transmembrane family protein.	0.690282	0.140074	chr01:30405370-30405429:+	chr01:30405370-30405429:+		0.000893344	0.0952016	0.00187521	0.0979798	0.0520159	0.202923	0.190465	0.199584	0.188017	0.213197	0.140074	0.10502	0.165374	0.131563	0.199184	0.690282	0.551385	0.828592	0.699742	0.934276
19769	eAry2_25101	Os12g0176700|Os12t0176700-00	GAGCAATTTTAGAGTATAGGCTGAGTAGAGAGATTTCCAGACATCCTAGTTTCTTGATTT	Similar to SWIRM domain containing protein, expressed.	0.690208	0.107926	chr12:3884953-3885012:+	chr12:3884953-3885012:+		0.00377825	0.0334715	0.0375466	0.111654	0.416879	0.156367	0.161287	0.150811	0.156493	0.147204	-0.107926	-0.142056	-0.0871037	-0.111787	-0.0624203	-0.690208	-0.880765	-0.577568	-0.714328	-0.424039
15185	eAry1_38819	Os07g0529800|Os07t0529800-01	TAGATGATGGCTTGTGTCCCTCTTTCATCAAGATTGAATAATATATGCTACTTTGAGAGC	Protein translation factor SUI1 homolog (GOS2 protein).	0.690125	0.266544	chr07:20733239-20733298:-	chr07:20733239-20733298:-		5.09e-06	0.0262323	0.000103089	0.0725809	0.00731389	0.386226	0.400718	0.382642	0.400436	0.371738	-0.266544	-0.2368	-0.295116	-0.259601	-0.33063	-0.690125	-0.590939	-0.771257	-0.648296	-0.889417
12902	eAry1_25446	Os03g0114400|Os03t0114400-01	GAGGATTGTTTGGTTTTAACAGGGTATAAAACAAAAGAGATGGGCAAGTTGAAATTCTTG	Similar to Avr9/Cf-9 rapidly elicited protein 102 (Fragment).	0.68981	0.241818	chr03:812826-812885:-	chr03:812826-812885:-		6.53e-05	0.0175797	0.000843332	0.0544482	0.0584321	0.350558	0.361678	0.351667	0.375355	0.334389	-0.241818	-0.234619	-0.25074	-0.254718	-0.246762	-0.68981	-0.648696	-0.713005	-0.678606	-0.737949
3685	44k_25894	Os04g0482300|Os04t0482300-01	CTTGTTGTAGCTGGAATGAACTCAAGCGGAACTCGTGTATTAAGTACTGTATTTGTGTTC	Kelch related domain containing protein.	0.689789	0.476419	chr04:24118057-24118116:+	chr04:24118057-24118116:+		0.000400998	0.0312688	0.00147114	0.0379174	0.0915129	0.690674	0.702873	0.640831	0.660848	0.634268	-0.476419	-0.450829	-0.439655	-0.421654	-0.457656	-0.689789	-0.641409	-0.68607	-0.63805	-0.721551
21592	eAry2_40616	Os04g0499300|Os04t0499300-01	TCGTGTCATTGTAGCGGTCAAATTTTGATACCTAATTCTGAGGTTTGCTTGAGCATTCGT	MIF4-like, type 1/2/3 domain containing protein.	0.689638	0.139638	chr04:24946231-24946290:-	chr04:24946231-24946290:-		0.00270585	0.102186	0.00045174	0.0714312	0.0253651	0.202481	0.194158	0.218945	0.214411	0.225905	0.139638	0.10906	0.195372	0.15263	0.238115	0.689638	0.56171	0.892333	0.711854	1.05405
9928	eAry1_06380	Os07g0673500|Os07t0673500-02	AGCAAACTGTTAAAGCTGCATTCTGGAATCTGGATATTGAATCGTGTTATTTCTGGAACT	Similar to cDNA clone:001-208-C08, full insert sequence (Fragment).	0.689451	0.198741	chr07:28470411-28470470:-	chr07:28470411-28470470:-		0.000177983	0.0521464	0.00489196	0.142746	0.0333686	0.288259	0.298219	0.229691	0.25923	0.200086	-0.198741	-0.213155	-0.18117	-0.214384	-0.147956	-0.689451	-0.714759	-0.788755	-0.827004	-0.739464
16273	eAry1_46100	Os12g0191150|Os12t0191150-01	TGTTAGATGCTAATTGGGTTGTAACCTTTGTGCTATATGGGTGGTTGCTGTGTTCGATTG	Similar to soluble inorganic pyrophosphatase.	0.68895	0.101244	chr12:4635186-4635245:-	chr12:4635186-4635245:-		2.91e-05	0.0128438	0.000303939	0.0308987	0.0471779	0.146955	0.151091	0.156349	0.162728	0.152701	-0.101244	-0.112533	-0.0984086	-0.115652	-0.0811655	-0.68895	-0.744806	-0.629416	-0.710706	-0.531534
13131	eAry1_26811	Os07g0558300|Os07t0558300-01	GCAAACATGTCCATATCACTTATCACCTCTAATATCATTACAGCAACAGATATGCATGAC	Inositol monophosphatase family protein.	0.688313	0.549917	chr07:22309439-22309498:-	chr07:22309439-22309498:-		0.000171504	0.031483	0.000227138	0.0409849	0.0304616	0.798934	0.792571	0.648282	0.629039	0.680299	-0.549917	-0.499355	-0.499293	-0.474757	-0.523828	-0.688313	-0.630045	-0.770178	-0.754733	-0.769997
7977	44k_5249	Os03g0828800|Os03t0828800-01	AACGGTCCTAGCAGATGCTGTTATGCTAGAAGTCTAATAGATCATTTCAGTGCAGGAAAA	Serine/threonine protein kinase-related domain containing protein.	0.688263	0.2309	chr03:34813127-34813186:+	chr03:34813127-34813186:+		6.08e-05	0.00561802	0.00134235	0.0354974	0.117099	0.335483	0.332992	0.344336	0.334569	0.359121	-0.2309	-0.289617	-0.172293	-0.223811	-0.120775	-0.688263	-0.869741	-0.500364	-0.668952	-0.336308
16578	eAry1_48315	Os08g0250900|Os08t0250900-01	TTGACCACCAAATAGGCATGGAGGTTATAGATCTTATAACACCCAAATATGATCTATAGT	Conserved hypothetical protein.	0.688171	0.0962784	chr08:9224428-9224487:-	chr08:9224428-9224487:-		0.00199413	0.105151	0.00166697	0.0855428	0.0587698	0.139905	0.136708	0.146097	0.140104	0.154843	-0.0962784	-0.0970823	-0.117922	-0.122531	-0.113314	-0.688171	-0.710145	-0.807151	-0.874571	-0.731797
13550	eAry1_29162	Os01g0747300|Os01t0747300-01	GCTCAAAATTGGGATGTACTACTACTATGGCAAATGGAAATCGAATTTCATGAGCCTGTT	Similar to Plant-specific domain TIGR01615 family protein.	0.688045	0.344091	chr01:31274307-31274366:+	chr01:31274307-31274366:+		0.000100567	0.017753	0.000156569	0.0134491	0.061218	0.5001	0.493986	0.514146	0.520583	0.515213	0.344091	0.390013	0.418974	0.503568	0.33438	0.688045	0.789523	0.814894	0.967315	0.649013
4037	44k_27410	Os01g0238500|Os01t0238500-01,Os01t0238500-02	TTTGCGGTGTATCAGTACTGTATGAGTGTATGTGTTTATCGATTGATCATTAAGTGAATG	Similar to Branched-chain-amino-acid aminotransferase-like protein 3, chloroplast precursor.	0.6878	0.663814	chr01:7668014-7668073:+	chr01:7668014-7668073:+		7.45e-05	0.0165823	0.000427108	0.0319358	0.0553301	0.965127	0.943129	0.926606	0.918483	0.954417	0.663814	0.645851	0.751151	0.753647	0.748656	0.6878	0.684797	0.810648	0.820535	0.784411
2125	44k_1895	Os03g0441500|Os03t0441500-01,Os03t0441500-02	TAAGAGGTTCCAGGATGAGTCTGATAAATATGTTTTCTATGATTTTGCTGCCAATTACTC	ABC transporter-like domain containing protein.	0.687597	0.126389	chr03:18686959-18687018:-	chr03:18686959-18687018:-		0.00667951	0.192782	0.00108776	0.108808	0.0320776	0.183813	0.16429	0.165763	0.144445	0.185827	0.126389	0.0987904	0.182381	0.144392	0.22037	0.687597	0.601318	1.10025	0.999637	1.18588
7769	44k_45019	NA	TTATTTTTCTGGTTAAGACTGGATGTAATGCGTGTGCTTTATCTCAGCAAGTTCCAGTGC	NA	0.687535	0.310148	chr03:31205328-31205387:+	chr03:31205328-31205387:+		0.00116184	0.0634636	0.000556273	0.0724896	0.0315753	0.451102	0.448224	0.393108	0.408989	0.384642	0.310148	0.295907	0.411665	0.378757	0.444574	0.687535	0.660176	1.04721	0.92608	1.15581
11273	eAry1_15564	Os05g0446900|Os05t0446900-01	CCAAACATCAATAAGCTGTCAAGTTTGTTCTCAGCTAATGAGCAGCCACACTTCAACACT	Glycoside hydrolase, carbohydrate-binding domain containing protein.	0.687423	0.518924	chr05:21914875-21914934:-	chr05:21914875-21914934:-		3.65e-07	0.00682715	5.43e-06	0.0163028	0.00673815	0.754884	0.753134	0.729567	0.731244	0.742991	-0.518924	-0.480208	-0.570016	-0.527882	-0.612149	-0.687423	-0.637613	-0.781306	-0.721897	-0.823898
491	44k_12074	Os08g0191600|Os08t0191600-01	CTGTTCTTTCTGTTCAACAAGTTGCATAATTGCATTGCTTCAGTGTTCTCTCTGAAGCTG	Similar to Symbiosis-related like protein.	0.6871	0.141836	chr08:5366399-5366458:+	chr08:5366399-5366458:+		9.23e-06	0.018659	6.44e-05	0.0360987	0.0141067	0.206428	0.207567	0.223669	0.225787	0.226182	-0.141836	-0.137277	-0.152945	-0.139572	-0.166319	-0.6871	-0.66136	-0.6838	-0.618158	-0.735332
21934	eAry2_43713	Os08g0100500|Os08t0100500-03	TGGCCCCTGGGGGCTGTACTTATGCTGATCTAATTGTAAGCTTGGATGTTATATCATATT	Hypothetical conserved gene.	0.686925	0.1105	chr08:45826-45885:+	chr08:45826-45885:+		0.000385785	0.00948474	0.000359349	0.0178034	0.0829899	0.160862	0.163147	0.133883	0.141864	0.126483	-0.1105	-0.140841	-0.134793	-0.165913	-0.103672	-0.686925	-0.863277	-1.00679	-1.16953	-0.819648
20254	eAry2_29231	Os07g0437000|Os07t0437000-01	GCTTGTGTACATCTAATGGTTGGTAGGGAATCTAGAGTTGACATTCATATGTACTTGGTT	Flavin monooxygenase-like enzyme , Auxin biosynthesis	0.686749	1.13143	chr07:14618303-14618362:-	chr07:14618303-14618362:-		0.000420154	0.0407778	0.000817548	0.0664482	0.0466502	1.64752	1.74229	1.59942	1.70171	1.52694	-1.13143	-1.14995	-1.34589	-1.36355	-1.32822	-0.686749	-0.660024	-0.841483	-0.801284	-0.869857
12090	eAry1_20634	Os10g0420000|Os10t0420000-01	CTCAATAGTGTTTAGTTTTGAGACATTACTGTGCTTTTAATGCCCGTAGGAATTCAATGG	Conserved hypothetical protein.	0.686723	0.115299	chr10:14776502-14776561:-	chr10:14776502-14776561:-		0.00100316	0.0462882	0.00406221	0.103434	0.0931374	0.167897	0.175214	0.167609	0.169113	0.169555	-0.115299	-0.113286	-0.124395	-0.113798	-0.134991	-0.686723	-0.646559	-0.742172	-0.67291	-0.796148
15792	eAry1_43338	Os06g0731500|Os06t0731500-01	TGAGGCAATTCTTTTATTATGATCTGGTGCTGTCAATGGATGTATTGCGGTTTGAACCTT	Conserved hypothetical protein.	0.6867	0.105642	chr06:31184955-31185014:-	chr06:31184955-31185014:-		0.00019417	0.00597015	0.00310058	0.0246729	0.186412	0.153841	0.15068	0.154046	0.144364	0.16609	-0.105642	-0.125994	-0.086239	-0.0974095	-0.0750686	-0.6867	-0.836172	-0.559827	-0.674748	-0.451976
13733	eAry1_30158	Os05g0103500|Os05t0103500-01	GGAAGCTACAGATCCTTGAGTTTAGGGATTCTGTATTGCAAATATTGGGTAAAAATGAAA	CHCH domain containing protein.	0.686625	0.202571	chr05:195770-195829:-	chr05:195770-195829:-		5.53e-05	0.0612059	2.46e-05	0.0452286	0.00602625	0.295024	0.288742	0.240757	0.233879	0.250825	0.202571	0.165075	0.258863	0.218858	0.298868	0.686625	0.571704	1.07521	0.935774	1.19154
1895	44k_17993	Os06g0508800|Os06t0508800-01	CCACTACTACACTAGGGTCTGACTTGCTCTTCTTGTGCATGCTTGCTTCTATACCTTCTA	Conserved hypothetical protein.	0.686337	0.421874	chr06:18156307-18156366:+	chr06:18156307-18156366:+		0.0286355	0.315653	0.0153016	0.262721	0.0961556	0.614675	0.615258	0.676051	0.673096	0.690692	0.421874	0.353459	0.588849	0.502982	0.674716	0.686337	0.574489	0.871013	0.747265	0.97687
17079	eAry2_00780	Os02g0567800|Os02t0567800-01	AAATGTGTGATTTTTATGGTTGCTGATGCATAATGTGTTAATGAAATGCCCGAATTTCCT	Alpha/beta hydrolase fold-3 domain containing protein.	0.686064	0.281529	chr02:21588958-21589017:+	chr02:21588958-21589017:+		0.000689157	0.0526285	0.0060136	0.111675	0.121126	0.410353	0.375957	0.42668	0.381955	0.47554	-0.281529	-0.267388	-0.26842	-0.267652	-0.269189	-0.686064	-0.711219	-0.62909	-0.700743	-0.56607
16348	eAry1_46591	Os02g0602800|Os02t0602800-01	TTAATACGGAAACCTGCTGTGTACCATCTGCCACGATGCAGTTTAATTCTTGTGTGCATA	Got1-like protein family protein.	0.686059	0.178176	chr02:23601362-23601421:+	chr02:23601362-23601421:+		0.00171613	0.0682241	0.000410149	0.0562059	0.0324603	0.259709	0.247263	0.267914	0.256566	0.283766	-0.178176	-0.16353	-0.244771	-0.219724	-0.269818	-0.686059	-0.66136	-0.913618	-0.856402	-0.950847
2479	44k_20597	Os03g0120300|Os03t0120300-01,Os03t0120300-02	ACCCAGGAGTATTCTGCAACTACAGGTTTTCTTCTGTAAACTGAAGGACAAATATGCTTT	Protein of unknown function DUF1084 family protein.	0.685883	0.0893111	chr03:1119856-1119915:-	chr03:1119856-1119915:-		0.0051619	0.273913	0.00303961	0.240422	0.023743	0.130213	0.120867	0.0915462	0.0808086	0.100958	-0.0893111	-0.0675115	-0.0961713	-0.068369	-0.123974	-0.685883	-0.55856	-1.05052	-0.846061	-1.22797
19469	eAry2_22562	Os07g0507500|Os07t0507500-01	CTTAGGCAGACGGTCGAAGAGCTCTGGTACTGGTACTTACTCCTATGTATGTCGTTGATC	Protein of unknown function DUF1723 domain containing protein.	0.685824	0.392661	chr07:19271875-19271934:-	chr07:19271875-19271934:-		0.00353147	0.111814	0.00415864	0.12396	0.075128	0.572539	0.533225	0.640867	0.590992	0.696491	-0.392661	-0.313414	-0.492458	-0.395481	-0.589436	-0.685824	-0.58777	-0.768425	-0.669181	-0.846293
18307	eAry2_12463	Os03g0806700|Os03t0806700-01	ATTCCCTTCCTTTTGCTCCTAATGCTCTCAATAGTTTACTGTGGCAATGCTCCAAGAAAG	Protein of unknown function DUF868, plant family protein.	0.685347	0.429683	chr03:33713426-33713485:+	chr03:33713426-33713485:+		4.3e-05	0.0150783	7.8e-05	0.0244197	0.0233912	0.626956	0.636918	0.591369	0.608248	0.586949	-0.429683	-0.465782	-0.449281	-0.46707	-0.431491	-0.685347	-0.731306	-0.75973	-0.767894	-0.735143
19162	eAry2_19999	Os09g0351700|Os09t0351700-00	CGTCGATTCTCTGCTACAAGTCTAAAATGATATGACAAACACAATAATTTGCACAACATG	Protein kinase, catalytic domain domain containing protein.	0.685287	0.594099	chr09:11171550-11171609:-	chr09:11171550-11171609:-		0.0097019	0.122252	0.0268943	0.159263	0.246731	0.866934	0.850309	0.857817	0.85976	0.874357	-0.594099	-0.566426	-0.60788	-0.610882	-0.604878	-0.685287	-0.666142	-0.708636	-0.710526	-0.691797
2258	44k_19583	Os12g0194600|Os12t0194600-01,Os12t0194600-02	CCTGTAATACCAAGTTAATCGGAACGCAGTGTCATATCTGATAAGGCACGCCGTGTTCAT	Similar to DNA binding protein.	0.685076	0.211656	chr12:4859670-4859729:+	chr12:4859670-4859729:+		0.00164466	0.0565719	0.0357735	0.179333	0.293442	0.308953	0.324893	0.284205	0.307248	0.265626	0.211656	0.224006	0.120577	0.134301	0.106853	0.685076	0.689476	0.424262	0.43711	0.402271
16563	eAry1_48206	Os09g0480600|Os09t0480600-01	TTGAAACCTTAATCTTAATGTTCTCTTCCTCACTTGATGCTCGTGCTTTCAACTTGCAAT	Conserved hypothetical protein.	0.684915	0.130297	chr09:18449083-18449142:+	chr09:18449083-18449142:+		0.00128939	0.0296615	0.0238931	0.12961	0.30663	0.190238	0.194112	0.205597	0.209501	0.203556	0.130297	0.171247	0.110673	0.155592	0.0657536	0.684915	0.882207	0.538298	0.742678	0.323025
20076	eAry2_27736	Os06g0289050|Os06t0289050-00	GCCCCTTCTTCCCTCTTTGAAGCCGGCGGACACCTTCATCGAGCCTCTGCTGCTCCATGT	NA	0.684305	0.293274	chr06:10549896-10549955:-	chr06:10549896-10549955:-		5.48e-05	0.0282055	0.000180493	0.050952	0.016612	0.428572	0.430343	0.371768	0.407412	0.341092	0.293274	0.286173	0.3176	0.331611	0.303589	0.684305	0.664989	0.854297	0.813944	0.89005
16640	eAry1_48684	Os05g0501600|Os05t0501600-01	TTGCTAGATGGTAGTAGTATAATGGAATTTGCAGCATGATGATACGTTCTATTCAGAAAC	Leucine-rich repeat, typical subtype containing protein.	0.684148	0.227005	chr05:24695400-24695459:+	chr05:24695400-24695459:+		0.00881991	0.0439569	0.00468517	0.0373191	0.218389	0.331807	0.356147	0.344589	0.37507	0.316862	-0.227005	-0.278839	-0.280209	-0.335022	-0.225396	-0.684148	-0.782934	-0.813168	-0.893227	-0.711338
9217	eAry1_01190	Os04g0535000|Os04t0535000-01	AACCGGATGCCAATTATATGCTCTTACGTCAAAAACATGGAAAGGACAGTTCACTCCAAG	Hypothetical protein.	0.683995	0.286367	chr04:26739327-26739386:+	chr04:26739327-26739386:+		0.000282222	0.00760678	0.00105081	0.0215446	0.138129	0.418668	0.424139	0.437337	0.451021	0.429172	-0.286367	-0.351786	-0.325148	-0.403876	-0.246421	-0.683995	-0.829412	-0.743474	-0.89547	-0.574177
14148	eAry1_32583	Os01g0635400|Os01t0635400-01	GGTCGTCATTGTTGTGAATTGCAATAGTGGACAATGGTAGTTATATGCAATCTTTACACC	Similar to mRNA-associated protein mrnp 41 (Rae1 protein homolog).	0.683888	0.26354	chr01:25474085-25474144:+	chr01:25474085-25474144:+		3.39e-05	0.0118225	0.000978148	0.0365844	0.0867535	0.385355	0.391416	0.398378	0.404608	0.400624	-0.26354	-0.284048	-0.21397	-0.228051	-0.19989	-0.683888	-0.725693	-0.537103	-0.563633	-0.498946
16721	eAry1_49160	Os01g0672500|Os01t0672500-01	TTGTAGCGAAACAGAGCTGTACAAACTTTATCGTGAATGCACCTGCTTATGCCGTGCGTA	Glycosyl transferase, family 48 protein.	0.683729	0.274474	chr01:27606058-27606117:-	chr01:27606058-27606117:-		1.34e-05	0.018659	8.89e-06	0.023622	0.00637393	0.401436	0.403566	0.234419	0.222093	0.250089	0.274474	0.258139	0.200847	0.172365	0.22933	0.683729	0.639647	0.85679	0.776092	0.916993
16012	eAry1_44654	Os07g0481200|Os07t0481200-01	TGGCAAAATGATTCCACGAACATGATTATGGTAGAACAGGGCATTATGCTATGAAATTAG	Similar to Calmodulin-binding heat-shock protein.	0.683701	0.119075	chr07:17520589-17520648:+	chr07:17520589-17520648:+		0.00478553	0.0333406	0.0321331	0.118761	0.371673	0.174162	0.18534	0.188533	0.198628	0.180955	-0.119075	-0.15051	-0.114865	-0.143804	-0.0859266	-0.683701	-0.812075	-0.60926	-0.723988	-0.474851
8922	44k_9245	Os02g0148400|Os02t0148400-01,Os02t0148400-02	AGTGCTGGGTTTGATAGGAAACGAAGTACATGCAGCTAACAAAATGTAATATCCAAAAAT	FMN-binding split barrel domain containing protein.	0.683514	0.148254	chr02:2662951-2663010:+	chr02:2662951-2663010:+		0.000390832	0.00668577	0.00842691	0.0205725	0.339019	0.216899	0.204233	0.197361	0.180833	0.215248	-0.148254	-0.195513	-0.11721	-0.150083	-0.0843374	-0.683514	-0.957302	-0.593888	-0.829955	-0.391814
15139	eAry1_38424	Os01g0349800|Os01t0349800-01	TACGGTTCGTGCCTTCATTATATATTTGCGCAATTTTCCTTTATTTATCCTACGGAAAAG	Similar to Cytochrome P450.	0.682823	0.332326	chr01:13944536-13944595:+	chr01:13944536-13944595:+		0.000324076	0.0189054	0.0123273	0.110308	0.178918	0.486695	0.459835	0.45164	0.423983	0.486778	-0.332326	-0.310737	-0.282634	-0.268008	-0.297259	-0.682823	-0.675758	-0.625794	-0.63212	-0.610667
20905	eAry2_34491	Os08g0324300|Os08t0324300-01	GTTATTGAACTAGTACATTGCATGCTGATTAGATGGTGATTTCCCTTGCTAATTCTCTTT	Transcriptional factor B3 family protein.	0.682219	0.383306	chr08:14210069-14210128:-	chr08:14210069-14210128:-		1.54e-05	0.0107886	3.19e-05	0.0117988	0.0256197	0.561852	0.609337	0.620463	0.674035	0.574404	-0.383306	-0.420839	-0.465835	-0.533971	-0.3977	-0.682219	-0.690651	-0.750787	-0.7922	-0.692369
18305	eAry2_12420	Os03g0683866|Os03t0683866-00	ATTCATAAGGTTCCATGTGATGTTACACTTTGGGCTACAATTGGAGGCCAGGACGTGGAT	Similar to UPL7 (ubiquitin-protein ligase 7)%3B ubiquitin-protein ligase.	0.682167	0.139419	chr03:27258169-27258219:-;chr03:27258305-27258313:-	chr03:27258169-27258219:-;chr03:27258305-27258313:-		0.0042118	0.0257385	0.00362151	0.026511	0.154117	0.204377	0.207216	0.187933	0.190277	0.189636	-0.139419	-0.143547	-0.173178	-0.169858	-0.176498	-0.682167	-0.692739	-0.921491	-0.892688	-0.930721
22476	eAry2_48405	Os04g0601700|Os04t0601700-01	TTGTACTGTTTATTTTTTGAGAGGAATAACTTCGTCTCTTCTAGCTGTAATTCCGTGTTC	Similar to Vacuolar ATP synthase subunit G 1 (EC 3.6.3.14) (V-ATPase G subunit 1) (Vacuolar proton pump G subunit 1).	0.681938	0.101161	chr04:30374839-30374874:-;chr04:30374883-30374906:-	chr04:30374839-30374874:-;chr04:30374883-30374906:-		0.000823309	0.0526206	0.0146046	0.193691	0.129012	0.148344	0.160844	0.137046	0.152576	0.122846	0.101161	0.11335	0.085145	0.0893912	0.0808988	0.681938	0.704723	0.621287	0.585882	0.658536
19914	eAry2_26298	Os01g0878400|Os01t0878400-01	GATTAAACAGGTCGGAACTTGGAACATAGCAGAAAGAGGTTGGAATATGTAGTAGTATTG	Amino acid transporter, transmembrane domain containing protein.	0.681809	0.507671	chr01:38118043-38118102:-	chr01:38118043-38118102:-		3.29e-05	0.0120345	0.000877593	0.0315529	0.0602976	0.744595	0.754214	0.710603	0.732094	0.702575	0.507671	0.442009	0.416942	0.350632	0.483252	0.681809	0.586052	0.586745	0.478944	0.687831
16813	eAry1_49835	Os03g0748000|Os03t0748000-01	TTTCCGAGTTTTGCAGCACTGGAGAAGGTAATAAGACAAGAACTCTGGTTTTGGTTGGTC	YT521-B-like protein family protein.	0.681515	0.113127	chr03:30781769-30781828:+	chr03:30781769-30781828:+		0.000548531	0.0286759	0.0093669	0.12081	0.156692	0.165993	0.176645	0.175296	0.184028	0.170046	-0.113127	-0.122847	-0.101116	-0.105876	-0.0963568	-0.681515	-0.695442	-0.576832	-0.575326	-0.566653
4028	44k_27382	Os02g0603100|Os02t0603100-01	AATCTTGTTCAACAACGTTCAGTGTTATGGCAATTTGACTGCAGATCGTTCATCTGCGGA	Similar to fasciated ear2.	0.681356	0.121063	chr02:23612009-23612068:-	chr02:23612009-23612068:-		0.00133175	0.0067358	0.0279801	0.0159439	0.580275	0.177679	0.172452	0.149896	0.131479	0.167019	-0.121063	-0.165756	-0.0806539	-0.11812	-0.0431883	-0.681356	-0.961169	-0.538066	-0.898388	-0.258584
22996	maskBest_04097	Os04g0227000|Os04t0227000-01	GAAACTTTTCTGCAGTTTGGCGATTTCAGTTTGTGATAGAAGTTCTGTAATTGCAGGCAT	Leucine-rich repeat, N-terminal domain containing protein.	0.681278	0.508026	chr04:8510935-8510994:+	chr04:8510935-8510994:+		0.000517497	0.0551744	0.00097679	0.0713674	0.0478537	0.745696	0.76483	0.657983	0.663846	0.664842	-0.508026	-0.454682	-0.612328	-0.550421	-0.674235	-0.681278	-0.594488	-0.930614	-0.829139	-1.01413
14032	eAry1_31856	Os08g0532500|Os08t0532500-01	GGGATGTTCTGGTTACTGTACATTGATGTACTGCTTATGAGTGACTTGTAGTTATAAATT	Hypothetical conserved gene.	0.68111	0.173407	chr08:26545340-26545399:+	chr08:26545340-26545399:+		0.000187826	0.0173054	0.00192007	0.0445332	0.126085	0.254595	0.265699	0.243129	0.258559	0.230151	-0.173407	-0.203287	-0.17848	-0.221622	-0.135338	-0.68111	-0.765104	-0.734096	-0.857142	-0.588039
19235	eAry2_20662	Os06g0127500|Os06t0127500-01	CTAGGATTGGTAACCTTCTGTTGTTCCAAGTTCCAACTTTGGTGCCTTGGCTTTGTGAGA	Hypothetical conserved gene.	0.68101	0.220284	chr06:1458440-1458499:+	chr06:1458440-1458499:+		3.26e-08	0.00134694	9.86e-06	0.013562	0.0108014	0.323467	0.327368	0.334206	0.332545	0.342909	-0.220284	-0.215155	-0.223739	-0.212175	-0.235302	-0.68101	-0.657227	-0.669464	-0.638034	-0.686193
17537	eAry2_05388	Os03g0184300|Os03t0184300-01	ACTAAGCCCTCGGTGAATAATTCAATCACAAGTAAATAATTGAGTAAAATGAAGTCACCT	Conserved hypothetical protein.	0.680839	0.421834	chr03:4433941-4434000:+	chr03:4433941-4434000:+		0.00450846	0.0540822	0.020571	0.125745	0.267879	0.61958	0.665528	0.635556	0.680153	0.600383	0.421834	0.507691	0.3978	0.465014	0.330587	0.680839	0.76284	0.625909	0.68369	0.550626
9384	eAry1_02423	Os03g0734200|Os03t0734200-01	AATAATACTGCGGTTCATGGTTCAGAATAAAATTTAGAGCTGGTTGGTTTTGGGGCCAAA	Conserved hypothetical protein.	0.680679	0.665562	chr03:30076985-30077044:+	chr03:30076985-30077044:+		0.00890537	0.0873979	0.0391827	0.190005	0.299883	0.977791	0.999238	1.06609	1.09915	1.05418	0.665562	0.73024	0.675792	0.752593	0.59899	0.680679	0.730797	0.633898	0.684705	0.568204
5746	44k_35029	Os09g0546400|Os09t0546400-01	GTTCACAATGTGCTTATGTATGTTCTTGACAGTTTGATTAAGTCTGAAAGGCAGTTTGTT	Similar to Auxin induced protein.	0.680642	0.455731	chr09:21595594-21595653:-	chr09:21595594-21595653:-		0.000185645	0.0159306	0.00176264	0.0514707	0.102766	0.669561	0.683426	0.668546	0.687253	0.662674	-0.455731	-0.510954	-0.494182	-0.554333	-0.43403	-0.680642	-0.747636	-0.739188	-0.806593	-0.654968
1133	44k_14740	Os03g0343500|Os03t0343500-01	TGATGGAGCTGTTAGTGCTGTTGGTTCATCAGCTGATACTGAATCGAGCACATCAGCTTT	Similar to 60S ribosomal protein L22-2.	0.680521	0.27093	chr03:12798226-12798285:-	chr03:12798226-12798285:-		0.000887016	0.0531699	0.00080889	0.0958782	0.0300692	0.398122	0.396948	0.423565	0.421095	0.432512	0.27093	0.241804	0.346203	0.280869	0.411537	0.680521	0.609157	0.817356	0.666995	0.951506
22655	eAry2_50051	Os01g0509700|Os01t0509700-01	TTTGTTTGTGCTGTCATCTCTTATGTAATGGGAGAGGTCAGTTGATGCATTTTGTACCCT	Conserved hypothetical protein.	0.680063	0.22888	chr01:17881901-17881960:-	chr01:17881901-17881960:-		0.000142861	0.024248	0.00160514	0.0727395	0.02969	0.336557	0.339582	0.313793	0.315294	0.317093	-0.22888	-0.284516	-0.175524	-0.224573	-0.126474	-0.680063	-0.837841	-0.559361	-0.712266	-0.398855
4932	44k_31390	Os04g0544500|Os04t0544500-01	TTTTGGAGAAGGTATATAACTCAACATGGCTGTATGGAAAAGAGGTAATCTCCTTATGGG	Similar to Similarities with spP40209 Saccharomyces cerevisiae YMR136w GAT2.	0.679826	0.295316	chr04:27260402-27260461:-	chr04:27260402-27260461:-		1.09e-05	0.00761645	0.000467052	0.0365269	0.0547842	0.4344	0.448479	0.351969	0.374302	0.334134	0.295316	0.338703	0.298858	0.350708	0.247009	0.679826	0.755226	0.849105	0.936967	0.739251
1870	44k_17868	Os04g0673000|Os04t0673000-01,Os04t0673000-02,Os04t0673000-03	TGGCGTAACGCAAACCTCTCATATGAAGCAAGAACCGCGAAGCTAGTATAAACATACACG	Similar to H0322F07.7 protein.	0.67972	0.36779	chr04:34347119-34347178:-	chr04:34347119-34347178:-		7.93e-06	0.00806406	2.88e-08	0.00237253	0.00422918	0.54109	0.5514	0.560855	0.568322	0.565506	-0.36779	-0.369182	-0.504086	-0.507563	-0.500608	-0.67972	-0.669536	-0.89878	-0.893091	-0.885239
7309	44k_42505	Os10g0493900|Os10t0493900-01	GCAGCTGTATATGTTGAGCACAAGCTTCGTCTATCGATCTAAGTTCAGACACTTTCCCTG	Protein of unknown function DUF6, transmembrane domain containing protein.	0.678986	0.185258	chr10:18753819-18753878:+	chr10:18753819-18753878:+		0.000143223	0.0133494	0.000117557	0.00623225	0.0840906	0.272845	0.273765	0.155266	0.168809	0.141853	-0.185258	-0.238206	-0.140851	-0.175992	-0.105709	-0.678986	-0.87011	-0.907157	-1.04255	-0.745201
9374	eAry1_02354	Os02g0817900|Os02t0817900-01	AAGTTGCTTGTGCATGGGTCCCTGAACTTCCAAGTTCTTAGGATAATTCTCAGGGTAGAC	Cytochrome P450 family protein.	0.678926	0.397922	chr02:35091258-35091317:-	chr02:35091258-35091317:-		0.000258247	0.0162564	0.00545593	0.0448077	0.202831	0.586105	0.599766	0.565957	0.577343	0.566219	-0.397922	-0.437026	-0.274836	-0.309082	-0.24059	-0.678926	-0.728661	-0.485613	-0.535352	-0.424907
22773	maskBest_00765	Os12g0263900|Os12t0263900-00	ACAATTGAAGTCCTATTCCAGTTACTGTCCTCACGCCTTAATCTGCTATATTCACCTGAA	Conserved hypothetical protein.	0.678471	0.418928	chr12:9302375-9302434:+	chr12:9302375-9302434:+		2.92e-05	0.00845349	0.000184951	0.0234012	0.044218	0.617459	0.612337	0.606206	0.60142	0.623002	-0.418928	-0.475267	-0.429265	-0.475436	-0.383094	-0.678471	-0.776152	-0.708118	-0.790524	-0.614916
13784	eAry1_30419	Os03g0187400|Os03t0187400-01	GGAGAACATCTTCAGTTCTTCACTTGATCATGGGTTAATCAAAGTAAGAGAGTTCAGACT	Zinc finger, FYVE/PHD-type domain containing protein.	0.678462	0.255899	chr03:4575488-4575547:+	chr03:4575488-4575547:+		0.00200119	0.0381335	0.00818861	0.0355681	0.327151	0.377175	0.378847	0.37101	0.364819	0.382879	0.255899	0.310688	0.164429	0.219687	0.109172	0.678462	0.820087	0.443193	0.60218	0.285134
15274	eAry1_39442	Os02g0768000|Os02t0768000-01	TATAGATTGCTCTTGTCCCAAAGAACCATTCTGTGAGTATATGGGTAACATCTTGTGCTC	Conserved hypothetical protein.	0.678305	0.600734	chr02:32349988-32350047:-	chr02:32349988-32350047:-		0.010647	0.354375	0.00294474	0.204052	0.0306278	0.88564	0.792027	0.914491	0.75705	1.03081	-0.600734	-0.299399	-0.845286	-0.470554	-1.22002	-0.678305	-0.378016	-0.924324	-0.621563	-1.18356
22408	eAry2_47914	Os05g0413200|Os05t0413200-01	TTGCCTGAACATCATCGCAGTTGCATCACCATAGCTACCTCCGCACCTTAAAATTTGATG	Beta-tubulin.	0.678119	0.758013	chr05:20207151-20207210:+	chr05:20207151-20207210:+		2.53e-05	0.021597	0.00224999	0.104468	0.0485993	1.11782	1.15456	1.08707	1.17196	1.01926	0.758013	0.79411	0.678218	0.746932	0.609504	0.678119	0.6878	0.623894	0.637336	0.597989
6100	44k_36735	Os03g0254250|Os03t0254250-00	TAGAAAGAAGTAGCTGCTAGCAAGTGTACACGAACTAATGATTCAGAGAATAATCGTTAG	Non-protein coding transcript.	0.678063	1.54532	chr03:8134064-8134123:+	chr03:8134064-8134123:+		3.66e-09	0.000976892	2.88e-08	0.00279322	0.00277697	2.27902	2.29548	2.25835	2.276	2.28904	-1.54532	-1.4753	-1.77228	-1.70737	-1.83719	-0.678063	-0.642697	-0.784768	-0.750164	-0.802606
2549	44k_20902	NA	CCCCAGATTGTGAATGAGCACGGAATGCTGTCATTTGCCTTTTCCATATTGCTTCTGTCT	NA	0.67776	0.145612	chr02:20124952-20125011:-	chr02:20124952-20125011:-		0.0116202	0.215842	0.00138921	0.106886	0.0389241	0.214843	0.205948	0.225779	0.212866	0.24013	0.145612	0.111336	0.21549	0.167645	0.263335	0.67776	0.540603	0.954428	0.787559	1.09664
10828	eAry1_12883	Os06g0726200|Os06t0726200-02	CAATCATCAGTAATGCCCACAATGGCTGATGGAAAATATATTGTGCTTCCGATTATTAAT	Similar to Chitinase 1.	0.677719	0.345516	chr06:30891953-30892012:+	chr06:30891953-30892012:+		0.0333484	0.138453	0.0666278	0.168712	0.443833	0.509822	0.52878	0.499352	0.512325	0.495068	0.345516	0.407499	0.310063	0.371613	0.248514	0.677719	0.770641	0.620931	0.725345	0.501978
854	44k_13578	Os07g0119100|Os07t0119100-00	CCTTAAGTGTTTGTAATTTGCTACCTCTGGTTGTAGCTGAATCATGGCCTTAAGTGGGCC	Hypothetical conserved gene.	0.677652	0.501773	chr07:1026318-1026377:+	chr07:1026318-1026377:+		0.00388359	0.0481301	0.0135534	0.118074	0.21214	0.740458	0.83809	0.828235	0.938346	0.720151	-0.501773	-0.595996	-0.535313	-0.606755	-0.46387	-0.677652	-0.711136	-0.646329	-0.646622	-0.64413
2885	44k_22331	Os02g0717300|Os02t0717300-01	CAACAGTCTCGGAATAAATATTTTTGCTTGCTTTATCGTGATCATCGATCACAATAAACG	Mitochondrial import inner membrane translocase, subunit Tim17/22 family protein.	0.677598	0.11836	chr02:29758460-29758519:+	chr02:29758460-29758519:+		0.000115222	0.0652793	2.41e-05	0.0434101	0.00620037	0.174676	0.171687	0.173173	0.169669	0.179676	0.11836	0.103082	0.151488	0.131417	0.171559	0.677598	0.60041	0.874781	0.774549	0.954825
15858	eAry1_43671	Os09g0371700|Os09t0371700-01	TGATTGGATACATGCAACAACAATGGTACATTTCCCACCCTATACATCTGTCTAGTGGTG	Zinc finger, RING-type domain containing protein.	0.677561	0.123969	chr09:12387893-12387952:+	chr09:12387893-12387952:+		0.000291684	0.0652116	0.000266109	0.0852378	0.0142095	0.182964	0.170843	0.171028	0.155828	0.187661	0.123969	0.116711	0.13991	0.117008	0.162813	0.677561	0.683147	0.818057	0.750876	0.867592
5888	44k_35684	Os06g0665500|Os06t0665500-01	ATATGGATTTGCTTGTTACATTTGTCAAGAAATAAAATTGAATTCAATTCGTTGAGACGT	Peptidase M20 domain containing protein.	0.677525	0.377547	chr06:27495307-27495366:-	chr06:27495307-27495366:-		4.94e-07	0.00436323	4.54e-06	0.00862629	0.010285	0.557244	0.555988	0.467527	0.470231	0.474745	-0.377547	-0.362245	-0.368386	-0.350585	-0.386186	-0.677525	-0.651534	-0.787946	-0.745559	-0.813459
10420	eAry1_09878	Os03g0846400|Os03t0846400-01	ATGAGATGGTCGTCTAGCAATGTGTACTTGAAATTGCTACGGGTTTTATTAAAACTCAGA	Peptidase, trypsin-like serine and cysteine domain containing protein.	0.677493	0.240704	chr03:35596010-35596069:+	chr03:35596010-35596069:+		0.0352346	0.350799	0.0121994	0.248337	0.0831007	0.355286	0.344589	0.388273	0.379468	0.403366	0.240704	0.197183	0.350651	0.299493	0.401808	0.677493	0.572226	0.903104	0.789244	0.996138
21693	eAry2_41471	Os06g0286750|Os06t0286750-00	TCTTGCTATCATTTCAGATCTCAGGCTGATCTCTAGCTCTGATAGGAGTACTAATTAGTA	NA	0.67728	0.346511	chr06:10393414-10393473:+	chr06:10393414-10393473:+		9.74e-05	0.00351007	9.24e-05	0.0075781	0.0602552	0.511621	0.496701	0.561961	0.543277	0.59056	-0.346511	-0.410811	-0.418535	-0.470692	-0.366378	-0.67728	-0.82708	-0.744776	-0.866394	-0.620391
7319	44k_4256	NA	ATAATCTGAACCCGGACTTCCAGAGAGCTTTGCAGCTGTTGTAGATCTGACTGCACGACT	NA	0.677273	0.246214	chr01:10513304-10513363:+	chr01:10513304-10513363:+		0.000538924	0.0643763	0.000130381	0.0700826	0.010536	0.363537	0.347575	0.388753	0.3534	0.425862	0.246214	0.209046	0.32549	0.255194	0.395785	0.677273	0.601442	0.837266	0.722111	0.929373
15701	eAry1_42651	Os02g0781000|Os02t0781000-01	TCTTGCTGCCAAACATGTAATACAACCTTGCAATCTTAGAAATACACTTGGCCATTCACC	Pectin lyase fold/virulence factor domain containing protein.	0.677102	0.388442	chr02:33098709-33098768:+	chr02:33098709-33098768:+		0.00822856	0.0198728	0.0252347	0.0398524	0.341809	0.573683	0.503453	0.60245	0.478997	0.715382	0.388442	0.440273	0.400618	0.430396	0.37084	0.677102	0.874508	0.664982	0.898537	0.518381
15999	eAry1_44549	Os07g0463400|Os07t0463400-01	TGGAGCTTTGTTAACAGCACATGCTGTCTCCTTAATATGCAGTAGACGTACATTCTACCC	Similar to RES protein.	0.676983	0.0897482	chr07:16307362-16307421:+	chr07:16307362-16307421:+		0.00182244	0.19704	0.000217565	0.0809994	0.0128413	0.132571	0.120412	0.141241	0.12525	0.157373	-0.0897482	-0.0654671	-0.126549	-0.102115	-0.150982	-0.676983	-0.543691	-0.895977	-0.815296	-0.959386
2935	44k_22530	Os01g0920000|Os01t0920000-01,Os01t0920000-02	TTTTGTCCGCATGAGACTGAAACTGAAGGGTATATTGTGAATTCCTTGTGGATCGGTGCT	Cystathionine beta-synthase, core domain containing protein.	0.676658	0.0906708	chr01:40153314-40153373:-	chr01:40153314-40153373:-		0.00171465	0.11555	0.00306	0.152747	0.0496035	0.133998	0.125563	0.120428	0.112456	0.129872	-0.0906708	-0.0759047	-0.106974	-0.0916036	-0.122344	-0.676658	-0.604513	-0.888281	-0.814572	-0.942037
23275	maskBest_07597	Os03g0328600|Os03t0328600-00	TTATTTCACTGTGAGCACATCCTAATTGTATTCAATTTTGTAGAGATGCACACTGATAGC	Hypothetical protein.	0.676616	0.653333	chr03:12029339-12029398:+	chr03:12029339-12029398:+		0.0013364	0.108018	0.0154542	0.216183	0.0860474	0.96559	1.00811	1.05141	1.11988	1.00116	-0.653333	-0.651851	-0.591023	-0.66063	-0.521417	-0.676616	-0.646606	-0.562126	-0.589912	-0.520814
3325	44k_24263	Os04g0516600|Os04t0516600-01	TGTACTCACAACTTGGCTTAATAATAACTGATGTTCACTCTGTTGGAATGAGCTGTTACT	Pyridoxal phosphate-dependent transferase, major region, subdomain 1 domain containing protein.	0.676567	0.672506	chr04:25826808-25826867:-	chr04:25826808-25826867:-		5.58e-09	0.00131831	4.78e-08	0.00588925	0.0017639	0.993997	0.984453	0.692709	0.669088	0.729468	-0.672506	-0.639734	-0.620613	-0.58264	-0.658586	-0.676567	-0.649837	-0.895922	-0.870798	-0.90283
18188	eAry2_11516	Os10g0341700|Os10t0341700-04	ATGGCAAGTTGTCCCACCGGTGCAAACTTGATCTTAGTGGCATATATATAGTAGATTTCC	Similar to cDNA clone:J023010H01, full insert sequence.	0.676489	0.32958	chr10:10094853-10094912:+	chr10:10094853-10094912:+		5.81e-05	0.00779509	0.000296471	0.0246275	0.0566513	0.487192	0.504897	0.409669	0.43224	0.394593	0.32958	0.357114	0.373758	0.402093	0.345424	0.676489	0.707301	0.912343	0.930254	0.875393
19357	eAry2_21691	Os01g0666900|Os01t0666900-00	CTGACGCAGATCGGTTCTTTGGCGCACAAAATTATTGAGTGCATAACGATTTAACTGTCT	Non-protein coding transcript.	0.676387	0.292211	chr01:27266555-27266614:-	chr01:27266555-27266614:-		0.00376833	0.103219	0.0011102	0.0827805	0.0418972	0.432018	0.413595	0.430037	0.411863	0.45312	0.292211	0.242501	0.405336	0.330069	0.480603	0.676387	0.586324	0.942561	0.801405	1.06065
27	44k_10071	Os01g0361800|Os01t0361800-02	TAGTTGGCGTTTTCTTGTTCTTTCGTGTGGAAACACACCAACACTTTGATCACACGATAA	Hypothetical protein.	0.676202	0.334834	chr01:14748400-14748459:+	chr01:14748400-14748459:+		4.61e-05	0.0364956	0.0013144	0.153905	0.0202968	0.495168	0.508412	0.316559	0.333253	0.30367	-0.334834	-0.319058	-0.337426	-0.283749	-0.391103	-0.676202	-0.627558	-1.06592	-0.851455	-1.28792
6885	44k_40367	Os12g0137200|Os12t0137200-01	TCTAAGAGTATGGGGTGGATGAATGAAATGAATTGGAGCACAATACAACCAAACGAGGGT	Similar to Saccharopine dehydrogenase family protein, expressed.	0.676162	0.155194	chr12:1807441-1807500:+	chr12:1807441-1807500:+		0.00597183	0.0321571	0.169611	0.142696	0.893208	0.229522	0.24645	0.20964	0.22352	0.195171	-0.155194	-0.20874	-0.0721827	-0.130188	-0.0141772	-0.676162	-0.84699	-0.344318	-0.582445	-0.0726398
1335	44k_15644	Os04g0508800|Os04t0508800-01	CTTGATTGTTGGTACATAGTACCTGCCGATTCTTCTTGCTTAATTATTTGATTTGAGGCT	Similar to Retroelement pol polyprotein-like.	0.675673	0.140575	chr04:25424211-25424270:-	chr04:25424211-25424270:-		0.000189555	0.0334534	0.000864209	0.0743573	0.0385186	0.208052	0.222665	0.209175	0.227217	0.19425	-0.140575	-0.150099	-0.161488	-0.17126	-0.151716	-0.675673	-0.674102	-0.772023	-0.753728	-0.781032
21048	eAry2_35683	Os01g0327600|Os01t0327600-02	TAACATGCTGTAAATTCCATGTGAGTAAAAGCTTCAGTTTTGCCTAATCTTCTCTGCAAT	Hypothetical conserved gene.	0.675666	0.133182	chr01:12584887-12584946:-	chr01:12584887-12584946:-		0.000650305	0.0202987	0.00232513	0.0721645	0.0730025	0.197112	0.220396	0.203223	0.227984	0.17915	-0.133182	-0.129782	-0.143233	-0.118355	-0.168111	-0.675666	-0.588858	-0.704809	-0.519139	-0.93838
18279	eAry2_12185	Os08g0542200|Os08t0542200-01	ATTACAAAGCAGGTGATATTGACTCTATGAGGATGCCTTTGGACCCTTGTTGGGCTTCTC	Similar to Resistance gene analog PIC25 (Fragment).	0.675619	0.336325	chr08:27133050-27133109:+	chr08:27133050-27133109:+		0.0180666	0.173711	0.00149764	0.0664657	0.068345	0.497803	0.468783	0.511241	0.46348	0.564559	-0.336325	-0.316417	-0.523261	-0.490577	-0.555945	-0.675619	-0.674976	-1.02351	-1.05847	-0.984742
7322	44k_42572	Os01g0327100|Os01t0327100-01,Os01t0327100-02	TGCACTGTGTGTTGTACGGCCAGGGCAAGTGTGGTTGGTTGATGAAGGCTTTGTTTGCAC	Haem peroxidase family protein.	0.675614	0.901564	chr01:12569755-12569814:+	chr01:12569755-12569814:+		0.000387533	0.0169984	0.0134709	0.0711769	0.329025	1.33444	1.36235	1.03401	1.10567	0.967632	0.901564	1.09711	0.607588	0.830911	0.384265	0.675614	0.805303	0.587604	0.7515	0.397119
8022	44k_5446	Os04g0505200|Os04t0505200-02,Os04t0505200-03	GATGAACCACAGAAGCTTGTAATAATTCAGATCACCATGAAAGATCAGCTTTAAATTTCC	Leucine-rich repeat, plant specific containing protein.	0.675018	0.570226	chr04:25219607-25219666:+	chr04:25219607-25219666:+		0.00174068	0.0920977	0.000111237	0.0182809	0.0386429	0.844757	0.816241	0.808806	0.803024	0.829664	0.570226	0.575182	0.807157	0.890066	0.724248	0.675018	0.704672	0.997961	1.10839	0.872941
5113	44k_32200	Os07g0485000|Os07t0485000-01	TGCACAAGTCCAGTTCTTTGAATAATGGTCTCAGTTGTAGAATGGTGTAACTTGTTAATG	Similar to Trehalose-6-phosphate phosphatase.	0.674948	0.386931	chr07:17820519-17820578:+	chr07:17820519-17820578:+		0.00115846	0.0888717	0.0123121	0.201529	0.100829	0.573275	0.5838	0.592195	0.607506	0.58951	-0.386931	-0.386144	-0.358333	-0.368391	-0.348274	-0.674948	-0.661432	-0.605092	-0.6064	-0.590786
706	44k_12961	Os10g0115600|Os10t0115600-01,Os10t0115600-02	CTCTGTTCAGAAAGGTTTTGTAATTCGAGCACATGAACTACAGTTATTTCGTATGGAATT	Hypothetical conserved gene.	0.674672	0.0957567	chr10:1007678-1007737:-	chr10:1007678-1007737:-		0.000588089	0.0441552	0.000754223	0.0538898	0.054815	0.141931	0.14999	0.142708	0.153687	0.134138	-0.0957567	-0.0976218	-0.116456	-0.119151	-0.113761	-0.674672	-0.650853	-0.816043	-0.77528	-0.848089
9297	eAry1_01816	Os03g0109500|Os03t0109500-00	AAGCAATTTTATGTTTTGATTGCAGTTTTGTAATACCTCAAAGATTCGAAGAACCACCGG	Similar to 40S ribosomal protein S17-4.	0.674201	0.26526	chr03:559280-559339:-	chr03:559280-559339:-		0.00226516	0.0722399	0.000410618	0.055347	0.0328978	0.393443	0.380831	0.350492	0.34581	0.361443	0.26526	0.242764	0.370096	0.330811	0.409382	0.674201	0.63746	1.05593	0.956626	1.13263
6250	44k_37418	Os09g0420800|Os09t0420800-01	TGCACATTTGCCTAGTGGGAGAGGTTGTCTTCCATGTTATTATCTTATATGATTTGAGGC	Similar to Ubiquitin.	0.673861	0.171963	chr09:15162781-15162840:+	chr09:15162781-15162840:+		0.00467404	0.0188407	0.01631	0.0477483	0.30981	0.255191	0.264044	0.256407	0.25714	0.260665	-0.171963	-0.209768	-0.175338	-0.198523	-0.152152	-0.673861	-0.794442	-0.683826	-0.772045	-0.583708
17823	eAry2_08032	Os10g0545800|Os10t0545800-01	AGGGGGCAAACGAAATTTTGCTAGGGAATAACGACTGAGTGACGGTTGAACACGATTATA	Nucleic acid-binding, OB-fold domain containing protein.	0.673745	0.202977	chr10:21332552-21332611:+	chr10:21332552-21332611:+		0.000158354	0.0644713	0.00104015	0.121144	0.0255532	0.301267	0.286495	0.219647	0.22079	0.222537	0.202977	0.194985	0.200331	0.175712	0.224949	0.673745	0.680587	0.912057	0.795832	1.01084
12728	eAry1_24366	Os03g0606466|Os03t0606466-01	GAATTGATGACTGAATTTCTCGGTCTCGGTCTTTTCGGTTTGGTGTTTTTCTGTCCACCC	Conserved hypothetical protein.	0.673619	0.194521	chr03:22757794-22757853:-	chr03:22757794-22757853:-		0.0143398	0.105092	0.0183669	0.130381	0.234997	0.28877	0.298643	0.297806	0.308917	0.286519	-0.194521	-0.26804	-0.228129	-0.312458	-0.143801	-0.673619	-0.897525	-0.766034	-1.01146	-0.50189
18414	eAry2_13263	Os02g0708500|Os02t0708500-01	ATTTTAGTGACGAGCTTCATACAGAGGCTGTAGTTGAGAATGCTCGGATGGCCACAACTT	Conserved hypothetical protein.	0.67349	0.26124	chr02:29299223-29299248:+;chr02:29299330-29299363:+	chr02:29299223-29299248:+;chr02:29299330-29299363:+		0.0329484	0.245388	0.0871121	0.488027	0.222735	0.38789	0.318566	0.429673	0.326612	0.51573	-0.26124	-0.225115	-0.267661	-0.173638	-0.361683	-0.67349	-0.706649	-0.62294	-0.531636	-0.701302
16890	eAry1_50272	Os01g0685800|Os01t0685800-01	TTTGGCTTACTGCCCTTCAAGGAAGAATTGAGTTCTCTTTTTGTGTGATGTGCGGCCAGT	Similar to ATP synthase beta chain, mitochondrial precursor (EC 3.6.3.14).	0.673373	0.118312	chr01:28281826-28281885:+	chr01:28281826-28281885:+		0.000855527	0.0566183	0.000278681	0.0605006	0.0230026	0.1757	0.17811	0.175329	0.175794	0.178416	0.118312	0.114706	0.151139	0.13864	0.163638	0.673373	0.644022	0.862029	0.788651	0.917171
2401	44k_20220	Os05g0392000|Os05t0392000-01	ATAATTATGGGCCTGACTCCTTTTGTATCATATTACCCGTGTACAGGTTTGGACCTGAAC	Conserved hypothetical protein.	0.673252	0.142813	chr05:19055602-19055661:-	chr05:19055602-19055661:-		0.000120156	0.00721882	5.19e-05	0.00714636	0.0387348	0.212124	0.213401	0.214019	0.213066	0.219544	-0.142813	-0.14885	-0.180367	-0.182922	-0.177811	-0.673252	-0.697513	-0.842758	-0.85852	-0.809913
21074	eAry2_35986	Os02g0145600|Os02t0145600-01	TAATAGCTCTTGTGGGCAGTCATTGACAGGCATGGTGTGTACTTAACTGCTTATTGAAAT	Conserved hypothetical protein.	0.673226	0.22623	chr02:2522409-2522468:+	chr02:2522409-2522468:+		0.000279175	0.0632488	0.000143896	0.0675236	0.0108014	0.336039	0.327894	0.353739	0.34417	0.370103	-0.22623	-0.209439	-0.286414	-0.263533	-0.309294	-0.673226	-0.63874	-0.809676	-0.765707	-0.835697
10523	eAry1_10626	Os11g0629550|Os11t0629550-00	ATGTCACTTGTGGTTGTAGACTACAGTACCTCTGTAAGTTCATTACAGGAGCTGGGCACT	Similar to Disease resistance protein RPM1 homolog.	0.672836	0.260063	chr11:24666906-24666965:+	chr11:24666906-24666965:+		0.00286089	0.131779	0.00310108	0.154387	0.0494773	0.386518	0.394095	0.387206	0.388477	0.3929	-0.260063	-0.231617	-0.316607	-0.270882	-0.362331	-0.672836	-0.587719	-0.81767	-0.697293	-0.922197
14550	eAry1_34803	Os07g0120800|Os07t0120800-01	GTCTTGACTCTTGACAAGCCAGTCTATGTTAATTAATTTCCTGTATGTTCAATGCAAATG	Protein of unknown function DUF1719, Oryza sativa family protein.	0.6726	0.171615	chr07:1105320-1105379:+	chr07:1105320-1105379:+		3.97e-05	0.00520115	0.00331979	0.0408174	0.189312	0.255151	0.265827	0.279931	0.290742	0.273808	-0.171615	-0.207328	-0.137028	-0.171715	-0.102342	-0.6726	-0.779938	-0.489508	-0.59061	-0.373771
21394	eAry2_38954	Os05g0115700|Os05t0115700-01	TCAAGGGTTATTAGGCTATTAGCTTAGGAGGATCCAGTGGCAAATAGTTGAGGAAGCCCA	Similar to UDP-galactose transporter related protein-like.	0.672142	0.149893	chr05:857880-857939:+	chr05:857880-857939:+		0.0106421	0.134676	0.0250528	0.210101	0.194004	0.223008	0.241199	0.20052	0.216487	0.187744	0.149893	0.157509	0.163173	0.172969	0.153377	0.672142	0.653025	0.81375	0.798983	0.816944
22006	eAry2_44356	Os10g0494500|Os10t0494500-01	TGTACTTATCGAGAAAACGGTGGTCTCATCATTCTGCGTTGCTGATGAGAAATGTGTTGT	Zinc finger, C2H2-type domain containing protein.	0.672088	0.0543809	chr10:18798356-18798415:+	chr10:18798356-18798415:+		0.000342422	0.0228564	0.000136949	0.0338584	0.0257726	0.0809134	0.0792407	0.0858111	0.0823192	0.0909298	-0.0543809	-0.0567858	-0.0703814	-0.0681688	-0.0725939	-0.672088	-0.716624	-0.82019	-0.828103	-0.798352
1094	44k_14597	NA	AAATTGTCTTTGCCTGTTGCTGAGATGGTATGGTTTTGAGCATTCAGCCTATGGCCTTTT	NA	0.671566	0.306688	chr02:316705-316764:-	chr02:316705-316764:-		0.000371975	0.0425266	0.000303318	0.0551999	0.026794	0.456676	0.457917	0.4829	0.471837	0.502392	0.306688	0.278664	0.388445	0.334897	0.441993	0.671566	0.608546	0.8044	0.709773	0.879776
12360	eAry1_22203	Os02g0549600|Os02t0549600-01	CTGTAGAAGCCAATGCCAATGGAAATATCGTTCAGCTACTCAGCAATCAAGTTTTTCCTC	Similar to 40S ribosomal protein S10-1.	0.671454	0.151287	chr02:20651859-20651918:+	chr02:20651859-20651918:+		0.018271	0.207348	0.00904751	0.17908	0.0989967	0.225313	0.197659	0.237799	0.208117	0.267515	0.151287	0.129197	0.208121	0.172059	0.244183	0.671454	0.653638	0.875195	0.826741	0.91278
4372	44k_28858	NA	TTTGTTCGTTCTTAGATTTTGAAAGATGTAGGAAAAATGCAATCGAATGAAGCATGCTGC	NA	0.671445	0.179106	chr03:5277505-5277564:-	chr03:5277505-5277564:-		0.000751157	0.0469196	0.00013278	0.0417958	0.018849	0.266747	0.291177	0.267158	0.297918	0.238938	-0.179106	-0.187295	-0.239714	-0.242265	-0.237162	-0.671445	-0.643233	-0.897273	-0.813195	-0.992567
1385	44k_1583	NA	AAATGGGTAATAACGCAATATATATAGCTGGATGAGATGATCATGGCATGTTGGCGGCGT	NA	0.671204	0.357138	chr02:434082-434141:-	chr02:434082-434141:-		0.0160026	0.072661	0.00321905	0.0289643	0.182012	0.532085	0.543477	0.569899	0.586721	0.563104	-0.357138	-0.403116	-0.529017	-0.596319	-0.461714	-0.671204	-0.741735	-0.928264	-1.01636	-0.819944
9952	eAry1_06483	Os12g0633000|Os12t0633000-01	AGCAGTCACATTTTGTGAAGTGTTTTTATTCAATATCCAATGGATCGTCAAATTCAGACC	Xylulose kinase.	0.670836	0.178202	chr12:27128175-27128234:-	chr12:27128175-27128234:-		0.000103528	0.00252851	0.00130663	0.0102312	0.237152	0.265641	0.266413	0.277557	0.273575	0.284354	-0.178202	-0.239297	-0.147189	-0.20468	-0.0896986	-0.670836	-0.898219	-0.530302	-0.748165	-0.315447
14560	eAry1_34848	Os08g0537600|Os08t0537600-01	GTGAAATATCACCTTTTTGAAAAGGGGGGCAATTTCGTTCTTGCCTCTACTTTGATGTCC	Arf GTPase activating protein family protein.	0.670708	0.326358	chr08:26871277-26871336:-	chr08:26871277-26871336:-		0.000478821	0.0262484	0.00709167	0.0661543	0.213971	0.486587	0.487117	0.355676	0.37191	0.344605	-0.326358	-0.374693	-0.260665	-0.313232	-0.208097	-0.670708	-0.769206	-0.732871	-0.842226	-0.603871
16089	eAry1_45120	Os04g0521300|Os04t0521300-01	TGGTTGTTCGCTGATGTGGCTCAAAGATGCCACTGGCAAATATACATAGAAGTATTTTTT	Conserved hypothetical protein.	0.670547	0.113592	chr04:26105811-26105870:+	chr04:26105811-26105870:+		0.0206762	0.272211	0.000167994	0.0330634	0.0272903	0.169401	0.161732	0.181717	0.173792	0.192435	-0.113592	-0.0895587	-0.187871	-0.166297	-0.209444	-0.670547	-0.553747	-1.03387	-0.956873	-1.08839
2964	44k_22681	NA	ATGCTTGTGTATTTGAATTTGCTGGTGCATTCATCATGCATGTATATATATAAGCTCTGG	NA	0.670522	0.195294	chr03:33272183-33272242:+	chr03:33272183-33272242:+		0.000263883	0.0992467	0.000546965	0.128764	0.0116272	0.291257	0.29202	0.273338	0.272473	0.279039	-0.195294	-0.169233	-0.223254	-0.190175	-0.256332	-0.670522	-0.579526	-0.816768	-0.697959	-0.918623
7813	44k_4569	Os05g0540600|Os05t0540600-01	GCATCTGTTATGTTACTTGTATACAAGGCTTTAAGTTATAAAGCATGCATCTGTTATGTC	Cyclin-like F-box domain containing protein.	0.670513	0.159287	chr05:26846176-26846235:-	chr05:26846176-26846235:-		0.00181132	0.0754417	0.0020917	0.10208	0.0591288	0.237559	0.246151	0.244828	0.250948	0.243814	-0.159287	-0.156634	-0.194133	-0.182768	-0.205499	-0.670513	-0.636335	-0.79294	-0.72831	-0.842854
816	44k_13410	NA	GGGAGGAAGAGACTTTGCTCACATCTTTCAAGGTTGTTCTTACACACAAGAAGTGTGGAG	NA	0.670327	0.384818	chr12:19809167-19809226:+	chr12:19809167-19809226:+		0.00016239	0.0483058	0.00586754	0.206174	0.0511027	0.574075	0.619097	0.611523	0.651061	0.582814	-0.384818	-0.381855	-0.344997	-0.310336	-0.379657	-0.670327	-0.616794	-0.56416	-0.476662	-0.651421
16032	eAry1_44774	Os04g0479300|Os04t0479300-01	TGGCTGAAGTATACTACACTCCTGTATTATCTTTTGTGGCATTCAGCGAATCAAATTCGT	Similar to OSIGBa0116M22.12 protein.	0.669919	0.121822	chr04:23968224-23968283:-	chr04:23968224-23968283:-		0.00273778	0.0768518	0.00155991	0.133202	0.0311424	0.181846	0.181191	0.175522	0.180429	0.173965	-0.121822	-0.125153	-0.154263	-0.138043	-0.170482	-0.669919	-0.690728	-0.878877	-0.765081	-0.979981
12338	eAry1_22101	Os03g0764800|Os03t0764800-01	CTGGTTACCTTTAAGCTTCAACACATGCGTTACAAATGTGCAAGTTATTTAATGTCAGAA	Similar to Serine/threonine-protein kinase SAPK8.	0.669821	0.129982	chr03:31658076-31658135:+	chr03:31658076-31658135:+		0.00019112	0.0483058	0.000380955	0.0623629	0.0271342	0.194054	0.189795	0.125789	0.117908	0.135084	-0.129982	-0.121848	-0.118738	-0.099967	-0.137509	-0.669821	-0.641999	-0.943947	-0.84784	-1.01796
22092	eAry2_45043	Os09g0321900|Os09t0321900-01	TGTGTTACATTTGAGTATGAATGATGCTTGGTTGAAATGTACTGGAATCATGTAAGCGCA	Similar to Ubiquitin-conjugating enzyme E2 M (EC 6.3.2.19) (Ubiquitin-protein ligase M) (Ubiquitin carrier protein M) (Nedd8-conjugating enzyme Ubc12).	0.669804	0.212488	chr09:9362277-9362336:+	chr09:9362277-9362336:+		0.00521014	0.0525124	0.0022535	0.0523747	0.115235	0.317239	0.331408	0.337257	0.350641	0.33048	0.212488	0.243368	0.279823	0.302286	0.25736	0.669804	0.734345	0.829705	0.862096	0.778748
14941	eAry1_37012	Os06g0673300|Os06t0673300-01	GTTTGTGCGTGTATGGTATATTGGTATGTGCTTCATAGAACACCAATCATGTGTATATAT	Conserved hypothetical protein.	0.669615	0.226618	chr06:27953568-27953627:-	chr06:27953568-27953627:-		7.79e-05	0.0192181	0.00136144	0.0766682	0.0579576	0.33843	0.343191	0.36369	0.368732	0.366508	-0.226618	-0.23161	-0.214033	-0.212914	-0.215152	-0.669615	-0.674873	-0.588504	-0.577421	-0.587033
5140	44k_32294	Os03g0678100|Os03t0678100-00	AGGAGGAGATGGCCAGGAACGCGCATCTGCAGGAGCTTCTCCACGAGAGGGCTTGTGAGA	Non-protein coding transcript.	0.669535	0.243094	chr03:26832010-26832069:+	chr03:26832010-26832069:+		0.000122133	0.0150864	0.00116701	0.0493453	0.0743056	0.363079	0.380257	0.396755	0.421335	0.379668	-0.243094	-0.240776	-0.264818	-0.262979	-0.266657	-0.669535	-0.633193	-0.66746	-0.624156	-0.702343
6212	44k_3725	Os08g0104900|Os08t0104900-01,Os08t0104900-02	GTTGTTCGTATAGAGCTAATAGAACTTCCTTCTTGTCATCTGAACATGCTGGGGTGCTCC	Protein of unknown function DUF6, transmembrane domain containing protein.	0.669458	0.194837	chr08:268887-268946:-	chr08:268887-268946:-		0.000625328	0.0964093	1.9e-05	0.0106112	0.0153503	0.291037	0.300698	0.269756	0.273422	0.270901	-0.194837	-0.159563	-0.26808	-0.235507	-0.300652	-0.669458	-0.530643	-0.993785	-0.861333	-1.10982
22207	eAry2_46092	Os03g0802500|Os03t0802500-01	TTAGTGAAGGAGCTCGAGAAGGCCAAGGAGAATAAATCAAAAGGAAAAAATGCTCATGGC	ATPase, AAA-type, core domain containing protein.	0.669395	0.458581	chr03:33483822-33483881:+	chr03:33483822-33483881:+		0.00389915	0.0581203	0.00982313	0.124875	0.155173	0.685069	0.66724	0.584618	0.568637	0.612408	0.458581	0.505578	0.405563	0.412416	0.398711	0.669395	0.757715	0.693723	0.72527	0.651053
9959	eAry1_06558	Os10g0552400|Os10t0552400-01	AGCCAGTTCGGAAACTGCACAACTCACAGAATGCAGAAAGAAAATGCTTTGATTTTGTCT	Zinc finger, RING/FYVE/PHD-type domain containing protein.	0.669273	0.711824	chr10:21681371-21681430:+	chr10:21681371-21681430:+		0.000879154	0.0758722	0.000102573	0.0258926	0.0245346	1.06358	1.05649	1.01107	1.00231	1.03982	-0.711824	-0.639795	-0.932802	-0.855534	-1.01007	-0.669273	-0.605584	-0.922591	-0.853562	-0.971391
8904	44k_918	NA	CCAACGGATTGCAAGGCCTAAACGCCTTGTGTGTAATGCTCATGGAAGTTACTAGAGAAA	NA	0.669167	0.122193	chr03:33095067-33095126:+	chr03:33095067-33095126:+		0.00593275	0.0649185	0.0302004	0.193884	0.243668	0.182605	0.198254	0.174895	0.194467	0.156986	-0.122193	-0.143875	-0.121501	-0.130712	-0.112289	-0.669167	-0.725713	-0.694707	-0.672155	-0.71528
22199	eAry2_46030	Os02g0525701|Os02t0525701-00	TTAGGATTTCAGGTTGGGAGGAGAGGGATTCAATCCCTATCCATTCACTTAGGGTACAAG	NA	0.669149	0.438293	chr02:19208653-19208712:-	chr02:19208653-19208712:-		0.0118469	0.123759	0.0200939	0.155414	0.174266	0.655001	0.585033	0.632682	0.538147	0.722808	0.438293	0.343271	0.526915	0.420378	0.633452	0.669149	0.586755	0.832828	0.781158	0.876376
9670	eAry1_04677	Os03g0243200|Os03t0243200-01	ACGATTTCACTCAAGAAAATGACGTGCCTTCGTTTTTGCTGTCGAAGGTTTGAAACCACC	Conserved hypothetical protein.	0.669025	0.140442	chr03:7573271-7573330:-	chr03:7573271-7573330:-		0.0124259	0.469025	0.000241879	0.10433	0.00911856	0.20992	0.207304	0.195054	0.197664	0.194357	0.140442	0.0837483	0.227323	0.185783	0.268864	0.669025	0.403988	1.16544	0.939889	1.38335
15583	eAry1_41833	Os02g0760600|Os02t0760600-01	TCGTCATCTGGTTCGATCTGGTGCTAATCCCGTGTATAATTATTATCTGTCATCTAGGCT	BTB domain containing protein.	0.668681	0.217835	chr02:32024855-32024914:+	chr02:32024855-32024914:+		0.00980718	0.129829	0.0132342	0.109944	0.211965	0.325768	0.322086	0.317467	0.291611	0.347522	-0.217835	-0.235051	-0.191408	-0.20798	-0.174836	-0.668681	-0.729778	-0.602924	-0.713211	-0.503093
8809	44k_8803	Os01g0271700|Os01t0271700-01	GTATTTCCCTGCAGAAATGTAGTAATTCTGTATTTCTCTGAAGAAGGTTATGCTTACTGC	Conserved hypothetical protein.	0.668631	0.232893	chr01:9394211-9394270:-	chr01:9394211-9394270:-		0.00326089	0.124733	0.000237431	0.0546488	0.0230215	0.348314	0.353134	0.313091	0.328448	0.303816	0.232893	0.211911	0.336452	0.320603	0.352301	0.668631	0.600086	1.07462	0.976116	1.15959
23115	maskBest_05523	Os01g0835600|Os01t0835600-02	GTGACACTAGCTTTCAACATATATTTTGTACAATCCATCGTAGAGCAAAACTTGTAAGAC	AT hook, DNA-binding, conserved site domain containing protein.	0.668482	0.157823	chr01:35817547-35817606:-	chr01:35817547-35817606:-		0.0016977	0.0963301	0.0102178	0.177126	0.0984953	0.236092	0.239394	0.224191	0.242573	0.209298	0.157823	0.157385	0.153104	0.163943	0.142266	0.668482	0.657432	0.682919	0.67585	0.679728
10761	eAry1_12400	Os07g0285800|Os07t0285800-00	CAAATGTGTGTGCGGCTGTGCGCATGGATACACTGTTTCTGTTATGGTGTACTTCATTTC	Protein of unknown function DUF1719, Oryza sativa domain containing protein.	0.6683	0.303396	chr07:10983958-10984017:-	chr07:10983958-10984017:-		0.000299832	0.0402825	0.0147037	0.165767	0.160786	0.453983	0.433146	0.381065	0.353495	0.414451	-0.303396	-0.297733	-0.196879	-0.193694	-0.200065	-0.6683	-0.687373	-0.516656	-0.547939	-0.482722
11633	eAry1_17708	Os02g0149900|Os02t0149900-00	CCTGCTTGCCGGCCATCACAAACACTGTTTAATTAATTAATTAGACACGAACAATTATTT	Putative homeobox-leucine zipper protein HOX26.	0.668211	0.673224	chr02:2758727-2758786:+	chr02:2758727-2758786:+		3.37e-05	0.0339491	2.3e-05	0.0171475	0.0116863	1.0075	0.979816	0.977817	0.958718	1.01243	0.673224	0.52547	0.847114	0.710954	0.983274	0.668211	0.536295	0.866332	0.741568	0.971204
23016	maskBest_04316	Os01g0884900|Os01t0884900-01	GAGATCGATGAATAGAATGGTAGGATTCTCTAGTAAAATGCGGCCTTCTGATACTAGCAT	Similar to DNA glycosylase.	0.668165	0.140354	chr01:38437269-38437328:-	chr01:38437269-38437328:-		1.38e-05	0.00443296	0.000369312	0.0121269	0.0918605	0.210058	0.205795	0.182407	0.179681	0.188738	-0.140354	-0.169102	-0.110109	-0.122796	-0.097422	-0.668165	-0.821701	-0.603645	-0.683413	-0.516175
13981	eAry1_31560	Os03g0765100|Os03t0765100-01	GGCTGAAAGAAGTTGTACCTGAAAATGGGGTTGGAATGTACTACTATATTAAAATTTTGG	Conserved hypothetical protein.	0.668157	0.085639	chr03:31681685-31681744:+	chr03:31681685-31681744:+		0.0108442	0.102356	0.0122759	0.12299	0.189453	0.128172	0.136005	0.131001	0.14397	0.119535	-0.085639	-0.0930675	-0.105964	-0.116022	-0.0959052	-0.668157	-0.684293	-0.808877	-0.805882	-0.802317
11608	eAry1_17560	Os02g0321900|Os02t0321900-02	CCTCTCTCTTTGGTTGAACATCATTACATTTTATCCATCGAGATCATTCTGTGATGACCC	Similar to 60S ribosomal protein L10a-1.	0.668053	0.251433	chr02:12872256-12872315:+	chr02:12872256-12872315:+		0.00206438	0.0517644	0.00061764	0.0555189	0.0446471	0.376366	0.371164	0.369668	0.373241	0.373853	0.251433	0.254235	0.34405	0.325706	0.362395	0.668053	0.684967	0.9307	0.872643	0.96935
11538	eAry1_17099	Os12g0428600|Os12t0428600-01	CCGGTGGAATGCAACATTAAGTAGAATGCAAGTTTTCCATCGCTATTGCATATTCAATGC	Similar to E3 ubiquitin protein ligase UPL2 (EC 6.3.2.-) (Ubiquitin-protein ligase 2).	0.667659	0.0623401	chr12:13702443-13702502:+	chr12:13702443-13702502:+		0.0064976	0.201172	0.00203638	0.0746572	0.0605509	0.0933711	0.0907831	0.0974211	0.094746	0.101091	-0.0623401	-0.044048	-0.0847442	-0.0652594	-0.104229	-0.667659	-0.4852	-0.869876	-0.688783	-1.03104
17256	eAry2_02673	Os05g0179950|Os05t0179950-00	AATAATTAATTCCAATTTTGTACTCTACTAGCTTGGATAGAATAATTGGTATACCAATAA	Similar to cDNA, clone: J100088D24, full insert sequence.	0.667658	1.10481	chr05:4799225-4799284:-	chr05:4799225-4799284:-		3.53e-07	0.00112145	2.22e-05	0.00886443	0.0167904	1.65475	1.57762	1.67202	1.49744	1.85944	1.10481	1.02191	1.17718	1.01952	1.33483	0.667658	0.647754	0.704048	0.680846	0.717868
22955	maskBest_03482	Os04g0544700|Os04t0544700-00	CGGAAACAGGAAAGAAGCAGTTCTGTACAAGCAATTCTTCAGCAAAACAAAGGGGGAAAA	Hypothetical protein.	0.667601	0.358006	chr04:27264186-27264245:+	chr04:27264186-27264245:+		0.000413957	0.108537	0.00233261	0.204712	0.0178437	0.536258	0.556732	0.459842	0.481824	0.444759	0.358006	0.318731	0.38852	0.324496	0.452544	0.667601	0.572505	0.844899	0.673475	1.0175
18822	eAry2_17049	Os01g0503400|Os01t0503400-03	CCATAGATTCAAATGTGTGACGAACTTTACTATAGGTATATGGCAAAATGCATGGAACAA	Similar to OsNramp1 (Integral membrane protein).	0.667337	0.407914	chr01:17454100-17454159:-	chr01:17454100-17454159:-		0.00414601	0.0785372	0.0168292	0.214062	0.118097	0.611256	0.665261	0.657587	0.702126	0.624554	0.407914	0.506077	0.414492	0.448208	0.380776	0.667337	0.76072	0.630323	0.638358	0.609677
10756	eAry1_12381	Os05g0368300|Os05t0368300-01	CAAATGAGAAGCTACCTTGCATACTGAAATGAATTCCACATGATGTTTGGATTTGCAAGT	Similar to 40S ribosomal protein S4, X isoform (Single copy abundant mRNA protein) (SCR10).	0.667298	0.221785	chr05:17695721-17695780:+	chr05:17695721-17695780:+		0.00573559	0.125939	0.000891543	0.0823836	0.0377705	0.332362	0.329276	0.342041	0.333297	0.356081	0.221785	0.192265	0.321239	0.273475	0.369003	0.667298	0.583902	0.939182	0.820515	1.03629
13818	eAry1_30604	Os04g0553050|Os04t0553050-00	GGAGGTGATGGGGATGGCTTCGTGCTGCGGGAAGGTAGTGGTTGTTCTTGTGGGCTTCTT	Hypothetical protein.	0.666736	0.236049	chr04:27690816-27690875:-	chr04:27690816-27690875:-		0.000253484	0.0928096	0.00362191	0.179818	0.035285	0.354037	0.373964	0.354111	0.384324	0.329276	0.236049	0.213086	0.221854	0.207075	0.236634	0.666736	0.569803	0.62651	0.538803	0.718649
7597	44k_44021	Os04g0103400|Os04t0103400-01	CAATGTTGGTAGAATGGTGATCCATGGGATAATTATTATGACAAGCTCTACTTTACAGTT	Hypothetical conserved gene.	0.666722	0.217961	chr04:239283-239342:+	chr04:239283-239342:+		0.000729313	0.0957147	6.7e-05	0.0318997	0.0160298	0.326915	0.306096	0.347086	0.324284	0.375516	0.217961	0.204677	0.291184	0.29301	0.289359	0.666722	0.668668	0.83894	0.903557	0.770562
10427	eAry1_09908	Os09g0512300|Os09t0512300-00	ATGAGGTTCTAAACTGCTAATCTAGCTGCAATTTTGTTGCACAATCTCAGTTACCATGTG	NA	0.66669	0.284501	chr09:19930164-19930223:+	chr09:19930164-19930223:+		0.00272453	0.0643763	0.0303472	0.185925	0.255401	0.426736	0.432277	0.403609	0.408061	0.407491	-0.284501	-0.295407	-0.226037	-0.250857	-0.201217	-0.66669	-0.683375	-0.560038	-0.614753	-0.493795
3691	44k_2592	Os05g0156800|Os05t0156800-01	AATACCAAGCTGAGAACCAACATGCCATTTGGTGCTGCACTATAGACAAAAAGGAGAGGG	Conserved hypothetical protein.	0.666496	0.0996349	chr05:3334238-3334297:+	chr05:3334238-3334297:+		0.00546173	0.103219	0.00106318	0.0444211	0.0641975	0.149491	0.134382	0.1629	0.143949	0.182657	-0.0996349	-0.085977	-0.140256	-0.12378	-0.156733	-0.666496	-0.639798	-0.860996	-0.859885	-0.858071
1275	44k_15389	Os05g0346100|Os05t0346100-01	TATCGGGAGTACAGACGCACATCGTCACACTACTGCCGTACTGCGCATACGATTGGAGCT	Phox-like domain containing protein.	0.666272	0.121254	chr05:16296495-16296554:+	chr05:16296495-16296554:+		0.00393381	0.0954798	0.0384964	0.231845	0.240605	0.181988	0.201354	0.187291	0.207923	0.168639	0.121254	0.126416	0.0786384	0.0742554	0.0830214	0.666272	0.627831	0.419873	0.35713	0.492304
12120	eAry1_20817	Os05g0278950|Os05t0278950-00	CTCCAGATCTGCCATCATTAGTTGCTATTGGATTCTCGAATTATTTTCCTTGGAGTGCCT	Similar to ATP-dependent Clp protease proteolytic subunit.	0.666257	0.131481	chr05:11641220-11641279:-	chr05:11641220-11641279:-		0.000893344	0.0328445	0.0230982	0.157476	0.246776	0.197342	0.19854	0.19293	0.194029	0.195471	-0.131481	-0.161603	-0.102702	-0.122575	-0.0828278	-0.666257	-0.813956	-0.532326	-0.631738	-0.423734
22990	maskBest_03950	Os09g0569100|Os09t0569100-01	CTTCTAATCAATCCGTCCGTAGACTGTGATATGTAAATGTTTCTTTAGAACTTACACTGT	Haloacid dehalogenase-like hydrolase domain containing protein.	0.665504	0.302549	chr09:22709346-22709405:+	chr09:22709346-22709405:+		0.000252606	0.0380826	8.05e-05	0.0277422	0.0198453	0.454616	0.460126	0.486761	0.49403	0.489237	-0.302549	-0.27108	-0.401483	-0.363425	-0.439541	-0.665504	-0.589143	-0.824804	-0.735632	-0.89842
8225	44k_627	Os12g0624000|Os12t0624000-01,Os12t0624000-02	TGTAAACTGAGTGGAAATCAGCAGTGTTTCATCTACATCTGAGTTGTTGCGGATCAAATT	Similar to Methionine synthase protein.	0.66543	0.0995084	chr12:26662828-26662887:+	chr12:26662828-26662887:+		0.00144538	0.0821566	0.0113545	0.173885	0.125509	0.14954	0.144716	0.1565	0.150542	0.165448	0.0995084	0.100957	0.0897859	0.0846953	0.0948764	0.66543	0.697622	0.573712	0.562604	0.573452
12276	eAry1_21744	Os05g0488800|Os05t0488800-01	CTGCCATGGCTAACACTACTTATCCTTTCTTCGAAAGTGATTAAATTTCCTGAGATGTTG	Zinc finger, RING/FYVE/PHD-type domain containing protein.	0.664897	0.161217	chr05:24023674-24023733:-	chr05:24023674-24023733:-		0.00285633	0.0540936	0.000196085	0.013562	0.0479075	0.242468	0.240361	0.265728	0.263985	0.272935	-0.161217	-0.149173	-0.238092	-0.223478	-0.252705	-0.664897	-0.620623	-0.895998	-0.846556	-0.925882
15215	eAry1_39038	Os06g0646700|Os06t0646700-01	TAGCTTGGTTGTTCATCTAAGCACTGTAAGTTAGGGAAGAACTATCTCAATGTTCTTTTG	Conserved hypothetical protein.	0.664878	0.255248	chr06:26421573-26421632:-	chr06:26421573-26421632:-		8.2e-06	0.0138468	6.46e-05	0.026726	0.0186683	0.383902	0.383746	0.398564	0.403767	0.401946	0.255248	0.252263	0.296855	0.303761	0.289949	0.664878	0.657369	0.744811	0.752317	0.721363
8991	44k_9590	Os02g0567000|Os02t0567000-01	CTGCTAGTATGCATTCAGGTCTGGAGTCTGGACCCTGAATTTTGAGTTTTGGGTCCAAAA	Conserved hypothetical protein.	0.664786	0.149175	chr02:21561870-21561929:-	chr02:21561870-21561929:-		0.00383642	0.113003	0.0103731	0.180358	0.111275	0.224396	0.232129	0.234492	0.242919	0.230861	0.149175	0.15011	0.136924	0.126425	0.147423	0.664786	0.646663	0.583917	0.520443	0.638578
7305	44k_42473	Os01g0815800|Os01t0815800-01	GCATTGACAATTGCGCAGTGAGTTTGATGGCCTTAATTTATTTGCCATCTGTTTTGATGT	Similar to 60S ribosomal protein L24-A (L30A) (RP29) (YL21).	0.664627	0.240735	chr01:34685311-34685370:+	chr01:34685311-34685370:+		0.00486198	0.109832	0.00215759	0.115605	0.0524836	0.362211	0.359323	0.352244	0.357659	0.353147	0.240735	0.221773	0.328043	0.286187	0.3699	0.664627	0.617195	0.931294	0.800166	1.04744
20051	eAry2_27507	Os03g0225100|Os03t0225100-02	GCCAAATTACAAATTGCAAGACACAATTTTGTGCAATCGTAATGAGAGACTAAAGAGTCT	Serine/threonine protein kinase domain containing protein.	0.664474	0.250496	chr03:6545165-6545224:-	chr03:6545165-6545224:-		0.000928359	0.0133187	0.0181743	0.0866265	0.261552	0.376984	0.372201	0.386322	0.37996	0.400662	-0.250496	-0.272465	-0.227749	-0.240024	-0.215475	-0.664474	-0.732036	-0.589532	-0.631708	-0.537797
1526	44k_16358	NA	CGTGGCCGGCGGCGAGCTTCGGGAGGTACAGGACGCGGGTGGAGCTGCCGGAGAACGTGG	NA	0.664387	0.213589	chr05:13192774-13192833:-	chr05:13192774-13192833:-		0.000800253	0.271333	0.00118125	0.223727	0.00914657	0.321482	0.317737	0.342518	0.34635	0.342755	0.213589	0.133662	0.2197	0.153333	0.286066	0.664387	0.42067	0.641426	0.442712	0.834609
16493	eAry1_47689	Os02g0332800|Os02t0332800-02	TTCCTCTCTGAAAGTCTGTATTTTCTCCCTCCTCCAAACTTCGGGCAGTAGCCCATCAGT	Conserved hypothetical protein.	0.663991	0.391786	chr02:13607440-13607499:+	chr02:13607440-13607499:+		0.00181132	0.119631	0.00152484	0.0866504	0.0507888	0.590048	0.569671	0.512139	0.530538	0.503971	0.391786	0.375995	0.486917	0.51848	0.455355	0.663991	0.66002	0.950752	0.977272	0.903535
218	44k_10917	Os06g0209500|Os06t0209500-01	TTTGCCTCGTGCTTACGGCAGACCTTATGTAAATCATTTGCTAACTACTGTCACGATGCT	Non-protein coding transcript.	0.663959	0.131056	chr06:5594643-5594702:+	chr06:5594643-5594702:+		0.000164273	0.0306843	0.00302281	0.102782	0.0778784	0.197386	0.200714	0.152157	0.162012	0.145102	-0.131056	-0.131878	-0.123461	-0.119636	-0.127285	-0.663959	-0.657043	-0.811403	-0.738442	-0.877209
18917	eAry2_17937	Os03g0360300|Os03t0360300-01	CCGTAGTGTGAAGCAGAAGCAACCCAATAACTAACTACTGAAAAATATGTACCTTGAGGA	Conserved hypothetical protein.	0.663676	0.581998	chr03:13995903-13995962:-	chr03:13995903-13995962:-		6.4e-05	0.015111	0.00152276	0.0666661	0.0656564	0.87693	0.895578	0.870971	0.896581	0.860597	-0.581998	-0.677408	-0.583554	-0.687869	-0.479239	-0.663676	-0.756392	-0.670004	-0.767213	-0.556868
4635	44k_3008	Os07g0620300|Os07t0620300-01,Os07t0620300-02,Os07t0620300-03	GCAGTTAATATCTACCTAGGGCAATTTATTTTTCCTTGTGTAATATGCAGGAGATACATG	Clathrin adaptor, mu subunit domain containing protein.	0.663593	0.156429	chr07:25645696-25645755:+	chr07:25645696-25645755:+		0.00571932	0.115309	0.030061	0.216386	0.207683	0.23573	0.237406	0.130976	0.140656	0.123168	0.156429	0.176455	0.0813823	0.0952678	0.0674969	0.663593	0.743263	0.621354	0.677311	0.548005
9333	eAry1_02090	Os03g0233251|Os03t0233251-00	AAGGGCTGGAGTTCGTCCGAATTCCATGGATTGAAATGGTTTAGCTCGAATGAGAAAAAA	Hypothetical protein.	0.663357	0.326078	chr03:7067405-7067464:+	chr03:7067405-7067464:+		0.0037535	0.0921189	0.0102903	0.15741	0.126787	0.491557	0.488731	0.447054	0.444875	0.45864	-0.326078	-0.365813	-0.307704	-0.324017	-0.291392	-0.663357	-0.748495	-0.688294	-0.728331	-0.63534
22150	eAry2_45612	Os03g0681400|Os03t0681400-01	TTAAGCGATCTATTTGACCGCAAATTAACATGCCTTTGTGGTTTGTAAATGAATGTGAAC	Similar to Ubiquitin-conjugating enzyme E2-18 kDa (EC 6.3.2.19) (Ubiquitin- conjugating enzyme 15) (Ubiquitin-protein ligase) (Ubiquitin carrier protein) (PM42).	0.663355	0.0733271	chr03:27111571-27111630:-	chr03:27111571-27111630:-		0.0162334	0.165291	0.000633588	0.0523147	0.0356499	0.11054	0.104163	0.100709	0.086678	0.113446	-0.0733271	-0.0597433	-0.107131	-0.0815101	-0.132753	-0.663355	-0.573556	-1.06378	-0.940379	-1.17019
13715	eAry1_30004	Os06g0106000|Os06t0106000-01	GCTTTGTTATAGTGTAGAATGATTCATCCGTTGTGCTTAAATCCATAGACTGGAGTATTT	Cobyrinic acid a,c-diamide synthase domain containing protein.	0.663206	0.167285	chr06:412922-412981:+	chr06:412922-412981:+		3.05e-06	0.0116874	1.71e-05	0.028238	0.00744719	0.252236	0.266203	0.281857	0.292948	0.276399	-0.167285	-0.167957	-0.174015	-0.158462	-0.189567	-0.663206	-0.630933	-0.617385	-0.540922	-0.685846
12642	eAry1_23863	Os02g0704900|Os02t0704900-01	GAACGGTTACCTAATAGAAATCAACCATTTACATAAAGGCTCATTGGAATCCTTTTTGAC	Similar to Inorganic pyrophosphatase-like protein.	0.662866	0.303462	chr02:29081884-29081943:-	chr02:29081884-29081943:-		6.24e-06	0.00761353	0.000169253	0.0328829	0.0297746	0.457803	0.465157	0.507608	0.515785	0.510284	-0.303462	-0.302072	-0.27834	-0.263688	-0.292991	-0.662866	-0.649398	-0.548336	-0.511237	-0.574173
22531	eAry2_48855	Os10g0415800|Os10t0415800-01	TTTAATTGGTTTGAGTTCTTTCCTTTTCCCTTCAATTCACATGCTTGATGATTGGATGCA	Similar to Prolyl oligopeptidase family protein, expressed.	0.662835	0.190478	chr10:14548884-14548943:+	chr10:14548884-14548943:+		0.000258136	0.0107644	0.00767702	0.0631915	0.212096	0.287369	0.290529	0.18855	0.196802	0.183561	-0.190478	-0.229372	-0.156596	-0.177254	-0.135937	-0.662835	-0.789499	-0.830524	-0.900671	-0.740559
8744	44k_8574	Os11g0455500|Os11t0455500-01,Os11t0455500-02	GTCTTGTTGACTCTACTTATCTGATATCATTTGCAAGCGTTTTGATAAAAATCATGCGTC	Similar to Adenosylhomocysteinase.	0.662704	0.241206	chr11:15420170-15420229:-	chr11:15420170-15420229:-		5.27e-06	0.00845349	0.00011609	0.021928	0.0324297	0.363972	0.357309	0.304119	0.307982	0.306829	0.241206	0.265524	0.206783	0.205329	0.208238	0.662704	0.743121	0.679942	0.666691	0.678678
1595	44k_16695	Os04g0399200|Os04t0399200-01	GGTTACCTTGGTTTCCCTTTTCTGCTCTTATCCCTCTTGATTTCTCATGCAGTAAACTTG	Non-protein coding transcript.	0.662632	0.24777	chr04:19716856-19716915:+	chr04:19716856-19716915:+		0.00573692	0.115201	0.00276144	0.116956	0.0616499	0.373918	0.36694	0.393704	0.386726	0.40713	0.24777	0.220211	0.336878	0.284483	0.389272	0.662632	0.600128	0.855662	0.735619	0.956136
8927	44k_9276	Os12g0580400|Os12t0580400-01	GATGCAGAATTGCAGAGTAGCAGATCAATCAGAAATGAATTGAGAGACATGGGTTTTGTT	Similar to neutral amino acid transport protein.	0.662182	0.154416	chr12:24039531-24039590:+	chr12:24039531-24039590:+		0.000223865	0.0176261	0.00014156	0.0145912	0.0484864	0.233192	0.221529	0.235613	0.219619	0.255277	-0.154416	-0.162028	-0.198443	-0.207359	-0.189526	-0.662182	-0.731405	-0.84224	-0.944177	-0.742432
7815	44k_4574	Os02g0611800|Os02t0611800-01	GACACATTTTGTGCCAACTGTATTTGTATTGTGAACAGTTAATTAATCCGTAAACATTAC	Similar to Hydroxyanthranilate hydroxycinnamoyltransferase 3.	0.66218	0.43189	chr02:24084510-24084569:+	chr02:24084510-24084569:+		9.02e-07	0.00306949	2.63e-05	0.0131769	0.0169458	0.652224	0.679312	0.705189	0.727167	0.696904	0.43189	0.523618	0.316369	0.374392	0.258347	0.66218	0.770806	0.448631	0.514863	0.370707
12603	eAry1_23675	Os03g0330000|Os03t0330000-01	GAAAGTATATTTTGTTGTCAGAAAACCATCAGTTACACAACGAGATTGACAGCTGTTTGG	Glycosyl transferase, family 8 protein.	0.662073	0.161433	chr03:12133472-12133531:-	chr03:12133472-12133531:-		0.00149617	0.0430471	0.0154173	0.154086	0.15756	0.243829	0.243547	0.2419	0.242595	0.245811	0.161433	0.158557	0.15088	0.126909	0.174852	0.662073	0.651032	0.623731	0.523129	0.711327
18429	eAry2_13381	Os06g0179000|Os06t0179000-01	ATTTTTGGGTGATTTGGTGTGATTGTTATTGTTGTTATAGGAAAGGTGAAGTTAGGATGG	Glycoside hydrolase family 79, N-terminal protein.	0.661995	0.751502	chr06:3924909-3924968:-	chr06:3924909-3924968:-		0.000146266	0.0393438	0.000147617	0.0510839	0.0162478	1.13521	1.21167	1.01085	1.08103	0.958722	0.751502	0.760889	0.890068	0.866011	0.914124	0.661995	0.627965	0.880513	0.8011	0.953482
11653	eAry1_17819	Os08g0502800|Os08t0502800-01	CCTGTGCTCTCCCTGTATTATGTTGTCGGTGATGCTTAATTTAAATTTACAGTTTTAGAT	SWIB/MDM2 domain containing protein.	0.661972	0.143038	chr08:24842018-24842077:+	chr08:24842018-24842077:+		0.000111914	0.0198859	0.00164051	0.0545282	0.0879981	0.216079	0.224699	0.202198	0.214687	0.193531	-0.143038	-0.152495	-0.103431	-0.104915	-0.101947	-0.661972	-0.678665	-0.511534	-0.48869	-0.526775
16614	eAry1_48532	Os03g0645200|Os03t0645200-01	TTGCAACTTGGGGATAGTTAGATACATACCGATTTTCAAGCTGCATGGAATTATGGTGAC	Similar to Translation initiation factor eIF-2B delta subunit (eIF-2B GDP-GTP exchange factor).	0.661782	0.327084	chr03:24905586-24905645:-	chr03:24905586-24905645:-		0.00113566	0.105457	0.00227595	0.162529	0.0335547	0.494247	0.498451	0.528383	0.516158	0.549503	0.327084	0.295824	0.38209	0.318004	0.446176	0.661782	0.593486	0.723131	0.616099	0.811962
13144	eAry1_26878	Os02g0595400|Os02t0595400-01	GCAACGAGATTTTGTACTAATGCTTTAGCATGAGATTTTAAGTATGGTCAATCCAGCAAT	Conserved hypothetical protein.	0.661681	0.12939	chr02:23105730-23105789:-	chr02:23105730-23105789:-		0.0132799	0.126756	0.00385404	0.100528	0.0860367	0.195548	0.176473	0.204498	0.182703	0.227371	0.12939	0.115936	0.184529	0.157578	0.211481	0.661681	0.656963	0.902353	0.86248	0.930113
8739	44k_8568	Os03g0213300|Os03t0213300-02	CCCCGTGATGTCGAAATCTCAATGGGTTCTTGTAAATTTAAAATGAAAATATAACTGAGG	Hypothetical conserved gene.	0.66163	0.0673934	chr03:5916970-5917029:+	chr03:5916970-5917029:+		0.00301311	0.0440819	0.00336251	0.0471286	0.172833	0.10186	0.102576	0.0949213	0.0979963	0.0927707	-0.0673934	-0.0819387	-0.0852145	-0.1049	-0.065529	-0.66163	-0.798809	-0.897738	-1.07045	-0.706355
22989	maskBest_03943	Os07g0417800|Os07t0417800-01	CTTCGGAATAGATTAGGGTTAAAAGGGTGTGCTAGTGTAAGTTGTGAAGGTTTAAGTGGT	Galactosyl transferase domain containing protein.	0.661387	0.279527	chr07:13276021-13276080:-	chr07:13276021-13276080:-		4.99e-05	0.012198	0.000903715	0.0632538	0.051764	0.422638	0.435406	0.411095	0.411378	0.419569	-0.279527	-0.289386	-0.286075	-0.273998	-0.298151	-0.661387	-0.664634	-0.695884	-0.66605	-0.710613
8232	44k_6298	NA	TGTTATGCATGTAGCGTTGTCTGTTGTGACGTACTCTCTGCAATCGTGGAGACGGATTAA	NA	0.661295	0.521879	chr06:5616897-5616956:+	chr06:5616897-5616956:+		0.00237353	0.0254357	0.00058036	0.0328658	0.0652633	0.789178	0.796896	0.855795	0.866668	0.863401	-0.521879	-0.585142	-0.701544	-0.71015	-0.692938	-0.661295	-0.734277	-0.819757	-0.819403	-0.802568
147	44k_10572	Os07g0626300|Os07t0626300-01,Os07t0626300-02	TAAACCGACGAAGCATGGTGGAGTTCCAGACAACATTTTAGAAGGCTGGGATATGGTAGA	UV radiation resistance protein/autophagy-related protein 14 domain containing protein.	0.661259	0.113143	chr07:25939968-25940027:+	chr07:25939968-25940027:+		0.000627941	0.0197327	0.00599728	0.0597149	0.204973	0.171103	0.17722	0.161993	0.172298	0.15397	-0.113143	-0.138088	-0.107316	-0.128357	-0.0862755	-0.661259	-0.779189	-0.662475	-0.744973	-0.560338
17343	eAry2_03463	Os06g0209300|Os06t0209300-03	AATTAAGCACATGTAGGTTCAAATGTGCTATGACGATTACCTGTTGCGTTGATGTATGGC	Hypothetical conserved gene.	0.66098	0.141444	chr06:5575940-5575999:-	chr06:5575940-5575999:-		5.57e-06	0.0059226	2.32e-05	0.0185725	0.0137511	0.213991	0.218084	0.204689	0.205625	0.208156	-0.141444	-0.151437	-0.16193	-0.165403	-0.158458	-0.66098	-0.694399	-0.791105	-0.804392	-0.761245
12960	eAry1_25791	Os01g0273800|Os01t0273800-01	GAGTTTGTGGATGTGGATGAAATAAACAAAATAAAACTTGCCCTTGGGTGGTCTTTGATT	FAD-dependent pyridine nucleotide-disulphide oxidoreductase domain containing protein.	0.66087	0.474426	chr01:9493905-9493964:+	chr01:9493905-9493964:+		0.00436991	0.0768189	0.00307501	0.0414228	0.126468	0.717882	0.733981	0.703098	0.744011	0.675569	-0.474426	-0.411209	-0.564915	-0.543435	-0.586395	-0.66087	-0.560244	-0.803466	-0.730413	-0.868002
6206	44k_37214	Os11g0152600|Os11t0152600-02	CTGGTGCCTGAATTCTTGATTCATACGCCTATTTGAAGTTTTTCGGATTCTCGTAGAATT	Non-protein coding transcript.	0.660866	0.40332	chr11:2457902-2457961:-	chr11:2457902-2457961:-		0.000100297	0.0299768	0.00195061	0.076871	0.0753194	0.61029	0.576939	0.590671	0.559021	0.632712	-0.40332	-0.402913	-0.387408	-0.402879	-0.371937	-0.660866	-0.698362	-0.655877	-0.720687	-0.587845
21010	eAry2_35315	Os06g0104100|Os06t0104100-01	GTTTTGTTTGCGATCCGTTTTTGCACGAAGCAGAGGAATGTAACAGGGTGGATGCTGTTT	Squalene/phytoene synthase domain containing protein.	0.660863	0.277599	chr06:284391-284450:+	chr06:284391-284450:+		0.000914899	0.0759668	4.55e-06	0.0131769	0.00717895	0.420056	0.426465	0.396118	0.411305	0.388372	0.277599	0.242698	0.416479	0.381548	0.45141	0.660863	0.569093	1.0514	0.927652	1.16231
1320	44k_15580	Os07g0575800|Os07t0575800-01	GTATGTATATATATGCCACTAGTATTAGCAGTCCCCTCAGTAAATTAATTCTCTTATGGC	Similar to hydrolase, alpha/beta fold family protein.	0.660811	0.288353	chr07:23296743-23296802:+	chr07:23296743-23296802:+		4.51e-05	0.00351028	0.000346891	0.0208928	0.0730321	0.436362	0.41605	0.435114	0.409393	0.46752	-0.288353	-0.333037	-0.227975	-0.264643	-0.191307	-0.660811	-0.800473	-0.523943	-0.646427	-0.409195
6965	44k_40717	Os02g0817600|Os02t0817600-01	TGATGATCCTTGTGCCTACCTGATTACTACTGACTCTTGCACAGCCTCACAAATCTCTAT	AUX/IAA protein family protein.	0.660402	0.221296	chr02:35073397-35073456:-	chr02:35073397-35073456:-		0.000135853	0.0486972	1.72e-05	0.0105602	0.0161254	0.335093	0.335355	0.244819	0.254397	0.240087	-0.221296	-0.212103	-0.191694	-0.17661	-0.206779	-0.660402	-0.632472	-0.783005	-0.694229	-0.861266
17604	eAry2_05949	Os02g0768700|Os02t0768700-01	ACTTCTGTATCTGTCATATTAGTGCATTTTCAAGTGTAAGGGGTCAGCATTTCGATATTT	Protein of unknown function DUF573 domain containing protein.	0.659898	0.146588	chr02:32378221-32378280:-	chr02:32378221-32378280:-		0.000500653	0.0343574	0.0029441	0.0966195	0.0783519	0.222138	0.22706	0.175468	0.190747	0.162513	-0.146588	-0.16631	-0.153453	-0.168718	-0.138189	-0.659898	-0.73245	-0.874539	-0.884512	-0.850324
6310	44k_37667	Os01g0230200|Os01t0230200-01	CGAAATATACATACCATCAGGAGCAGTCAATCTGTCATGATTAAGGCTGATTGCTCTTGA	Basic helix-loop-helix dimerisation region bHLH domain containing protein.	0.659661	0.201007	chr01:7216598-7216657:-	chr01:7216598-7216657:-		0.00609173	0.0612059	0.000197231	0.0178034	0.0571513	0.304712	0.322541	0.308389	0.331241	0.288558	-0.201007	-0.245218	-0.306681	-0.357668	-0.255695	-0.659661	-0.760268	-0.994462	-1.07978	-0.886111
18011	eAry2_09836	Os01g0558825|Os01t0558825-00	ATATGTGGGTCCCACTATCGATGCTTGCACTGTGGAGAAAATGTCTTTGCAGCTCTTCAT	Hypothetical protein.	0.659605	0.283	chr01:21158679-21158738:+	chr01:21158679-21158738:+		0.00531554	0.127354	0.0462061	0.328253	0.194049	0.429044	0.350997	0.424327	0.303036	0.522924	-0.283	-0.23827	-0.240537	-0.1692	-0.311874	-0.659605	-0.678837	-0.566867	-0.558351	-0.596404
8737	44k_8561	Os04g0404900|Os04t0404900-01	AGATTCGTTCTCTCTGAGAGCTCTTTGTATATGGTAAACAACGAGCCTGTGTATATCATG	Similar to H0502B11.6 protein.	0.65913	0.479699	chr04:20083968-20084027:-	chr04:20083968-20084027:-		0.000627176	0.0526285	0.000452842	0.0435353	0.0473071	0.727776	0.746021	0.669861	0.675439	0.678531	0.479699	0.497397	0.594467	0.618957	0.569978	0.65913	0.666734	0.887449	0.916377	0.840017
13895	eAry1_31056	Os06g0233800|Os06t0233800-01	GGCAATGCATGGCAATGGTGTTCATTCATGATCATATCTCTAGTGTCAATTAAATTCAAT	Conserved hypothetical protein.	0.65889	0.650897	chr06:6953720-6953779:-	chr06:6953720-6953779:-		2.45e-07	0.00438461	1.08e-06	0.00831509	0.00586267	0.987869	0.951918	0.86066	0.809865	0.92583	-0.650897	-0.618504	-0.634265	-0.599397	-0.669133	-0.65889	-0.649745	-0.736952	-0.74012	-0.722739
11578	eAry1_17348	Os02g0173500|Os02t0173500-01	CCTAGTCGATGGCCTGAATGGTTATCTGGAAGATACAGATATGTTCAATTATATTTTTGT	Similar to Cholinephosphate cytidylyltransferase.	0.658736	0.127122	chr02:4028555-4028614:+	chr02:4028555-4028614:+		0.000133093	0.0334534	0.000187323	0.043204	0.0248523	0.192979	0.198765	0.191678	0.199575	0.187465	-0.127122	-0.113758	-0.157181	-0.143016	-0.171345	-0.658736	-0.572325	-0.820026	-0.716603	-0.914012
8602	44k_7903	Os08g0224700|Os08t0224700-01,Os08t0224700-02	TGTGTGGAAAAATTGTTGGTATTAGTCACCAGAGTAAAATATTTCACCTGCAAAAGAGGA	Similar to 26S proteasome subunit RPN2a.	0.658592	0.0856393	chr08:7596891-7596950:+	chr08:7596891-7596950:+		0.0091405	0.0781135	0.0403235	0.145853	0.347093	0.130034	0.133798	0.134365	0.132768	0.13865	0.0856393	0.0997174	0.0746137	0.0835412	0.0656862	0.658592	0.745282	0.555308	0.629226	0.473757
14635	eAry1_35356	Os09g0518800|Os09t0518800-00	GTGGACCTCTGTGTCTTTTATCTGACTGTTTGGAAAGGCTGTTTCATTATACCAAATATG	Conserved hypothetical protein.	0.658103	0.160009	chr09:20254496-20254555:+	chr09:20254496-20254555:+		0.0258917	0.331042	0.000249377	0.0891613	0.0125223	0.243137	0.234057	0.225734	0.219561	0.233217	0.160009	0.119251	0.269194	0.215053	0.323336	0.658103	0.509497	1.19253	0.979465	1.38642
19800	eAry2_25359	Os05g0402700|Os05t0402700-01	GAGGGCAATCTATGGTTATCTAAAATGTCTTGTCGTAATAATTCTGGAACCTTTTTGTGT	Similar to Fructose-bisphosphate aldolase, cytoplasmic isozyme (EC 4.1.2.13).	0.657782	0.149974	chr05:19608807-19608866:+	chr05:19608807-19608866:+		0.0027151	0.0508905	0.00404514	0.12769	0.0769933	0.227999	0.232789	0.226395	0.242376	0.214413	0.149974	0.168753	0.178452	0.172487	0.184417	0.657782	0.724917	0.788233	0.71165	0.8601
21115	eAry2_36358	Os08g0344300|Os08t0344300-01	TACAGCGAACAATCTTTCTGTTTGCTATCTGAAGTTACTACATTGTAACCTGGCTTTCAG	Uncharacterised protein family UPF0041 domain containing protein.	0.657754	0.141252	chr08:15574430-15574489:+	chr08:15574430-15574489:+		0.00224077	0.0541148	0.00313793	0.0791978	0.102747	0.214749	0.222921	0.212958	0.222067	0.208189	0.141252	0.149462	0.175158	0.180938	0.169378	0.657754	0.67047	0.8225	0.814793	0.813574
11500	eAry1_16853	Os07g0613300|Os07t0613300-03	CCCTTTGTTAGCTGGGGTGCTGTACAGATTCTTTAATATAGTTGCGTCGTTCGCATTAAT	Similar to predicted protein.	0.657523	0.0699062	chr07:25247866-25247925:+	chr07:25247866-25247925:+		0.00193341	0.0180351	0.0149132	0.11575	0.229344	0.106317	0.112667	0.111851	0.115943	0.109912	-0.0699062	-0.0902948	-0.0625335	-0.0714831	-0.0535839	-0.657523	-0.801434	-0.559078	-0.616537	-0.487514
2617	44k_21208	Os01g0152700|Os01t0152700-01	ATGGATGTTAAATTGTTGGTTTGGTAGTCATTGGCTGTAAGAAGAATGGCTTTGGGTTGC	Similar to Histone H2B (CaH2B).	0.657434	0.101795	chr01:2837899-2837958:-	chr01:2837899-2837958:-		1.39e-05	0.0642724	0.000236113	0.118867	0.00561258	0.154837	0.158882	0.155529	0.165182	0.148463	-0.101795	-0.0837289	-0.100664	-0.086536	-0.114791	-0.657434	-0.526988	-0.647232	-0.523883	-0.773198
781	44k_13273	Os07g0568400|Os07t0568400-01	GTCGCTTAAGCTAGATCGACACTATCAAACCACTTATTCTGTTGGCATGAGATGTGGTAA	TB2/DP1 and HVA22 related protein family protein.	0.657402	0.0797064	chr07:22845085-22845144:-	chr07:22845085-22845144:-		8.91e-06	0.022957	0.000249701	0.090085	0.0114363	0.121245	0.115663	0.110969	0.100763	0.122318	-0.0797064	-0.0767408	-0.0776189	-0.0679458	-0.087292	-0.657402	-0.663486	-0.699466	-0.674315	-0.71365
10487	eAry1_10418	Os08g0442700|Os08t0442700-01	ATGGGCTTCTTCTGAATTCTGAACTCCTTATCTGTATCACTGTATGTAAGGGGAGGGATG	Similar to SERK1 (Fragment).	0.657073	0.465382	chr08:21578167-21578226:-	chr08:21578167-21578226:-		0.000590882	0.0261118	0.00148885	0.0423113	0.103639	0.708266	0.686636	0.791655	0.768741	0.829766	-0.465382	-0.502749	-0.538021	-0.586142	-0.489899	-0.657073	-0.732193	-0.679615	-0.762471	-0.590406
22025	eAry2_44481	Os05g0557700|Os05t0557700-01	TGTATGATACTTAACATGGTGATGTCTGTTGTAACTTGTAAGTGTGGTTGAGGCAGCTGG	Conserved hypothetical protein.	0.657035	0.248226	chr05:27740278-27740337:-	chr05:27740278-27740337:-		0.000484901	0.0966488	0.00166499	0.138601	0.0180212	0.377796	0.39264	0.257008	0.283871	0.233214	-0.248226	-0.248449	-0.278845	-0.282463	-0.275226	-0.657035	-0.632766	-1.08496	-0.995043	-1.18014
14402	eAry1_34011	Os01g0113300|Os01t0113300-01	GTATATATTCAGTTCGTGCCCTGCTTTTTGCCTCATCTTTTTGCGGGTTATTTGTTTCGC	Similar to ARK protein (Fragment).	0.657024	0.329907	chr01:725922-725981:+	chr01:725922-725981:+		0.0206755	0.218608	0.170466	0.535572	0.356633	0.502124	0.5098	0.43954	0.446524	0.44154	0.329907	0.314046	0.179635	0.150321	0.208948	0.657024	0.616018	0.408688	0.336647	0.473226
13564	eAry1_29242	Os03g0706900|Os03t0706900-01	GCTCCAGTTAGATTGTGTAGCATCTTCTCAAGTTTATGCATTGTCTGAATGTAAATAAGA	Zinc finger, RING-type domain containing protein.	0.657003	0.071324	chr03:28448907-28448966:-	chr03:28448907-28448966:-		0.00668017	0.0882285	0.00266832	0.0754993	0.0910568	0.10856	0.100358	0.106431	0.0964859	0.117599	-0.071324	-0.0719991	-0.0958845	-0.0918286	-0.0999404	-0.657003	-0.717423	-0.900909	-0.951731	-0.849844
15971	eAry1_44397	Os07g0438300|Os07t0438300-01	TGCTTGTTCGAAACCTCACTTTATCGTGTATCAATTCATCTTTGTGCGTCTTGTCTATCT	Similar to OSIGBa0153E02-OSIGBa0093I20.19 protein.	0.656494	0.21585	chr07:14714988-14715047:-	chr07:14714988-14715047:-		0.00107976	0.0848373	0.00163038	0.155201	0.0218876	0.328793	0.335137	0.284028	0.27953	0.293789	-0.21585	-0.213456	-0.264259	-0.236481	-0.292036	-0.656494	-0.636923	-0.930396	-0.845995	-0.994034
15787	eAry1_43304	Os04g0662800|Os04t0662800-01	TGAGCCTGTTTTTTGAGTGGAATTACCTCTGGTATTGAAGACTTGTCTGATTTGAACCTG	Regulator of chromosome condensation, RCC1 domain containing protein.	0.65628	0.122932	chr04:33828501-33828560:+	chr04:33828501-33828560:+		0.000135853	0.100476	0.00213587	0.233869	0.0128599	0.187316	0.179627	0.205874	0.194538	0.219893	0.122932	0.105056	0.121191	0.0930542	0.149327	0.65628	0.584858	0.588666	0.478335	0.679092
2866	44k_22259	Os02g0553200|Os02t0553200-01,Os02t0553200-02	TCCTCTAGAGAAATATTTGTCGGAGAGAAATGTCACATTATCTAGTTGTCATGGCTCATG	Similar to thylakoid-bound ascorbate peroxidase APx8.	0.656035	0.209135	chr02:20868388-20868447:-	chr02:20868388-20868447:-		0.014025	0.253606	0.0042402	0.147065	0.0681879	0.318787	0.303834	0.317289	0.292901	0.344958	0.209135	0.169032	0.28316	0.240837	0.325484	0.656035	0.556329	0.892438	0.822247	0.943548
11904	eAry1_19354	Os07g0571100|Os07t0571100-02	CGGTTGTGTTGTGTTGTAATTAGCTTTGAAAGAGAAGTGAGAAATGAACTGATGAAAAGA	Hypothetical conserved gene.	0.656006	0.123013	chr07:23049476-23049535:-	chr07:23049476-23049535:-		2.76e-05	0.0463285	0.00027033	0.083194	0.0145708	0.187519	0.187933	0.181523	0.18289	0.183593	-0.123013	-0.103197	-0.136989	-0.118482	-0.155495	-0.656006	-0.549116	-0.754664	-0.647834	-0.846957
19984	eAry2_26932	Os02g0566500|Os02t0566500-01	GCACGTTTGATCCTAGCGACTTATTAGCTATTATTATCATCCATGAGCATATCTTTTGTT	Protein of unknown function DUF1644 family protein.	0.655857	0.0937311	chr02:21529681-21529740:-	chr02:21529681-21529740:-		0.00890537	0.457214	0.000250348	0.095388	0.0114785	0.142914	0.129723	0.154963	0.137333	0.170699	0.0937311	0.0459176	0.14733	0.101988	0.192672	0.655857	0.353966	0.950741	0.742633	1.12872
23089	maskBest_05203	Os01g0721100|Os01t0721100-01	GGGCGCTCTTAGAGGAGTTAGTTTGATCCAAAATAATGTTGGTTGTCAAACTAGTTTAGC	Conserved hypothetical protein.	0.655536	0.296962	chr01:30066172-30066231:+	chr01:30066172-30066231:+		0.00102218	0.043764	0.000283516	0.0316672	0.0456208	0.453007	0.453821	0.476936	0.480375	0.483725	-0.296962	-0.304805	-0.378165	-0.390226	-0.366105	-0.655536	-0.671642	-0.792905	-0.812335	-0.756845
3010	44k_22874	Os04g0573000|Os04t0573000-01	TTTACATGTATCTGCATGCGGTAGCATTCTTTGTTTGTACAAGTCCTTAAACAGTTCAAT	Major facilitator superfamily MFS_1 protein.	0.654985	0.911425	chr04:28868909-28868968:+	chr04:28868909-28868968:+		1.09e-07	0.00238355	5.75e-08	0.00398778	0.00284913	1.39152	1.42281	1.27115	1.3063	1.26304	-0.911425	-0.899854	-1.11207	-1.09136	-1.13279	-0.654985	-0.632449	-0.874855	-0.835457	-0.896878
481	44k_12028	Os12g0131300|Os12t0131300-01	AGCGCAGCTACTCTTTCAAACCTGAAACAAGGAGAAACTTTGGTTTTTGTTTAATTATCG	Similar to cDNA, clone: J065154E06, full insert sequence.	0.654807	0.452187	chr12:1515263-1515322:+	chr12:1515263-1515322:+		0.000113316	0.0308765	0.000171475	0.0411808	0.021865	0.690565	0.669646	0.680564	0.639573	0.730248	0.452187	0.375874	0.552295	0.463045	0.641546	0.654807	0.561303	0.811526	0.72399	0.878532
11028	eAry1_14031	Os01g0558300|Os01t0558300-01	CAGCGGCTGCGTAATTTACTTCGTTATGTAATCTATTGTGTTTTTGGTCGGTTTGAACCC	RWD domain containing protein.	0.654725	0.105524	chr01:21124944-21125003:-	chr01:21124944-21125003:-		0.00475243	0.167571	0.0001197	0.0584093	0.00914657	0.161173	0.16947	0.165169	0.177167	0.156075	0.105524	0.100308	0.154023	0.153397	0.15465	0.654725	0.591892	0.932518	0.865829	0.990868
7420	44k_4310	Os01g0510800|Os01t0510800-01	GATGCTAGATTTAATCGCTTGGTGACTTGCTGCTGCAATATTTTATGTGCTGATTTCTTG	Histone-fold domain containing protein.	0.65471	0.0729404	chr01:17960997-17961056:-	chr01:17960997-17961056:-		0.00594849	0.0448992	0.0185569	0.0786193	0.354973	0.111409	0.117045	0.103525	0.114111	0.0928064	-0.0729404	-0.0903687	-0.070188	-0.0927783	-0.0475977	-0.65471	-0.772084	-0.677984	-0.813052	-0.512871
4000	44k_27291	Os01g0525800|Os01t0525800-01	TGAAGAATTGGGGGTTGTCCTCTACCCAGGACCAATTTTGCCTTGTATGATGATCAGAAG	Similar to DVL5.	0.654643	0.314652	chr01:18839524-18839583:+	chr01:18839524-18839583:+		0.00183509	0.0700325	0.00842286	0.160195	0.0541952	0.480646	0.513035	0.470427	0.512272	0.433593	0.314652	0.389641	0.283815	0.34252	0.225109	0.654643	0.759482	0.603314	0.66863	0.519171
1517	44k_16321	Os02g0732700|Os02t0732700-01,Os02t0732700-03	ATTATTCTCCCGATCCATGTTTTCACTTTGTAGCTAGCGTTGTTGTACATGAATGTAAAA	Mediator complex, subunit Med23 domain containing protein.	0.65458	0.13791	chr02:30542238-30542297:-	chr02:30542238-30542297:-		0.000242263	0.107389	0.00094792	0.174858	0.0130963	0.210685	0.214307	0.201381	0.201594	0.203283	-0.13791	-0.107913	-0.157678	-0.11597	-0.199387	-0.65458	-0.503545	-0.782986	-0.575265	-0.980834
9351	eAry1_02228	Os04g0450800|Os04t0450800-01	AAGTCCTGAAATCTGAACCTTGAATTTACCTGTGGAATGGAACTTAGAAAAACTGTGTTA	Similar to Histone H3.	0.653898	0.136225	chr04:22463976-22464035:+	chr04:22463976-22464035:+		2.86e-08	0.00205655	1.39e-06	0.0113461	0.00490989	0.208327	0.20134	0.202968	0.201448	0.208449	-0.136225	-0.115761	-0.133117	-0.116104	-0.150131	-0.653898	-0.574954	-0.655853	-0.576346	-0.720228
13745	eAry1_30204	Os08g0558600|Os08t0558600-01,Os08t0558600-02	GGAATACTTGTGTAAACAAACCTTGTGAAAGGAGACAACTTAGCTATCTGTATTATGTAC	Synaptobrevin domain containing protein.	0.653889	0.0791993	chr08:27956346-27956405:-	chr08:27956346-27956405:-		0.00784071	0.31734	0.000482637	0.0940003	0.0198881	0.12112	0.116623	0.0925767	0.0861553	0.0987092	-0.0791993	-0.0515194	-0.113769	-0.0879698	-0.139568	-0.653889	-0.441759	-1.22892	-1.02106	-1.41394
22052	eAry2_44725	Os04g0611000|Os04t0611000-01	TGTCTGCAAGTTCTGACGAGCAAAGCACAACTTAGTTTTTCTCTTTCATATTGTAAGACA	Conserved hypothetical protein.	0.653882	0.254144	chr04:30976777-30976836:-	chr04:30976777-30976836:-		5.32e-05	0.0118924	0.000900678	0.0527461	0.0633684	0.388669	0.397403	0.420832	0.424033	0.426564	-0.254144	-0.288318	-0.256573	-0.272879	-0.240268	-0.653882	-0.725504	-0.609681	-0.643533	-0.563262
20527	eAry2_31463	Os10g0184250|Os10t0184250-00	GGTCCACGGGGAGGCGAGGGCGACGGGTTCAGAGAGAGGGGAGGGGGGGGAGGAGACGAG	Hypothetical gene.	0.653612	0.159192	chr10:5780721-5780780:-	chr10:5780721-5780780:-		0.00188063	0.176952	0.00149368	0.104576	0.0219739	0.243558	0.250145	0.247575	0.275036	0.222088	0.159192	0.145789	0.193391	0.216685	0.170097	0.653612	0.582818	0.781142	0.787841	0.765897
611	44k_12527	Os03g0137500|Os03t0137500-01,Os03t0137500-03	CCCGAGAATTGAAAATACAGAGAGTTTTGTACTGGAAACAATAGATTTACTGTTTTGCTG	Similar to VDAC3.1.	0.653092	0.113602	chr03:2072804-2072863:+	chr03:2072804-2072863:+		0.012641	0.18585	0.0271177	0.242174	0.173648	0.173944	0.176097	0.172989	0.172218	0.177452	0.113602	0.123259	0.10228	0.104683	0.0998764	0.653092	0.699948	0.591251	0.607851	0.562837
326	44k_11420	Os04g0619800|Os04t0619800-00	AATGCTATGGCATGTAGTGTGTGACACTGTGAGACGTGTAATCTTTAGGCTTTGCTACTG	Similar to H0714H04.3 protein.	0.653055	0.51141	chr04:31493395-31493454:+	chr04:31493395-31493454:+		0.0298221	0.121969	0.157216	0.24628	0.565868	0.783104	0.813377	0.741728	0.720884	0.776482	0.51141	0.607992	0.367838	0.423971	0.311706	0.653055	0.74749	0.495921	0.588126	0.401434
13133	eAry1_26817	Os05g0463900|Os05t0463900-01	GCAAACCTTCTCTTTTGGTGTAAATATACGTGGCTGGTGAAAATCTTCAATACTATTACT	HECT domain containing protein.	0.652247	0.116809	chr05:22776075-22776134:-	chr05:22776075-22776134:-		0.00214924	0.180119	0.00166088	0.149809	0.0304905	0.179087	0.16547	0.193514	0.177363	0.210448	-0.116809	-0.0868406	-0.143545	-0.104953	-0.182137	-0.652247	-0.524813	-0.74178	-0.591738	-0.865469
2103	44k_18889	Os02g0729700|Os02t0729700-02	ATGGAGGCAAGTACTCTTTTCAATGGCACATACCAAATCATGTCGTCGAATTGAGATTTT	Similar to HAHB-7 (Fragment).	0.652196	0.122151	chr02:30383423-30383482:+	chr02:30383423-30383482:+		0.00171465	0.325907	0.000540822	0.160647	0.0096625	0.187293	0.178674	0.17543	0.168397	0.182846	-0.122151	-0.0731475	-0.151597	-0.105702	-0.197491	-0.652196	-0.409391	-0.864145	-0.627695	-1.0801
1868	44k_17864	Os01g0126600|Os01t0126600-01	CTGCCAGTGAGATACGTAACTTGTTTGGACTACTGTTGTTAATCTTTCCTCCATGTGCAT	Similar to X1 (Fragment).	0.652135	0.261438	chr01:1450389-1450448:+	chr01:1450389-1450448:+		0.00276919	0.0430471	0.00245592	0.0806428	0.0847502	0.400895	0.405771	0.404515	0.401654	0.415787	-0.261438	-0.298853	-0.322358	-0.340636	-0.304081	-0.652135	-0.736506	-0.796901	-0.848082	-0.731339
2577	44k_2105	Os12g0626100|Os12t0626100-01	AGTCTACCTTGAATTGATATGTTCGTCAAAAGGATTTACTGATCAATCTCTGGGCTCTCA	Similar to HEAT-like.	0.651985	0.138093	chr12:26759764-26759823:-	chr12:26759764-26759823:-		0.00118904	0.118003	0.000212621	0.0494747	0.0209092	0.211803	0.201635	0.178309	0.159772	0.196949	0.138093	0.105262	0.187078	0.151652	0.222504	0.651985	0.522043	1.04918	0.949177	1.12976
1296	44k_15469	NA	CGCTGATATGATTTTTGTTTGTGTTGTAATTTGCCTTCGATGAAATGATAGATTTGCTCC	NA	0.651898	0.453128	NA	NA		0.000350343	0.0337527	0.000215821	0.0296744	0.0402905	0.69509	0.710874	0.752396	0.76714	0.753565	-0.453128	-0.474819	-0.567683	-0.597035	-0.538331	-0.651898	-0.667937	-0.7545	-0.77826	-0.714379
[truncated: 22,353 more rows]

## Sheet: 107 genes respond to fertilizer
					48samples	48samples				fdr	fdr	fdr	fdr	fdr	sd	sd	sd	sd	sd	diff	diff	diff	diff	diff	ratio	ratio	ratio	ratio	ratio
[truncated: 108 more rows]
