# Supplementary material for: Fertilization controls tiller numbers via transcriptional regulation of a MAX1-like gene in rice cultivation
Source: Nat Commun. 2023 Jun 8;14:3191. doi: 10.1038/s41467-023-38670-8 (PMC10250342; doi:10.1038/s41467-023-38670-8)
Supplement: Supplementary file 7 — Dataset4 [file 41467_2023_38670_MOESM7_ESM.xlsx]

## Sheet: P value of figure3g,h
Multiple comparisons P-value of Fig.3 g,h
1st tiller	koshihikari	os1900&os5100_0uM	os1900&os5100_0.01uM	os1900&os5100_0.1uM	os1900&os5100_1uM
koshihikari	1	0.004	0.001	0.191	0.994
os1900&os5100_0uM		1	0.99	0.409	0.001
os1900&os5100_0.01uM			1	0.199	0.003
os1900&os5100_0.1uM				1	0.363
os1900&os5100_1uM					1
2nd tiller	koshihikari	os1900&os5100_0uM	os1900&os5100_0.01uM	os1900&os5100_0.1uM	os1900&os5100_1uM
koshihikari	1	0	0.002	0.559	1
os1900&os5100_0uM		1	0	0	0
os1900&os5100_0.01uM			1	0.079	0.003
os1900&os5100_0.1uM				1	0.603
os1900&os5100_1uM					1

## Sheet: P value of figure5f
P-value of Fig5f
ID1	ID2	p.value	fdr		ID1	ID2	p.value	fdr
WT-50ppm-0h	M1-50ppm-0h	0.0193149	0.0248335		WT-50ppm-1h	M1-50ppm-1h	0.004814	0.014442
WT-50ppm-0h	M2-50ppm-0h	0.0456899	0.0514012		WT-50ppm-1h	M2-50ppm-1h	0.877685	0.877685
WT-50ppm-0h	M3-50ppm-0h	0.00461203	0.0116915		WT-50ppm-1h	M3-50ppm-1h	0.0415106	0.0533707
WT-50ppm-0h	M4-50ppm-0h	0.000767591	0.00690832		WT-50ppm-1h	M4-50ppm-1h	0.000902119	0.00811907
WT-50ppm-0h	M5-50ppm-0h	0.00636223	0.0116915		WT-50ppm-1h	M5-50ppm-1h	0.00394211	0.014442
WT-50ppm-0h	M6-50ppm-0h	0.052222	0.052222		WT-50ppm-1h	M6-50ppm-1h	0.0203938	0.0305906
WT-50ppm-0h	M7-50ppm-0h	0.00779434	0.0116915		WT-50ppm-1h	M7-50ppm-1h	0.00641904	0.0144428
WT-50ppm-0h	M8-50ppm-0h	0.00779434	0.0116915		WT-50ppm-1h	M8-50ppm-1h	0.0189455	0.0305906
WT-50ppm-0h	M9-50ppm-0h	0.00746297	0.0116915		WT-50ppm-1h	M9-50ppm-1h	0.107305	0.120718
ID1	ID2	p.value	fdr		ID1	ID2	p.value	fdr
WT-50ppm-1h	M1-50ppm-1h	0.0267317	0.0400976		WT-50ppm-1h	M1-50ppm-1h	0.00713164	0.0160462
WT-50ppm-1h	M2-50ppm-1h	0.909958	0.909958		WT-50ppm-1h	M2-50ppm-1h	0.654487	0.654487
WT-50ppm-1h	M3-50ppm-1h	0.0794563	0.0893884		WT-50ppm-1h	M3-50ppm-1h	0.545818	0.614045
WT-50ppm-1h	M4-50ppm-1h	0.0215687	0.0388237		WT-50ppm-1h	M4-50ppm-1h	0.000238052	0.00214247
WT-50ppm-1h	M5-50ppm-1h	0.0152496	0.0343116		WT-50ppm-1h	M5-50ppm-1h	0.0668242	0.120284
WT-50ppm-1h	M6-50ppm-1h	0.0147775	0.0343116		WT-50ppm-1h	M6-50ppm-1h	0.182411	0.273617
WT-50ppm-1h	M7-50ppm-1h	0.0144216	0.0343116		WT-50ppm-1h	M7-50ppm-1h	0.00248976	0.00746929
WT-50ppm-1h	M8-50ppm-1h	0.00965173	0.0343116		WT-50ppm-1h	M8-50ppm-1h	0.00165702	0.00745661
WT-50ppm-1h	M9-50ppm-1h	0.0401612	0.0516358		WT-50ppm-1h	M9-50ppm-1h	0.316535	0.406974
