# Supplementary material for: Fertilization controls tiller numbers via transcriptional regulation of a MAX1-like gene in rice cultivation
Source: Nat Commun. 2023 Jun 8;14:3191. doi: 10.1038/s41467-023-38670-8 (PMC10250342; doi:10.1038/s41467-023-38670-8)
Supplement: Supplementary file 8 — Dataset5 [file 41467_2023_38670_MOESM8_ESM.xlsx]

## Sheet: RNA-seq-Tiller
Locus	logFC	logCPM	F	PValue	FDR	DEG
Os03g0115800	13.0278	5.54131	1050.67	1.15e-09	1.07e-05	Up
Os01g0537250	13.0097	5.52324	900.358	2.11e-09	1.07e-05	Up
Os07g0442800	12.1332	4.64929	570.058	1.25e-08	3.01e-05	Up
Os08g0262500	11.2641	6.06396	561.763	2.49e-09	1.07e-05	Up
Os03g0382100	11.0147	3.53634	280.892	1.93e-07	8.71e-05	Up
Os02g0240300	10.7742	3.29356	37.7463	0.000294253	0.00529215	Up
Os07g0511400	10.3956	2.92529	233.729	3.91e-07	0.000120011	Up
Os09g0554101	9.9564	2.49661	188.594	8.85e-07	0.000195052	Up
Os01g0329000	9.88651	2.42232	89.076	1.45e-05	0.000862586	Up
Os01g0123900	9.83082	2.36895	106.866	7.44e-06	0.000611029	Up
Os11g0641800	9.5483	4.3526	226.508	1.28e-07	6.94e-05	Up
Os12g0125000	9.51313	2.06576	145.088	2.38e-06	0.000347979	Up
Os03g0574900	9.01207	1.58123	89.5644	1.42e-05	0.000855131	Up
Os04g0353600	8.94918	6.63034	663.379	1.2e-09	1.07e-05	Up
Os08g0371200	8.73122	1.30943	42.4482	0.000198498	0.00413006	Up
Os01g0872100	8.64486	1.23434	69.2024	3.62e-05	0.0014151	Up
Os11g0543500	8.43937	1.04151	54.5001	8.41e-05	0.00239905	Up
Os12g0113600	8.38834	1.00206	70.6762	3.35e-05	0.00134497	Up
Os08g0240000	8.3165	0.935636	68.0025	3.85e-05	0.00147276	Up
Os02g0157600	8.18842	0.814387	56.7495	7.3e-05	0.00220033	Up
Os10g0100700	8.09841	0.724534	29.5425	0.000653884	0.00877341	Up
Os06g0685400	8.06743	0.712235	56.7314	7.31e-05	0.00220033	Up
Os08g0152300	8.03073	0.663393	28.1886	0.000758906	0.0096223	Up
Os03g0629800	8.02244	2.84535	183.351	3.15e-07	0.000113236	Up
Os04g0360500	8.02138	0.659753	41.4235	0.000215566	0.00433001	Up
Os07g0560400	7.9051	0.566396	52.6443	9.49e-05	0.00257963	Up
Os01g0248300	7.84848	0.505987	38.6952	0.000270901	0.00504421	Up
Os02g0727200	7.84276	0.516171	40.9635	0.000223828	0.00443511	Up
Os08g0508500	7.79871	0.460234	33.1639	0.000450465	0.00696577	Up
Os11g0457000	7.77084	0.435972	33.3089	0.000444108	0.006907	Up
Os02g0110200	7.74399	0.411851	31.5165	0.000531348	0.0077523	Up
Os07g0601600	7.63895	0.329748	45.8699	0.000152511	0.00348517	Up
Os12g0291066	7.4855	0.19531	40.243	0.000237579	0.0045857	Up
Os04g0174200	7.4509	0.166272	39.9414	0.000243652	0.00466129	Up
Os12g0493900	7.398	3.969	181	3.32e-07	0.000114034	Up
Os07g0619400	7.34383	0.0761483	37.9515	0.000288995	0.00523557	Up
Os05g0500000	7.31341	0.0469613	32.6492	0.000473964	0.00721053	Up
Os10g0530500	7.19626	2.03885	70.6643	1.62e-05	0.000895959	Up
Os05g0217800	7.17379	3.36437	78.6205	1.06e-05	0.000740839	Up
Os12g0113550	7.14845	-0.0868195	33.3383	0.000442837	0.00689218	Up
Os05g0104150	7.13172	-0.0915578	29.2582	0.000674342	0.00893803	Up
Os05g0568300	7.10708	3.30009	137.726	1.05e-06	0.000216845	Up
Os01g0613500	7.0983	-0.123873	33.6281	0.000430513	0.0067834	Up
Os10g0563100	7.08976	-0.126253	29.1675	0.00068104	0.00901023	Up
Os06g0158100	7.06394	-0.157019	30.4435	0.000593983	0.0083004	Up
Os10g0190100	7.05685	1.90748	87.5255	6.86e-06	0.000584343	Up
Os04g0119000	7.03974	4.73106	150.65	7.22e-07	0.000175482	Up
Os01g0971800	7.03579	4.56717	196.734	2.33e-07	9.51e-05	Up
Os02g0517750	7.00418	-0.19766	30.2208	0.000608122	0.00839488	Up
Os03g0596600	6.96953	-0.232036	29.8541	0.000632345	0.00859751	Up
Os01g0613800	6.76026	-0.394599	27.5583	0.000815011	0.0100887	Up
Os09g0343200	6.75884	2.95582	28.93	0.00046719	0.00714771	Up
Os03g0251000	6.73665	4.71417	190.869	2.65e-07	0.000100565	Up
Os11g0558200	6.73136	1.59603	60.0286	3.09e-05	0.00126919	Up
Os02g0508200	6.70038	-0.438827	26.3999	0.000932414	0.010996	Up
Os10g0536500	6.62516	4.32386	95.4269	4.82e-06	0.000495058	Up
Os12g0544600	6.61362	-0.50587	25.2394	0.00107212	0.0121093	Up
Os08g0190300	6.58372	-0.528871	24.8103	0.00113039	0.0125124	Up
Os08g0502700	6.54466	6.04125	199.584	2.19e-07	9.51e-05	Up
Os12g0409700	6.45657	1.33535	39.7122	0.000149526	0.00343148	Up
Os04g0675400	6.42556	3.31756	168.332	4.52e-07	0.000132073	Up
Os03g0339300	6.36954	5.26487	222.407	1.38e-07	6.94e-05	Up
Os05g0161500	6.23148	3.37554	272.669	5.75e-08	5.44e-05	Up
Os06g0559600	6.21034	3.10927	193.221	2.52e-07	9.89e-05	Up
Os09g0426800	6.20383	5.16717	327.292	2.61e-08	3.14e-05	Up
Os02g0774100	6.20295	1.90935	125.993	1.53e-06	0.000273446	Up
Os10g0111700	6.1735	1.87991	71.8878	1.52e-05	0.000879984	Up
Os06g0316000	6.13564	3.67575	105.82	3.15e-06	0.000393906	Up
Os09g0542600	6.08889	2.31201	153.425	6.69e-07	0.000174927	Up
Os07g0489800	6.03591	5.00336	265.21	6.48e-08	5.46e-05	Up
Os12g0169300	5.92	2.82544	210.028	1.76e-07	8.21e-05	Up
Os03g0105500	5.89362	2.13109	77.4561	1.12e-05	0.00076615	Up
Os03g0787400	5.83925	0.777134	42.767	0.000113491	0.00289664	Up
Os01g0309800	5.82167	1.54349	36.8829	0.000196207	0.00409608	Up
Os05g0331900	5.79977	0.73992	37.4357	0.000185816	0.00395917	Up
Os06g0483200	5.77677	3.48946	107.451	2.96e-06	0.000378575	Up
Os05g0475550	5.774	1.51185	69.5653	1.73e-05	0.000918038	Up
Os07g0539900	5.6245	3.34718	173.004	4.03e-07	0.000120873	Up
Os12g0274700	5.55065	9.31781	172.15	4.11e-07	0.000121745	Up
Os09g0537700	5.52769	5.5225	36.2484	0.000209027	0.00425495	Up
Os01g0677400	5.48295	0.473863	36.3723	0.000206446	0.00422229	Up
Os05g0215000	5.43795	3.77931	120.185	1.86e-06	0.000300143	Up
Os04g0534600	5.43361	1.18095	33.0757	0.000290997	0.00525106	Up
Os02g0213100	5.42026	0.409104	31.7658	0.000336125	0.00576237	Up
Os05g0191500	5.39321	3.39991	245.985	8.96e-08	6.82e-05	Up
Os03g0347900	5.33378	3.77568	104.758	3.29e-06	0.000401168	Up
Os05g0270500	5.26951	2.45089	105.358	3.21e-06	0.00039424	Up
Os01g0510200	5.25871	0.276901	33.6893	0.000272428	0.00505957	Up
Os10g0109600	5.2546	2.1846	89.9568	6.14e-06	0.000557278	Up
Os01g0597600	5.1771	1.83486	25.16	0.000754723	0.0095805	Up
Os10g0144700	5.17327	0.198132	24.7314	0.000799782	0.00995949	Up
Os06g0254600	5.17147	0.197564	26.0414	0.000671464	0.00892177	Up
Os01g0516200	5.14688	1.42777	46.7091	8.14e-05	0.00234664	Up
Os11g0275500	5.13284	4.09268	89.4936	6.27e-06	0.000564378	Up
Os05g0348100	5.11734	2.8525	92.3263	5.52e-06	0.000532532	Up
Os04g0301500	5.10466	3.36157	16.5454	0.0028938	0.0234025	Up
Os01g0733200	5.07411	1.72494	89.3181	6.32e-06	0.000565999	Up
Os01g0191200	5.06238	6.78611	514.159	3.66e-09	1.1e-05	Up
Os02g0308800	5.05734	6.9591	157.095	6.05e-07	0.000163615	Up
Os11g0644700	5.04817	7.81404	198.339	2.25e-07	9.51e-05	Up
Os10g0148400	5.03169	0.0787015	23.3387	0.00097089	0.0112842	Up
Os06g0498800	5.02008	0.0752314	29.0388	0.00046111	0.00707974	Up
Os09g0541000	5.00687	5.63489	71.154	1.58e-05	0.0008859	Up
Os01g0850700	4.98863	5.29351	69.8914	1.7e-05	0.000907793	Up
Os01g0852800	4.97263	1.26624	61.0122	2.9e-05	0.00122813	Up
Os01g0869750	4.97263	1.26624	61.0122	2.9e-05	0.00122813	Up
Os05g0586050	4.91495	0.719323	29.1164	0.000456831	0.00704405	Up
Os09g0545300	4.89196	2.29041	34.5542	0.000248651	0.00472135	Up
Os03g0804000	4.86706	-0.0521325	23.9188	0.000894641	0.0106849	Up
Os03g0694000	4.79302	1.74483	26.8358	0.000605886	0.00838544	Up
Os03g0426350	4.79207	2.20035	50.1097	6.23e-05	0.00202098	Up
Os01g0878900	4.7537	6.3369	162.565	5.24e-07	0.000147103	Up
Os06g0108900	4.75116	3.38806	67.8703	1.91e-05	0.00095402	Up
Os11g0128500	4.73966	2.1539	102.602	3.58e-06	0.000426343	Up
Os04g0116600	4.73179	4.4844	65.2499	2.23e-05	0.00104042	Up
Os12g0528801	4.7304	1.05748	38.0586	0.000174904	0.00383616	Up
Os11g0643100	4.72972	-0.158569	23.6608	0.000927601	0.0109579	Up
Os05g0131500	4.72634	0.566603	44.2551	9.98e-05	0.00266132	Up
Os10g0380100	4.68677	1.36007	31.935	0.000329837	0.00567257	Up
Os11g0621400	4.60364	1.5797	65.5438	2.19e-05	0.00103551	Up
Os04g0475100	4.5952	0.452031	29.5025	0.000436267	0.00684281	Up
Os10g0389500	4.5819	3.59791	223.75	1.34e-07	6.94e-05	Up
Os09g0368500	4.56304	-0.281002	21.1333	0.00134462	0.0140901	Up
Os12g0291100	4.55353	10.2576	138.336	1.03e-06	0.000216845	Up
Os03g0859550	4.53414	1.962	81.2526	9.27e-06	0.000691147	Up
Os11g0449600	4.53215	4.60264	61.589	2.8e-05	0.0012048	Up
Os12g0291400	4.52427	9.48333	151.779	7e-07	0.000174927	Up
Os06g0639800	4.52017	1.94574	48.9006	6.84e-05	0.00211182	Up
Os01g0717400	4.51761	4.67468	113.598	2.35e-06	0.000347979	Up
Os11g0604900	4.4914	0.374374	28.4463	0.000495432	0.00741877	Up
Os05g0217700	4.48108	1.45381	13.6143	0.0051224	0.0340098	Up
Os01g0369900	4.46928	-0.35349	20.0669	0.00158831	0.0156215	Up
Os07g0663800	4.4624	4.61968	113.397	2.37e-06	0.000347979	Up
Os03g0140200	4.45391	6.39668	235.537	1.08e-07	6.82e-05	Up
Os01g0248701	4.42805	0.322777	25.0275	0.000768315	0.00969611	Up
Os03g0265900	4.42413	6.48466	337.798	2.28e-08	3.14e-05	Up
Os04g0208500	4.42245	-0.394346	18.9956	0.00189011	0.0177118	Up
Os06g0317400	4.42182	1.13045	50.203	6.18e-05	0.00201346	Up
Os01g0647200	4.41583	2.89792	115.096	2.23e-06	0.000339	Up
Os08g0238200	4.41156	5.19316	124.924	1.58e-06	0.0002761	Up
Os11g0219000	4.39763	0.757102	26.316	0.00064785	0.00872599	Up
Os10g0113900	4.39464	3.27998	69.1882	1.77e-05	0.000931067	Up
Os04g0538400	4.38636	2.87827	68.1968	1.87e-05	0.000949427	Up
Os07g0538400	4.3804	0.27403	25.0699	0.000763931	0.00965205	Up
Os05g0476300	4.36032	-0.438573	18.7126	0.00198129	0.0182806	Up
Os01g0357200	4.34884	3.16795	68.3015	1.86e-05	0.000949427	Up
Os04g0122000	4.30977	0.686909	22.7688	0.00105372	0.011964	Up
Os01g0687300	4.30856	5.34707	502.039	4.06e-09	1.1e-05	Up
Os06g0261300	4.29629	0.198685	17.1474	0.00259609	0.0218205	Up
Os01g0934600	4.29554	-0.484137	17.7193	0.0023474	0.0203799	Up
Os03g0786100	4.29462	6.40846	108.248	2.87e-06	0.000371086	Up
Os02g0142250	4.28569	-0.456417	17.8823	0.00228198	0.0200971	Up
Os01g0702000	4.26731	4.88272	75.8457	1.22e-05	0.000799045	Up
Os03g0679700	4.24648	7.46062	231.114	1.17e-07	6.84e-05	Up
Os08g0239000	4.19405	0.92291	22.8407	0.00104281	0.0118774	Up
Os02g0178000	4.18228	0.107801	25.6278	0.000709047	0.00924498	Up
Os11g0460800	4.17647	4.73389	243.671	9.33e-08	6.82e-05	Up
Os06g0318500	4.15269	1.61518	43.427	0.000107162	0.00278029	Up
Os09g0125900	4.1404	3.74816	71.2996	1.57e-05	0.0008859	Up
Os01g0871900	4.12842	1.15899	40.0431	0.000145003	0.00336867	Up
Os07g0212200	4.12684	3.64805	88.7213	6.49e-06	0.00057039	Up
Os05g0580200	4.12113	0.524274	23.3955	0.000963085	0.0112358	Up
Os05g0142200	4.11444	2.18945	51.9525	5.42e-05	0.0018518	Up
Os01g0619900	4.1132	3.08933	47.4452	7.67e-05	0.00225653	Up
Os01g0663051	4.10318	0.851846	31.4885	0.000346755	0.00586516	Up
Os03g0861000	4.10312	0.0454425	25.2223	0.000748433	0.00953425	Up
Os05g0142400	4.07988	6.06433	270.443	5.96e-08	5.44e-05	Up
Os04g0432400	4.07474	0.479992	29.3416	0.000444698	0.00690996	Up
Os02g0575200	4.07238	4.39845	68.1878	1.87e-05	0.000949427	Up
Os04g0116800	4.05462	1.85837	33.7996	0.000269244	0.00502249	Up
Os10g0150800	4.04185	8.01566	38.0026	0.000175853	0.00384387	Up
Os12g0586100	4.04138	5.83548	616.788	1.65e-09	1.07e-05	Up
Os07g0660100	4.04088	2.45127	48.0379	7.32e-05	0.00220033	Up
Os08g0277300	4.02184	0.447998	27.3297	0.000569062	0.00806687	Up
Os01g0910900	4.01388	3.28715	41.8706	0.000122839	0.00304883	Up
Os08g0393600	3.98549	2.59058	109.711	2.72e-06	0.000367031	Up
Os07g0142100	3.96228	-0.0559443	18.3927	0.00209103	0.0188979	Up
Os10g0530400	3.93737	2.0325	43.2261	0.000109042	0.00281229	Up
Os06g0564700	3.91687	2.13396	78.8366	1.05e-05	0.00073983	Up
Os11g0483000	3.91396	0.977803	33.4392	0.000279815	0.00514374	Up
Os03g0279950	3.90551	4.47681	152.334	6.89e-07	0.000174927	Up
Os07g0601000	3.90474	0.738158	38.4966	0.000167699	0.00374131	Up
Os07g0217600	3.89518	0.330748	27.43	0.000561921	0.00800238	Up
Os11g0250100	3.87086	-0.126619	21.5388	0.00126414	0.013541	Up
Os06g0128600	3.86401	2.19292	56.3659	3.96e-05	0.00149901	Up
Os03g0782400	3.85502	1.14952	24.7414	0.000798689	0.00995162	Up
Os02g0674233	3.84347	-0.158322	16.2042	0.00308121	0.0243367	Up
Os10g0149200	3.83157	5.25286	29.02	0.000462151	0.00709069	Up
Os03g0389100	3.83053	2.76106	66.3822	2.08e-05	0.00100225	Up
Os01g0950300	3.8276	0.278236	25.6604	0.00070599	0.00921701	Up
Os02g0589000	3.81601	2.73729	29.7466	0.000423849	0.00671757	Up
Os10g0108700	3.81352	3.44815	94.2094	5.08e-06	0.000506176	Up
Os10g0150600	3.8067	8.1363	25.8064	0.000692508	0.00911024	Up
Os03g0184100	3.80661	4.93533	362.317	1.68e-08	3.14e-05	Up
Os03g0586500	3.80528	5.13436	108.889	2.8e-06	0.000367031	Up
Os01g0235900	3.79929	0.251619	23.5567	0.00094133	0.0110785	Up
Os01g0114800	3.78553	1.09785	21.6203	0.00124868	0.0134098	Up
Os02g0207400	3.7782	2.0003	51.5941	5.57e-05	0.00188686	Up
Os07g0628900	3.76978	0.844279	21.6228	0.0012482	0.0134098	Up
Os01g0214500	3.74066	0.814216	25.4998	0.000721198	0.00932468	Up
Os11g0151400	3.73146	2.18877	13.2455	0.00553504	0.0359329	Up
Os01g0602400	3.7302	2.44002	60.3537	3.03e-05	0.00125693	Up
Os01g0303100	3.71921	0.191482	18.199	0.00216107	0.019353	Up
Os10g0150700	3.71818	8.38575	29.52	0.000435359	0.00683983	Up
Os10g0349900	3.71431	1.23291	19.4711	0.00174814	0.0166776	Up
Os10g0512400	3.71373	4.65694	50.5322	6.03e-05	0.00199064	Up
Os12g0573600	3.71049	4.86165	209.412	1.79e-07	8.21e-05	Up
Os11g0655900	3.70417	1.22267	39.7186	0.000149437	0.00343148	Up
Os05g0464300	3.70209	1.54001	27.0965	0.000586092	0.00821	Up
Os02g0646500	3.68986	4.48659	77.9888	1.09e-05	0.000755466	Up
Os02g0115700	3.68874	8.63284	179.048	3.48e-07	0.000115735	Up
Os10g0572100	3.68775	1.20625	24.8523	0.000786745	0.0098564	Up
Os05g0267800	3.681	3.32319	84.2438	8.01e-06	0.000638963	Up
Os03g0832800	3.66959	4.07438	44.0496	0.000101584	0.00269171	Up
Os02g0653400	3.6559	3.50718	108.428	2.85e-06	0.000371086	Up
Os05g0448300	3.64934	2.59329	79.5581	1.01e-05	0.000725003	Up
Os02g0828100	3.64923	0.970742	35.0592	0.000235945	0.00456638	Up
Os02g0101500	3.64787	6.09892	143.24	8.93e-07	0.000195052	Up
Os12g0292400	3.64732	8.61678	87.3236	6.92e-06	0.000586838	Up
Os06g0704200	3.64683	0.134822	24.8594	0.000785989	0.00985587	Up
Os03g0360800	3.63962	0.13489	16.7933	0.00276635	0.0227666	Up
Os03g0734500	3.62731	1.8839	25.876	0.00068619	0.00906174	Up
Os09g0132200	3.62678	1.97389	50.5008	6.05e-05	0.00199234	Up
Os02g0807900	3.62639	1.48813	47.213	7.82e-05	0.00228655	Up
Os04g0665600	3.62375	0.453924	26.4305	0.000638309	0.00865276	Up
Os09g0555150	3.62292	2.98268	35.4296	0.000227128	0.00447079	Up
Os01g0871800	3.61808	2.93556	45.1062	9.29e-05	0.00254918	Up
Os10g0554200	3.61756	3.61356	66.0578	2.12e-05	0.0010151	Up
Os03g0741100	3.60829	1.62181	19.0072	0.00188646	0.0177003	Up
Os05g0582000	3.60537	1.85339	68.1556	1.87e-05	0.000949427	Up
Os12g0189700	3.5958	0.10114	21.6447	0.00124409	0.0133872	Up
Os01g0651300	3.57717	-0.353584	14.0146	0.00471653	0.0322562	Up
Os09g0460500	3.57717	-0.353584	14.0146	0.00471653	0.0322562	Up
Os08g0515700	3.57625	6.17204	145.498	8.36e-07	0.000190597	Up
Os07g0148600	3.5749	0.679736	18.8947	0.00192201	0.0179095	Up
Os06g0149100	3.56613	5.71477	112.454	2.45e-06	0.000351476	Up
Os01g0303000	3.55635	4.17709	63.9528	2.41e-05	0.00109094	Up
Os01g0222600	3.54979	4.39078	50.4478	6.07e-05	0.00199734	Up
Os05g0361500	3.54836	1.26685	37.4157	0.000186181	0.00395917	Up
Os01g0511600	3.54446	3.06073	46.995	7.96e-05	0.0023208	Up
Os10g0558700	3.54361	0.872491	16.4645	0.00293692	0.0235761	Up
Os08g0540400	3.5385	0.664193	19.7007	0.00168432	0.0162621	Up
Os06g0174700	3.51841	1.22487	18.7915	0.00195535	0.0181197	Up
Os02g0140500	3.50267	0.356782	15.3198	0.00364117	0.0270497	Up
Os08g0535900	3.4841	1.35432	33.8683	0.000267284	0.0049984	Up
Os04g0307500	3.48072	2.56369	24.2591	0.000853318	0.0103985	Up
Os03g0575200	3.4785	1.3506	39.9908	0.000145707	0.00336888	Up
Os03g0826800	3.46257	4.74656	216.136	1.56e-07	7.49e-05	Up
Os01g0595201	3.43755	1.31567	31.2153	0.000357632	0.00598861	Up
Os06g0475400	3.42315	2.69351	37.5902	0.000183033	0.00393321	Up
Os02g0202000	3.41202	2.95535	49.3396	6.61e-05	0.0020727	Up
Os07g0628700	3.40091	3.65447	34.5858	0.000247831	0.00471621	Up
Os05g0514400	3.39307	3.02286	74.1188	1.34e-05	0.000835947	Up
Os01g0862200	3.38655	4.14065	62.7309	2.6e-05	0.00115063	Up
Os08g0102000	3.37933	1.7547	39.905	0.000146871	0.00339216	Up
Os05g0406100	3.37037	4.53656	77.4116	1.13e-05	0.00076615	Up
Os03g0624300	3.36761	1.38802	13.8668	0.00486162	0.0329159	Up
Os07g0243150	3.3548	3.72194	52.8851	5.06e-05	0.00177397	Up
Os11g0605100	3.34845	5.72663	305.208	3.54e-08	4.02e-05	Up
Os08g0276100	3.34174	4.92871	109.055	2.78e-06	0.000367031	Up
Os04g0518400	3.33595	2.09527	56.3524	3.96e-05	0.00149901	Up
Os10g0557900	3.33502	1.60523	25.036	0.00076743	0.0096906	Up
Os01g0111700	3.32593	0.21771	20.9466	0.00138377	0.0143681	Up
Os02g0816300	3.32444	8.52304	197.115	2.31e-07	9.51e-05	Up
Os05g0458600	3.31973	3.64745	36.4631	0.000204579	0.004196	Up
Os06g0107700	3.30815	6.10541	117.311	2.06e-06	0.000319997	Up
Os02g0578400	3.30813	2.75123	46.1807	8.5e-05	0.00240827	Up
Os09g0460400	3.29858	1.97228	49.2179	6.67e-05	0.00207533	Up
Os12g0498500	3.29151	3.27896	87.9877	6.71e-06	0.000578236	Up
Os02g0630300	3.27403	0.860385	32.3131	0.000316295	0.00552315	Up
Os10g0150400	3.273	8.5825	20.2421	0.00154476	0.0153446	Up
Os01g0106300	3.27262	5.41542	122.386	1.73e-06	0.000294369	Up
Os10g0118200	3.26445	1.55412	44.5348	9.75e-05	0.00261784	Up
Os04g0223901	3.25233	2.94364	57.3358	3.7e-05	0.00143405	Up
Os08g0125300	3.25226	0.637651	17.7731	0.00232555	0.0202963	Up
Os04g0635700	3.23581	3.88037	79.6567	1e-05	0.000723799	Up
Os12g0274200	3.23396	0.630063	27.9038	0.000529645	0.00773639	Up
Os02g0589700	3.22519	3.03474	35.193	0.000232711	0.00452648	Up
Os09g0511900	3.22288	4.61883	109.942	2.69e-06	0.000367031	Up
Os03g0118200	3.21689	1.12177	14.9269	0.00392984	0.0284607	Up
Os04g0451700	3.21329	0.130166	12.3718	0.00668851	0.0410074	Up
Os10g0575100	3.2095	-0.19564	16.6181	0.00285571	0.0232108	Up
Os06g0278000	3.20907	3.19581	19.8079	0.00165549	0.0160774	Up
Os01g0929100	3.2001	5.72938	101.888	3.68e-06	0.000427942	Up
Os01g0791033	3.19638	13.2503	83.6367	8.25e-06	0.000648389	Up
Os02g0280500	3.19566	2.88861	99.8803	4e-06	0.000447583	Up
Os12g0207600	3.19168	12.3487	72.3797	1.48e-05	0.000871369	Up
Os10g0525400	3.1838	4.69496	62.666	2.61e-05	0.00115297	Up
Os06g0591400	3.17653	1.58076	30.9163	0.000370023	0.00615335	Up
Os02g0744000	3.17214	4.96899	187.524	2.86e-07	0.000106553	Up
Os03g0235000	3.16643	1.46783	35.4924	0.000225672	0.00446196	Up
Os07g0662800	3.16176	1.7583	26.6409	0.000621221	0.00847977	Up
Os07g0152900	3.16104	5.48579	70.9944	1.59e-05	0.0008859	Up
Os03g0748300	3.1484	3.4947	97.0709	4.5e-06	0.000480533	Up
Os05g0135100	3.14813	0.0769201	15.4007	0.00358501	0.0266876	Up
Os08g0474500	3.14727	1.4564	46.3355	8.39e-05	0.00239905	Up
Os10g0528900	3.1465	2.27538	27.2106	0.000577684	0.00813045	Up
Os02g0255700	3.14272	5.1853	150.801	7.19e-07	0.000175482	Up
Os05g0190500	3.13364	7.87296	331.341	2.48e-08	3.14e-05	Up
Os02g0751600	3.13262	3.85443	70.0891	1.68e-05	0.000903454	Up
Os12g0420200	3.12071	5.64505	66.7183	2.04e-05	0.000993458	Up
Os11g0466300	3.11463	1.32053	20.3403	0.00152098	0.0152225	Up
Os01g0813800	3.11399	3.81732	129.555	1.36e-06	0.000253542	Up
Os06g0275000	3.10733	0.306247	14.6293	0.00416735	0.0295667	Up
Os01g0966200	3.10137	3.14281	68.3387	1.86e-05	0.000949427	Up
Os11g0211400	3.09871	2.62157	49.7514	6.4e-05	0.00204429	Up
Os11g0512600	3.09653	-0.274797	15.6621	0.00341068	0.0257985	Up
Os06g0317600	3.08862	3.68568	95.2774	4.85e-06	0.000495058	Up
Os04g0659800	3.0886	0.51991	23.8674	0.000901092	0.0107268	Up
Os04g0466000	3.08326	0.707429	24.3976	0.000837173	0.0102655	Up
Os03g0181100	3.08245	3.23238	17.7653	0.0023287	0.0203073	Up
Os02g0533800	3.07827	3.16053	73.0059	1.43e-05	0.000855131	Up
Os01g0826400	3.07798	1.28485	22.218	0.00114215	0.0126067	Up
Os04g0382900	3.07546	4.66169	81.0019	9.39e-06	0.000692662	Up
Os11g0700900	3.07117	1.15242	35.9681	0.000215017	0.00433001	Up
Os10g0463200	3.06884	2.78851	23.3718	0.000966327	0.0112615	Up
Os09g0323500	3.05995	5.92571	25.2381	0.000746853	0.00952535	Up
Os09g0517900	3.05914	0.850525	19.7391	0.00167392	0.0161982	Up
Os10g0356000	3.05861	13.165	72.0384	1.5e-05	0.000879984	Up
Os11g0657900	3.0547	1.76175	46.6482	8.18e-05	0.00235515	Up
Os06g0148200	3.05392	6.91038	181.984	3.25e-07	0.000113236	Up
Os11g0546600	3.05322	0.0117924	11.1846	0.00877289	0.0494518	Up
Os02g0677600	3.05128	1.75447	35.4044	0.000227715	0.00447079	Up
Os04g0574700	3.04487	0.672418	27.1885	0.000579298	0.00814362	Up
Os05g0215033	3.04185	0.47666	23.7947	0.000910317	0.0108187	Up
Os03g0676400	3.03891	-0.313912	14.8833	0.00396356	0.0286282	Up
Os10g0392400	3.03622	3.62251	28.8555	0.000471408	0.00718682	Up
Os04g0337500	3.03096	5.42147	68.3441	1.85e-05	0.000949427	Up
Os11g0444000	3.02963	2.17883	60.4701	3.01e-05	0.00125469	Up
Os11g0606400	3.02917	1.55422	30.9161	0.000370032	0.00615335	Up
Os04g0521900	3.02764	2.51712	57.9368	3.55e-05	0.00140462	Up
Os07g0693800	3.02466	2.97484	67.4261	1.96e-05	0.000972457	Up
Os12g0291733	3.02409	0.45708	16.1336	0.00312179	0.0245065	Up
Os08g0459700	3.02327	0.471583	20.1962	0.00155601	0.0154161	Up
Os04g0630300	3.01586	2.93156	44.6385	9.66e-05	0.00261105	Up
Os04g0641101	3.01516	3.31601	113.848	2.33e-06	0.000347979	Up
Os05g0369900	3.00652	3.6586	135.016	1.14e-06	0.000227029	Up
Os05g0506000	2.999	4.07425	195.289	2.41e-07	9.63e-05	Up
Os04g0401000	2.99855	5.01925	49.8371	6.36e-05	0.00203991	Up
Os08g0208200	2.99647	0.633232	20.9915	0.00137423	0.014301	Up
Os06g0146250	2.98536	0.431475	17.8297	0.00230282	0.0201755	Up
Os11g0684000	2.98114	1.9303	15.6703	0.0034054	0.0257866	Up
Os02g0207900	2.97938	1.19132	20.9174	0.00139003	0.0143873	Up
Os02g0177700	2.97846	0.791478	17.6003	0.00239667	0.0206914	Up
Os02g0181300	2.97674	3.89528	22.597	0.00108038	0.0121589	Up
Os06g0109000	2.96953	1.59894	34.6371	0.00024651	0.00470349	Up
Os08g0541400	2.96779	4.06085	95.4388	4.82e-06	0.000495058	Up
Os10g0567900	2.96361	3.35613	124.978	1.58e-06	0.0002761	Up
Os03g0348800	2.96067	0.921919	17.6611	0.00237134	0.0205466	Up
Os04g0587500	2.95568	-0.0657144	16.4459	0.00294697	0.0236392	Up
Os09g0460300	2.95457	1.58702	36.5286	0.000203243	0.00418449	Up
Os12g0508400	2.95435	2.75978	89.0205	6.4e-06	0.000566484	Up
Os11g0618700	2.95255	0.589834	16.1204	0.00312945	0.0245563	Up
Os10g0177200	2.95226	1.17672	16.6329	0.00284802	0.0231896	Up
Os01g0639900	2.95219	5.92348	49.6593	6.45e-05	0.00204975	Up
Os06g0231600	2.95135	1.40059	25.7272	0.000699785	0.00916846	Up
Os03g0576600	2.94742	1.16765	23.13	0.00100025	0.0115387	Up
Os03g0117100	2.94428	6.00079	85.6491	7.49e-06	0.000611029	Up
Os05g0460600	2.94406	3.28218	108.98	2.79e-06	0.000367031	Up
Os09g0439500	2.94166	2.48379	50.1551	6.21e-05	0.0020178	Up
Os07g0530700	2.94133	3.62621	94.9274	4.93e-06	0.000499911	Up
Os01g0784700	2.93818	1.57255	32.9791	0.000294062	0.00529215	Up
Os01g0882500	2.93635	3.52523	60.6299	2.98e-05	0.00124655	Up
Os01g0959900	2.92816	4.83667	123.89	1.64e-06	0.000283552	Up
Os10g0159800	2.92735	4.65618	56.6784	3.87e-05	0.00147806	Up
Os04g0533500	2.92705	4.6458	82.0317	8.92e-06	0.000674361	Up
Os03g0860050	2.92058	-0.0884	14.5219	0.00425735	0.0300181	Up
Os02g0175000	2.91948	1.14757	17.7401	0.00233893	0.0203473	Up
Os03g0162800	2.91912	2.19979	39.7667	0.000148771	0.00342141	Up
Os06g0670300	2.91877	0.881326	17.1282	0.002605	0.0218698	Up
Os02g0612900	2.91454	2.13893	40.4107	0.000140174	0.00331542	Up
Os08g0417000	2.91127	4.36538	99.636	4.04e-06	0.000447583	Up
Os11g0550800	2.89842	0.715035	18.7078	0.00198291	0.0182877	Up
Os07g0105600	2.89841	4.5462	84.0233	8.1e-06	0.000641052	Up
Os06g0554700	2.89799	0.717934	17.2808	0.00253528	0.021527	Up
Os01g0699500	2.89794	2.41018	11.8925	0.00744734	0.0443151	Up
Os10g0395200	2.89045	3.0893	102.223	3.64e-06	0.000426343	Up
Os05g0555600	2.88638	3.31021	40.8641	0.000134487	0.00325124	Up
Os03g0162650	2.88249	1.69679	37.093	0.000192177	0.00405314	Up
Os09g0431900	2.87744	1.52043	29.1081	0.000457286	0.00704605	Up
Os08g0482600	2.87071	2.16235	25.2907	0.000741605	0.00949688	Up
Os11g0683600	2.86919	4.51654	68.2625	1.86e-05	0.000949427	Up
Os11g0579100	2.85912	3.29582	76.6625	1.17e-05	0.000778572	Up
Os03g0371800	2.85555	1.83462	33.134	0.00028917	0.00523557	Up
Os11g0508600	2.85237	1.75121	42.147	0.000119859	0.00300943	Up
Os10g0534400	2.84944	2.34902	18.5169	0.00204756	0.018669	Up
Os03g0719400	2.83631	0.674757	18.3365	0.00211107	0.0190313	Up
Os01g0930000	2.82694	-0.158952	14.2244	0.00451962	0.0313057	Up
Os01g0102900	2.81309	4.8433	35.9601	0.000215192	0.00433001	Up
Os10g0181200	2.80126	5.74971	66.3911	2.08e-05	0.00100225	Up
Os12g0438400	2.79638	1.91819	49.9391	6.31e-05	0.00202982	Up
Os02g0103800	2.79181	5.71949	101.521	3.74e-06	0.000427942	Up
Os08g0485900	2.78766	2.9722	45.2573	9.17e-05	0.00253295	Up
Os08g0379400	2.77654	2.29347	43.1856	0.000109426	0.00281229	Up
Os02g0724000	2.77395	5.05277	95.2634	4.85e-06	0.000495058	Up
Os02g0209300	2.77389	0.27279	18.2169	0.00215448	0.019318	Up
Os05g0565400	2.77352	7.81396	262.081	6.82e-08	5.46e-05	Up
Os12g0559200	2.77003	2.88828	63.3286	2.51e-05	0.00112221	Up
Os08g0102800	2.76927	0.453821	18.6924	0.00198801	0.0182921	Up
Os06g0128700	2.76734	2.82124	43.4025	0.000107389	0.00278029	Up
Os05g0470900	2.76674	1.35255	25.2325	0.00074741	0.00952683	Up
Os07g0631900	2.76557	8.25032	160.005	5.6e-07	0.000155293	Up
Os12g0138800	2.76385	4.52769	151.579	7.04e-07	0.000174927	Up
Os09g0437500	2.75822	6.38691	223.41	1.35e-07	6.94e-05	Up
Os01g0311800	2.75674	1.01563	26.6498	0.000620506	0.00847977	Up
Os03g0751400	2.74457	2.89494	32.5821	0.000307074	0.00544125	Up
Os01g0216000	2.7387	3.11824	13.9267	0.00480213	0.0325737	Up
Os03g0684700	2.73591	3.09743	39.7922	0.000148418	0.00342058	Up
Os06g0547400	2.73117	3.06746	53.9955	4.67e-05	0.00166416	Up
Os07g0202400	2.72663	0.243409	15.976	0.00321487	0.0249727	Up
Os01g0700900	2.72569	0.585616	18.824	0.00194476	0.0180747	Up
Os04g0603200	2.72565	3.70363	33.0319	0.000292384	0.00527169	Up
Os02g0106100	2.7247	2.63572	35.7232	0.000220424	0.00438136	Up
Os07g0142600	2.72156	2.52128	52.7324	5.12e-05	0.00177945	Up
Os06g0264200	2.71884	4.04059	43.4581	0.000106874	0.00278028	Up
Os05g0514350	2.71693	1.1992	24.1989	0.00086045	0.0104442	Up
Os02g0626600	2.71464	1.71984	11.6927	0.00779486	0.0457782	Up
Os01g0571166	2.7117	0.583864	19.2695	0.00180667	0.01713	Up
Os07g0142900	2.71156	1.47217	29.6146	0.000430511	0.0067834	Up
Os04g0105700	2.71136	5.30574	121.185	1.8e-06	0.000294369	Up
Os01g0955100	2.70648	-0.237011	13.2406	0.00554087	0.0359516	Up
Os10g0569600	2.7039	-0.236671	11.7814	0.00763823	0.0451897	Up
Os10g0533100	2.7038	4.22205	89.2486	6.34e-06	0.000565999	Up
Os09g0489200	2.69938	4.34815	176.138	3.73e-07	0.000120011	Up
Os10g0498300	2.6993	1.76317	29.2784	0.000448063	0.00694851	Up
Os10g0486100	2.69928	6.11204	152.672	6.83e-07	0.000174927	Up
Os04g0639300	2.6938	2.69148	26.8732	0.000602996	0.00835614	Up
Os08g0233000	2.69257	1.17611	16.4334	0.00295371	0.0236582	Up
Os04g0354600	2.68987	6.44339	42.6804	0.000114356	0.00291183	Up
Os08g0167500	2.68927	2.97362	35.7852	0.000219039	0.00438038	Up
Os11g0465200	2.68847	4.26615	40.0735	0.000144597	0.00336479	Up
Os02g0762100	2.68592	3.75097	81.3325	9.23e-06	0.00069079	Up
Os01g0810300	2.68336	3.37698	51.7509	5.5e-05	0.0018679	Up
Os10g0525000	2.67843	4.1114	64.9882	2.26e-05	0.00105027	Up
Os01g0899425	2.67672	0.69417	20.6157	0.00145668	0.0147565	Up
Os03g0857900	2.6711	2.77298	40.5733	0.000138101	0.00328109	Up
Os06g0661800	2.66893	0.938971	15.228	0.00370617	0.0274102	Up
Os07g0142500	2.66806	3.47712	72.738	1.45e-05	0.000861556	Up
Os07g0175500	2.66791	3.07108	56.3229	3.97e-05	0.00149944	Up
Os07g0469200	2.66746	3.2745	90.3363	6.03e-06	0.000554793	Up
Os01g0813700	2.66264	2.87258	35.3976	0.000227874	0.00447079	Up
Os05g0427800	2.66234	2.3903	34.7962	0.000242461	0.00464674	Up
Os06g0569500	2.66154	-0.0242154	12.8775	0.00598842	0.037953	Up
Os02g0719600	2.65988	2.73597	50.8971	5.87e-05	0.00196647	Up
Os01g0135600	2.65906	-0.273598	13.2105	0.00557631	0.0361033	Up
Os01g0305200	2.65559	3.23769	70.4767	1.64e-05	0.000895959	Up
Os04g0118100	2.65367	3.62952	42.6012	0.000115153	0.00292523	Up
Os01g0727840	2.65288	1.42685	24.4554	0.00083055	0.0102168	Up
Os08g0114175	2.65144	-0.274471	11.6464	0.00787829	0.0460928	Up
Os09g0452900	2.65077	1.04741	27.473	0.000558896	0.00797636	Up
Os03g0392600	2.64945	3.30898	59.501	3.2e-05	0.00130148	Up
Os01g0872600	2.64613	3.93325	27.5521	0.000553376	0.00794876	Up
Os04g0167800	2.63915	1.241	28.0284	0.000521537	0.00764898	Up
Os03g0773800	2.62769	5.62125	69.9018	1.7e-05	0.000907793	Up
Os01g0872533	2.62448	-0.0540359	12.7587	0.00614444	0.0386247	Up
Os06g0308000	2.61649	6.03279	94.5865	5e-06	0.000502604	Up
Os10g0534900	2.61228	3.50498	68.1221	1.88e-05	0.000949427	Up
Os01g0940800	2.60765	1.00336	15.8022	0.00332156	0.0254549	Up
Os06g0109200	2.60655	5.17415	86.3298	7.25e-06	0.00060776	Up
Os01g0676200	2.60588	2.61423	56.0815	4.03e-05	0.00151672	Up
Os01g0102300	2.60291	1.74824	17.5294	0.00242662	0.0208087	Up
Os03g0708500	2.60203	4.02667	113.789	2.33e-06	0.000347979	Up
Os11g0645400	2.60165	6.8739	99.4109	4.08e-06	0.000447583	Up
Os03g0794300	2.60107	0.326445	16.0927	0.00314566	0.0246298	Up
Os12g0135100	2.59453	0.119104	13.3665	0.00539527	0.0352106	Up
Os04g0539000	2.5945	3.86456	70.1312	1.67e-05	0.000903454	Up
Os11g0606500	2.59145	1.37888	17.5851	0.00240305	0.020724	Up
Os07g0537500	2.57886	1.97919	42.3568	0.000117656	0.0029679	Up
Os02g0584800	2.57834	2.222	38.2818	0.000171186	0.00378007	Up
Os05g0503650	2.57729	2.97163	50.785	5.92e-05	0.00197095	Up
Os03g0304800	2.57454	3.92285	88.9602	6.42e-06	0.000566484	Up
Os05g0527800	2.57179	3.25859	27.8426	0.000533678	0.00777429	Up
Os12g0115500	2.57	5.02692	19.9241	0.00162493	0.015859	Up
Os11g0654100	2.56361	0.863741	22.3699	0.00111689	0.0124203	Up
Os06g0136600	2.55924	5.2861	129.848	1.35e-06	0.000253343	Up
Os07g0562400	2.55885	1.17456	17.5193	0.00243091	0.0208372	Up
Os04g0141400	2.55842	2.21262	23.3522	0.000969024	0.0112842	Up
Os05g0536900	2.55735	0.453746	15.0919	0.00380525	0.0278477	Up
Os12g0237900	2.55519	1.71346	27.5447	0.000553886	0.0079508	Up
Os12g0514000	2.54454	2.85602	60.3617	3.03e-05	0.00125693	Up
Os12g0541500	2.54165	8.07802	173.869	3.94e-07	0.000120011	Up
Os06g0298200	2.54031	6.01109	299.039	3.86e-08	4.17e-05	Up
Os06g0559400	2.53945	1.82073	22.3866	0.00111416	0.0123962	Up
Os08g0460000	2.53131	8.1617	269.602	6.04e-08	5.44e-05	Up
Os09g0538000	2.52335	4.13107	104.627	3.3e-06	0.000401168	Up
Os07g0489300	2.51885	1.80975	29.872	0.000417636	0.00666374	Up
Os07g0537600	2.51789	2.17846	50.8509	5.89e-05	0.00196976	Up
Os03g0109300	2.51785	4.95224	218.933	1.48e-07	7.25e-05	Up
Os07g0524200	2.51635	0.429817	13.2855	0.00548835	0.0356968	Up
Os01g0117900	2.51441	6.38144	71.2085	1.57e-05	0.0008859	Up
Os11g0707000	2.51084	7.85416	73.0526	1.42e-05	0.000855131	Up
Os05g0268500	2.50956	2.73565	27.2401	0.000575535	0.00811605	Up
Os09g0344900	2.50478	2.72383	30.8402	0.000373261	0.00619854	Up
Os01g0608101	2.50436	2.93025	49.6163	6.47e-05	0.00205353	Up
Os05g0584300	2.50219	1.85691	25.911	0.000683039	0.00902888	Up
Os11g0145200	2.49932	1.37721	16.1494	0.00311268	0.0244691	Up
Os01g0879200	2.49587	1.45772	28.7004	0.000480339	0.00727169	Up
Os04g0583900	2.49523	2.59655	59.7756	3.15e-05	0.00128548	Up
Os06g0706400	2.49297	3.05373	68.3319	1.86e-05	0.000949427	Up
Os09g0517100	2.49174	3.42526	54.7941	4.41e-05	0.0016095	Up
Os01g0248500	2.49118	1.02741	22.5965	0.00108045	0.0121589	Up
Os04g0400000	2.4805	0.9056	11.6351	0.00789865	0.0461495	Up
Os01g0742400	2.47362	1.37439	13.1302	0.00567242	0.0365286	Up
Os05g0355400	2.47109	4.38353	63.6129	2.46e-05	0.00110764	Up
Os04g0384800	2.46863	3.0579	75.2495	1.26e-05	0.000806841	Up
Os04g0118700	2.45983	0.220417	12.9219	0.00593136	0.0377078	Up
Os02g0833900	2.45713	4.18411	70.2644	1.66e-05	0.000900892	Up
Os01g0566800	2.45517	0.775324	13.5196	0.00522465	0.0344349	Up
Os10g0513400	2.45446	0.37909	15.0042	0.00387085	0.0281913	Up
Os01g0702300	2.44919	0.220234	13.2812	0.00549343	0.0357164	Up
Os08g0105800	2.44561	2.25168	29.4656	0.000438182	0.00685428	Up
Os08g0162600	2.4446	3.79513	39.2197	0.000156582	0.00355567	Up
Os03g0339400	2.44378	1.69032	30.7044	0.000379123	0.00624686	Up
Os03g0103200	2.44106	2.93109	35.0078	0.0002372	0.00458247	Up
Os05g0456300	2.43724	5.98997	89.0684	6.39e-06	0.000566484	Up
Os04g0120100	2.43616	0.374467	15.704	0.00338372	0.0257387	Up
Os09g0515400	2.42865	3.46417	67.4773	1.95e-05	0.000971765	Up
Os07g0565800	2.41364	6.6092	186.562	2.92e-07	0.000107066	Up
Os09g0351700	2.41342	0.0092873	12.7317	0.00618061	0.0387845	Up
Os02g0706900	2.4129	1.40522	17.723	0.00234591	0.0203782	Up
Os05g0189300	2.41264	7.49522	61.0719	2.89e-05	0.00122813	Up
Os01g0865400	2.41044	0.858463	16.4555	0.00294179	0.0236063	Up
Os02g0308400	2.40987	3.31543	48.8124	6.89e-05	0.00212339	Up
Os03g0245700	2.40571	5.81218	106.114	3.12e-06	0.000391698	Up
Os01g0152800	2.40398	1.22928	19.8574	0.00164239	0.015979	Up
Os07g0112100	2.40285	0.848108	15.6138	0.00344211	0.0259726	Up
Os02g0646200	2.40122	1.88157	29.4761	0.000437634	0.00685428	Up
Os04g0525100	2.39814	1.64963	17.3392	0.00250924	0.0213646	Up
Os06g0299100	2.39197	1.45064	19.0146	0.00188414	0.0176939	Up
Os02g0129800	2.3889	1.22298	25.1121	0.000759606	0.00962554	Up
Os02g0720900	2.38736	7.24341	70.8105	1.61e-05	0.000892679	Up
Os01g0143900	2.38708	2.47273	22.3354	0.00112258	0.0124514	Up
Os03g0158300	2.38621	3.62776	61.9118	2.74e-05	0.00119028	Up
Os09g0518000	2.38207	2.02551	21.073	0.0013571	0.0141728	Up
Os03g0126300	2.38101	4.95707	64.3528	2.35e-05	0.00107567	Up
Os01g0589800	2.37911	2.42668	34.8935	0.000240023	0.00461785	Up
Os04g0616300	2.37503	4.04828	81.7542	9.04e-06	0.000678958	Up
Os06g0276300	2.37185	1.96334	20.7291	0.00143118	0.0146476	Up
Os10g0213700	2.36945	2.68239	44.2992	9.94e-05	0.00266072	Up
Os11g0213000	2.36913	4.37864	138.625	1.02e-06	0.000216845	Up
Os04g0411651	2.36277	0.589351	16.7947	0.00276567	0.0227666	Up
Os01g0319000	2.3592	2.91633	50.9774	5.83e-05	0.00195876	Up
Os07g0133700	2.35676	3.25081	43.4864	0.000106614	0.00278028	Up
Os01g0693300	2.35552	0.916834	17.836	0.00230034	0.0201755	Up
Os11g0181700	2.354	3.61575	60.0945	3.08e-05	0.00126615	Up
Os11g0105750	2.35333	3.22966	30.6272	0.000382505	0.00628071	Up
Os01g0842500	2.35155	3.47004	60.903	2.92e-05	0.00123197	Up
Os10g0576900	2.34595	3.74736	35.9435	0.000215554	0.00433001	Up
Os01g0866400	2.34473	3.18027	40.5419	0.000138499	0.00328658	Up
Os10g0492300	2.34405	4.45563	78.5882	1.06e-05	0.000740839	Up
Os02g0553200	2.34179	5.26159	59.1829	3.27e-05	0.0013198	Up
Os05g0103300	2.34174	4.9828	59.3224	3.24e-05	0.0013144	Up
Os10g0474800	2.33288	3.47393	93.757	5.18e-06	0.000511255	Up
Os07g0509800	2.32745	3.98339	73.4136	1.39e-05	0.000853798	Up
Os03g0769100	2.32742	4.18344	28.9568	0.000465682	0.00712969	Up
Os10g0503800	2.32218	2.06618	40.4917	0.000139138	0.00329812	Up
Os12g0570700	2.32197	3.22021	18.8089	0.00194968	0.0181126	Up
Os08g0542000	2.3203	-0.05615	11.2639	0.00861074	0.0489088	Up
Os02g0736300	2.31867	1.86713	32.0274	0.000326464	0.00565051	Up
Os09g0361200	2.31761	0.791876	13.0117	0.005818	0.0372216	Up
Os10g0512500	2.3171	2.85243	15.6899	0.00339275	0.0257489	Up
Os05g0128100	2.31596	4.47663	53.2944	4.91e-05	0.00173322	Up
Os03g0140400	2.31455	4.66948	37.885	0.000177864	0.00385278	Up
Os06g0262800	2.31358	3.38882	20.1121	0.00157693	0.0155379	Up
Os12g0501900	2.31123	0.546798	11.6656	0.0078436	0.0459644	Up
Os05g0454500	2.30762	2.80375	54.3456	4.56e-05	0.00163654	Up
Os03g0122200	2.30643	5.40095	77.2626	1.14e-05	0.000767463	Up
Os09g0355400	2.29834	3.14342	52.8226	5.09e-05	0.00177811	Up
Os07g0164200	2.29545	2.81539	41.0566	0.000132158	0.0032101	Up
Os04g0602600	2.29236	2.35646	46.2918	8.42e-05	0.00239905	Up
Os03g0731100	2.2919	3.822	41.6273	0.000125537	0.00309097	Up
Os02g0148000	2.2903	5.05318	48.6611	6.97e-05	0.00214264	Up
Os07g0668300	2.29014	3.24305	46.7963	8.08e-05	0.00233322	Up
Os08g0473900	2.28878	0.537727	11.2644	0.00860963	0.0489088	Up
Os01g0607800	2.28724	1.62645	28.2675	0.0005064	0.00752395	Up
Os10g0148100	2.28641	4.97492	45.9055	8.69e-05	0.00243419	Up
Os01g0764900	2.28304	3.28562	35.4776	0.000226014	0.00446208	Up
Os04g0249500	2.28171	3.94992	77.7222	1.11e-05	0.000763509	Up
Os04g0523000	2.27546	2.18731	23.0553	0.00101103	0.0116081	Up
Os03g0267300	2.27427	5.36755	68.2898	1.86e-05	0.000949427	Up
Os06g0493100	2.27219	2.83538	13.5	0.00524611	0.0345658	Up
Os10g0531400	2.26955	1.87626	26.9049	0.000600563	0.00833824	Up
Os01g0681000	2.26907	1.7823	33.4205	0.000280378	0.0051485	Up
Os06g0152600	2.26902	5.81381	43.0135	0.000111075	0.00284504	Up
Os10g0116400	2.26551	0.631965	11.5561	0.00804393	0.0467158	Up
Os03g0762300	2.26222	2.0084	13.1983	0.00559073	0.0361749	Up
Os04g0602100	2.25948	5.925	75.0237	1.28e-05	0.000810387	Up
Os03g0781400	2.25714	3.62664	54.7031	4.44e-05	0.0016095	Up
Os01g0869800	2.25038	6.49304	60.8114	2.94e-05	0.00123445	Up
Os12g0563600	2.24926	7.59425	128.881	1.39e-06	0.000254818	Up
Os01g0285300	2.24807	6.15802	70.9917	1.59e-05	0.0008859	Up
Os02g0122500	2.24373	2.69275	24.0121	0.000883073	0.010603	Up
Os01g0392600	2.24308	1.09698	12.0922	0.00711885	0.0428797	Up
Os04g0474300	2.24229	3.30889	67.1232	1.99e-05	0.000985447	Up
Os03g0115700	2.24169	1.58937	15.5866	0.00345993	0.0260694	Up
Os05g0542200	2.23969	4.1249	121.794	1.76e-06	0.000294369	Up
Os08g0170150	2.23762	0.626351	14.7595	0.00406131	0.0290913	Up
Os08g0401500	2.23706	5.50209	57.6117	3.63e-05	0.00141512	Up
Os05g0543600	2.23678	3.46534	60.9305	2.92e-05	0.00123197	Up
Os04g0591000	2.23592	4.41145	82.634	8.66e-06	0.000665639	Up
Os06g0484500	2.23515	2.47696	23.8727	0.000900424	0.0107247	Up
Os11g0644600	2.23388	2.30936	33.9987	0.000263615	0.0049374	Up
Os02g0731700	2.23011	2.70042	20.6237	0.00145487	0.0147451	Up
Os10g0551700	2.22968	3.58199	57.5576	3.65e-05	0.00141772	Up
Os03g0278900	2.22964	5.41208	52.3016	5.28e-05	0.00181967	Up
Os07g0282300	2.22571	4.99271	47.5264	7.62e-05	0.00225553	Up
Os03g0856500	2.22546	6.67303	81.0698	9.36e-06	0.000692662	Up
Os01g0495701	2.22332	1.83447	15.283	0.00366706	0.0272037	Up
Os04g0401100	2.22265	2.26522	25.3109	0.000739606	0.00947765	Up
Os02g0828600	2.21955	0.711855	14.4651	0.004306	0.0302624	Up
Os07g0142200	2.21608	4.28515	47.7056	7.51e-05	0.00224364	Up
Os02g0698000	2.21164	6.52582	40.1764	0.000143229	0.00334738	Up
Os03g0157400	2.20688	3.798	43.7891	0.000103873	0.00274158	Up
Os04g0234600	2.20442	6.97665	62.1002	2.71e-05	0.00118278	Up
Os02g0690000	2.20245	1.43356	21.3113	0.00130853	0.0138371	Up
Os04g0538100	2.20085	6.24315	97.1679	4.48e-06	0.000480533	Up
Os03g0833100	2.19879	2.73745	38.0338	0.000175323	0.00383616	Up
Os05g0142100	2.19831	2.09055	22.9046	0.00103322	0.0118012	Up
Os12g0102300	2.19704	2.28444	24.5482	0.000820045	0.0101186	Up
Os07g0282500	2.19198	2.60122	20.7585	0.00142465	0.014617	Up
Os02g0638300	2.19086	3.26849	46.9719	7.97e-05	0.0023216	Up
Os03g0356300	2.19027	4.59839	49.7246	6.42e-05	0.00204548	Up
Os11g0544000	2.1876	4.82822	119.483	1.91e-06	0.000305271	Up
Os03g0804200	2.18673	4.31211	93.9621	5.14e-06	0.000509299	Up
Os03g0221700	2.18264	4.46203	121.671	1.77e-06	0.000294369	Up
Os11g0269700	2.18238	0.894079	15.9524	0.00322915	0.0250386	Up
Os03g0843400	2.18166	6.29115	152.86	6.79e-07	0.000174927	Up
Os05g0382600	2.18145	5.23895	57.1809	3.74e-05	0.0014415	Up
Os04g0643800	2.18012	1.28549	13.6422	0.00509279	0.0338925	Up
Os01g0805300	2.17701	4.6337	46.2018	8.49e-05	0.00240739	Up
Os07g0282401	2.17498	3.08479	24.5601	0.000818708	0.0101186	Up
Os01g0144100	2.16558	2.76666	32.2513	0.000318462	0.00555022	Up
Os01g0805000	2.16465	4.36211	49.0295	6.77e-05	0.00209669	Up
Os11g0528500	2.16328	4.70485	42.4589	0.000116602	0.00295511	Up
Os01g0834900	2.15542	5.26679	44.9434	9.42e-05	0.00256595	Up
Os12g0467700	2.15304	2.46007	19.5431	0.00172781	0.0165934	Up
Os12g0468000	2.15304	2.46007	19.5431	0.00172781	0.0165934	Up
Os01g0208700	2.15074	2.95846	44.2189	0.000100129	0.0026633	Up
Os10g0502000	2.14903	3.84473	81.7511	9.05e-06	0.000678958	Up
Os02g0111600	2.14578	2.63447	21.4786	0.0012757	0.0136079	Up
Os04g0191400	2.14434	5.97506	233.234	1.13e-07	6.82e-05	Up
Os03g0340500	2.14294	4.89562	47.5189	7.63e-05	0.00225553	Up
Os12g0115050	2.13604	5.59402	35.1903	0.000232776	0.00452648	Up
Os02g0470000	2.13542	3.27255	31.9505	0.000329267	0.00566728	Up
Os12g0611300	2.13168	0.749876	13.7438	0.00498653	0.033426	Up
Os01g0662300	2.13155	4.53941	32.1915	0.000320575	0.00557986	Up
Os06g0316300	2.12936	0.647663	12.3828	0.00667217	0.0409474	Up
Os11g0282800	2.12851	2.26282	27.5151	0.000555948	0.00796382	Up
Os04g0350700	2.12827	1.2516	19.0589	0.00187041	0.017618	Up
Os02g0241200	2.12597	0.296924	11.6706	0.00783457	0.0459357	Up
Os03g0363600	2.12552	2.45333	41.5419	0.000126502	0.00310412	Up
Os07g0634900	2.1226	4.02262	82.0299	8.92e-06	0.000674361	Up
Os07g0459000	2.12233	0.842348	17.0878	0.00262385	0.0219939	Up
Os04g0379700	2.12141	4.13582	75.4076	1.25e-05	0.000806841	Up
Os07g0241500	2.11676	3.77457	38.1396	0.000173543	0.00382043	Up
Os06g0196300	2.11551	4.33548	33.4148	0.00028055	0.0051485	Up
Os02g0307800	2.11533	2.53267	25.5448	0.000716904	0.00930253	Up
Os12g0280801	2.11062	0.972167	14.9105	0.00394244	0.0285233	Up
Os11g0600600	2.10986	1.55047	18.8472	0.00193728	0.0180129	Up
Os01g0912700	2.10922	2.31163	22.6525	0.00107167	0.0121093	Up
Os07g0626800	2.10754	1.80192	29.785	0.000421935	0.00669446	Up
Os12g0263000	2.10539	5.59302	61.1058	2.89e-05	0.00122813	Up
Os11g0246250	2.10398	0.825498	14.7659	0.00405615	0.0290727	Up
Os04g0474500	2.10362	5.16135	68.0566	1.89e-05	0.00095029	Up
Os03g0703300	2.10346	2.09536	26.0696	0.000668987	0.00889432	Up
Os11g0131900	2.10337	6.05701	92.2046	5.55e-06	0.000533026	Up
Os07g0158300	2.10172	4.6111	112.041	2.49e-06	0.000351735	Up
Os05g0337400	2.09509	6.01305	111.227	2.57e-06	0.00036016	Up
Os11g0562100	2.0899	5.96085	80.5611	9.6e-06	0.000703289	Up
Os08g0241800	2.08757	1.21741	15.0278	0.0038531	0.0281187	Up
Os04g0545600	2.08604	5.99386	46.0567	8.59e-05	0.00242021	Up
Os03g0293100	2.08596	4.99218	105.431	3.2e-06	0.00039424	Up
Os03g0685000	2.08516	4.76111	71.3369	1.56e-05	0.0008859	Up
Os05g0376800	2.08387	2.12614	27.154	0.000581836	0.00816057	Up
Os07g0534000	2.08317	1.06396	16.2249	0.00306941	0.02428	Up
Os04g0538166	2.08281	2.92374	38.4098	0.000169098	0.00375699	Up
Os01g0894700	2.08204	4.42826	92.5747	5.46e-06	0.000529082	Up
Os07g0582400	2.07678	2.53355	22.7718	0.00105326	0.011964	Up
Os07g0590600	2.07609	2.9002	34.8196	0.000241872	0.00463956	Up
Os06g0338200	2.07544	3.14245	54.7588	4.43e-05	0.0016095	Up
Os08g0486300	2.07382	1.13557	19.1371	0.00184643	0.0174382	Up
Os02g0750100	2.07344	2.38329	22.1844	0.00114784	0.0126602	Up
Os04g0505000	2.07325	5.73358	85.7701	7.45e-06	0.000611029	Up
Os02g0804400	2.07236	3.72248	73.6624	1.38e-05	0.000846887	Up
Os01g0694100	2.06972	0.609529	11.9428	0.00736286	0.0439333	Up
Os09g0347300	2.06803	0.981454	14.4438	0.00432432	0.0303203	Up
Os03g0828100	2.06678	7.0672	82.9442	8.53e-06	0.000665639	Up
Os09g0411650	2.06561	4.37486	125.74	1.54e-06	0.000273446	Up
Os12g0610800	2.06303	3.71193	18.9769	0.00189595	0.0177431	Up
Os09g0459900	2.06265	3.03683	56.2225	4e-05	0.00150724	Up
Os08g0469600	2.06086	1.25821	11.4657	0.00821416	0.0473278	Up
Os03g0113000	2.06058	4.47935	40.1	0.000144243	0.00336018	Up
Os06g0294000	2.06056	4.36302	110.882	2.6e-06	0.000362477	Up
Os03g0713200	2.05823	1.94495	29.127	0.00045625	0.00704013	Up
Os12g0209000	2.05296	1.92965	11.7126	0.00775936	0.0456316	Up
Os04g0497000	2.05188	3.9614	55.0678	4.33e-05	0.00160016	Up
Os11g0521000	2.04954	3.01586	15.809	0.00331725	0.0254389	Up
Os03g0124000	2.04773	2.29828	21.5722	0.00125778	0.0134899	Up
Os04g0559200	2.04603	5.94058	81.1788	9.31e-06	0.000691304	Up
Os11g0115350	2.03888	8.0568	56.0012	4.06e-05	0.00152025	Up
Os02g0614600	2.03744	6.25084	49.4691	6.54e-05	0.00205995	Up
Os12g0564400	2.03603	2.14807	18.3385	0.00211033	0.0190313	Up
Os04g0219600	2.03492	2.25637	23.3207	0.000973379	0.011301	Up
Os02g0198500	2.03486	2.58401	20.8558	0.00140331	0.014498	Up
Os12g0476200	2.03433	3.85481	41.7904	0.000123721	0.00305767	Up
Os03g0793800	2.03419	4.97574	29.498	0.000436499	0.00684281	Up
Os05g0231700	2.03106	6.55811	73.6224	1.38e-05	0.000846887	Up
Os08g0504500	2.03105	2.96892	45.025	9.35e-05	0.00255649	Up
Os02g0594166	2.03077	2.94262	25.7602	0.000696743	0.00913968	Up
Os01g0272800	2.03068	2.70507	23.0611	0.0010102	0.0116081	Up
Os02g0518000	2.03003	1.10674	16.8268	0.00274966	0.0226792	Up
Os03g0196800	2.02801	4.69997	49.7959	6.38e-05	0.00204334	Up
Os10g0529300	2.02732	5.90317	82.0918	8.89e-06	0.000674361	Up
Os03g0315800	2.02311	7.42973	128.871	1.39e-06	0.000254818	Up
Os10g0110800	2.0222	4.0016	45.0053	9.37e-05	0.00255748	Up
Os01g0782200	2.02108	1.59011	24.4904	0.000826568	0.0101932	Up
Os05g0110100	2.01943	3.4815	50.3725	6.11e-05	0.00199967	Up
Os12g0115000	2.01913	5.65007	41.9179	0.000122323	0.00303952	Up
Os08g0422000	2.01524	3.50597	45.6486	8.88e-05	0.00247085	Up
Os03g0859100	2.01509	4.80243	76.9953	1.15e-05	0.000775624	Up
Os01g0106400	2.01424	6.4673	90.395	6.01e-06	0.000554793	Up
Os12g0609600	2.01343	3.55216	37.7969	0.000179391	0.00387807	Up
Os06g0591200	2.0117	2.16458	20.0107	0.0016026	0.0157253	Up
Os10g0524300	2.01091	1.5305	21.1067	0.00135011	0.014134	Up
Os02g0754300	2.01029	6.94843	132.163	1.25e-06	0.000245996	Up
Os05g0388500	2.01026	5.85878	101.378	3.76e-06	0.000427942	Up
Os04g0481300	2.00825	1.08282	11.1362	0.00887377	0.0498138	Up
Os01g0971000	2.00654	5.47642	39.7746	0.000148661	0.00342141	Up
Os02g0773732	2.00366	1.01149	16.8498	0.00273832	0.0226202	Up
Os02g0245800	2.00248	3.41899	33.8208	0.000268638	0.00501937	Up
Os10g0445600	2.00226	3.83725	77.2581	1.14e-05	0.000767463	Up
Os10g0555100	2.00135	3.18564	20.3188	0.00152616	0.0152532	Up
Os07g0434700	2.00069	1.71669	21.3784	0.00129524	0.013719	Up
Os07g0593000	1.9966	2.67709	26.7579	0.000611955	0.00843702	Up
Os04g0687800	1.99607	1.71378	21.6672	0.00123989	0.013355	Up
Os01g0728100	1.99475	5.96552	141.382	9.44e-07	0.000201963	Up
Os07g0168300	1.99372	2.01285	27.9928	0.000523834	0.00767745	Up
Os06g0218600	1.99322	7.02814	59.7052	3.16e-05	0.00128898	Up
Os03g0425000	1.99275	4.30467	48.5526	7.03e-05	0.00215475	Up
Os10g0577500	1.99172	2.52057	13.0888	0.00572278	0.0367434	Up
Os07g0539700	1.98972	1.70704	19.0041	0.00188742	0.0177017	Up
Os07g0575500	1.98691	0.99809	15.5248	0.00350092	0.0262515	Up
Os01g0777200	1.98438	5.28953	71.1567	1.58e-05	0.0008859	Up
Os06g0245800	1.9829	5.0526	69.4921	1.74e-05	0.000919634	Up
Os02g0163533	1.98169	1.96073	25.2068	0.000749998	0.00954857	Up
Os01g0239200	1.9801	7.14594	70.0628	1.68e-05	0.000903454	Up
Os06g0683200	1.9798	7.02984	136.019	1.11e-06	0.000223214	Up
Os12g0428000	1.97863	3.27765	25.4582	0.000725206	0.0093597	Up
Os03g0346200	1.97666	1.66248	18.231	0.00214929	0.0192874	Up
Os08g0442000	1.97462	4.01451	54.1069	4.64e-05	0.00165641	Up
Os02g0620400	1.97378	1.19655	15.802	0.00332169	0.0254549	Up
Os02g0291000	1.97295	1.60582	16.0307	0.00318219	0.0248349	Up
Os06g0340200	1.97158	3.55509	49.9281	6.32e-05	0.00202982	Up
Os04g0191500	1.97033	6.19808	117.309	2.06e-06	0.000319997	Up
Os04g0554200	1.97025	4.50435	34.5508	0.000248741	0.00472135	Up
Os01g0858350	1.96557	3.28016	32.7798	0.000300508	0.00536006	Up
Os11g0111900	1.96478	3.35384	34.1003	0.000260796	0.00488975	Up
Os01g0783100	1.96368	2.09262	11.6777	0.00782168	0.0458957	Up
Os05g0401100	1.96219	4.44565	38.7317	0.000163981	0.00368114	Up
Os05g0478000	1.96189	0.730179	12.6735	0.00625936	0.0391423	Up
Os01g0921900	1.96176	1.50062	11.5984	0.00796574	0.046391	Up
Os08g0359000	1.95969	3.06486	41.9935	0.000121503	0.00302894	Up
Os07g0656800	1.95101	4.8237	44.7356	9.58e-05	0.00259644	Up
Os12g0169000	1.95049	5.33054	76.569	1.18e-05	0.000778572	Up
Os01g0942300	1.94807	3.90275	15.7229	0.00337164	0.0256995	Up
Os01g0237100	1.94646	1.96978	13.4427	0.00530949	0.0348665	Up
Os02g0647900	1.94569	7.49363	164.518	4.98e-07	0.00014292	Up
Os03g0161500	1.94458	2.46065	35.4892	0.000225747	0.00446196	Up
Os01g0621600	1.94371	1.52924	15.7612	0.00334732	0.0255878	Up
Os06g0152800	1.94237	2.90282	33.4709	0.000278864	0.00514374	Up
Os05g0555300	1.94181	2.34077	25.8387	0.000689565	0.00908965	Up
Os04g0474900	1.94073	5.2379	147.68	7.86e-07	0.000184606	Up
Os10g0208500	1.93751	4.6373	91.1271	5.82e-06	0.000544692	Up
Os04g0544400	1.93503	5.78088	137.313	1.07e-06	0.000217521	Up
Os12g0477000	1.9347	2.01134	20.5191	0.00147886	0.0149063	Up
Os12g0210400	1.93217	4.42076	25.8508	0.00068847	0.00908074	Up
Os12g0604650	1.932	0.70802	13.7604	0.00496945	0.0333632	Up
Os10g0545100	1.93011	3.42569	49.6772	6.44e-05	0.00204975	Up
Os12g0119000	1.93007	4.25123	37.4744	0.000185115	0.00395436	Up
Os02g0170000	1.92946	2.49651	20.664	0.00144576	0.0147173	Up
Os06g0647100	1.92925	5.15097	88.4446	6.57e-06	0.000573027	Up
Os05g0400500	1.92861	0.606786	12.1871	0.00696905	0.0422837	Up
Os10g0196000	1.92679	1.61854	13.6081	0.00512904	0.0340184	Up
Os11g0249400	1.92545	1.16733	15.4184	0.00357284	0.0266061	Up
Os04g0443900	1.92529	5.53457	164.184	5.02e-07	0.00014292	Up
Os12g0611100	1.92241	3.07651	34.7565	0.000243462	0.00466129	Up
Os02g0230300	1.92196	5.77961	61.7957	2.76e-05	0.0011938	Up
Os02g0273100	1.92191	3.30013	25.4431	0.000726664	0.00936734	Up
Os03g0594400	1.91685	2.4381	32.29	0.000317104	0.00553281	Up
Os03g0860600	1.91345	1.59976	12.5674	0.00640626	0.0398534	Up
Os08g0476700	1.91263	3.25733	23.2272	0.00098645	0.0114221	Up
Os12g0183100	1.91221	4.64374	86.781	7.1e-06	0.000597344	Up
Os03g0101300	1.91086	0.863182	11.8937	0.0074454	0.0443151	Up
Os12g0111500	1.91027	3.0907	20.6293	0.00145358	0.014739	Up
Os04g0461100	1.90845	6.70188	80.6566	9.55e-06	0.000702317	Up
Os01g0322700	1.90838	0.86066	14.3881	0.00437288	0.0305833	Up
Os12g0281600	1.90634	1.60005	20.7446	0.00142773	0.0146348	Up
Os05g0247100	1.90345	5.93651	19.8713	0.00163874	0.0159506	Up
Os04g0304200	1.89776	4.34601	26.9652	0.000595959	0.00831727	Up
Os01g0601200	1.89557	3.16301	14.8075	0.00402302	0.0289032	Up
Os04g0659100	1.89532	6.90661	47.3664	7.72e-05	0.00226468	Up
Os03g0664400	1.89512	3.26963	25.3646	0.000734313	0.00943308	Up
Os05g0186000	1.89334	4.02654	50.5953	6e-05	0.00198416	Up
Os06g0601100	1.89083	5.91539	52.4782	5.22e-05	0.00180708	Up
Os11g0494100	1.88989	0.998985	13.8102	0.0049186	0.0331243	Up
Os02g0621100	1.88966	1.53552	16.5171	0.00290878	0.023491	Up
Os04g0668800	1.88909	1.67751	16.3507	0.00299896	0.0239496	Up
Os03g0651800	1.88836	2.62435	28.5508	0.000489158	0.00736907	Up
Os09g0538400	1.88703	5.65984	75.0211	1.28e-05	0.000810387	Up
Os05g0101400	1.88694	4.51088	40.6865	0.00013668	0.00327215	Up
Os01g0788400	1.88291	2.27481	21.856	0.00120528	0.0130999	Up
Os03g0211500	1.88238	2.77317	41.1744	0.000130757	0.00319762	Up
Os07g0553700	1.882	1.06394	12.9471	0.00589928	0.0375532	Up
Os01g0881800	1.87936	2.29984	28.0833	0.00051801	0.00760757	Up
Os06g0349800	1.87891	1.37881	17.5842	0.00240341	0.020724	Up
Os01g0692300	1.87832	1.53024	13.1758	0.00561754	0.0362941	Up
Os09g0491820	1.87631	3.33658	27.6228	0.000548501	0.00791373	Up
Os06g0332800	1.87475	5.09104	71.8142	1.52e-05	0.000879984	Up
Os02g0529900	1.8738	3.59983	51.8021	5.48e-05	0.00186374	Up
Os03g0704000	1.87354	5.51623	69.6627	1.72e-05	0.000915188	Up
Os06g0729650	1.86994	5.37784	76.8345	1.16e-05	0.000778572	Up
Os11g0210100	1.86972	5.60173	91.2758	5.78e-06	0.000544692	Up
Os05g0550000	1.86592	3.13508	40.2219	0.00014263	0.00334738	Up
Os07g0687100	1.86516	5.0868	26.1467	0.000662281	0.00885417	Up
Os09g0416200	1.86467	2.09137	24.0051	0.000883924	0.0106042	Up
Os06g0632200	1.86292	5.28096	71.4576	1.55e-05	0.0008859	Up
Os07g0570700	1.86233	5.80936	56.6591	3.88e-05	0.00147806	Up
Os01g0343300	1.86085	4.6125	50.0693	6.25e-05	0.00202098	Up
Os03g0793000	1.85765	1.12041	14.6233	0.00417227	0.0295919	Up
Os01g0889800	1.85687	4.05215	76.7911	1.16e-05	0.000778572	Up
Os10g0461400	1.85425	1.76819	19.5078	0.00173776	0.0166248	Up
Os06g0116900	1.85249	1.51279	19.7095	0.00168192	0.0162538	Up
Os03g0595300	1.85244	4.04056	54.3546	4.55e-05	0.00163654	Up
Os04g0490800	1.85167	4.49149	40.8329	0.00013487	0.00325124	Up
Os11g0507200	1.84895	3.65402	58.3967	3.45e-05	0.00137146	Up
Os06g0664200	1.84888	3.73864	53.2142	4.94e-05	0.00174048	Up
Os01g0368000	1.84844	2.11454	24.646	0.000809145	0.0100472	Up
Os03g0659200	1.84676	3.75564	28.6665	0.000482318	0.00727617	Up
Os03g0294800	1.846	5.50848	47.4544	7.67e-05	0.00225653	Up
Os07g0615200	1.84538	7.27479	180.05	3.4e-07	0.00011479	Up
Os01g0633000	1.84442	6.66801	99.5171	4.06e-06	0.000447583	Up
Os11g0657100	1.84354	4.4849	87.6305	6.83e-06	0.000584343	Up
Os10g0360600	1.84279	2.56286	23.0921	0.00100571	0.0115646	Up
Os06g0650900	1.84029	0.961456	11.1924	0.00875674	0.0494006	Up
Os01g0128200	1.83986	4.33859	27.4878	0.000557852	0.00797348	Up
Os07g0188700	1.83657	0.727793	12.7887	0.00610452	0.0384835	Up
Os04g0518600	1.8364	2.67081	13.8383	0.00489024	0.033016	Up
Os06g0646600	1.8363	5.83785	45.0895	9.3e-05	0.00254918	Up
Os06g0360300	1.83458	2.50699	32.9041	0.000296469	0.00532314	Up
Os01g0215500	1.83316	1.02892	14.0645	0.00466875	0.0320105	Up
Os09g0332100	1.83197	1.59367	16.9079	0.00270978	0.0224703	Up
Os03g0219900	1.83139	5.66279	48.0033	7.34e-05	0.00220033	Up
Os09g0439200	1.83113	3.81942	33.1844	0.000287598	0.00522901	Up
Os12g0559400	1.82874	1.63733	15.8939	0.00326476	0.0252153	Up
Os12g0552800	1.82795	2.19731	29.888	0.000416854	0.00666072	Up
Os01g0382700	1.8276	2.25396	29.0998	0.000457743	0.00704807	Up
Os02g0192700	1.82408	3.66026	26.3233	0.000647233	0.00872312	Up
Os05g0490900	1.82208	3.85903	52.3874	5.25e-05	0.00181527	Up
Os07g0659900	1.82056	2.72512	37.3493	0.000187396	0.00397168	Up
Os02g0180800	1.81987	3.45237	28.2595	0.000506895	0.00752614	Up
Os09g0132900	1.81973	4.81397	25.7359	0.000698976	0.00916341	Up
Os12g0617800	1.81942	4.46376	61.4299	2.83e-05	0.00121228	Up
Os07g0122000	1.8192	1.76751	18.4886	0.00205738	0.0187325	Up
Os07g0568900	1.81795	1.98793	21.999	0.00117985	0.0129145	Up
Os03g0190100	1.81666	5.09562	117.929	2.01e-06	0.000319967	Up
Os05g0390100	1.81545	4.24539	63.9578	2.41e-05	0.00109094	Up
Os08g0395700	1.81542	4.35123	82.8319	8.58e-06	0.000665639	Up
Os02g0834700	1.81483	4.39853	50.0931	6.24e-05	0.00202098	Up
Os01g0221900	1.81138	2.40309	15.9375	0.00323815	0.0250579	Up
Os05g0178300	1.81126	7.4103	35.1522	0.000233692	0.00453118	Up
Os02g0532900	1.80656	2.18611	20.6716	0.00144404	0.0147173	Up
Os04g0540200	1.80465	1.26473	15.2591	0.003684	0.0272929	Up
Os01g0574600	1.80391	4.5364	73.615	1.38e-05	0.000846887	Up
Os01g0940600	1.80251	3.35016	36.4967	0.000203893	0.0041859	Up
Os06g0671000	1.80161	3.01746	17.6135	0.00239111	0.0206743	Up
Os08g0520900	1.79734	4.1259	62.7314	2.6e-05	0.00115063	Up
Os11g0142400	1.79726	3.94224	54.8065	4.41e-05	0.0016095	Up
Os11g0577800	1.79723	2.62363	28.6712	0.000482043	0.00727617	Up
Os02g0725200	1.79495	5.15289	85.4643	7.56e-06	0.000611792	Up
Os06g0700300	1.79485	0.930032	12.3951	0.00665402	0.0408762	Up
Os03g0284400	1.79127	4.61303	66.9508	2.01e-05	0.000991011	Up
Os10g0516100	1.79024	7.38571	67.5157	1.95e-05	0.000971765	Up
Os04g0223500	1.78966	3.67991	29.5501	0.000433809	0.00683036	Up
Os04g0397500	1.78822	1.96732	14.7053	0.00410501	0.0293153	Up
Os01g0749200	1.78778	7.22212	101.72	3.71e-06	0.000427942	Up
Os01g0198900	1.78735	1.06247	12.4174	0.00662128	0.0407571	Up
Os04g0528300	1.78728	6.6959	94.7813	4.96e-06	0.00050072	Up
Os01g0662700	1.78671	5.00986	71.7999	1.52e-05	0.000879984	Up
Os04g0115700	1.7866	6.59506	94.3115	5.06e-06	0.000506176	Up
Os06g0714800	1.78365	3.97963	30.6358	0.000382128	0.00628071	Up
Os01g0973400	1.7834	6.02613	121.418	1.78e-06	0.000294369	Up
Os03g0658800	1.78219	8.30631	25.5259	0.000718702	0.00930877	Up
Os12g0283300	1.78216	0.689718	11.5495	0.00805623	0.0467542	Up
Os06g0656300	1.7788	4.39017	18.5016	0.00205286	0.0187094	Up
Os12g0630600	1.77654	4.31128	24.9249	0.000779039	0.00979144	Up
Os01g0149900	1.77441	3.58665	40.0339	0.000145128	0.00336867	Up
Os06g0158000	1.77278	1.80994	21.8203	0.00121173	0.0131634	Up
Os07g0685500	1.77096	1.30018	15.1497	0.00376281	0.0276493	Up
Os12g0188700	1.77057	5.60568	37.5337	0.000184045	0.0039471	Up
Os03g0111200	1.76945	4.39853	41.3985	0.000128142	0.00313722	Up
Os11g0289700	1.76883	7.29664	36.3793	0.000206302	0.00422229	Up
Os07g0102100	1.76833	2.86387	21.3811	0.00129472	0.013719	Up
Os05g0406000	1.76454	4.13921	40.7206	0.000136256	0.00326562	Up
Os01g0922700	1.76448	1.49397	12.539	0.00644629	0.0400005	Up
Os06g0693200	1.7644	1.71662	16.0987	0.00314215	0.0246291	Up
Os06g0141200	1.76421	2.19956	13.9528	0.00477651	0.0324651	Up
Os03g0559700	1.76417	2.57002	17.6947	0.00235749	0.0204347	Up
Os05g0540900	1.76238	2.32259	27.5033	0.000556768	0.00796573	Up
Os05g0361900	1.7613	5.02475	56.9517	3.8e-05	0.00146161	Up
Os05g0518300	1.75968	6.03374	144.798	8.54e-07	0.000192206	Up
Os04g0689300	1.75728	1.28883	15.6838	0.00339669	0.0257648	Up
Os06g0663800	1.75658	2.97956	31.2314	0.000356982	0.00598595	Up
Os01g0868900	1.75645	5.53213	113.78	2.34e-06	0.000347979	Up
Os11g0499600	1.75404	5.47069	105.443	3.2e-06	0.00039424	Up
Os06g0210600	1.75183	0.668301	11.3749	0.00838981	0.0480453	Up
Os03g0811100	1.75131	5.81764	48.5212	7.04e-05	0.00215702	Up
Os06g0715200	1.75074	2.46267	20.8225	0.00141058	0.0145209	Up
Os04g0473150	1.7494	9.79343	22.5926	0.00108107	0.0121595	Up
Os05g0419000	1.74934	1.66745	15.7455	0.00335727	0.0256419	Up
Os12g0128700	1.74884	6.73774	71.4225	1.56e-05	0.0008859	Up
Os03g0125000	1.74763	6.61037	106.409	3.08e-06	0.000389495	Up
Os02g0764100	1.74641	1.67193	16.885	0.00272098	0.0225113	Up
Os04g0477000	1.74341	1.16361	14.1157	0.00462031	0.0317892	Up
Os05g0552400	1.73979	1.52584	15.627	0.00343343	0.0259343	Up
Os02g0831200	1.73901	3.35671	37.4804	0.000185006	0.00395436	Up
Os01g0966700	1.73661	2.35322	27.8544	0.000532901	0.00776821	Up
Os01g0805200	1.73148	6.25221	64.1526	2.38e-05	0.00108596	Up
Os07g0142300	1.73023	4.2305	40.5722	0.000138116	0.00328109	Up
Os04g0401700	1.72923	1.02827	12.3561	0.00671183	0.0411155	Up
Os07g0599900	1.72785	2.05724	13.2703	0.00550606	0.0357555	Up
Os01g0952000	1.72696	6.68746	47.6189	7.57e-05	0.00225299	Up
Os07g0461900	1.72654	3.1553	27.2434	0.000575293	0.00811605	Up
Os02g0152900	1.72543	4.12209	47.5925	7.58e-05	0.00225465	Up
Os05g0429500	1.72515	3.06099	33.6686	0.000273029	0.00506639	Up
Os03g0255400	1.72482	4.32089	57.6768	3.62e-05	0.0014151	Up
Os06g0156600	1.72154	7.74381	40.5997	0.000137768	0.00328109	Up
Os01g0175100	1.72143	3.93592	38.7663	0.000163443	0.0036767	Up
Os06g0274800	1.72043	4.91479	46.5815	8.23e-05	0.00236166	Up
Os09g0433000	1.71673	1.46743	13.4863	0.00526115	0.0346227	Up
Os01g0719700	1.71402	3.32533	26.9528	0.000596906	0.00831974	Up
Os02g0642300	1.7135	2.16969	15.5531	0.00348209	0.0261556	Up
Os07g0104100	1.71264	3.75894	20.6087	0.00145827	0.0147658	Up
Os02g0731900	1.71075	4.02131	20.8411	0.00140651	0.0145053	Up
Os01g0678600	1.7106	6.28613	99.3984	4.08e-06	0.000447583	Up
Os04g0657900	1.70998	2.66236	24.6113	0.000812994	0.0100795	Up
Os11g0565000	1.70896	1.54799	14.7644	0.00405738	0.0290727	Up
Os04g0525200	1.7059	2.37654	15.9565	0.00322667	0.0250284	Up
Os12g0114100	1.70492	3.72143	32.8556	0.000298037	0.00534242	Up
Os04g0448600	1.70328	4.19462	42.4598	0.000116593	0.00295511	Up
Os02g0539600	1.70294	6.11745	69.7728	1.71e-05	0.000911699	Up
Os03g0265400	1.6991	5.77807	62.8386	2.59e-05	0.00115063	Up
Os07g0275100	1.69789	2.88419	22.7443	0.00105746	0.0119828	Up
Os06g0232600	1.69502	3.75732	28.8805	0.000469987	0.00717527	Up
Os03g0850900	1.6919	3.61989	14.8618	0.00398029	0.028682	Up
Os04g0330900	1.68988	3.09265	13.8255	0.00490309	0.0330501	Up
Os07g0189700	1.68915	3.56341	55.284	4.26e-05	0.00158416	Up
Os02g0593500	1.68909	3.89158	24.4586	0.000830189	0.0102168	Up
Os05g0163300	1.68853	4.48842	71.807	1.52e-05	0.000879984	Up
Os01g0545100	1.68846	2.67039	27.614	0.000549107	0.00791373	Up
Os08g0521800	1.68696	3.124	29.0881	0.000458386	0.00705295	Up
Os06g0705100	1.68407	5.65847	64.9139	2.27e-05	0.00105277	Up
Os03g0624600	1.68339	2.86526	20.5182	0.00147905	0.0149063	Up
Os06g0199050	1.68012	5.72718	74.5414	1.31e-05	0.000823238	Up
Os02g0773500	1.67977	2.77181	13.9761	0.00475378	0.0324227	Up
Os03g0123500	1.67961	4.80612	79.7837	9.98e-06	0.000721566	Up
Os01g0262500	1.67926	4.34014	50.9698	5.84e-05	0.00195876	Up
Os06g0185900	1.67922	4.17456	64.4466	2.34e-05	0.00107177	Up
Os01g0337160	1.67798	1.23408	13.2001	0.00558864	0.0361722	Up
Os12g0257000	1.67685	5.78288	46.0839	8.57e-05	0.00241798	Up
Os03g0439500	1.67615	6.57265	76.0454	1.21e-05	0.000793052	Up
Os12g0101800	1.67407	4.5033	32.3804	0.000313956	0.00549013	Up
Os02g0129300	1.67404	3.57524	15.872	0.00327818	0.0252648	Up
Os11g0448700	1.67375	5.6803	34.3285	0.000254601	0.00479439	Up
Os03g0858700	1.67194	2.20218	17.3889	0.00248733	0.0212187	Up
Os07g0143600	1.67164	2.98569	26.6523	0.000620308	0.00847977	Up
Os01g0920300	1.67078	4.86584	87.2444	6.95e-06	0.000586838	Up
Os07g0600200	1.67056	2.22758	23.2949	0.00097696	0.0113365	Up
Os10g0100300	1.667	4.02345	25.8269	0.000690641	0.00909828	Up
Os07g0607200	1.6666	2.16507	21.2721	0.00131638	0.013902	Up
Os06g0147100	1.66646	3.93293	28.0834	0.000518001	0.00760757	Up
Os07g0565600	1.66454	4.6229	60.2846	3.04e-05	0.00125848	Up
Os02g0538000	1.65913	6.24817	120.213	1.86e-06	0.000300143	Up
Os09g0376700	1.65858	1.22104	12.0688	0.00715639	0.0429741	Up
Os12g0451300	1.65835	3.24001	21.461	0.00127911	0.0136267	Up
Os01g0640700	1.65699	2.12502	13.0479	0.00577302	0.037033	Up
Os01g0179000	1.6561	2.51661	17.5537	0.00241627	0.0207529	Up
Os11g0116400	1.65497	3.60805	38.3897	0.000169423	0.00375791	Up
Os05g0541400	1.65447	2.35383	17.0917	0.00262198	0.0219868	Up
Os01g0343500	1.65296	2.81735	28.1243	0.000515395	0.00758082	Up
Os01g0854800	1.65267	2.82063	18.7446	0.00197073	0.0182299	Up
Os03g0795300	1.65115	2.08886	14.9959	0.00387711	0.0282207	Up
Os05g0210600	1.65003	5.45464	36.6653	0.000200493	0.00416156	Up
Os03g0223100	1.64937	2.2056	19.8837	0.00163547	0.0159331	Up
Os11g0448400	1.64886	4.25029	42.2088	0.000119205	0.00299648	Up
Os08g0445700	1.64787	2.36311	15.4331	0.00356283	0.0265774	Up
Os09g0306232	1.6468	1.63712	11.7312	0.00772642	0.0455458	Up
Os05g0495000	1.64554	2.69951	11.5763	0.00800661	0.0465913	Up
Os08g0137400	1.64416	3.07534	31.681	0.000339335	0.00579546	Up
Os03g0281900	1.64338	3.7768	49.495	6.53e-05	0.00205995	Up
Os07g0556200	1.64291	6.84559	33.6304	0.000274146	0.00508276	Up
Os11g0645800	1.64253	2.08622	16.5568	0.00288775	0.0233636	Up
Os08g0547800	1.64157	2.69323	30.5379	0.000386465	0.00631013	Up
Os02g0822600	1.63884	6.29334	110.526	2.63e-06	0.00036493	Up
Os03g0113500	1.63693	5.41926	68.014	1.89e-05	0.000950441	Up
Os03g0178200	1.63637	2.70543	21.943	0.00118973	0.0129897	Up
Os01g0927300	1.63598	2.3533	20.5371	0.0014747	0.0148833	Up
Os09g0412300	1.63583	3.42858	15.6908	0.00339216	0.0257489	Up
Os10g0208600	1.63451	2.38684	11.1233	0.00890093	0.0499016	Up
Os03g0129400	1.63426	2.36434	16.6679	0.00282996	0.0230774	Up
Os12g0188500	1.63045	3.49064	27.4716	0.000558988	0.00797636	Up
Os02g0618200	1.63036	5.08343	72.3336	1.48e-05	0.000871369	Up
Os07g0658400	1.63021	7.85928	54.9468	4.37e-05	0.00160835	Up
Os07g0413800	1.62773	4.20002	22.2957	0.00112915	0.0125051	Up
Os08g0547500	1.62393	7.51433	66.7315	2.04e-05	0.000993458	Up
Os07g0162500	1.6225	4.08454	50.0559	6.25e-05	0.00202098	Up
Os05g0209600	1.62187	5.061	100.4	3.91e-06	0.000440704	Up
Os10g0370700	1.62161	4.48637	76.5872	1.18e-05	0.000778572	Up
Os11g0286800	1.6216	4.64548	14.9626	0.00390246	0.0283479	Up
Os03g0452300	1.62019	5.91826	76.7209	1.17e-05	0.000778572	Up
Os08g0347500	1.61927	2.00991	19.7496	0.00167109	0.0161801	Up
Os03g0118600	1.61923	4.49403	69.1769	1.77e-05	0.000931067	Up
Os09g0555400	1.6175	1.57561	16.4657	0.00293627	0.0235761	Up
Os06g0696600	1.61698	4.90918	55.4546	4.21e-05	0.00157073	Up
Os06g0647400	1.61555	5.85694	56.4259	3.94e-05	0.00149668	Up
Os08g0357000	1.61447	5.4238	40.3335	0.000141173	0.00332448	Up
Os01g0825800	1.61311	2.28968	22.9145	0.00103175	0.0118012	Up
Os02g0259600	1.61129	6.09863	46.831	8.06e-05	0.00233269	Up
Os02g0499000	1.61121	4.41511	36.8732	0.000196397	0.00409608	Up
Os07g0669200	1.60812	5.06084	66.7487	2.04e-05	0.000993458	Up
Os03g0815400	1.60789	6.19577	125.703	1.54e-06	0.000273446	Up
Os06g0351500	1.60744	5.17696	38.8428	0.000162259	0.00366151	Up
Os08g0425200	1.60723	3.5568	15.8893	0.00326755	0.0252162	Up
Os12g0174700	1.60691	3.28516	22.4524	0.00110345	0.0123317	Up
Os03g0765400	1.60663	5.94165	108.127	2.88e-06	0.000371086	Up
Os07g0108300	1.60258	7.1261	48.6607	6.97e-05	0.00214264	Up
Os12g0191901	1.60212	1.47878	12.0407	0.00720189	0.0431418	Up
Os02g0600200	1.60137	4.9401	85.1059	7.69e-06	0.000619989	Up
Os07g0479100	1.60011	3.35755	23.8808	0.000899407	0.0107185	Up
Os01g0798500	1.59938	3.7	36.6241	0.000201318	0.00416467	Up
Os06g0701700	1.59644	1.89555	13.6707	0.00506268	0.0337869	Up
Os11g0671000	1.59601	8.44307	91.1995	5.8e-06	0.000544692	Up
Os04g0551700	1.59542	2.27519	12.7706	0.00612848	0.0385909	Up
Os03g0138700	1.59468	4.93037	52.7647	5.11e-05	0.00177811	Up
Os03g0765900	1.59326	6.46823	44.2529	9.98e-05	0.00266132	Up
Os03g0148700	1.5928	2.22027	19.9759	0.00161153	0.0157924	Up
Os01g0762300	1.59147	1.59377	11.2175	0.00870511	0.0492507	Up
Os03g0826200	1.59123	2.26929	16.7005	0.00281325	0.0229903	Up
Os08g0157000	1.59094	1.82062	14.7023	0.00410751	0.0293153	Up
Os06g0731300	1.58962	1.63926	16.2069	0.00307968	0.0243335	Up
Os06g0211300	1.58829	6.61509	102.258	3.63e-06	0.000426343	Up
Os05g0275000	1.58746	3.74979	35.1952	0.00023266	0.00452648	Up
Os09g0560800	1.58741	4.38785	39.1336	0.000157857	0.00357336	Up
Os02g0799000	1.58591	3.85588	48.1251	7.27e-05	0.00220033	Up
Os06g0500300	1.58554	2.13306	11.5082	0.00813365	0.0470628	Up
Os07g0121000	1.58479	3.39621	29.62	0.000430237	0.0067834	Up
Os05g0375600	1.58248	1.88529	15.4423	0.00355652	0.0265543	Up
Os02g0590800	1.58208	6.7804	78.3847	1.07e-05	0.000742597	Up
Os10g0517400	1.58202	3.66087	47.052	7.92e-05	0.00231326	Up
Os06g0356800	1.58141	1.50607	13.3903	0.00536835	0.0351394	Up
Os06g0190500	1.57294	4.21029	40.3438	0.000141039	0.00332448	Up
Os06g0160600	1.57143	1.31441	13.2332	0.00554957	0.0359516	Up
Os02g0497600	1.56844	2.00749	19.7852	0.00166153	0.0161144	Up
Os12g0207500	1.56822	6.14708	88.2473	6.63e-06	0.000575937	Up
Os07g0520800	1.56788	5.12747	69.0794	1.78e-05	0.000932547	Up
Os08g0437300	1.56768	1.20777	11.9456	0.00735825	0.0439289	Up
Os09g0337500	1.56688	2.55819	14.6352	0.00416242	0.0295415	Up
Os05g0102000	1.56632	3.5169	43.8791	0.000103075	0.00272406	Up
Os12g0539751	1.56573	1.91026	15.9159	0.00325131	0.0251384	Up
Os07g0422000	1.56273	3.48716	31.3351	0.000352813	0.00593087	Up
Os06g0726300	1.56235	1.7336	16.0592	0.00316533	0.024739	Up
Os12g0534100	1.5615	2.98318	17.5763	0.00240674	0.0207252	Up
Os02g0798200	1.56106	3.66653	28.4234	0.000496817	0.00742751	Up
Os09g0560600	1.55968	4.84476	37.9162	0.000177328	0.00384888	Up
Os09g0371600	1.55937	3.11973	35.2943	0.000230301	0.00449742	Up
Os04g0577200	1.55879	6.20947	137.992	1.04e-06	0.000216845	Up
Os05g0586900	1.55733	4.15238	68.1122	1.88e-05	0.000949427	Up
Os04g0683900	1.55559	5.59522	70.6442	1.63e-05	0.000895959	Up
Os02g0189000	1.5553	6.01821	66.3227	2.09e-05	0.00100358	Up
Os06g0116400	1.55303	2.93336	24.2335	0.000856342	0.0104179	Up
Os01g0723800	1.55254	5.96321	83.6833	8.23e-06	0.000648389	Up
Os03g0145900	1.55054	4.36605	25.9083	0.000683285	0.00902888	Up
Os07g0618700	1.55002	2.88339	30.6368	0.000382084	0.00628071	Up
Os10g0492400	1.54968	2.91478	32.5846	0.000306993	0.00544125	Up
Os04g0580800	1.54954	2.04975	17.564	0.00241194	0.0207428	Up
Os01g0925700	1.5492	3.7539	35.7365	0.000220127	0.00438136	Up
Os03g0781000	1.54819	5.48295	63.6266	2.46e-05	0.00110764	Up
Os01g0618400	1.54757	5.99716	126.797	1.49e-06	0.000270387	Up
Os04g0573000	1.54327	3.22808	17.7364	0.00234046	0.0203524	Up
Os04g0451200	1.5427	3.29545	31.3243	0.000353244	0.00593351	Up
Os02g0815200	1.54198	4.30073	45.4161	9.05e-05	0.0025093	Up
Os12g0554100	1.53916	2.60364	26.245	0.000653855	0.00877341	Up
Os10g0497700	1.5388	1.71629	13.1056	0.0057023	0.0366337	Up
Os09g0279500	1.53858	6.2286	61.6022	2.8e-05	0.0012048	Up
Os09g0531100	1.53835	4.51039	50.7475	5.93e-05	0.00197095	Up
Os04g0660100	1.5383	4.19645	36.227	0.000209478	0.00426011	Up
Os03g0694500	1.53724	3.44515	31.8815	0.000331811	0.00570198	Up
Os02g0199800	1.53718	2.58437	19.4185	0.00176319	0.0167841	Up
Os09g0287500	1.53717	3.53842	37.4116	0.000186256	0.00395917	Up
Os05g0132100	1.53706	8.18501	73.7555	1.37e-05	0.000846887	Up
Os03g0659233	1.53571	9.69783	36.8686	0.000196486	0.00409608	Up
Os01g0281600	1.53555	4.37071	21.0622	0.00135935	0.0141895	Up
Os01g0182600	1.53543	9.16023	60.3967	3.02e-05	0.00125693	Up
Os01g0551000	1.53441	2.29071	17.0277	0.00265215	0.022174	Up
Os09g0248900	1.53416	6.52709	115.863	2.17e-06	0.000334496	Up
Os05g0353500	1.53408	4.12781	25.02	0.000769086	0.00970018	Up
Os04g0422000	1.53295	4.69385	54.6741	4.45e-05	0.0016095	Up
Os05g0435800	1.53257	4.83078	61.9295	2.74e-05	0.00119028	Up
Os10g0416800	1.5319	2.8498	21.7697	0.00122095	0.0132302	Up
Os03g0169700	1.52998	1.33096	11.1154	0.00891753	0.0499687	Up
Os01g0732300	1.5287	1.97545	17.7221	0.00234625	0.0203782	Up
Os01g0727800	1.52524	3.39775	22.5237	0.001092	0.0122506	Up
Os10g0569400	1.52365	3.71767	30.4246	0.000391563	0.0063771	Up
Os01g0217000	1.52174	3.48851	33.1169	0.000289704	0.00523646	Up
Os02g0616100	1.52018	6.79268	39.1349	0.000157839	0.00357336	Up
Os02g0137200	1.51947	6.81216	82.5815	8.68e-06	0.000665639	Up
Os03g0856100	1.51846	3.30554	26.0231	0.000673073	0.00892668	Up
Os10g0509000	1.51822	3.5114	21.9886	0.00118168	0.0129279	Up
Os09g0565200	1.51766	5.74455	48.003	7.34e-05	0.00220033	Up
Os02g0652600	1.51735	5.86672	70.475	1.64e-05	0.000895959	Up
Os02g0160250	1.51704	2.03235	14.2252	0.00451887	0.0313057	Up
Os03g0184000	1.5158	5.72877	54.7227	4.44e-05	0.0016095	Up
Os03g0659266	1.51541	3.51401	30.13	0.00040521	0.00651772	Up
Os01g0936600	1.5147	6.52652	90.8134	5.9e-06	0.000550027	Up
Os03g0565200	1.5145	4.34319	25.5635	0.000715119	0.00929053	Up
Os11g0461000	1.51445	5.29724	53.4881	4.85e-05	0.0017147	Up
Os07g0510500	1.51442	3.8122	15.0738	0.00381871	0.0279272	Up
Os12g0233300	1.51344	2.21658	14.5619	0.00422354	0.0298186	Up
Os05g0278500	1.51251	1.54139	13.665	0.00506866	0.0338088	Up
Os04g0543900	1.51187	5.66618	109.184	2.77e-06	0.000367031	Up
Os05g0568800	1.50981	3.79648	27.3759	0.000565755	0.00804638	Up
Os06g0294600	1.50966	1.53953	12.23	0.00690269	0.0420463	Up
Os03g0769600	1.50877	5.49729	98.5259	4.23e-06	0.000458221	Up
Os10g0547500	1.50853	4.07814	13.6218	0.00511443	0.0339749	Up
Os10g0577700	1.50834	4.03975	32.0292	0.000326396	0.00565051	Up
Os02g0579800	1.50796	2.51491	16.3718	0.0029873	0.0238741	Up
Os04g0165000	1.50765	3.22118	13.007	0.00582385	0.0372333	Up
Os11g0605500	1.50761	6.44892	80.1487	9.8e-06	0.000715583	Up
Os06g0109600	1.50641	3.30447	32.5387	0.000308542	0.00545541	Up
Os06g0103600	1.505	5.25988	53.7245	4.76e-05	0.00169406	Up
Os08g0102700	1.50401	4.02099	16.3403	0.00300468	0.0239587	Up
Os01g0278900	1.49895	5.33303	47.5461	7.61e-05	0.00225553	Up
Os05g0502000	1.49829	1.69288	12.0693	0.00715568	0.0429741	Up
Os01g0630900	1.49811	2.35669	16.0125	0.00319305	0.0248747	Up
Os12g0453500	1.49781	3.30014	24.0151	0.000882696	0.010603	Up
Os02g0511600	1.49661	2.6958	15.6025	0.00344949	0.0260192	Up
Os03g0411300	1.49522	5.74776	37.9617	0.000176549	0.00384868	Up
Os09g0128400	1.49516	4.9938	82.7384	8.62e-06	0.000665639	Up
Os03g0718800	1.49505	3.22583	20.1231	0.00157418	0.0155284	Up
Os05g0427900	1.49494	1.98722	12.6254	0.00632552	0.0394533	Up
Os06g0102100	1.49058	2.86573	18.9089	0.00191747	0.0178899	Up
Os09g0547000	1.49046	1.68201	15.128	0.00377865	0.0277281	Up
Os05g0380800	1.48683	2.22801	16.6854	0.00282097	0.0230301	Up
Os11g0135300	1.48422	3.04782	31.0491	0.000364459	0.00607937	Up
Os03g0269700	1.48371	1.82052	12.7519	0.00615352	0.0386706	Up
Os03g0146500	1.48181	3.19383	25.1784	0.000752856	0.00957367	Up
Os05g0500400	1.48168	1.97314	17.2684	0.00254088	0.0215576	Up
Os09g0442100	1.48107	2.19338	17.5366	0.00242355	0.0207906	Up
Os07g0657500	1.47952	2.75973	25.4497	0.000726031	0.00936476	Up
Os09g0488700	1.4788	1.55707	12.4249	0.00661036	0.040714	Up
Os06g0604000	1.47824	5.50984	73.0058	1.43e-05	0.000855131	Up
Os08g0109400	1.47817	3.8119	45.0986	9.3e-05	0.00254918	Up
Os08g0117100	1.4779	3.17617	21.137	0.00134384	0.0140901	Up
Os02g0610800	1.47712	3.42703	27.9415	0.000527171	0.00771313	Up
Os09g0556500	1.47693	4.76519	49.231	6.66e-05	0.00207533	Up
Os08g0242700	1.47601	5.85407	27.8062	0.000536099	0.00779905	Up
Os04g0680700	1.47563	4.69867	49.1543	6.7e-05	0.00208242	Up
Os02g0190600	1.47465	3.27932	30.6112	0.000383211	0.00628071	Up
Os06g0125400	1.47418	2.92969	13.2748	0.00550088	0.0357326	Up
Os05g0292800	1.47224	3.9403	21.3699	0.00129692	0.0137301	Up
Os01g0570800	1.47024	3.95835	55.1034	4.32e-05	0.00159889	Up
Os04g0667600	1.46896	2.45253	15.7295	0.00336743	0.0256871	Up
Os08g0553800	1.46885	4.33937	20.2057	0.00155369	0.0154072	Up
Os04g0626400	1.46803	4.16621	39.1694	0.000157326	0.00356881	Up
Os02g0816200	1.46763	7.47027	110.358	2.65e-06	0.00036493	Up
Os04g0623800	1.46637	7.21926	39.0026	0.000159823	0.0036103	Up
Os01g0541800	1.46509	2.15781	14.8503	0.00398935	0.0287377	Up
Os04g0405900	1.46508	3.11818	22.2165	0.0011424	0.0126067	Up
Os06g0260500	1.46396	3.70396	36.6486	0.000200826	0.00416246	Up
Os03g0163200	1.46319	2.30993	15.1584	0.00375649	0.0276294	Up
Os01g0631400	1.45978	2.45748	18.4527	0.0020699	0.0187934	Up
Os01g0188900	1.45777	2.82741	16.0834	0.00315112	0.0246636	Up
Os03g0685100	1.45721	3.13332	19.7975	0.00165826	0.0160966	Up
Os08g0546700	1.45605	7.42613	93.56	5.23e-06	0.000511269	Up
Os02g0246900	1.45403	2.55892	23.8871	0.000898612	0.0107149	Up
Os11g0591200	1.45391	4.14943	31.4683	0.000347547	0.00586516	Up
Os03g0844900	1.45243	3.03846	24.4455	0.000831683	0.0102184	Up
Os09g0455900	1.45186	3.05859	23.7499	0.000916055	0.0108571	Up
Os11g0189600	1.44728	5.1677	15.4908	0.00352373	0.0263676	Up
Os01g0958100	1.44682	5.4662	84.6184	7.87e-06	0.000629897	Up
Os06g0693100	1.44665	4.92165	38.6122	0.000165858	0.00370404	Up
Os10g0355800	1.44621	10.6283	48.098	7.28e-05	0.00220033	Up
Os03g0181800	1.44542	5.09251	30.8065	0.000374704	0.00621069	Up
Os12g0562100	1.44533	3.42405	17.3242	0.0025159	0.0214045	Up
Os03g0125900	1.44525	2.14517	11.6378	0.00789374	0.0461435	Up
Os02g0590200	1.44521	3.07418	16.0262	0.00318486	0.0248467	Up
Os03g0250000	1.44165	4.22028	43.6791	0.000104859	0.00275991	Up
Os11g0102200	1.44157	4.2691	22.6712	0.00106876	0.012084	Up
Os12g0607000	1.44094	6.11096	45.9939	8.63e-05	0.00242578	Up
Os05g0103400	1.44064	2.36097	17.313	0.0025209	0.0214217	Up
Os01g0682500	1.43991	4.04087	33.6988	0.00027215	0.00505875	Up
Os03g0720800	1.43951	2.80407	16.3245	0.00301344	0.0240032	Up
Os04g0605300	1.43782	4.74051	44.7897	9.54e-05	0.00259113	Up
Os01g0192300	1.43652	3.51843	22.3091	0.00112692	0.0124932	Up
Os03g0747900	1.43612	4.8059	57.748	3.6e-05	0.0014151	Up
Os03g0806800	1.43445	5.37776	21.0944	0.00135266	0.0141444	Up
Os03g0305400	1.4341	2.21283	17.1786	0.00258171	0.0217334	Up
Os01g0732200	1.43404	3.31032	11.3212	0.00849581	0.0484597	Up
Os05g0353300	1.43376	3.58105	32.5279	0.000308907	0.00545541	Up
Os03g0269100	1.43361	4.07572	23.6872	0.000924166	0.0109233	Up
Os05g0408300	1.43213	5.01177	84.122	8.06e-06	0.000640355	Up
Os03g0412800	1.43174	4.23431	41.1462	0.00013109	0.00319855	Up
Os03g0215700	1.42898	4.65433	20.9351	0.00138623	0.0143681	Up
Os11g0153000	1.42713	2.54136	16.4676	0.00293529	0.0235761	Up
Os03g0414400	1.42701	3.11431	18.1516	0.00217865	0.0194862	Up
Os07g0558500	1.42651	6.74881	75.2134	1.27e-05	0.000806841	Up
Os12g0160500	1.42571	2.65509	16.3013	0.00302637	0.0240859	Up
Os06g0140900	1.42562	3.97014	50.8134	5.9e-05	0.00196976	Up
Os11g0653300	1.42429	3.47677	37.8136	0.0001791	0.00387565	Up
Os07g0198300	1.42415	3.51674	33.46	0.000279192	0.00514374	Up
Os04g0103700	1.42357	3.70133	27.7049	0.000542906	0.00786632	Up
Os01g0188100	1.42316	5.05285	44.6103	9.69e-05	0.00261105	Up
Os05g0343400	1.42211	4.41592	16.7465	0.0027899	0.0229062	Up
Os08g0478000	1.422	1.83852	12.7375	0.00617273	0.0387651	Up
Os05g0164100	1.42097	4.61937	19.6042	0.00171081	0.0164667	Up
Os05g0365300	1.42018	4.35143	17.0159	0.00265779	0.0221838	Up
Os06g0530300	1.41767	1.98747	11.9445	0.00736009	0.0439289	Up
Os03g0747700	1.41677	3.20021	25.2776	0.000742913	0.00949752	Up
Os06g0705700	1.41669	3.31488	17.9493	0.0022557	0.0199606	Up
Os03g0215900	1.41554	2.71216	18.5235	0.00204528	0.0186561	Up
Os03g0129300	1.41541	7.64997	34.1486	0.00025947	0.00487336	Up
Os10g0396300	1.41527	5.20941	35.325	0.000229575	0.00449137	Up
Os02g0178800	1.41459	5.27458	57.2605	3.72e-05	0.00143884	Up
Os03g0730500	1.41281	5.76562	73.1582	1.41e-05	0.000855131	Up
Os12g0163700	1.41227	5.33364	73.1701	1.41e-05	0.000855131	Up
Os03g0220100	1.41047	6.08764	64.1292	2.39e-05	0.00108596	Up
Os01g0367400	1.41043	3.32976	23.125	0.00100097	0.0115393	Up
Os10g0573000	1.40963	5.99395	63.2336	2.52e-05	0.00112654	Up
Os01g0905200	1.40821	2.44731	14.7023	0.00410746	0.0293153	Up
Os06g0104000	1.40803	3.33529	20.3097	0.00152833	0.0152537	Up
Os02g0829000	1.40658	5.15909	48.3622	7.13e-05	0.00217493	Up
Os07g0538200	1.4065	2.00362	11.143	0.00885951	0.0497686	Up
Os02g0537700	1.40566	6.24395	33.3689	0.000281937	0.00516518	Up
Os05g0222200	1.40473	6.20842	98.6969	4.2e-06	0.000458221	Up
Os08g0463900	1.40445	2.8685	13.7261	0.00500491	0.0335234	Up
Os02g0225000	1.40369	4.96394	28.461	0.000494542	0.00741623	Up
Os08g0533600	1.40141	2.65069	14.0738	0.00465994	0.0319704	Up
Os09g0536700	1.40104	4.43604	48.4392	7.09e-05	0.0021679	Up
Os06g0151850	1.39944	7.94955	67.0481	2e-05	0.000987573	Up
Os04g0691600	1.39927	6.21039	37.3569	0.000187256	0.00397168	Up
Os03g0138900	1.39875	2.98378	23.1185	0.00100191	0.0115393	Up
Os12g0480100	1.39445	2.89651	20.9342	0.00138643	0.0143681	Up
Os08g0413500	1.39292	3.22847	25.3639	0.000734382	0.00943308	Up
Os08g0170100	1.39017	2.08142	15.8181	0.00331162	0.0254315	Up
Os01g0205200	1.38942	3.89555	33.2994	0.000284052	0.00519074	Up
Os03g0790900	1.38931	5.56803	39.6592	0.000150266	0.00344481	Up
Os10g0461100	1.38903	6.30823	96.2355	4.66e-06	0.000491115	Up
Os09g0529300	1.38898	3.47507	29.8146	0.000420465	0.00668437	Up
Os11g0483900	1.38578	4.13501	46.2012	8.49e-05	0.00240739	Up
Os01g0194000	1.38556	3.67176	33.1537	0.000288553	0.00523557	Up
Os05g0457800	1.38267	1.68203	12.377	0.00668077	0.0409817	Up
Os01g0674700	1.37982	4.6275	54.1398	4.62e-05	0.00165525	Up
Os06g0643700	1.37924	5.29928	46.8898	8.02e-05	0.00232899	Up
Os12g0136500	1.3782	8.54552	64.8044	2.29e-05	0.00105755	Up
Os10g0150300	1.37731	6.90404	56.5837	3.9e-05	0.00148311	Up
Os06g0708700	1.37325	6.50113	48.0531	7.31e-05	0.00220033	Up
Os09g0509700	1.37308	3.06971	24.0855	0.000874094	0.0105624	Up
Os01g0138500	1.37112	2.71679	19.722	0.00167853	0.0162324	Up
Os07g0191500	1.36979	2.11417	13.7581	0.00497186	0.033369	Up
Os05g0355300	1.36718	5.05995	36.6948	0.000199905	0.00415533	Up
Os01g0136400	1.36669	2.36966	15.4604	0.00354424	0.0265119	Up
Os09g0266000	1.36342	3.32206	14.9728	0.00389469	0.028301	Up
Os11g0153700	1.36317	5.16048	59.1275	3.28e-05	0.0013198	Up
Os05g0131100	1.36189	1.91736	11.6728	0.00783058	0.0459255	Up
Os12g0168700	1.36171	4.95556	29.0116	0.000462622	0.00709288	Up
Os04g0165700	1.36169	6.1414	96.9803	4.51e-06	0.000480533	Up
Os03g0699700	1.36167	3.43099	27.7207	0.000541836	0.00785608	Up
Os05g0451200	1.36159	2.98513	20.4315	0.00149931	0.0150614	Up
Os01g0963400	1.35985	5.10122	58.4136	3.44e-05	0.00137146	Up
Os02g0750200	1.35966	3.54787	11.8133	0.00758281	0.0449469	Up
Os02g0739000	1.35957	5.94611	80.0197	9.86e-06	0.000717682	Up
Os03g0628800	1.3587	3.65174	32.4034	0.000313163	0.00549013	Up
Os04g0691800	1.35859	3.27749	14.4473	0.00432134	0.0303167	Up
Os02g0700500	1.35601	2.80642	23.5044	0.000948323	0.0111286	Up
Os09g0567366	1.35557	5.69414	52.6921	5.13e-05	0.00178183	Up
Os01g0955700	1.35522	2.92689	24.7434	0.000798477	0.00995162	Up
Os04g0554800	1.34941	6.08477	44.2153	0.00010016	0.0026633	Up
Os09g0274900	1.3488	6.40969	21.4319	0.00128476	0.0136348	Up
Os12g0530100	1.34855	4.22691	29.5272	0.000434988	0.00683897	Up
Os02g0818500	1.34552	3.63155	36.892	0.000196031	0.00409608	Up
Os02g0803300	1.34518	3.06964	18.5416	0.00203905	0.0186307	Up
Os08g0557100	1.34509	6.408	65.6189	2.18e-05	0.00103309	Up
Os02g0178700	1.345	3.83145	40.6254	0.000137446	0.00328104	Up
Os02g0610700	1.34094	3.13677	22.1525	0.00115327	0.0126942	Up
Os02g0280700	1.3402	3.29611	20.2843	0.00153448	0.0152795	Up
Os05g0163700	1.33992	3.05336	24.1164	0.000870358	0.0105349	Up
Os03g0827700	1.33926	7.46176	53.6377	4.79e-05	0.00169908	Up
Os10g0320100	1.33319	3.14848	12.5253	0.00646583	0.0400856	Up
Os04g0460900	1.33179	4.84549	22.3518	0.00111987	0.012442	Up
Os09g0471100	1.33131	2.27997	12.8916	0.00597013	0.0379037	Up
Os03g0692700	1.33098	6.40525	62.169	2.7e-05	0.00118242	Up
Os03g0819600	1.33049	6.15667	31.5595	0.000343995	0.0058507	Up
Os06g0611900	1.33016	5.76849	16.8447	0.00274081	0.0226316	Up
Os03g0823350	1.32899	4.6534	15.1401	0.00376979	0.0276819	Up
Os03g0258900	1.32758	2.23875	14.6676	0.0041358	0.0294374	Up
Os04g0296700	1.32638	3.54976	17.7892	0.00231905	0.0202558	Up
Os05g0121600	1.32633	4.21222	27.0388	0.000590408	0.00825578	Up
Os10g0508700	1.32617	3.63352	12.9906	0.00584438	0.0373026	Up
Os02g0219200	1.32561	5.81152	50.9774	5.83e-05	0.00195876	Up
Os02g0764500	1.32538	2.89166	11.9504	0.00735024	0.0438944	Up
Os05g0566300	1.32491	3.87952	24.7514	0.000797607	0.00995162	Up
Os11g0646300	1.32437	3.22716	19.8221	0.00165171	0.0160551	Up
Os05g0575300	1.32238	5.62713	54.8976	4.38e-05	0.0016095	Up
Os07g0623200	1.32236	3.74073	35.8433	0.000217753	0.00436273	Up
Os05g0209500	1.32216	3.88645	30.6157	0.000383013	0.00628071	Up
Os01g0924000	1.32204	6.64354	32.6983	0.000303196	0.00540353	Up
Os05g0144100	1.32196	3.38985	15.9209	0.00324824	0.0251236	Up
Os02g0554800	1.32133	2.56337	13.3825	0.00537715	0.0351613	Up
Os03g0244000	1.32085	4.56552	28.3545	0.000501024	0.00746975	Up
Os06g0146300	1.32072	4.53187	41.7612	0.000124044	0.00305767	Up
Os07g0598000	1.32047	3.65462	34.2301	0.00025725	0.00483586	Up
Os06g0596300	1.31774	5.7596	65.975	2.13e-05	0.0010179	Up
Os01g0358100	1.31649	3.45752	17.8821	0.00228204	0.0200971	Up
Os03g0376600	1.31633	6.88857	68.3444	1.85e-05	0.000949427	Up
Os02g0741700	1.31541	4.59477	46.9574	7.98e-05	0.0023216	Up
Os08g0191900	1.31523	6.52727	100.692	3.87e-06	0.000437768	Up
Os02g0707100	1.31519	4.11636	20.9021	0.0013933	0.0144117	Up
Os01g0794100	1.31451	2.9125	23.2316	0.00098583	0.0114211	Up
Os01g0529800	1.31397	5.58023	64.0583	2.4e-05	0.00108842	Up
Os02g0784900	1.31327	3.92247	18.4025	0.00208755	0.0188823	Up
Os02g0815700	1.31244	2.7761	17.9906	0.00223969	0.0198677	Up
Os06g0625900	1.31175	3.82775	30.2119	0.000401358	0.00647982	Up
Os07g0277200	1.31173	3.9745	40.5916	0.000137871	0.00328109	Up
Os02g0830300	1.31091	3.93601	32.0151	0.000326911	0.00565374	Up
Os06g0677400	1.31045	4.52511	45.1278	9.27e-05	0.00254918	Up
Os01g0709000	1.30883	2.79871	11.613	0.00793897	0.0462849	Up
Os02g0735800	1.30749	3.63191	27.5327	0.00055472	0.00795222	Up
Os12g0105300	1.30695	2.93932	17.8679	0.00228766	0.0201199	Up
Os01g0617900	1.30617	5.19294	37.0967	0.000192107	0.00405314	Up
Os02g0766700	1.30606	4.33552	52.3731	5.26e-05	0.00181527	Up
Os01g0846000	1.3045	3.65631	30.1613	0.000403729	0.00650359	Up
Os01g0295700	1.30393	3.62936	32.9961	0.00029352	0.00528776	Up
Os02g0154200	1.3034	2.68746	17.1977	0.00257298	0.0217091	Up
Os10g0472900	1.3021	4.88408	36.5479	0.000202852	0.00418041	Up
Os08g0509200	1.30193	5.36497	32.6444	0.000304988	0.00542653	Up
Os12g0115900	1.30145	4.12281	24.7039	0.000802781	0.0099796	Up
Os05g0382900	1.30031	3.81758	30.2248	0.000400755	0.00647498	Up
Os11g0186200	1.29939	5.76171	33.3131	0.000283634	0.00518748	Up
Os12g0548300	1.29827	5.69422	73.9881	1.35e-05	0.000839455	Up
Os01g0290000	1.29574	7.54579	56.7885	3.84e-05	0.00147276	Up
Os07g0625800	1.29469	4.27838	47.9688	7.36e-05	0.00220325	Up
Os04g0505200	1.2942	7.09407	70.5595	1.63e-05	0.000895959	Up
Os05g0545000	1.29336	6.51019	57.6113	3.63e-05	0.00141512	Up
Os12g0210300	1.29254	3.70313	20.7289	0.00143122	0.0146476	Up
Os07g0538700	1.29209	1.71852	11.4498	0.00824466	0.0474529	Up
Os03g0121700	1.29143	6.64483	33.9923	0.000263794	0.0049374	Up
Os02g0595700	1.29134	7.09779	33.5392	0.000276832	0.00512377	Up
Os01g0827300	1.29032	3.58779	25.9612	0.000678556	0.00898287	Up
Os10g0447900	1.2897	5.09792	36.5518	0.000202773	0.00418041	Up
Os02g0769100	1.28863	2.27976	13.8579	0.00487047	0.0329413	Up
Os07g0437500	1.28811	4.4189	44.0475	0.000101602	0.00269171	Up
Os11g0566800	1.28803	2.65543	12.2553	0.00686388	0.0418217	Up
Os01g0853000	1.28772	3.39735	20.4399	0.00149732	0.0150554	Up
Os04g0525000	1.28748	3.83893	15.7093	0.00338029	0.0257216	Up
Os07g0664400	1.28661	2.62462	16.8089	0.00275858	0.0227354	Up
Os04g0573900	1.28384	2.1824	12.8827	0.0059816	0.0379431	Up
Os02g0643500	1.28377	4.10043	20.6555	0.00144767	0.0147173	Up
Os05g0491200	1.28351	4.41417	41.0776	0.000131906	0.0032076	Up
Os04g0611200	1.28338	5.93417	47.6241	7.56e-05	0.00225299	Up
Os11g0242400	1.28279	3.7612	23.5151	0.000946882	0.0111248	Up
Os03g0178400	1.28276	4.48272	41.5636	0.000126256	0.00310159	Up
Os09g0518900	1.28214	3.43764	17.3186	0.00251838	0.0214087	Up
Os04g0636300	1.28099	3.03994	24.2335	0.000856349	0.0104179	Up
Os07g0539100	1.27903	5.53875	20.8095	0.00141342	0.0145433	Up
Os04g0610500	1.27862	5.59497	50.8218	5.9e-05	0.00196976	Up
Os10g0560000	1.27666	4.10994	19.8786	0.00163681	0.015939	Up
Os08g0538600	1.2761	3.24748	13.1106	0.00569611	0.0366288	Up
Os11g0679700	1.27528	3.85729	39.3337	0.000154914	0.00353263	Up
Os07g0559700	1.27523	2.81309	18.4664	0.00206509	0.0187713	Up
Os01g0159200	1.27446	5.24815	40.1951	0.000142983	0.00334738	Up
Os09g0423800	1.27413	1.88942	11.9063	0.00742403	0.0442494	Up
Os02g0648000	1.27368	4.05582	15.5582	0.00347867	0.0261481	Up
Os03g0703200	1.27265	5.16036	40.479	0.0001393	0.00329833	Up
Os08g0133000	1.2725	3.99504	38.0415	0.000175193	0.00383616	Up
Os01g0666101	1.27181	8.3093	77.509	1.12e-05	0.00076615	Up
Os07g0510100	1.27166	4.24789	35.4868	0.000225802	0.00446196	Up
Os09g0431600	1.27163	3.40126	26.9584	0.000596476	0.0083191	Up
Os01g0648000	1.27092	4.56935	36.6605	0.00020059	0.00416156	Up
Os04g0439100	1.2708	6.12055	26.5683	0.000627051	0.00854703	Up
Os10g0550500	1.26803	3.64422	15.5046	0.00351445	0.0263268	Up
Os03g0119966	1.26511	2.92538	20.6592	0.00144683	0.0147173	Up
Os05g0574800	1.26432	3.921	37.4135	0.000186221	0.00395917	Up
Os03g0402800	1.26227	6.07319	16.6155	0.00285706	0.0232108	Up
Os11g0120100	1.26215	2.43879	13.2871	0.00548649	0.0356968	Up
Os01g0139000	1.26138	3.6309	28.8433	0.0004721	0.00718722	Up
Os05g0121200	1.26112	4.17671	41.0429	0.000132322	0.00321048	Up
Os04g0613000	1.26031	5.54347	48.4126	7.1e-05	0.00216938	Up
Os01g0893400	1.25742	1.88058	11.4948	0.00815904	0.0471232	Up
Os11g0104800	1.257	3.19249	14.6715	0.00413261	0.0294362	Up
Os01g0151200	1.25176	6.18742	76.3905	1.19e-05	0.000783511	Up
Os02g0726700	1.25093	2.9727	16.7203	0.00280317	0.0229541	Up
Os02g0767900	1.24965	3.26998	16.977	0.00267638	0.0222911	Up
Os03g0245200	1.24776	5.74754	37.5081	0.000184505	0.00395306	Up
Os10g0546600	1.24649	4.90974	44.2646	9.97e-05	0.00266132	Up
Os04g0182200	1.24593	3.15411	22.597	0.00108037	0.0121589	Up
Os03g0177000	1.24496	4.70007	57.3551	3.7e-05	0.00143405	Up
Os02g0750400	1.24359	4.3789	46.5357	8.26e-05	0.00236734	Up
Os02g0312600	1.24094	3.82678	18.9065	0.00191825	0.0178899	Up
Os01g0833400	1.2406	2.2234	14.2873	0.00446252	0.0309896	Up
Os10g0195000	1.23869	3.33129	15.7467	0.00335647	0.0256419	Up
Os03g0742900	1.23773	7.55157	74.1781	1.34e-05	0.000835681	Up
Os07g0148800	1.2377	7.15806	72.567	1.46e-05	0.000864932	Up
Os01g0308600	1.23684	2.53684	14.4482	0.00432059	0.0303167	Up
Os11g0503900	1.23585	2.42497	13.5329	0.00521015	0.0343813	Up
Os03g0654600	1.23499	3.7399	24.2817	0.000850653	0.0103778	Up
Os05g0140100	1.23392	6.31388	24.9476	0.000776655	0.00977283	Up
Os06g0179000	1.23354	6.84282	40.0002	0.000145581	0.00336888	Up
Os03g0839300	1.23101	5.70537	54.7585	4.43e-05	0.0016095	Up
Os03g0735000	1.23009	4.83392	36.026	0.000213764	0.00432406	Up
Os07g0635700	1.22782	2.32279	15.2151	0.00371543	0.0274505	Up
Os01g0321300	1.22586	5.63309	45.7734	8.79e-05	0.00245179	Up
Os02g0662100	1.22568	8.28795	38.7022	0.000164443	0.00368602	Up
Os04g0611233	1.22559	3.80705	31.6587	0.000340184	0.00580139	Up
Os06g0163450	1.22526	9.47377	65.2917	2.22e-05	0.00104042	Up
Os01g0180300	1.22499	6.68831	78.9008	1.04e-05	0.000739825	Up
Os02g0666600	1.22485	3.38709	22.408	0.00111066	0.0123764	Up
Os01g0581300	1.22264	4.89885	35.7178	0.000220545	0.00438136	Up
Os02g0224100	1.22259	4.23351	14.8795	0.00396648	0.0286397	Up
Os05g0516300	1.2219	2.6827	18.7129	0.00198122	0.0182806	Up
Os03g0726200	1.22177	3.12724	14.8648	0.00397793	0.0286745	Up
Os01g0712600	1.22165	2.54705	16.3472	0.00300086	0.0239558	Up
Os10g0460900	1.22147	5.18296	52.7766	5.1e-05	0.00177811	Up
Os08g0440800	1.22134	6.2609	37.3054	0.000188203	0.0039849	Up
Os02g0174800	1.22005	5.0185	45.9813	8.64e-05	0.00242578	Up
Os03g0691400	1.21938	2.53097	14.2913	0.00445896	0.0309749	Up
Os12g0596800	1.2193	4.65704	20.7155	0.00143421	0.0146594	Up
Os01g0164600	1.21909	3.6004	12.6878	0.00623997	0.0390662	Up
Os08g0414700	1.21894	3.9638	23.9335	0.000892797	0.010675	Up
Os05g0481100	1.21888	5.99103	15.5043	0.00351462	0.0263268	Up
Os07g0483500	1.21802	6.67993	46.0347	8.6e-05	0.00242143	Up
Os08g0189300	1.21671	4.07498	20.717	0.00143387	0.0146594	Up
Os07g0580900	1.21655	3.86543	33.0975	0.000290313	0.00524309	Up
Os05g0149400	1.21536	3.77773	18.9902	0.00189178	0.0177118	Up
Os06g0101600	1.21424	8.22297	17.5421	0.00242123	0.0207789	Up
Os07g0290200	1.21269	2.4843	14.3088	0.00444321	0.0309684	Up
Os09g0482680	1.21085	3.82647	28.7837	0.000475518	0.00722908	Up
Os03g0100040	1.20946	1.95733	11.4258	0.0082908	0.0476275	Up
Os01g0628700	1.20886	4.66729	53.3284	4.9e-05	0.00173179	Up
Os01g0884300	1.20654	4.30925	32.6856	0.000303617	0.00540658	Up
Os03g0844000	1.20606	3.73398	31.6562	0.00034028	0.00580139	Up
Os09g0451400	1.20209	7.32697	37.3914	0.000186625	0.00396312	Up
Os04g0601800	1.20167	5.6487	57.8507	3.57e-05	0.00141021	Up
Os01g0705300	1.19988	4.98706	38.2019	0.000172506	0.00380534	Up
Os05g0571400	1.19964	3.4911	16.7943	0.00276584	0.0227666	Up
Os10g0442800	1.19727	3.56575	25.7707	0.000695778	0.00913277	Up
Os01g0253900	1.19655	3.09479	17.2625	0.00254353	0.0215716	Up
Os05g0375400	1.19655	3.00676	12.2804	0.0068256	0.0416824	Up
Os03g0656900	1.19618	5.36297	39.5042	0.000152458	0.00348517	Up
Os12g0277500	1.19604	8.74972	40.0262	0.000145231	0.00336867	Up
Os06g0553200	1.19599	7.71642	19.3684	0.00177767	0.0168996	Up
Os03g0795200	1.19524	3.34825	25.1668	0.000754035	0.0095805	Up
Os03g0808300	1.1951	6.68459	31.1841	0.000358903	0.00600524	Up
Os07g0518500	1.19485	3.64399	15.9811	0.00321183	0.0249727	Up
Os03g0132200	1.19453	4.03456	18.8699	0.00192997	0.0179527	Up
Os05g0497200	1.19383	3.02915	18.2059	0.00215854	0.0193383	Up
Os06g0609600	1.19373	5.22179	18.3966	0.00208962	0.0188931	Up
Os03g0421000	1.19269	2.1425	12.5645	0.00641039	0.0398562	Up
Os03g0792400	1.1921	5.61003	68.5061	1.84e-05	0.000949427	Up
Os09g0446800	1.19141	7.38529	40.2065	0.000142832	0.00334738	Up
Os01g0190300	1.19115	3.89344	30.8387	0.000373323	0.00619854	Up
Os01g0636400	1.18935	4.86627	47.288	7.77e-05	0.00227589	Up
Os05g0245300	1.18747	3.23094	13.9522	0.0047771	0.0324651	Up
Os02g0565400	1.18675	3.22272	19.3039	0.00179653	0.017049	Up
Os03g0758900	1.18532	5.26561	58.0058	3.54e-05	0.00140068	Up
Os06g0636700	1.18514	3.96793	35.2757	0.000230742	0.00450197	Up
Os03g0363500	1.18484	4.2049	23.5164	0.000946712	0.0111248	Up
Os09g0482200	1.18425	4.43275	45.8921	8.7e-05	0.00243419	Up
Os09g0482500	1.18425	4.43275	45.8921	8.7e-05	0.00243419	Up
Os08g0224300	1.18408	2.85153	12.4587	0.0065612	0.0405422	Up
Os03g0849900	1.18174	3.2593	18.6475	0.00200303	0.0183604	Up
Os10g0195600	1.18153	3.5516	26.8111	0.000607805	0.00839488	Up
Os01g0788700	1.18065	3.30568	24.2082	0.000859352	0.0104426	Up
Os01g0598900	1.18018	2.92474	16.5965	0.00286695	0.0232632	Up
Os04g0206200	1.17948	3.51372	22.0784	0.00116601	0.0127954	Up
Os06g0494000	1.17938	4.1373	25.7135	0.000701048	0.00917944	Up
Os11g0425300	1.17871	6.52198	65.7141	2.17e-05	0.00102944	Up
Os01g0768200	1.17865	3.29484	22.4261	0.00110771	0.0123499	Up
Os12g0230100	1.17832	7.18323	78.4672	1.07e-05	0.000741835	Up
Os09g0450300	1.17819	7.15944	37.0727	0.000192561	0.00405458	Up
Os10g0111300	1.17798	3.81501	20.6362	0.00145202	0.0147364	Up
Os08g0545700	1.17628	2.28689	11.7516	0.0076904	0.0454087	Up
Os01g0703300	1.1756	2.78953	14.6531	0.00414767	0.0294869	Up
Os07g0229800	1.17468	3.07623	15.7347	0.0033641	0.0256798	Up
Os12g0108600	1.17428	2.54983	12.086	0.0071288	0.0428837	Up
Os06g0554800	1.17378	6.69785	27.485	0.000558048	0.00797348	Up
Os03g0253600	1.17341	2.87549	18.6785	0.00199267	0.018323	Up
Os02g0668350	1.17208	4.90234	30.7673	0.000376393	0.00622561	Up
Os02g0157700	1.17181	2.56902	13.8259	0.00490272	0.0330501	Up
Os03g0655400	1.1713	2.71221	17.5588	0.00241414	0.0207428	Up
Os01g0899200	1.17084	2.38385	12.05	0.00718686	0.0430972	Up
Os02g0125000	1.17013	3.30562	19.0237	0.00188133	0.0176752	Up
Os06g0545900	1.17009	2.98189	11.5649	0.00802772	0.0466514	Up
Os11g0140800	1.16904	3.70674	23.4505	0.000955597	0.0111896	Up
Os07g0513000	1.16882	5.51216	22.344	0.00112115	0.012442	Up
Os12g0137200	1.16862	3.76068	15.5253	0.00350055	0.0262515	Up
Os11g0171300	1.16841	8.65545	22.9888	0.00102076	0.0116941	Up
Os01g0127400	1.16807	2.34168	14.1174	0.00461871	0.0317892	Up
Os01g0194300	1.16803	3.23532	22.9765	0.00102255	0.0117085	Up
Os07g0474600	1.16617	3.22093	18.386	0.00209338	0.0189113	Up
Os07g0529600	1.16587	9.11275	35.7953	0.000218815	0.00437994	Up
Os01g0332100	1.16541	5.30125	37.4969	0.000184709	0.00395349	Up
Os10g0417600	1.16257	6.18233	35.3963	0.000227903	0.00447079	Up
Os01g0503400	1.16	5.28262	14.6098	0.00418354	0.0296213	Up
Os04g0469400	1.15895	3.22694	21.6036	0.00125183	0.013437	Up
Os08g0506000	1.15864	2.33581	13.8204	0.00490831	0.0330657	Up
Os05g0215700	1.15825	2.94357	17.5821	0.00240428	0.020724	Up
Os04g0615500	1.15732	3.50027	25.484	0.000722715	0.00933871	Up
Os04g0379400	1.15683	2.50299	12.8553	0.00601711	0.0380732	Up
Os04g0445700	1.15652	5.45207	56.1311	4.02e-05	0.00151415	Up
Os12g0115700	1.15602	5.9379	31.276	0.000355182	0.00596143	Up
Os03g0133875	1.15602	9.94034	14.7659	0.00405616	0.0290727	Up
Os01g0919700	1.15499	4.22038	24.6099	0.000813153	0.0100795	Up
Os01g0763750	1.15482	3.89928	33.175	0.000287891	0.00522994	Up
Os10g0523700	1.15438	3.58208	13.4649	0.00528491	0.0347367	Up
Os06g0230100	1.15259	3.05564	18.0815	0.00220498	0.0196459	Up
Os03g0314500	1.1525	3.27296	17.5653	0.0024114	0.0207428	Up
Os03g0818050	1.15189	9.10943	13.5894	0.0051491	0.0340929	Up
Os03g0410700	1.15143	2.53415	14.8864	0.00396113	0.0286202	Up
Os05g0552100	1.15026	3.54845	21.4404	0.0012831	0.0136305	Up
Os12g0533700	1.14963	5.54667	52.0041	5.4e-05	0.00185058	Up
Os09g0396900	1.14911	4.70606	21.8892	0.00119932	0.013068	Up
Os04g0105100	1.14877	4.58522	27.4361	0.000561491	0.00800152	Up
Os04g0309600	1.14764	5.08125	44.5795	9.71e-05	0.00261448	Up
Os11g0592700	1.14689	3.77516	28.1235	0.000515451	0.00758082	Up
Os11g0116200	1.14683	7.19401	13.109	0.00569815	0.0366288	Up
Os07g0685700	1.14622	5.96998	65.2599	2.23e-05	0.00104042	Up
Os03g0374600	1.14441	2.93749	13.8603	0.00486814	0.0329388	Up
Os09g0307300	1.1444	5.19561	11.4118	0.00831795	0.0477476	Up
Os07g0557100	1.14384	4.26331	22.002	0.00117932	0.0129145	Up
Os08g0558100	1.14362	2.24266	12.4323	0.00659955	0.0406928	Up
Os11g0432400	1.14062	3.54096	26.1606	0.000661088	0.00884368	Up
Os03g0322600	1.14048	4.90713	49.9505	6.3e-05	0.00202982	Up
Os04g0514400	1.14023	3.16462	15.6628	0.00341021	0.0257985	Up
Os03g0743900	1.13963	6.48612	60.1399	3.07e-05	0.00126482	Up
Os06g0506200	1.1389	7.03314	16.59	0.00287034	0.0232749	Up
Os06g0132500	1.13851	4.61038	14.3016	0.00444969	0.0309702	Up
Os04g0644400	1.13811	8.33986	65.325	2.22e-05	0.00104042	Up
Os07g0467200	1.13548	3.09616	12.911	0.00594524	0.0377679	Up
Os01g0102600	1.1353	5.08131	32.8292	0.000298895	0.00534893	Up
Os09g0570400	1.13528	6.05315	30.7129	0.000378751	0.00624549	Up
Os09g0413200	1.13447	3.95931	33.1904	0.000287412	0.00522901	Up
Os05g0410900	1.13402	4.08674	33.5912	0.000275295	0.00509968	Up
Os05g0130400	1.13256	3.09873	19.678	0.00169051	0.0163004	Up
Os04g0577300	1.13132	4.37628	41.094	0.000131711	0.00320645	Up
Os04g0483500	1.1313	6.59273	71.6958	1.53e-05	0.000881134	Up
Os03g0309800	1.13087	5.15131	53.0722	4.99e-05	0.00175281	Up
Os03g0108600	1.13062	5.70204	49.4622	6.55e-05	0.00205995	Up
Os01g0881300	1.13028	7.37822	35.1651	0.00023338	0.00453118	Up
Os03g0163100	1.12943	4.45024	37.6571	0.000181844	0.00391935	Up
Os01g0960300	1.12718	4.25855	32.3748	0.00031415	0.00549013	Up
Os03g0239300	1.1268	2.89358	12.4257	0.00660915	0.040714	Up
Os02g0522300	1.12598	4.7492	23.2866	0.000978124	0.0113439	Up
Os11g0179000	1.12454	2.59878	14.0301	0.00470162	0.0321848	Up
Os03g0709300	1.12448	3.57016	15.9432	0.00323472	0.0250522	Up
Os08g0522400	1.12423	3.96289	30.4205	0.000391747	0.0063771	Up
Os08g0387500	1.12416	3.50922	16.1566	0.0031085	0.024454	Up
Os06g0238300	1.12391	3.83778	27.7975	0.00053668	0.00780225	Up
Os01g0962700	1.12383	5.56447	15.7754	0.00333833	0.0255462	Up
Os11g0128300	1.12372	3.51644	20.4739	0.00148936	0.0149892	Up
Os01g0143800	1.12266	6.37979	51.8562	5.46e-05	0.0018592	Up
Os01g0971600	1.12201	2.28995	12.1116	0.00708793	0.0427889	Up
Os04g0503500	1.12137	6.69627	78.5562	1.06e-05	0.000740839	Up
Os03g0432900	1.11876	4.81229	19.0544	0.00187178	0.017618	Up
Os02g0125400	1.11827	3.58909	11.6013	0.0079604	0.0463724	Up
Os06g0188800	1.11817	3.64993	27.2342	0.000575961	0.00811677	Up
Os07g0287100	1.11809	4.85769	33.1883	0.000287477	0.00522901	Up
Os11g0598300	1.1178	3.97139	27.1849	0.000579562	0.00814362	Up
Os01g0664200	1.11716	4.21888	25.1603	0.00075469	0.0095805	Up
Os06g0329350	1.11676	3.98781	14.8688	0.00397487	0.0286643	Up
Os09g0542100	1.11605	5.55097	38.4518	0.000168418	0.0037496	Up
Os12g0539700	1.11601	4.92476	26.1816	0.000659281	0.00882497	Up
Os05g0496200	1.11579	7.90001	27.2426	0.000575347	0.00811605	Up
Os11g0482400	1.11465	4.19659	36.328	0.000207364	0.00423705	Up
Os01g0356400	1.11397	5.44952	20.0923	0.00158189	0.0155726	Up
Os02g0814400	1.11379	3.72285	23.0385	0.00101349	0.0116169	Up
Os12g0281300	1.11353	3.04183	11.6173	0.00793125	0.0462649	Up
Os04g0643200	1.11345	4.88454	37.9222	0.000177225	0.00384888	Up
Os01g0802100	1.10849	5.05566	28.4444	0.000495546	0.00741877	Up
Os08g0202300	1.10826	4.09278	11.5436	0.00806728	0.0468058	Up
Os11g0673200	1.10585	5.59881	41.4716	0.000127303	0.00312021	Up
Os05g0553400	1.10506	2.81422	15.7187	0.00337431	0.0256995	Up
Os05g0404400	1.10499	4.38053	26.1246	0.000664196	0.00886813	Up
Os05g0395000	1.10291	4.90232	27.2536	0.00057455	0.00811605	Up
Os03g0169100	1.10269	6.54948	21.4542	0.00128042	0.0136288	Up
Os01g0358300	1.10242	3.70159	20.5117	0.00148056	0.0149146	Up
Os01g0555800	1.10209	3.93267	25.8169	0.000691551	0.00910472	Up
Os10g0214132	1.10148	6.40667	64.4942	2.33e-05	0.00107092	Up
Os08g0483200	1.10113	4.82534	45.542	8.96e-05	0.00248958	Up
Os07g0691200	1.10088	5.90325	23.6207	0.000932862	0.010996	Up
Os02g0223700	1.10054	5.13133	14.6663	0.00413687	0.0294374	Up
Os02g0273800	1.09969	4.24619	35.6834	0.000221319	0.00438942	Up
Os08g0237200	1.09934	5.27162	42.3752	0.000117466	0.00296655	Up
Os01g0510600	1.09889	5.47422	39.8315	0.000147877	0.00341175	Up
Os12g0616600	1.09837	2.95334	13.0061	0.00582492	0.0372333	Up
Os01g0860800	1.09806	5.6875	24.0101	0.000883315	0.010603	Up
Os12g0458900	1.09566	3.5866	25.242	0.000746466	0.00952535	Up
Os12g0276100	1.0954	2.64249	12.3759	0.00668242	0.0409817	Up
Os06g0199100	1.09483	4.78099	38.2835	0.000171159	0.00378007	Up
Os08g0562100	1.09435	5.4654	23.7503	0.000915999	0.0108571	Up
Os02g0769800	1.09429	2.86577	13.994	0.00473644	0.0323412	Up
Os01g0939600	1.09411	5.59481	32.8036	0.000299731	0.00535515	Up
Os11g0672300	1.09334	3.4161	16.9514	0.00268868	0.0223365	Up
Os05g0182900	1.09325	4.06695	30.57	0.000385038	0.00630109	Up
Os02g0802200	1.09288	5.04795	37.0573	0.000192854	0.00405556	Up
Os06g0143100	1.09269	5.2593	18.2993	0.00212443	0.0191114	Up
Os02g0591850	1.09269	4.51907	36.0241	0.000213804	0.00432406	Up
Os05g0199700	1.09206	3.08029	15.6782	0.00340026	0.0257738	Up
Os02g0527950	1.09195	9.98966	13.6895	0.00504296	0.0337415	Up
Os01g0535900	1.0917	4.59844	26.8302	0.00060632	0.00838606	Up
Os08g0229200	1.09142	4.75205	27.808	0.000535982	0.00779905	Up
Os03g0300600	1.08994	3.15136	12.9815	0.00585576	0.0373421	Up
Os05g0589200	1.08759	5.09108	24.3692	0.000840449	0.0102919	Up
Os07g0568500	1.08745	5.24193	27.3441	0.000568029	0.00805752	Up
Os07g0685600	1.08722	6.84247	27.7345	0.000540909	0.0078479	Up
Os03g0708100	1.08662	5.14176	40.7491	0.000135902	0.00326075	Up
Os01g0142800	1.08537	5.07861	45.8351	8.74e-05	0.0024425	Up
Os01g0108600	1.08501	3.46785	14.9585	0.00390558	0.028361	Up
Os10g0330000	1.0843	6.75842	11.7742	0.00765075	0.0452514	Up
Os07g0510400	1.08408	4.39663	19.6902	0.00168717	0.0162754	Up
Os01g0699900	1.08325	3.81174	27.7802	0.000537839	0.00781384	Up
Os01g0495900	1.08285	5.26902	30.1991	0.000401954	0.00647982	Up
Os08g0536300	1.08072	5.11138	28.2092	0.000510038	0.00754173	Up
Os07g0245100	1.08034	6.21412	18.571	0.00202897	0.0185542	Up
Os07g0172600	1.07885	3.27549	17.1959	0.0025738	0.0217091	Up
Os02g0237100	1.07869	2.97133	14.1517	0.00458669	0.0316514	Up
Os02g0629200	1.07824	6.31971	43.7758	0.000103992	0.00274158	Up
Os06g0731400	1.0781	3.60463	12.664	0.00627241	0.0392012	Up
Os09g0525400	1.07781	4.9643	18.0795	0.00220573	0.0196459	Up
Os02g0121500	1.07755	3.65547	18.9683	0.00189867	0.0177505	Up
Os06g0288300	1.07626	4.55269	20.9589	0.00138115	0.0143546	Up
Os04g0563000	1.07495	6.16359	54.1853	4.61e-05	0.00165261	Up
Os01g0946500	1.07464	3.83362	24.722	0.000800802	0.00996646	Up
Os03g0423850	1.0738	4.66428	25.5221	0.000719062	0.00930877	Up
Os03g0368900	1.07251	4.46041	14.9786	0.00389023	0.0282876	Up
Os09g0497600	1.07148	3.48606	11.5117	0.00812698	0.0470386	Up
Os01g0142100	1.0681	5.71241	46.6184	8.2e-05	0.00235773	Up
Os05g0411200	1.06755	4.02378	29.337	0.000444938	0.00690996	Up
Os07g0165000	1.06625	5.15554	48.2072	7.22e-05	0.00219242	Up
Os06g0178900	1.06537	9.55138	32.8457	0.000298358	0.00534374	Up
Os05g0147500	1.06165	6.28428	66.7795	2.03e-05	0.000993458	Up
Os02g0794400	1.06114	5.35433	51.3201	5.68e-05	0.00192286	Up
Os08g0288200	1.05927	3.70836	18.6911	0.00198846	0.0182921	Up
Os03g0334200	1.05881	3.06908	13.7896	0.00493955	0.0332348	Up
Os03g0150600	1.05743	4.89841	39.2346	0.000156364	0.00355444	Up
Os04g0233400	1.057	9.26541	55.1767	4.3e-05	0.00159339	Up
Os06g0264800	1.05643	6.06457	16.708	0.00280941	0.0229791	Up
Os08g0520500	1.05492	3.81994	13.6024	0.00513512	0.0340316	Up
Os05g0185800	1.05413	4.30961	24.0422	0.000879371	0.0105907	Up
Os02g0633300	1.05284	4.13575	28.426	0.000496662	0.00742751	Up
Os01g0588900	1.0527	4.26299	33.1936	0.000287313	0.00522901	Up
Os04g0631600	1.05181	4.49408	21.0139	0.00136949	0.0142678	Up
Os03g0582000	1.05124	5.12892	48.0359	7.32e-05	0.00220033	Up
Os06g0118900	1.05071	4.10891	24.276	0.000851324	0.0103801	Up
Os12g0636200	1.04983	6.71446	44.5536	9.73e-05	0.00261693	Up
Os09g0552300	1.04974	3.38054	12.2122	0.00693011	0.042154	Up
Os05g0188100	1.04902	5.19243	42.6813	0.000114347	0.00291183	Up
Os07g0156732	1.04894	4.00478	24.7476	0.000798023	0.00995162	Up
Os07g0157401	1.04894	4.00478	24.7476	0.000798023	0.00995162	Up
Os08g0254500	1.04875	5.50544	40.2001	0.000142916	0.00334738	Up
Os01g0880200	1.04749	7.83967	43.4664	0.000106798	0.00278028	Up
Os01g0817100	1.04746	3.36257	12.3437	0.00673027	0.0412018	Up
Os08g0323600	1.04716	6.04884	57.665	3.62e-05	0.0014151	Up
Os06g0681300	1.04512	5.14881	47.4898	7.64e-05	0.00225653	Up
Os11g0291500	1.04436	3.75744	23.189	0.000991854	0.0114724	Up
Os08g0115800	1.04394	4.1668	20.1271	0.00157318	0.0155284	Up
Os05g0401200	1.04347	5.72653	42.3218	0.000118021	0.00297362	Up
Os01g0784800	1.04188	7.72795	35.3799	0.000228287	0.00447425	Up
Os02g0788500	1.04154	4.01165	26.4967	0.000632871	0.00859925	Up
Os07g0691700	1.04083	5.79599	57.2072	3.73e-05	0.00144149	Up
Os09g0467200	1.04055	2.52726	11.5655	0.00802646	0.0466514	Up
Os10g0442100	1.0404	3.02232	12.9055	0.00595226	0.0378014	Up
Os03g0130350	1.03779	10.1168	44.6854	9.62e-05	0.00260417	Up
Os01g0841800	1.0376	5.03505	33.7014	0.000272076	0.00505875	Up
Os10g0574800	1.0341	4.82478	17.3815	0.00249057	0.0212224	Up
Os03g0196400	1.03196	3.17306	13.5446	0.00519742	0.0343182	Up
Os05g0453500	1.03006	4.39609	11.7691	0.00765966	0.0452793	Up
Os03g0848100	1.02968	3.61558	17.1886	0.00257711	0.0217285	Up
Os01g0787400	1.02859	2.87154	13.5609	0.00517981	0.0342438	Up
Os01g0135900	1.02668	6.24721	15.9988	0.00320121	0.0249212	Up
Os05g0397650	1.0246	3.3495	18.9486	0.00190486	0.0177957	Up
Os03g0390200	1.02431	3.0543	13.7192	0.00501199	0.033555	Up
Os01g0728150	1.02389	2.75971	11.2406	0.00865786	0.0490991	Up
Os11g0703600	1.02341	3.88891	15.1624	0.00375354	0.0276282	Up
Os11g0526200	1.02267	4.40803	29.8029	0.000421046	0.00668785	Up
Os06g0237502	1.02155	4.82887	23.6124	0.000933958	0.0110029	Up
Os10g0516300	1.02133	4.00931	26.2657	0.000652101	0.00876142	Up
Os03g0824100	1.02052	6.09161	57.6975	3.61e-05	0.0014151	Up
Os05g0569400	1.02044	2.50249	11.2372	0.00866488	0.0491131	Up
Os06g0141166	1.01996	3.52628	16.6913	0.00281795	0.0230141	Up
Os12g0287300	1.01953	3.94517	14.2775	0.00447137	0.0310212	Up
Os05g0415700	1.01861	7.06432	48.6272	6.99e-05	0.00214522	Up
Os01g0227100	1.01845	6.08987	44.9359	9.42e-05	0.00256595	Up
Os08g0472800	1.01685	4.03371	25.6205	0.000709737	0.00924839	Up
Os05g0526200	1.01663	5.82487	50.6716	5.97e-05	0.00197581	Up
Os01g0233000	1.01602	7.14009	16.8732	0.00272679	0.0225508	Up
Os02g0635000	1.01598	5.15432	36.4408	0.000205036	0.00420138	Up
Os06g0115400	1.01523	5.25387	26.5834	0.000625833	0.00853581	Up
Os06g0703300	1.01448	3.32916	11.7554	0.00768372	0.0453844	Up
Os03g0331600	1.01433	6.49404	41.965	0.000121811	0.00303028	Up
Os12g0571700	1.01397	4.02093	15.1718	0.00374674	0.0275969	Up
Os03g0412300	1.01156	5.16464	21.2137	0.00132816	0.0139845	Up
Os02g0808601	1.00886	8.74577	38.3342	0.000170328	0.00376883	Up
Os04g0223300	1.00766	3.76053	23.1217	0.00100146	0.0115393	Up
Os05g0439100	1.00753	4.11042	12.6409	0.00630415	0.0393442	Up
Os01g0874800	1.00678	4.62692	36.0233	0.000213823	0.00432406	Up
Os11g0547000	1.00663	4.63212	18.123	0.00218937	0.0195535	Up
Os02g0186500	1.00639	6.01546	26.9211	0.000599316	0.00833824	Up
Os01g0327400	1.00621	5.91511	15.6763	0.00340151	0.0257743	Up
Os10g0505700	1.00583	5.63009	13.8854	0.00484309	0.0328207	Up
Os09g0332700	1.00465	3.51883	16.093	0.0031455	0.0246298	Up
Os02g0756032	1.00446	9.75909	49.5456	6.5e-05	0.00205871	Up
Os04g0560600	1.00369	3.33621	15.9706	0.00321814	0.0249891	Up
Os05g0591900	1.00052	6.19164	28.7743	0.000476059	0.00723222	Up
Os03g0170900	1.00024	5.30361	38.7539	0.000163636	0.00367722	Up
Os03g0689400	-1.00062	3.08058	14.8418	0.00399599	0.0287567	Down
Os01g0746700	-1.00105	5.64824	50.2831	6.15e-05	0.00200724	Down
Os11g0242800	-1.00118	7.51557	17.0552	0.00263914	0.0220878	Down
Os03g0130400	-1.00326	7.0057	42.1208	0.000120138	0.00301293	Down
Os11g0616300	-1.00483	3.18078	16.1928	0.00308769	0.0243523	Down
Os02g0580400	-1.00652	3.45709	19.1691	0.00183672	0.0173617	Down
Os03g0327100	-1.00659	4.33584	17.7444	0.00233719	0.0203403	Down
Os03g0835900	-1.00765	6.78801	49.0317	6.77e-05	0.00209669	Down
Os01g0194200	-1.00838	5.06107	15.9934	0.00320445	0.0249294	Down
Os06g0662200	-1.00863	4.32075	21.5009	0.00127139	0.0135846	Down
Os03g0143400	-1.00886	6.58862	38.4589	0.000168305	0.0037496	Down
Os09g0375900	-1.01009	3.96881	26.9148	0.000599802	0.00833824	Down
Os01g0934400	-1.01105	3.11236	13.7944	0.0049347	0.0332124	Down
Os05g0364600	-1.01182	4.27871	17.8262	0.00230425	0.0201755	Down
Os09g0451500	-1.01287	6.89382	47.5631	7.6e-05	0.00225553	Down
Os04g0402700	-1.01374	3.41891	11.4517	0.00824104	0.0474447	Down
Os03g0130300	-1.01411	4.51725	15.2957	0.00365812	0.0271477	Down
Os02g0132500	-1.01413	4.67773	27.3643	0.000566587	0.00805191	Down
Os06g0546500	-1.01603	5.34551	28.4614	0.000494516	0.00741623	Down
Os01g0223200	-1.01624	3.26725	14.8726	0.00397189	0.0286643	Down
Os06g0210000	-1.01625	4.30657	27.5105	0.000556267	0.00796382	Down
Os08g0414200	-1.01673	4.28342	29.4548	0.000438746	0.00685815	Down
Os02g0121300	-1.01928	11.1117	22.096	0.00116296	0.0127684	Down
Os07g0567700	-1.02017	3.90533	23.4018	0.000962219	0.0112318	Down
Os07g0626200	-1.02082	5.16235	23.7179	0.000920188	0.0108847	Down
Os06g0217300	-1.02087	5.19707	34.8905	0.000240099	0.00461785	Down
Os01g0703400	-1.02202	6.74197	60.6004	2.98e-05	0.00124655	Down
Os01g0243100	-1.02264	4.74616	37.2511	0.00018921	0.00400229	Down
Os11g0615000	-1.02427	4.65153	32.5212	0.000309135	0.00545541	Down
Os06g0712200	-1.02588	3.85355	24.3758	0.000839695	0.0102905	Down
Os04g0504200	-1.02712	4.29661	31.6815	0.000339315	0.00579546	Down
Os03g0133800	-1.02753	3.46281	12.0486	0.007189	0.0430981	Down
Os02g0164000	-1.02857	6.40267	31.9625	0.00032883	0.00566425	Down
Os06g0160700	-1.0287	5.55244	36.2911	0.000208135	0.00424477	Down
Os05g0172500	-1.03146	3.65685	19.9559	0.00161667	0.015811	Down
Os02g0274900	-1.03183	6.24984	61.0524	2.9e-05	0.00122813	Down
Os03g0812500	-1.03206	4.72313	18.6742	0.00199409	0.0183284	Down
Os03g0652000	-1.033	4.73356	11.5554	0.00804528	0.0467158	Down
Os08g0464000	-1.03433	5.07777	31.1412	0.000360656	0.00602991	Down
Os12g0568900	-1.03571	4.45359	26.7524	0.000612387	0.0084376	Down
Os02g0285300	-1.03586	7.32752	59.8521	3.13e-05	0.00128148	Down
Os08g0167000	-1.03727	3.04108	14.9224	0.00393327	0.0284665	Down
Os04g0583101	-1.03727	3.81895	17.8283	0.0023034	0.0201755	Down
Os10g0147400	-1.0386	4.22332	28.2176	0.000509509	0.00754173	Down
Os03g0608600	-1.04284	2.56434	11.8336	0.00754772	0.0447768	Down
Os01g0913300	-1.0439	3.16701	13.6003	0.00513742	0.0340364	Down
Os09g0532700	-1.04397	4.53212	13.9786	0.00475133	0.0324224	Down
Os02g0192500	-1.04602	7.49522	64.5715	2.32e-05	0.00106814	Down
Os10g0521000	-1.04875	3.8615	26.712	0.000615569	0.0084541	Down
Os05g0189900	-1.04885	5.62674	41.8144	0.000123457	0.00305767	Down
Os09g0395600	-1.05117	4.79227	25.4147	0.00072942	0.00938608	Down
Os01g0760900	-1.05153	3.65582	13.1512	0.00564709	0.036417	Down
Os03g0758700	-1.05162	3.51227	21.0235	0.00136746	0.0142535	Down
Os04g0542000	-1.05252	2.88508	12.472	0.00654208	0.040477	Down
Os06g0157000	-1.05258	5.57994	45.5067	8.99e-05	0.00249367	Down
Os05g0405000	-1.05515	6.82605	49.386	6.59e-05	0.00206912	Down
Os11g0595200	-1.05689	2.55716	12.124	0.00706821	0.0426936	Down
Os05g0161200	-1.05785	3.84997	23.2376	0.000984983	0.0114173	Down
Os12g0569900	-1.06214	2.6561	13.8424	0.00488612	0.0329985	Down
Os04g0457000	-1.06271	7.79484	36.9898	0.000194144	0.00407476	Down
Os05g0512200	-1.06466	2.81433	15.1569	0.00375753	0.0276294	Down
Os02g0744700	-1.06476	4.76516	35.9985	0.000214358	0.00432678	Down
Os04g0456700	-1.06483	6.04532	40.8678	0.000134442	0.00325124	Down
Os05g0465800	-1.06655	2.4895	12.2862	0.00681678	0.0416521	Down
Os02g0197600	-1.06657	7.48822	15.0337	0.00384865	0.0281082	Down
Os05g0347400	-1.06739	2.83969	14.5969	0.00419428	0.0296604	Down
Os05g0148700	-1.06829	4.11991	13.7694	0.00496028	0.033343	Down
Os07g0109700	-1.07002	4.83318	30.5486	0.000385987	0.00630708	Down
Os12g0632900	-1.07026	4.12249	19.4758	0.00174681	0.0166722	Down
Os04g0495500	-1.07129	3.58615	15.4577	0.00354604	0.0265162	Down
Os07g0169600	-1.07286	4.11531	31.0541	0.000364248	0.00607937	Down
Os09g0530800	-1.07304	3.65914	20.1265	0.00157332	0.0155284	Down
Os02g0127900	-1.07481	4.15157	26.2408	0.000654211	0.00877341	Down
Os05g0177100	-1.07524	3.01132	17.2063	0.00256901	0.0216856	Down
Os01g0228400	-1.07861	2.91166	11.9742	0.0073107	0.0436823	Down
Os03g0174200	-1.0796	5.77111	41.1508	0.000131036	0.00319855	Down
Os05g0420800	-1.07962	4.85882	26.4436	0.000637227	0.00864757	Down
Os04g0448900	-1.08102	4.29871	28.3783	0.000499565	0.00745834	Down
Os06g0730500	-1.08286	3.07486	14.4425	0.00432546	0.0303203	Down
Os03g0209800	-1.0843	3.788	17.7574	0.00233193	0.0203109	Down
Os08g0510700	-1.08487	3.04053	15.993	0.00320468	0.0249294	Down
Os10g0501000	-1.085	2.58401	11.4965	0.00815577	0.0471169	Down
Os10g0579800	-1.08653	3.22852	16.3403	0.00300471	0.0239587	Down
Os01g0108800	-1.08787	4.35952	27.3112	0.000570386	0.00807505	Down
Os01g0892600	-1.08863	4.89138	42.0193	0.000121225	0.00302615	Down
Os01g0885600	-1.08912	4.41967	26.284	0.000650549	0.008746	Down
Os07g0588000	-1.09112	6.33918	33.2562	0.000285379	0.00521058	Down
Os07g0185700	-1.09185	2.944	16.956	0.00268647	0.0223295	Down
Os04g0586200	-1.09413	4.17898	22.7944	0.00104981	0.0119321	Down
Os08g0345800	-1.09418	8.28526	50.7443	5.94e-05	0.00197095	Down
Os03g0138500	-1.09512	5.28605	17.3838	0.00248955	0.021222	Down
Os02g0169300	-1.09795	10.0873	24.9097	0.000780652	0.00980031	Down
Os12g0637300	-1.098	2.62192	13.9431	0.00478604	0.0324951	Down
Os05g0540300	-1.09967	5.47987	45.1448	9.26e-05	0.00254918	Down
Os03g0764900	-1.10064	2.41537	12.6545	0.00628544	0.0392713	Down
Os11g0232100	-1.10107	4.08259	21.4771	0.00127599	0.0136079	Down
Os02g0753800	-1.10182	6.11345	42.8085	0.00011308	0.00289092	Down
Os01g0713200	-1.10272	3.96557	22.4467	0.00110437	0.0123317	Down
Os01g0254000	-1.10307	6.30889	56.8985	3.81e-05	0.00146434	Down
Os01g0949500	-1.1032	5.80872	36.6371	0.000201056	0.00416325	Down
Os08g0433200	-1.10479	5.16664	40.3397	0.000141091	0.00332448	Down
Os10g0189100	-1.10631	6.46244	49.2167	6.67e-05	0.00207533	Down
Os02g0229400	-1.1068	7.55135	62.208	2.69e-05	0.00118191	Down
Os07g0113200	-1.10842	4.31815	29.5423	0.000434212	0.00683172	Down
Os06g0172800	-1.1103	5.09875	30.7949	0.000375204	0.00621069	Down
Os07g0627800	-1.11139	6.53008	60.8723	2.93e-05	0.00123201	Down
Os09g0491772	-1.11188	7.11021	35.9168	0.000216137	0.00433438	Down
Os01g0383900	-1.11248	2.35966	11.7726	0.00765358	0.0452558	Down
Os10g0443200	-1.11549	3.55763	23.8625	0.000901706	0.0107282	Down
Os10g0479500	-1.11709	4.19185	19.3471	0.00178387	0.016951	Down
Os09g0533200	-1.11714	3.60173	22.4489	0.00110402	0.0123317	Down
Os03g0859700	-1.1187	5.14245	42.0621	0.000120765	0.00301815	Down
Os09g0511600	-1.12075	3.59493	11.3713	0.00839688	0.048073	Down
Os07g0683900	-1.12116	8.18719	43.1746	0.00010953	0.00281229	Down
Os01g0224100	-1.12232	3.29525	20.1262	0.00157339	0.0155284	Down
Os05g0490500	-1.1236	3.72412	20.9356	0.00138612	0.0143681	Down
Os03g0751100	-1.12467	4.99738	39.0188	0.000159578	0.00360853	Down
Os01g0913000	-1.12582	5.38634	43.4195	0.000107232	0.00278029	Down
Os06g0716700	-1.12596	10.0002	41.779	0.000123846	0.00305767	Down
Os01g0938000	-1.12664	3.18064	18.7911	0.00195546	0.0181197	Down
Os08g0148267	-1.133	3.07244	13.6098	0.00512719	0.0340184	Down
Os09g0527900	-1.13322	5.8357	61.5476	2.81e-05	0.00120559	Down
Os07g0100300	-1.1334	5.53206	34.6949	0.000245028	0.00468036	Down
Os02g0809800	-1.1344	7.07026	72.7626	1.44e-05	0.000861556	Down
Os06g0703900	-1.13511	6.65136	65.1482	2.24e-05	0.0010446	Down
Os06g0121800	-1.13565	3.80626	20.6538	0.00144805	0.0147173	Down
Os08g0112700	-1.13663	3.13805	17.1813	0.00258046	0.0217314	Down
Os05g0198700	-1.13839	2.48983	12.4599	0.00655952	0.0405422	Down
Os06g0683700	-1.13963	4.0613	29.5012	0.000436335	0.00684281	Down
Os08g0509600	-1.14029	3.90634	26.9	0.000600933	0.00833824	Down
Os12g0566000	-1.14238	7.19211	64.9898	2.26e-05	0.00105027	Down
Os04g0419800	-1.14608	2.40578	12.5597	0.00641711	0.0398865	Down
Os03g0822200	-1.14735	6.01875	71.7671	1.53e-05	0.000879984	Down
Os11g0699532	-1.15101	4.11217	32.5128	0.000309419	0.00545596	Down
Os04g0359100	-1.15157	2.84541	17.0633	0.00263534	0.0220662	Down
Os11g0433600	-1.15377	3.12703	12.1538	0.00702126	0.0425051	Down
Os02g0100300	-1.15697	7.37841	69.1492	1.77e-05	0.000931067	Down
Os10g0468500	-1.16014	3.09333	11.3103	0.00851739	0.0485572	Down
Os05g0401500	-1.16123	4.05598	26.85	0.000604787	0.00837559	Down
Os05g0548900	-1.16336	7.03567	35.1516	0.000233706	0.00453118	Down
Os05g0408900	-1.1658	5.58524	54.8402	4.4e-05	0.0016095	Down
Os05g0147100	-1.16694	2.47876	14.8178	0.00401488	0.0288638	Down
Os04g0372800	-1.16729	6.25582	43.4767	0.000106703	0.00278028	Down
Os01g0270300	-1.17056	5.25557	61.2336	2.86e-05	0.00122517	Down
Os02g0459300	-1.17547	2.69844	16.8943	0.00271642	0.0224973	Down
Os03g0850400	-1.17772	6.01206	32.3923	0.000313548	0.00549013	Down
Os03g0587000	-1.17865	5.99227	41.9829	0.000121617	0.00302894	Down
Os10g0532300	-1.17939	2.90979	14.1512	0.00458709	0.0316514	Down
Os08g0496600	-1.18046	2.53529	13.4143	0.00534128	0.0350434	Down
Os03g0290300	-1.18244	5.46143	47.7523	7.49e-05	0.0022384	Down
Os01g0659900	-1.1857	3.17226	21.9264	0.00119268	0.0130136	Down
Os11g0150400	-1.18891	9.31592	71.2686	1.57e-05	0.0008859	Down
Os10g0500700	-1.19096	6.35237	78.6941	1.05e-05	0.000740839	Down
Os01g0564300	-1.19376	4.90474	41.792	0.000123703	0.00305767	Down
Os05g0412800	-1.1939	4.98464	18.4457	0.00207232	0.0188075	Down
Os03g0128700	-1.19499	7.5783	75.2607	1.26e-05	0.000806841	Down
Os01g0823100	-1.19519	7.0466	43.964	0.00010233	0.00270767	Down
Os07g0243200	-1.19717	3.8235	30.7494	0.000377169	0.00623367	Down
Os02g0782300	-1.19723	3.95769	30.973	0.000367634	0.00612761	Down
Os03g0805700	-1.19808	2.65068	16.9214	0.00270324	0.0224359	Down
Os05g0325400	-1.19828	4.34356	26.5097	0.000631805	0.00859557	Down
Os03g0418000	-1.20095	2.18176	13.1371	0.00566411	0.0364968	Down
Os07g0593332	-1.20331	2.3568	13.461	0.0052892	0.0347544	Down
Os09g0433800	-1.2042	4.52862	13.9981	0.00473247	0.0323243	Down
Os02g0491400	-1.20555	3.83668	22.4333	0.00110655	0.0123433	Down
Os08g0159500	-1.20837	6.06645	48.2334	7.21e-05	0.00219096	Down
Os08g0535700	-1.21003	3.05066	17.76	0.00233085	0.0203109	Down
Os01g0700000	-1.21207	4.53824	42.4161	0.000117043	0.00296281	Down
Os06g0549300	-1.21221	4.32674	31.7728	0.000335862	0.00576237	Down
Os01g0347000	-1.21449	2.67356	17.7328	0.00234191	0.0203568	Down
Os02g0445100	-1.223	5.05576	32.2469	0.000318615	0.00555022	Down
Os01g0644000	-1.2242	4.34451	27.3032	0.000570966	0.00807797	Down
Os07g0475900	-1.22543	3.4896	16.2999	0.00302718	0.0240859	Down
Os03g0859600	-1.23139	6.8952	36.8762	0.000196338	0.00409608	Down
Os01g0886900	-1.23159	6.21368	89.9741	6.13e-06	0.000557278	Down
Os02g0508100	-1.23488	3.74151	33.7793	0.000269828	0.00502856	Down
Os06g0566300	-1.23759	2.81906	18.4646	0.00206573	0.0187713	Down
Os10g0347000	-1.24066	4.91481	38.3858	0.000169487	0.00375791	Down
Os03g0747100	-1.24078	2.83732	11.3502	0.00843835	0.0482471	Down
Os09g0282300	-1.24358	2.29248	11.7243	0.00773854	0.0455711	Down
Os06g0622000	-1.25177	4.79702	38.1814	0.000172847	0.00380897	Down
Os12g0198000	-1.252	2.94476	17.6118	0.00239183	0.0206743	Down
Os12g0485800	-1.25266	4.38025	43.5777	0.000105779	0.00276986	Down
Os04g0423400	-1.25294	5.81761	24.4202	0.000834576	0.0102452	Down
Os06g0668200	-1.25388	6.2444	65.4453	2.2e-05	0.00103941	Down
Os05g0427100	-1.26142	2.63466	13.4508	0.00530054	0.0348183	Down
Os03g0837900	-1.26248	4.61421	49.9211	6.32e-05	0.00202982	Down
Os02g0731300	-1.26634	2.76809	18.1601	0.00217548	0.0194659	Down
Os03g0134500	-1.26667	2.55725	13.3778	0.00538246	0.0351641	Down
Os06g0592400	-1.26738	2.05075	11.4401	0.00826331	0.0475423	Down
Os09g0482900	-1.26812	2.9459	19.4002	0.00176846	0.0168268	Down
Os01g0310100	-1.26887	5.86239	74.7184	1.3e-05	0.000818831	Down
Os04g0413500	-1.26949	6.76892	31.9793	0.000328215	0.0056583	Down
Os01g0645200	-1.27535	7.83445	75.2348	1.26e-05	0.000806841	Down
Os03g0192700	-1.28033	7.8444	85.6761	7.48e-06	0.000611029	Down
Os02g0187700	-1.28035	4.21397	35.1878	0.000232836	0.00452648	Down
Os01g0935400	-1.283	3.28289	13.113	0.0056933	0.0366288	Down
Os09g0306400	-1.28458	6.87217	66.5873	2.06e-05	0.000996733	Down
Os12g0569200	-1.28604	9.37844	28.4719	0.000493884	0.00741623	Down
Os04g0101300	-1.28888	2.15706	12.8735	0.00599358	0.0379635	Down
Os05g0579600	-1.29166	3.61644	23.9602	0.00088948	0.0106413	Down
Os01g0758300	-1.29265	4.75418	15.8883	0.00326815	0.0252162	Down
Os12g0511000	-1.2934	3.9614	34.4688	0.000250882	0.00474089	Down
Os03g0760800	-1.2956	5.6559	44.4063	9.85e-05	0.00264319	Down
Os03g0135700	-1.29763	5.82514	71.0454	1.59e-05	0.0008859	Down
Os01g0180800	-1.29782	8.95427	67.9508	1.9e-05	0.000951743	Down
Os06g0244000	-1.29786	3.96412	12.0868	0.0071276	0.0428837	Down
Os08g0368000	-1.29827	2.58387	13.7662	0.00496352	0.0333456	Down
Os03g0130100	-1.30145	2.88745	21.9485	0.00118875	0.0129856	Down
Os01g0621900	-1.30154	7.0546	28.2891	0.000505056	0.00751431	Down
Os10g0158700	-1.30287	2.1437	14.5329	0.00424805	0.0299623	Down
Os12g0626400	-1.30337	3.92769	21.5361	0.00126466	0.013541	Down
Os10g0558200	-1.30431	1.69086	11.3661	0.00840707	0.0480932	Down
Os01g0695700	-1.30555	5.09363	71.0746	1.59e-05	0.0008859	Down
Os03g0419200	-1.31216	1.92843	13.4076	0.00534878	0.0350819	Down
Os02g0703600	-1.31288	4.47209	15.1297	0.00377741	0.0277281	Down
Os03g0293000	-1.31327	2.96625	24.103	0.000871979	0.0105486	Down
Os12g0535300	-1.31598	2.3687	16.2887	0.0030334	0.0241197	Down
Os04g0409200	-1.31609	5.40904	74.5102	1.31e-05	0.000823238	Down
Os04g0516200	-1.31968	3.52009	33.5085	0.000277743	0.00513183	Down
Os01g0880800	-1.31969	2.09755	11.4763	0.00819398	0.0472619	Down
Os01g0559750	-1.32783	3.64312	36.2628	0.000208726	0.00425282	Down
Os02g0621800	-1.32848	1.77591	11.7264	0.00773488	0.045562	Down
Os04g0670100	-1.32882	2.52613	18.0541	0.00221537	0.0196923	Down
Os05g0588700	-1.32913	2.95468	14.9474	0.00391406	0.028394	Down
Os04g0578400	-1.32926	1.71205	12.3927	0.00665764	0.0408762	Down
Os05g0379500	-1.33011	2.80053	20.8248	0.00141007	0.0145209	Down
Os04g0110600	-1.33261	6.302	66.4628	2.07e-05	0.00100191	Down
Os01g0210500	-1.33361	5.00976	46.8156	8.07e-05	0.00233269	Down
Os12g0601800	-1.33871	3.46473	29.6598	0.000428212	0.00676194	Down
Os02g0181900	-1.34112	4.16957	41.5922	0.000125933	0.00309718	Down
Os02g0620200	-1.3492	3.30097	20.423	0.00150131	0.0150744	Down
Os10g0555900	-1.34965	8.27647	95.4247	4.82e-06	0.000495058	Down
Os02g0814000	-1.35796	4.66662	44.1273	0.000100913	0.00268003	Down
Os01g0141000	-1.36064	3.48425	20.7268	0.00143169	0.0146476	Down
Os03g0684400	-1.36068	4.40201	49.5655	6.49e-05	0.00205857	Down
Os11g0691100	-1.36159	2.66608	19.9258	0.0016245	0.015859	Down
Os12g0181500	-1.36326	4.46418	28.8905	0.000469416	0.00717161	Down
Os02g0539100	-1.36827	6.53878	91.4925	5.73e-06	0.000544692	Down
Os06g0703800	-1.37211	4.48144	62.1296	2.7e-05	0.00118278	Down
Os01g0888300	-1.37863	2.4324	15.585	0.00346096	0.0260694	Down
Os01g0759400	-1.38415	3.01061	21.8724	0.00120233	0.0130752	Down
Os03g0375300	-1.39612	1.96201	14.2801	0.004469	0.0310147	Down
Os04g0458200	-1.40041	5.78649	96.5498	4.6e-06	0.000486974	Down
Os02g0816100	-1.40307	3.75069	38.0405	0.00017521	0.00383616	Down
Os05g0583600	-1.40493	3.72981	24.5505	0.000819787	0.0101186	Down
Os04g0507950	-1.40956	4.7053	72.202	1.49e-05	0.000875346	Down
Os11g0590700	-1.40959	4.93361	62.2092	2.69e-05	0.00118191	Down
Os10g0536400	-1.41006	2.5432	14.1452	0.00459273	0.0316613	Down
Os06g0526100	-1.41233	2.33621	12.2786	0.00682826	0.0416869	Down
Os10g0100500	-1.41329	4.4764	31.4332	0.000348924	0.00587921	Down
Os03g0266300	-1.41453	3.59758	38.3392	0.000170246	0.00376883	Down
Os03g0381300	-1.41733	4.31388	61.0386	2.9e-05	0.00122813	Down
Os10g0577400	-1.41996	4.01674	37.0697	0.00019262	0.00405458	Down
Os01g0600900	-1.4236	10.206	35.0312	0.000236628	0.00457551	Down
Os04g0475600	-1.42961	3.56252	18.3043	0.00212265	0.0191039	Down
Os12g0623600	-1.43228	5.83018	109.256	2.76e-06	0.000367031	Down
Os04g0599400	-1.43978	4.59391	71.8379	1.52e-05	0.000879984	Down
Os10g0573700	-1.44077	3.2132	32.8033	0.000299738	0.00535515	Down
Os03g0103300	-1.44285	5.63142	90.0322	6.11e-06	0.000557278	Down
Os05g0446900	-1.44417	3.23066	32.389	0.000313659	0.00549013	Down
Os05g0534100	-1.44526	2.5424	13.5664	0.00517377	0.0342248	Down
Os09g0371100	-1.45553	2.37203	16.7278	0.00279937	0.0229404	Down
Os06g0666600	-1.45582	3.54085	17.2327	0.00255699	0.0216349	Down
Os01g0341000	-1.45666	3.42294	23.9005	0.000896927	0.0107008	Down
Os04g0356600	-1.45893	2.76796	16.0209	0.00318802	0.0248589	Down
Os06g0590301	-1.46267	3.42971	31.2261	0.000357196	0.00598595	Down
Os11g0434000	-1.46331	3.79479	26.3888	0.000641765	0.00866986	Down
Os09g0315700	-1.46554	5.42104	38.6851	0.00016471	0.00368602	Down
Os04g0612500	-1.46578	5.78659	50.2091	6.18e-05	0.00201346	Down
Os10g0462900	-1.47274	8.34578	65.7793	2.16e-05	0.00102767	Down
Os02g0802650	-1.47277	2.2127	17.21	0.00256735	0.02168	Down
Os06g0161400	-1.47286	2.0392	17.7894	0.00231897	0.0202558	Down
Os12g0514500	-1.4755	7.20819	121.255	1.79e-06	0.000294369	Down
Os03g0271900	-1.47659	2.45732	19.5032	0.00173906	0.0166276	Down
Os02g0689900	-1.48031	4.96494	17.9608	0.00225122	0.0199536	Down
[truncated: 373 more rows]

## Sheet: RNA-seq-Leaf
Locus	logFC	logCPM	F	PValue	FDR	DEG
Os06g0559600	10.684	4.49482	280.465	4.44e-10	3.3e-06	Up
Os03g0426350	9.98193	3.81088	252.358	8.47e-10	3.3e-06	Up
Os03g0115800	9.75559	3.59231	218.822	2.02e-09	6.27e-06	Up
Os06g0685400	9.31489	3.17096	159.349	1.36e-08	1.51e-05	Up
Os11g0559600	8.98072	2.84049	92.0841	3.31e-07	0.000100767	Up
Os11g0471200	8.82328	2.70117	110.635	1.16e-07	5.8e-05	Up
Os07g0442800	7.70402	1.69383	57.6513	4.35e-06	0.000507678	Up
Os09g0554101	7.16788	1.24399	39.6589	2.96e-05	0.0018719	Up
Os05g0580200	7.12079	1.18783	37.0476	4.14e-05	0.00234656	Up
Os12g0152000	7.10098	1.18164	41.6518	2.32e-05	0.00159239	Up
Os12g0528801	6.92087	1.037	37.5115	3.89e-05	0.00226022	Up
Os05g0270500	5.65514	1.94273	56.3113	3.13e-06	0.000405747	Up
Os04g0249600	4.94857	5.13379	277.963	1.56e-10	2.42e-06	Up
Os04g0677000	4.92592	1.33957	33.3818	5.07e-05	0.00266257	Up
Os01g0871600	4.26554	3.22331	56.1814	3.17e-06	0.000405747	Up
Os04g0208450	3.96548	1.73581	35.7635	3.58e-05	0.00215813	Up
Os12g0438600	3.95303	1.72056	30.618	7.78e-05	0.00350393	Up
Os05g0369900	3.92242	4.42677	214.565	8.49e-10	3.3e-06	Up
Os03g0347900	3.90903	4.00998	179.164	2.73e-09	6.99e-06	Up
Os07g0258400	3.82745	6.2817	33.7418	4.81e-05	0.00261201	Up
Os12g0527301	3.79922	1.14612	28.1254	0.000117189	0.00468123	Up
Os06g0109200	3.6953	2.34793	52.1805	4.79e-06	0.00054336	Up
Os06g0200800	3.57264	1.40653	29.9237	8.7e-05	0.00378624	Up
Os12g0630200	3.55907	1.40337	29.7523	8.94e-05	0.00383937	Up
Os01g0720500	3.48015	7.41166	144.755	1.07e-08	1.38e-05	Up
Os06g0560000	3.47345	1.92443	33.6702	4.86e-05	0.00261201	Up
Os12g0236225	3.46782	1.91593	18.0478	0.000836868	0.0179117	Up
Os06g0179000	3.43072	1.30899	25.1219	0.000198851	0.00673192	Up
Os11g0213000	3.22248	1.14693	22.6107	0.000320084	0.00919369	Up
Os05g0568300	3.21685	2.6092	49.005	6.77e-06	0.000687629	Up
Os04g0122000	3.0082	1.97002	22.7659	0.000310499	0.00901839	Up
Os11g0297800	2.96272	0.959621	17.9743	0.000850927	0.0181131	Up
Os12g0554100	2.95759	1.94039	25.2012	0.000195992	0.00672299	Up
Os07g0142200	2.95424	2.50166	14.6117	0.00191293	0.0309958	Up
Os06g0498800	2.94579	3.96286	72.3193	7.44e-07	0.000167459	Up
Os07g0241500	2.92805	4.14135	137.632	1.47e-08	1.52e-05	Up
Os01g0850700	2.89236	2.95135	51.468	5.17e-06	0.000565687	Up
Os04g0493400	2.8819	4.52674	172.97	3.42e-09	6.99e-06	Up
Os04g0678700	2.87824	5.87737	169.898	3.84e-09	6.99e-06	Up
Os09g0451000	2.8674	4.34675	81.6814	3.62e-07	0.000106146	Up
Os09g0439500	2.7906	4.33278	132.223	1.89e-08	1.64e-05	Up
Os12g0236200	2.77588	2.47206	13.1253	0.00283121	0.0402508	Up
Os02g0257400	2.74993	1.37618	13.7697	0.00238182	0.0355193	Up
Os02g0815200	2.74544	3.78455	102.399	9.23e-08	5.1e-05	Up
Os01g0883800	2.68034	2.16061	20.3505	0.000506534	0.0124943	Up
Os08g0495800	2.66329	7.549	159.012	5.86e-09	8.28e-06	Up
Os01g0368900	2.66277	4.45218	88.7244	2.21e-07	8.72e-05	Up
Os09g0451400	2.61997	1.40644	17.7356	0.000898469	0.0187149	Up
Os01g0238500	2.61662	7.45132	76.3897	5.39e-07	0.000137245	Up
Os10g0132300	2.61543	1.27896	18.1683	0.000814384	0.0176495	Up
Os02g0192700	2.57216	2.08929	27.6072	0.000128014	0.00496801	Up
Os06g0661800	2.57128	2.32348	31.2585	7.03e-05	0.00330986	Up
Os02g0649900	2.57028	6.93652	13.469	0.00258042	0.0375702	Up
Os03g0625300	2.56988	1.2454	17.2146	0.0010133	0.0199565	Up
Os01g0382400	2.55964	4.75737	65.9744	1.27e-06	0.000226636	Up
Os07g0638400	2.54339	1.92246	25.9453	0.000171309	0.00603281	Up
Os10g0195250	2.54012	4.35645	12.8434	0.00305796	0.0424265	Up
Os10g0524600	2.53083	2.56945	31.8811	6.38e-05	0.00311841	Up
Os08g0114300	2.53006	2.66449	34.2566	4.46e-05	0.00247567	Up
Os12g0236100	2.51405	6.73494	15.3925	0.00157083	0.0270912	Up
Os02g0227100	2.50762	1.74741	22.1924	0.000347657	0.00968143	Up
Os03g0749500	2.49781	2.26108	30.298	8.19e-05	0.00363548	Up
Os12g0569300	2.49714	2.93816	40.2706	1.94e-05	0.00143534	Up
Os12g0261300	2.49524	1.57773	17.2715	0.000999972	0.0198302	Up
Os05g0551000	2.45748	6.0282	48.0714	7.52e-06	0.000725886	Up
Os05g0409500	2.45622	2.24447	14.6898	0.00187509	0.030542	Up
Os01g0115700	2.44682	2.20964	24.1585	0.000237762	0.00762304	Up
Os10g0492900	2.44218	3.94812	79.2322	4.34e-07	0.000118297	Up
Os11g0655900	2.43811	3.73205	74.5423	6.22e-07	0.000148803	Up
Os11g0113700	2.39798	4.32869	114.96	4.52e-08	3.05e-05	Up
Os03g0379300	2.38445	4.39571	40.3551	1.92e-05	0.00142644	Up
Os04g0578600	2.37683	3.29714	24.0531	0.000242525	0.00770673	Up
Os03g0356582	2.36324	1.30881	15.1363	0.00167467	0.0281936	Up
Os01g0647200	2.36061	9.89324	17.9292	0.000859671	0.0182087	Up
Os01g0608000	2.35257	2.44266	15.2313	0.00163526	0.027664	Up
Os03g0725200	2.35134	4.64961	20.5607	0.000484716	0.0121008	Up
Os03g0283200	2.34261	1.78776	14.2319	0.00210987	0.033021	Up
Os10g0437000	2.32745	2.49742	30.1258	8.42e-05	0.00371646	Up
Os03g0820500	2.31206	2.30847	23.0108	0.00029603	0.00879542	Up
Os07g0235200	2.30299	3.02101	37.6209	2.76e-05	0.00178215	Up
Os04g0457000	2.29182	9.36279	58.781	2.46e-06	0.000342637	Up
Os02g0257300	2.27483	5.28431	121.405	3.22e-08	2.38e-05	Up
Os11g0246250	2.26971	1.24665	13.7523	0.00239286	0.0355905	Up
Os12g0291400	2.25172	10.2588	86.1269	2.64e-07	8.72e-05	Up
Os06g0524400	2.24864	4.20459	97.9408	1.21e-07	5.88e-05	Up
Os04g0513900	2.24645	1.85043	14.726	0.00185785	0.0304527	Up
Os06g0697000	2.23866	3.13402	35.7977	3.57e-05	0.00215601	Up
Os09g0279500	2.21198	4.31309	101.586	9.69e-08	5.1e-05	Up
Os02g0594166	2.20651	10.0838	21.2371	0.000421491	0.0110262	Up
Os03g0823400	2.18188	5.52548	71.8344	7.73e-07	0.000168454	Up
Os05g0500600	2.1584	1.77229	15.8639	0.00139849	0.0251227	Up
Os04g0602100	2.14343	7.18704	135.796	1.59e-08	1.55e-05	Up
Os06g0664200	2.13835	3.49655	44.0187	1.21e-05	0.00100585	Up
Os07g0687900	2.13165	4.96479	119.142	3.62e-08	2.56e-05	Up
Os08g0130400	2.12983	3.15619	23.7225	0.000258195	0.0080564	Up
Os11g0141800	2.12156	1.74546	18.1312	0.00082124	0.017724	Up
Os02g0527950	2.11892	8.64505	39.1767	2.24e-05	0.00157511	Up
Os04g0606000	2.1115	2.62905	28.5077	0.000109873	0.00448114	Up
Os09g0361500	2.10562	4.24871	59.8284	2.22e-06	0.000316842	Up
Os03g0101700	2.08978	4.97854	58.6353	2.49e-06	0.000342637	Up
Os05g0408900	2.08652	6.96554	61.499	1.9e-06	0.000289412	Up
Os09g0491820	2.08516	3.62613	57.636	2.75e-06	0.000364712	Up
Os12g0538700	2.08268	2.40278	22.7719	0.00031013	0.00901839	Up
Os01g0608101	2.07664	11.1151	20.9591	0.000446259	0.0114625	Up
Os11g0264500	2.07459	4.18767	60.6006	2.07e-06	0.000302879	Up
Os03g0244000	2.06608	4.68637	71.988	7.64e-07	0.000168454	Up
Os03g0333400	2.06545	6.69402	54.115	3.91e-06	0.000464071	Up
Os08g0485900	2.06292	4.64417	94.1254	1.54e-07	6.85e-05	Up
Os05g0186300	2.06104	3.14914	21.2547	0.000419978	0.0110228	Up
Os01g0279100	2.05787	8.78267	74.6692	6.16e-07	0.000148803	Up
Os03g0684700	2.05294	3.80971	58.3234	2.57e-06	0.000350046	Up
Os01g0655500	2.04127	9.95242	33.3406	5.11e-05	0.00266257	Up
Os08g0541950	2.04123	2.44003	19.9599	0.000550135	0.0133284	Up
Os03g0793000	2.0364	1.67695	13.8045	0.00236004	0.0353674	Up
Os01g0537250	2.03163	5.17933	80.1171	4.06e-07	0.00011272	Up
Os01g0639900	2.0268	9.85911	81.6864	3.62e-07	0.000106146	Up
Os04g0249500	2.01726	3.05644	32.4583	5.84e-05	0.00293414	Up
Os03g0850400	2.01135	4.32378	64.9759	1.39e-06	0.000234037	Up
Os03g0122300	2.00885	1.89963	14.5625	0.00193721	0.0312914	Up
Os07g0635700	2.00553	2.1716	19.0882	0.000663935	0.0151274	Up
Os07g0543500	1.99863	4.49679	86.4677	2.57e-07	8.72e-05	Up
Os12g0292400	1.97933	11.1056	73.2158	6.92e-07	0.000158181	Up
Os05g0586050	1.97735	2.5285	20.2687	0.000515327	0.012663	Up
Os03g0413000	1.97659	4.79432	63.3006	1.61e-06	0.000258094	Up
Os02g0744900	1.9706	8.92426	77.8283	4.82e-07	0.000129261	Up
Os03g0251000	1.9661	3.88157	46.8044	8.7e-06	0.000802859	Up
Os06g0107100	1.96251	4.38632	48.2354	7.38e-06	0.00071698	Up
Os03g0685100	1.96077	1.51305	12.7065	0.00317559	0.0436687	Up
Os09g0535000	1.95567	7.23975	128.366	2.27e-08	1.86e-05	Up
Os01g0117900	1.95542	4.49606	51.2214	5.31e-06	0.000575837	Up
Os03g0764600	1.948	5.93364	132.131	1.89e-08	1.64e-05	Up
Os10g0567900	1.94591	3.9174	41.7312	1.61e-05	0.00123689	Up
Os03g0747700	1.93806	3.09659	33.9232	4.68e-05	0.00257034	Up
Os03g0751100	1.93693	7.11797	41.7657	1.6e-05	0.00123689	Up
Os03g0773700	1.92788	3.3623	31.389	6.89e-05	0.00327125	Up
Os03g0431200	1.9229	2.49266	23.3283	0.000278418	0.0084365	Up
Os10g0139700	1.92209	1.61675	12.1235	0.00373851	0.0485725	Up
Os10g0111700	1.91382	1.81839	13.9837	0.00225119	0.0343965	Up
Os01g0495701	1.89966	9.92294	24.1547	0.000237929	0.00762304	Up
Os01g0734600	1.89716	3.07235	23.7959	0.000254614	0.00802524	Up
Os10g0530500	1.89523	3.78175	36.0572	3.44e-05	0.00209432	Up
Os06g0685300	1.88535	4.11996	65.4599	1.33e-06	0.000228603	Up
Os08g0205800	1.88361	2.63457	16.5179	0.00119419	0.0224927	Up
Os03g0131900	1.88266	4.99517	76.7292	5.25e-07	0.000135923	Up
Os03g0316200	1.88189	3.59992	31.901	6.36e-05	0.00311841	Up
Os04g0541700	1.87921	1.69649	14.3615	0.00204015	0.0323158	Up
Os03g0439900	1.87597	2.46503	16.2099	0.00128579	0.0237274	Up
Os03g0439700	1.85548	7.60285	24.129	0.000239084	0.00762859	Up
Os03g0844000	1.83634	2.30652	12.1606	0.00369942	0.0482259	Up
Os09g0554200	1.83373	3.7269	51.4887	5.16e-06	0.000565687	Up
Os11g0482400	1.82792	3.9949	43.5806	1.28e-05	0.00104435	Up
Os09g0460500	1.82249	3.79656	45.2952	1.04e-05	0.000906358	Up
Os12g0274700	1.80559	11.502	60.1205	2.16e-06	0.000313947	Up
Os03g0425000	1.79919	4.70007	40.8886	1.79e-05	0.00134417	Up
Os04g0692600	1.79575	3.89872	52.3976	4.68e-06	0.000534897	Up
Os11g0161700	1.79512	2.98083	24.2511	0.000233662	0.00757092	Up
Os05g0427800	1.79042	5.79009	83.5615	3.16e-07	9.82e-05	Up
Os10g0492300	1.78522	8.23024	80.9095	3.83e-07	0.00010824	Up
Os05g0506000	1.78394	3.06757	27.7164	0.000125639	0.00491763	Up
Os04g0488400	1.78166	2.17759	15.8061	0.0014184	0.0254216	Up
Os03g0371400	1.77832	2.8939	19.4576	0.000612689	0.0143598	Up
Os04g0209300	1.7742	3.91355	30.7207	7.65e-05	0.00348577	Up
Os01g0899425	1.77167	3.45152	36.6966	3.14e-05	0.00195247	Up
Os03g0815400	1.76602	4.43721	48.6826	7.02e-06	0.000697906	Up
Os07g0558400	1.76089	11.2764	35.0943	3.94e-05	0.00227841	Up
Os02g0465900	1.75081	6.37114	90.9345	1.9e-07	8.2e-05	Up
Os04g0459500	1.74928	8.10874	55.0225	3.56e-06	0.000432776	Up
Os06g0573600	1.74521	2.42941	18.7967	0.000707857	0.0158493	Up
Os03g0261100	1.74184	2.48789	20.0524	0.000539426	0.0131588	Up
Os05g0247100	1.73949	7.9362	44.714	1.11e-05	0.000955445	Up
Os05g0161500	1.71227	3.40699	34.9933	4e-05	0.00229488	Up
Os04g0555300	1.70824	7.28151	51.173	5.34e-06	0.000575837	Up
Os01g0795000	1.70734	3.27839	19.0523	0.000669164	0.015202	Up
Os02g0596000	1.70645	5.38433	75.0251	5.99e-07	0.000148803	Up
Os08g0556900	1.70389	4.63211	69.989	9.01e-07	0.000170649	Up
Os04g0667400	1.70016	2.19816	15.7633	0.00143335	0.02566	Up
Os03g0356300	1.69567	2.12117	12.6602	0.00321652	0.0440366	Up
Os05g0496200	1.69458	10.2758	57.9349	2.67e-06	0.000357262	Up
Os02g0652600	1.69186	4.2451	55.0811	3.54e-06	0.000432776	Up
Os06g0267900	1.69022	4.66001	54.451	3.78e-06	0.000455255	Up
Os02g0124800	1.6886	4.8586	65.4489	1.33e-06	0.000228603	Up
Os11g0544000	1.67251	4.43734	56.137	3.19e-06	0.000405747	Up
Os02g0755600	1.67199	3.81541	24.1083	0.000240018	0.0076427	Up
Os05g0401100	1.66802	6.53178	87.3465	2.42e-07	8.72e-05	Up
Os05g0413200	1.66743	6.65584	73.3196	6.86e-07	0.000158181	Up
Os02g0185300	1.66446	2.30932	16.1306	0.00131067	0.0239889	Up
Os02g0697500	1.66404	5.19991	33.6722	4.86e-05	0.00261201	Up
Os08g0246700	1.66235	2.2454	14.6186	0.00190954	0.0309943	Up
Os11g0683500	1.64924	3.20206	18.9206	0.000688788	0.0155117	Up
Os03g0843400	1.64524	5.59554	55.0438	3.56e-06	0.000432776	Up
Os01g0600900	1.64384	12.1877	22.4149	0.000332665	0.00945025	Up
Os05g0565400	1.63647	6.12138	110.081	5.91e-08	3.83e-05	Up
Os02g0578400	1.63477	3.73565	37.0819	2.98e-05	0.00187301	Up
Os04g0640900	1.6336	2.28228	15.331	0.00159507	0.0272417	Up
Os02g0148000	1.62611	5.22951	88.2694	2.27e-07	8.72e-05	Up
Os08g0276100	1.62599	5.66429	48.6423	7.05e-06	0.000697906	Up
Os01g0973100	1.62521	2.46203	17.4715	0.000954696	0.0193164	Up
Os12g0493900	1.6248	6.03187	58.6448	2.49e-06	0.000342637	Up
Os01g0201200	1.62287	7.00345	55.6203	3.36e-06	0.000420481	Up
Os01g0205300	1.62276	2.06118	12.6946	0.00318605	0.043735	Up
Os02g0259600	1.62038	5.01527	70.3342	8.75e-07	0.000169966	Up
Os01g0266800	1.61771	5.00577	29.0833	9.98e-05	0.00420369	Up
Os02g0822600	1.6164	4.38235	54.1444	3.9e-06	0.000464071	Up
Os07g0569100	1.61581	5.31838	87.2186	2.44e-07	8.72e-05	Up
Os11g0267000	1.61085	3.73807	38.8764	2.33e-05	0.00159239	Up
Os10g0502000	1.60819	5.1563	73.2074	6.92e-07	0.000158181	Up
Os03g0452300	1.60277	5.10346	50.19	5.94e-06	0.000623497	Up
Os11g0621400	1.60117	3.89109	37.8207	2.69e-05	0.00174856	Up
Os01g0101200	1.59947	4.71325	43.0718	1.36e-05	0.00108335	Up
Os05g0179950	1.59665	2.79495	19.8933	0.000557989	0.0134446	Up
Os01g0880200	1.5898	6.10249	95.5827	1.4e-07	6.42e-05	Up
Os10g0567400	1.58484	7.7304	64.4687	1.45e-06	0.000239632	Up
Os02g0240100	1.57964	4.31742	29.9881	8.61e-05	0.00376804	Up
Os07g0663800	1.57851	5.56724	26.8915	0.000144904	0.00545195	Up
Os01g0591000	1.5718	2.31356	12.713	0.00316983	0.0436667	Up
Os01g0944700	1.56929	3.56612	24.4668	0.000224432	0.00735748	Up
Os05g0215033	1.5668	2.59064	16.3251	0.0012506	0.0232453	Up
Os10g0536500	1.56359	6.46781	52.9711	4.41e-06	0.000511028	Up
Os05g0178300	1.56148	4.03616	43.7902	1.24e-05	0.00102331	Up
Os12g0117400	1.5597	4.26473	26.2431	0.000162446	0.00585674	Up
Os03g0371300	1.55935	3.59976	31.0413	7.27e-05	0.00338412	Up
Os04g0445700	1.55384	3.41097	27.6944	0.000126113	0.00492379	Up
Os06g0264800	1.55249	7.53194	61.0159	1.99e-06	0.000299798	Up
Os01g0243100	1.54425	2.72225	15.4594	0.00154495	0.0268235	Up
Os01g0864566	1.54251	3.45811	30.6327	7.76e-05	0.00350393	Up
Os06g0316300	1.53884	3.73323	31.3621	6.92e-05	0.00327125	Up
Os02g0754300	1.53804	4.73216	61.5229	1.9e-06	0.000289412	Up
Os04g0474900	1.53431	3.87989	31.5664	6.7e-05	0.00323422	Up
Os07g0509800	1.53114	3.63862	27.2076	0.000137148	0.00522337	Up
Os03g0323200	1.52906	10.9002	32.2511	6.02e-05	0.0029908	Up
Os03g0321300	1.52364	2.55954	12.6802	0.00319881	0.0438327	Up
Os08g0541400	1.52329	4.86248	65.3649	1.34e-06	0.000228603	Up
Os01g0966200	1.52198	4.10354	39.6952	2.09e-05	0.00150626	Up
Os08g0566600	1.51735	2.60859	14.6669	0.00188609	0.030689	Up
Os06g0197575	1.51696	2.83987	18.5911	0.000740846	0.0164457	Up
Os07g0469100	1.5123	6.80643	70.9021	8.35e-07	0.000168454	Up
Os12g0583300	1.51078	7.32225	70.7109	8.48e-07	0.000168454	Up
Os03g0818050	1.50913	7.96709	28.7761	0.00010505	0.00432352	Up
Os03g0595300	1.50803	5.51757	63.2948	1.61e-06	0.000258094	Up
Os02g0716500	1.5059	6.24824	86.1731	2.63e-07	8.72e-05	Up
Os03g0219900	1.50097	3.63019	28.9593	0.000101896	0.00425635	Up
Os03g0563300	1.49409	6.57909	67.8693	1.08e-06	0.000196883	Up
Os07g0182400	1.49164	3.97548	28.9794	0.000101558	0.00425367	Up
Os02g0814400	1.49016	4.09662	39.3687	2.18e-05	0.00156377	Up
Os01g0909400	1.48553	3.76495	26.8376	0.000146275	0.00546025	Up
Os06g0705100	1.48535	6.06419	88.4294	2.25e-07	8.72e-05	Up
Os03g0161900	1.48504	3.08255	18.9619	0.000682559	0.0154161	Up
Os08g0246800	1.47628	3.34988	24.1372	0.000238713	0.00762859	Up
Os01g0144100	1.47557	3.78254	26.0473	0.000168212	0.00599505	Up
Os02g0744000	1.47302	7.2043	70.9642	8.31e-07	0.000168454	Up
Os10g0542900	1.46483	3.63884	25.7034	0.000178918	0.00623363	Up
Os12g0113500	1.46475	5.85879	89.7887	2.05e-07	8.62e-05	Up
Os05g0209500	1.45705	2.86315	16.045	0.00133815	0.0243671	Up
Os05g0110300	1.4563	3.94462	37.6924	2.74e-05	0.00177211	Up
Os08g0105800	1.45444	5.81904	39.0707	2.27e-05	0.0015761	Up
Os03g0604566	1.44849	3.68986	32.9119	5.45e-05	0.00278407	Up
Os09g0537700	1.44802	9.04128	46.5982	8.91e-06	0.000806548	Up
Os03g0592500	1.44295	11.2648	26.3761	0.000158656	0.00576018	Up
Os05g0567300	1.44282	3.24348	22.643	0.000318062	0.00915252	Up
Os10g0545700	1.44184	9.01316	26.0572	0.000167914	0.00599505	Up
Os08g0104600	1.43837	8.04292	52.8517	4.46e-06	0.000513644	Up
Os12g0207600	1.43629	15.6474	14.5476	0.00194462	0.0313784	Up
Os06g0729000	1.43614	6.336	60.6181	2.06e-06	0.000302879	Up
Os06g0184900	1.4356	3.70561	26.8	0.000147244	0.00546025	Up
Os02g0460200	1.42949	2.73388	12.7443	0.00314262	0.0433687	Up
Os11g0242800	1.4254	9.77524	33.2491	5.18e-05	0.00268124	Up
Os12g0543600	1.42455	3.49357	13.4922	0.00256443	0.037457	Up
Os10g0502400	1.42338	7.98114	42.2023	1.52e-05	0.00118434	Up
Os09g0553900	1.42237	3.90398	30.8404	7.51e-05	0.00345851	Up
Os08g0117100	1.42203	3.02822	17.1239	0.00103495	0.0202037	Up
Os11g0592200	1.42043	4.94454	31.5009	6.77e-05	0.00325226	Up
Os01g0227800	1.41064	3.70839	29.5797	9.2e-05	0.00393818	Up
Os01g0111100	1.40688	4.81139	50.9671	5.46e-06	0.000584735	Up
Os01g0959750	1.40524	3.14515	16.3033	0.00125718	0.0233397	Up
Os07g0212200	1.40233	5.9308	61.7607	1.85e-06	0.000288123	Up
Os03g0371350	1.40084	3.51682	24.784	0.0002116	0.0070711	Up
Os03g0203700	1.39958	3.39426	16.1915	0.00129151	0.0237782	Up
Os02g0834700	1.39667	5.44744	58.0948	2.63e-06	0.000354798	Up
Os02g0129900	1.39519	3.17219	17.8363	0.000878057	0.018438	Up
Os10g0100300	1.39379	5.98477	34.3027	4.43e-05	0.00247567	Up
Os03g0211600	1.39299	3.69876	27.6677	0.000126691	0.00493397	Up
Os11g0526200	1.39227	3.93819	31.5628	6.7e-05	0.00323422	Up
Os03g0121700	1.3919	5.38632	55.7889	3.3e-06	0.000416758	Up
Os01g0842200	1.38984	6.49511	35.1756	3.9e-05	0.00226022	Up
Os01g0171000	1.38836	2.73823	13.3001	0.00270032	0.0387803	Up
Os03g0703300	1.38593	5.35765	70.9118	8.34e-07	0.000168454	Up
Os03g0184550	1.38414	3.48448	21.0711	0.000436084	0.0112939	Up
Os06g0196300	1.38365	5.12994	48.4225	7.23e-06	0.000710866	Up
Os04g0431700	1.38056	2.4596	12.9482	0.00297126	0.0416325	Up
Os02g0557800	1.37706	4.69552	45.0625	1.07e-05	0.000923913	Up
Os12g0291100	1.37645	12.8223	26.2143	0.000163278	0.00587309	Up
Os04g0538166	1.3762	3.92515	24.8705	0.00020825	0.00697413	Up
Os01g0191200	1.37408	7.13013	48.7991	6.93e-06	0.00069458	Up
Os04g0423400	1.37386	5.42011	28.9022	0.000102868	0.00428541	Up
Os04g0691600	1.37186	3.28386	21.5225	0.0003977	0.0105819	Up
Os05g0337400	1.36972	4.15546	39.7482	2.08e-05	0.00150626	Up
Os11g0543500	1.36782	5.00921	44.0353	1.21e-05	0.00100585	Up
Os10g0503800	1.36386	5.29056	46.529	8.98e-06	0.000806548	Up
Os02g0815300	1.36257	4.03862	35.012	3.99e-05	0.00229488	Up
Os03g0122200	1.36174	3.21914	19.5535	0.00060014	0.0141942	Up
Os05g0500000	1.36119	3.79964	24.1864	0.000236517	0.00760918	Up
Os03g0109300	1.3605	2.49506	12.1262	0.00373566	0.0485725	Up
Os03g0223400	1.36042	4.37659	24.3033	0.000231388	0.00752205	Up
Os03g0828100	1.35931	3.92033	15.6889	0.00145981	0.0259542	Up
Os01g0180300	1.35677	6.50231	70.89	8.36e-07	0.000168454	Up
Os01g0975300	1.3563	4.88542	43.8351	1.24e-05	0.00102312	Up
Os01g0848900	1.34878	3.98299	22.9349	0.000300429	0.00883538	Up
Os03g0149300	1.34608	3.50526	14.5979	0.00191973	0.0310412	Up
Os10g0522700	1.34594	4.24081	34.1504	4.53e-05	0.00249431	Up
Os03g0178100	1.34516	4.63555	24.5689	0.000220204	0.00728503	Up
Os07g0691200	1.34129	7.27204	63.8875	1.53e-06	0.000249791	Up
Os03g0704000	1.33546	3.61282	22.1694	0.000349249	0.00970837	Up
Os12g0428000	1.33317	5.10414	28.357	0.000112692	0.00456536	Up
Os12g0420200	1.33217	9.18031	43.2085	1.34e-05	0.0010707	Up
Os03g0781400	1.32862	4.14899	21.0401	0.000438877	0.0113284	Up
Os05g0291700	1.32771	8.62704	33.1912	5.22e-05	0.00269572	Up
Os02g0278700	1.32708	3.2589	15.8519	0.00140261	0.0251676	Up
Os10g0166600	1.32518	6.21968	76.8209	5.21e-07	0.000135923	Up
Os11g0606400	1.32342	6.14393	74.8549	6.07e-07	0.000148803	Up
Os01g0606900	1.32182	4.58346	28.7621	0.000105294	0.00432352	Up
Os05g0155400	1.31288	3.79913	26.6444	0.00015132	0.00555878	Up
Os08g0102000	1.30361	4.2334	23.5294	0.000267883	0.00826121	Up
Os07g0645300	1.30214	2.8801	14.8264	0.001811	0.0298381	Up
Os01g0938100	1.29913	2.72774	12.6195	0.00325303	0.0443801	Up
Os02g0120000	1.29435	4.17884	35.5312	3.7e-05	0.00219684	Up
Os03g0251500	1.29375	5.7652	71.3944	8.02e-07	0.000168454	Up
Os07g0277200	1.29139	2.7185	13.4523	0.00259203	0.0376778	Up
Os07g0539300	1.28671	5.61967	36.4566	3.25e-05	0.00199529	Up
Os01g0678600	1.28595	5.36016	59.996	2.19e-06	0.000314731	Up
Os08g0126700	1.28058	7.24282	27.8863	0.000122047	0.00481343	Up
Os05g0460600	1.27917	7.13176	47.3396	8.18e-06	0.000765358	Up
Os01g0782200	1.27761	3.78221	25.1282	0.000198623	0.00673192	Up
Os03g0781000	1.27252	4.21892	33.6505	4.87e-05	0.00261201	Up
Os02g0117500	1.26926	3.86681	27.5021	0.000130347	0.00500113	Up
Os03g0775000	1.26843	4.39503	28.7997	0.000104637	0.00432352	Up
Os01g0689451	1.26621	7.86381	36.6252	3.17e-05	0.00196421	Up
Os03g0279950	1.26518	5.88925	49.8566	6.16e-06	0.000642079	Up
Os02g0581500	1.2647	3.41986	21.2469	0.000420654	0.0110228	Up
Os03g0694000	1.26448	3.23455	18.3105	0.000788749	0.0171899	Up
Os01g0882500	1.26327	6.3146	71.2092	8.14e-07	0.000168454	Up
Os03g0685000	1.26217	5.28302	38.1187	2.58e-05	0.001701	Up
Os03g0850000	1.26003	3.31247	17.7499	0.00089554	0.0186789	Up
Os03g0758400	1.25842	5.84016	69.3243	9.52e-07	0.000178235	Up
Os01g0869800	1.25654	8.11898	38.1668	2.57e-05	0.001701	Up
Os02g0285800	1.23864	7.25015	59.0214	2.4e-06	0.00033913	Up
Os12g0541500	1.23744	8.43345	47.7859	7.77e-06	0.000740644	Up
Os06g0326400	1.23733	3.57259	15.371	0.00157926	0.0271762	Up
Os05g0419200	1.23648	5.86715	65.7258	1.3e-06	0.000228603	Up
Os04g0595583	1.23525	4.03048	23.8898	0.000250125	0.00790861	Up
Os01g0862200	1.23369	6.38686	42.8535	1.4e-05	0.00110737	Up
Os09g0517000	1.23287	5.69321	33.3179	5.12e-05	0.00266257	Up
Os05g0191500	1.23266	6.93659	20.9534	0.000446782	0.0114625	Up
Os05g0594500	1.22614	3.87745	23.6766	0.000260456	0.00808039	Up
Os01g0749200	1.22512	5.63552	39.2613	2.22e-05	0.00157173	Up
Os08g0382400	1.22469	6.62542	43.5311	1.28e-05	0.0010452	Up
Os01g0635200	1.22452	4.42744	35.5465	3.7e-05	0.00219684	Up
Os06g0683200	1.22146	4.82266	44.1133	1.2e-05	0.00100511	Up
Os12g0209000	1.21687	2.747	12.0439	0.00382399	0.049394	Up
Os03g0778100	1.21494	10.0443	22.0332	0.000358862	0.00992233	Up
Os01g0783100	1.21196	3.43594	15.464	0.00154319	0.0268228	Up
Os08g0476700	1.20824	3.87766	26.4188	0.000157462	0.00574368	Up
Os03g0337600	1.20804	6.51703	53.9286	3.99e-06	0.000469514	Up
Os05g0103200	1.20591	6.9501	62.8549	1.68e-06	0.0002632	Up
Os08g0504500	1.20481	5.0417	23.354	0.000277041	0.0084365	Up
Os02g0280500	1.20473	4.01692	21.6074	0.00039092	0.0104553	Up
Os03g0811100	1.20394	5.57997	52.1104	4.83e-06	0.000543456	Up
Os07g0148900	1.20282	9.29372	29.9621	8.64e-05	0.00377329	Up
Os05g0428700	1.19858	3.07914	13.6866	0.00243488	0.0360861	Up
Os03g0725300	1.19789	4.04154	19.692	0.000582528	0.0138833	Up
Os01g0511600	1.19763	4.79171	24.3243	0.00023048	0.00750824	Up
Os04g0443900	1.19533	7.41079	49.4263	6.46e-06	0.00066044	Up
Os10g0103700	1.19266	4.69849	28.3503	0.000112819	0.00456536	Up
Os01g0919900	1.19188	4.33354	25.2244	0.000195161	0.00670931	Up
Os03g0439800	1.18618	4.67727	14.528	0.00195447	0.0315048	Up
Os03g0332100	1.1861	4.3896	30.8622	7.48e-05	0.00345851	Up
Os04g0544400	1.18336	5.77955	55.5126	3.39e-06	0.000421677	Up
Os03g0323100	1.18276	3.92887	24.7263	0.000213872	0.00713165	Up
Os04g0414700	1.17753	10.099	22.2142	0.000346152	0.00965683	Up
Os02g0553200	1.17714	9.54874	26.2964	0.000160915	0.00581503	Up
Os01g0205200	1.17591	4.22428	30.1617	8.37e-05	0.00370556	Up
Os01g0866400	1.17112	6.6317	38.3502	2.5e-05	0.00167243	Up
Os03g0265400	1.17099	4.54375	27.0862	0.000140068	0.00532156	Up
Os03g0158300	1.16734	5.9428	30.5744	7.83e-05	0.00351821	Up
Os02g0744700	1.16728	4.68397	28.051	0.000118676	0.00472846	Up
Os10g0113000	1.16698	4.35505	22.4651	0.000329387	0.00937427	Up
Os06g0184866	1.16641	5.12281	17.6139	0.000923904	0.0191676	Up
Os10g0573700	1.16511	3.90205	24.9414	0.00020555	0.00689858	Up
Os04g0591000	1.1639	5.19485	48.3486	7.29e-06	0.000712314	Up
Os02g0189000	1.16352	4.98958	41.4953	1.66e-05	0.00126825	Up
Os11g0528500	1.16305	4.25901	14.6954	0.00187242	0.030542	Up
Os07g0626800	1.16124	3.80144	16.5901	0.00117379	0.0222071	Up
Os01g0692300	1.1595	4.92518	24.2338	0.000234422	0.00757316	Up
Os03g0701200	1.15666	5.18115	23.2959	0.000280155	0.00844148	Up
Os12g0630100	1.15615	3.64343	15.186	0.0016539	0.0279044	Up
Os05g0232200	1.14663	3.63283	19.9554	0.000550666	0.0133284	Up
Os05g0508900	1.14589	6.08076	47.9845	7.6e-06	0.000728559	Up
Os02g0581100	1.14142	7.84549	32.3334	5.95e-05	0.00297222	Up
Os06g0101600	1.14089	10.8857	22.8389	0.000306104	0.00897462	Up
Os06g0320500	1.14048	11.4742	17.6619	0.000913772	0.0189827	Up
Os05g0586900	1.14041	4.42525	31.3526	6.93e-05	0.00327125	Up
Os08g0355400	1.13678	6.13571	44.3088	1.17e-05	0.000986914	Up
Os02g0711000	1.12657	4.12305	21.9736	0.00036316	0.00997021	Up
Os06g0729650	1.12163	5.86345	51.4724	5.17e-06	0.000565687	Up
Os01g0896500	1.11954	7.68679	40.9144	1.78e-05	0.00134417	Up
Os01g0501800	1.11878	11.7621	15.6841	0.00146152	0.0259549	Up
Os04g0645100	1.11801	8.46023	31.2238	7.07e-05	0.00331792	Up
Os03g0118600	1.11675	4.38837	30.4998	7.93e-05	0.00353839	Up
Os10g0516100	1.11469	7.75087	46.7189	8.78e-06	0.000802859	Up
Os11g0432900	1.11455	3.21884	14.3401	0.00205149	0.0323693	Up
Os02g0600200	1.10782	5.95103	45.7242	9.87e-06	0.000871233	Up
Os05g0304600	1.10525	4.77111	35.6278	3.65e-05	0.00219181	Up
Os01g0716800	1.10511	4.51221	27.8372	0.000123073	0.00482938	Up
Os08g0435900	1.10104	11.8272	17.4868	0.000951324	0.0193097	Up
Os05g0244500	1.09496	3.72893	17.3318	0.000986064	0.0196323	Up
Os10g0181600	1.09197	7.17234	32.829	5.52e-05	0.00280307	Up
Os07g0577600	1.09137	10.5922	21.5823	0.000392913	0.0104905	Up
Os09g0446800	1.08784	7.62571	36.5889	3.19e-05	0.00196638	Up
Os05g0491200	1.08657	5.48899	33.4277	5.04e-05	0.00266257	Up
Os04g0513400	1.07978	4.1026	17.4648	0.000956184	0.0193214	Up
Os06g0163200	1.07956	4.48002	26.5239	0.000154565	0.00565126	Up
Os10g0330000	1.07716	8.89123	33.3311	5.11e-05	0.00266257	Up
Os11g0432400	1.07653	5.82209	39.7997	2.06e-05	0.00150626	Up
Os01g0328700	1.07613	6.79304	22.009	0.000360602	0.0099351	Up
Os12g0534200	1.07572	5.36332	45.0404	1.07e-05	0.000923913	Up
Os01g0805300	1.07482	6.69461	40.6099	1.86e-05	0.0013867	Up
Os12g0204500	1.0737	4.04215	21.8887	0.000369388	0.00999985	Up
Os10g0208500	1.06865	4.58679	23.1155	0.000290086	0.00866854	Up
Os11g0127800	1.06635	4.96944	21.6418	0.000388207	0.0104006	Up
Os11g0183900	1.0663	4.68494	25.7137	0.000178589	0.00623363	Up
Os01g0952500	1.06557	5.62593	22.0946	0.000354488	0.00981887	Up
Os03g0138900	1.06416	3.49604	14.1937	0.00213096	0.0332404	Up
Os06g0250600	1.06136	4.07461	19.783	0.000571288	0.0136671	Up
Os06g0716100	1.06123	6.99593	31.3667	6.91e-05	0.00327125	Up
Os10g0460900	1.05983	4.30751	23.7489	0.0002569	0.00804832	Up
Os04g0612500	1.05969	7.68241	34.4306	4.34e-05	0.00244574	Up
Os03g0170900	1.05655	5.84596	47.1067	8.4e-06	0.000781438	Up
Os04g0502900	1.05375	5.54417	39.1818	2.24e-05	0.00157511	Up
Os06g0559400	1.05183	5.84101	26.0841	0.000167111	0.00598327	Up
Os02g0731600	1.0501	6.17851	37.833	2.68e-05	0.00174856	Up
Os12g0263000	1.04787	5.80856	38.051	2.61e-05	0.00170883	Up
Os01g0846300	1.0463	4.15531	22.3009	0.000340251	0.00954656	Up
Os11g0222900	1.04231	5.36317	35.4454	3.75e-05	0.00221555	Up
Os02g0593500	1.04141	6.51168	41.8536	1.58e-05	0.00123006	Up
Os02g0750100	1.0412	4.23822	13.3095	0.00269347	0.0387176	Up
Os06g0115400	1.03695	3.80284	16.0122	0.00134887	0.024429	Up
Os04g0635700	1.03661	4.77224	27.9342	0.000121055	0.00479142	Up
Os07g0119300	1.03567	5.86198	45.7358	9.85e-06	0.000871233	Up
Os03g0129300	1.03444	9.74136	22.3593	0.00033634	0.0095123	Up
Os05g0371133	1.0342	4.0283	12.5666	0.0033012	0.044723	Up
Os09g0294000	1.03361	8.82014	25.9805	0.000170233	0.00602482	Up
Os06g0133800	1.03077	10.1653	22.6819	0.000315645	0.00911724	Up
Os03g0298300	1.02806	3.81121	12.6108	0.00326088	0.044448	Up
Os09g0526200	1.02626	3.81085	17.8026	0.000884832	0.0185552	Up
Os01g0871500	1.02438	8.81958	12.9537	0.0029668	0.0416075	Up
Os04g0659100	1.02246	9.30057	25.2515	0.000194197	0.00669096	Up
Os02g0255700	1.01926	7.03278	35.213	3.88e-05	0.00226022	Up
Os02g0197600	1.0191	10.2785	16.1509	0.00130426	0.0238997	Up
Os10g0461100	1.01867	4.85901	31.8776	6.38e-05	0.00311841	Up
Os03g0263900	1.01629	5.11489	34.5392	4.28e-05	0.00241591	Up
Os02g0128200	1.01248	3.83613	16.1691	0.00129853	0.0238509	Up
Os03g0860600	1.00952	3.46104	12.7881	0.00310484	0.0428854	Up
Os02g0194700	1.00937	8.24724	17.5385	0.00094006	0.0192697	Up
Os03g0308800	1.00882	6.4261	29.0041	0.000101141	0.00424767	Up
Os11g0644600	1.00747	5.20713	27.2824	0.000135382	0.00516878	Up
Os08g0394000	1.00556	4.2556	22.5704	0.000322629	0.00922181	Up
Os10g0416100	1.005	4.28305	19.6635	0.000586107	0.0139472	Up
Os01g0940600	1.00433	4.31654	21.9597	0.000364175	0.00998045	Up
Os03g0826800	1.0036	5.02416	17.4982	0.000948842	0.0192985	Up
Os04g0531750	-1.00014	4.37625	18.0912	0.000828678	0.0178234	Down
Os09g0491756	-1.00573	5.58052	31.6294	6.63e-05	0.00323091	Down
Os05g0363200	-1.0064	5.76114	34.2668	4.45e-05	0.00247567	Down
Os03g0764100	-1.007	5.20057	17.5331	0.000941226	0.0192697	Down
Os05g0588700	-1.01564	4.05209	19.4856	0.000608999	0.0143036	Down
Os10g0580400	-1.01867	5.93264	38.6492	2.4e-05	0.00163116	Down
Os08g0468700	-1.02046	4.30189	17.9571	0.000854251	0.018159	Down
Os12g0580700	-1.02333	5.02154	23.6961	0.000259492	0.00808039	Down
Os03g0717900	-1.02546	7.19958	41.0547	1.75e-05	0.00132861	Down
Os07g0641700	-1.02681	4.17166	15.6765	0.00146427	0.0259653	Down
Os09g0554300	-1.03279	4.53457	27.85	0.000122804	0.00482938	Down
Os11g0256900	-1.03833	5.96844	19.5646	0.000598707	0.0141819	Down
Os05g0208500	-1.04624	4.74482	30.7595	7.61e-05	0.00347623	Down
Os10g0389200	-1.04821	4.86141	13.87	0.00231957	0.0350621	Down
Os11g0629600	-1.05286	4.84127	26.8097	0.000146993	0.00546025	Down
Os09g0452900	-1.06389	3.46373	15.644	0.00147603	0.0260746	Down
Os04g0616500	-1.06408	5.80999	46.1238	9.41e-06	0.000840784	Down
Os03g0113700	-1.0744	3.63887	13.1164	0.00283808	0.0402752	Down
Os12g0222900	-1.08522	6.43589	35.5939	3.67e-05	0.002194	Down
Os03g0116300	-1.08705	3.8132	19.8586	0.00056214	0.0135009	Down
Os04g0476400	-1.09332	3.1263	12.5195	0.00334476	0.0450383	Down
Os07g0195100	-1.09416	4.48532	29.8111	8.86e-05	0.00381336	Down
Os03g0146400	-1.09991	5.95893	39.0189	2.29e-05	0.00157998	Down
Os04g0650700	-1.10822	4.87585	13.6753	0.0024422	0.0361423	Down
Os04g0438600	-1.1091	4.31382	13.0351	0.00290157	0.0408771	Down
Os01g0695200	-1.11405	3.02524	12.1836	0.00367545	0.0480747	Down
Os03g0324600	-1.11419	3.58008	18.0169	0.000842743	0.0179635	Down
Os03g0382100	-1.11463	3.66429	15.3618	0.00158285	0.0271779	Down
Os07g0684800	-1.12672	4.48527	15.3079	0.00160428	0.0273643	Down
Os03g0183200	-1.13164	6.05078	30.024	8.56e-05	0.00376742	Down
Os10g0510500	-1.13198	3.38458	14.5079	0.00196458	0.0316348	Down
Os06g0160700	-1.13795	5.21827	14.2979	0.00207405	0.03262	Down
Os03g0796600	-1.15224	3.78554	14.1684	0.00214503	0.0333052	Down
Os01g0209800	-1.15434	5.16368	31.918	6.34e-05	0.00311841	Down
Os07g0130800	-1.15821	4.6856	38.6137	2.42e-05	0.00163183	Down
Os02g0814000	-1.15875	3.02943	13.6387	0.00246609	0.0363228	Down
Os05g0149400	-1.16138	6.49977	49.433	6.46e-06	0.00066044	Down
Os05g0542150	-1.16774	4.58648	24.4267	0.000226116	0.00739708	Down
Os02g0120900	-1.17266	4.30265	26.4009	0.000157961	0.00574837	Down
Os10g0576600	-1.17792	4.77223	21.2494	0.000420434	0.0110228	Down
Os11g0579300	-1.17886	2.85568	12.2031	0.00365531	0.0478597	Down
Os02g0130000	-1.18296	3.21002	13.6388	0.00246605	0.0363228	Down
Os07g0109700	-1.18348	3.14879	12.4497	0.00341061	0.0454549	Down
Os01g0963000	-1.18604	6.66809	27.3085	0.000134771	0.00515816	Down
Os12g0162900	-1.19762	3.21945	14.8767	0.00178802	0.0295597	Down
Os04g0586000	-1.19938	4.16115	29.3973	9.48e-05	0.00404649	Down
Os02g0532500	-1.19971	4.50792	34.8574	4.08e-05	0.0023234	Down
Os04g0489600	-1.21154	3.84151	18.7684	0.000712295	0.0159257	Down
Os08g0509100	-1.21331	4.43655	24.5655	0.000220347	0.00728503	Down
Os01g0214800	-1.22025	4.97293	37.399	2.85e-05	0.00181474	Down
Os01g0847700	-1.22459	3.04667	14.1638	0.00214762	0.0333052	Down
Os05g0424000	-1.22646	4.7733	39.0947	2.26e-05	0.0015761	Down
Os04g0164900	-1.2332	3.39676	15.3837	0.00157427	0.0271204	Down
Os12g0601800	-1.24913	5.26675	56.1973	3.17e-06	0.000405747	Down
Os03g0114200	-1.25141	3.47354	18.1484	0.000818057	0.0176798	Down
Os12g0615900	-1.25742	2.94105	13.3438	0.0026687	0.0384683	Down
Os02g0720900	-1.2688	4.26813	25.1674	0.000197204	0.00672494	Down
Os03g0758100	-1.26992	5.61514	14.447	0.00199561	0.031958	Down
Os01g0763000	-1.27394	3.28241	19.5148	0.000605173	0.0142481	Down
Os06g0526600	-1.27515	3.76638	15.9483	0.00136998	0.0247249	Down
Os03g0854000	-1.27857	3.3972	19.3142	0.000632029	0.0146583	Down
Os03g0197100	-1.27866	4.79623	46.7482	8.75e-06	0.000802859	Down
Os09g0412300	-1.27931	4.19815	13.3666	0.00265233	0.0383392	Down
Os12g0145100	-1.28817	7.63517	22.9288	0.000300786	0.00883538	Down
Os04g0531900	-1.30696	4.81425	23.3263	0.00027852	0.0084365	Down
Os04g0490400	-1.31136	2.61086	12.8267	0.00307207	0.0425842	Down
Os01g0362100	-1.31683	5.38937	39.7612	2.07e-05	0.00150626	Down
Os08g0248800	-1.31787	4.29329	19.8342	0.000565072	0.0135504	Down
Os08g0156600	-1.3312	4.98179	37.4897	2.81e-05	0.00180341	Down
Os12g0124100	-1.33315	3.30497	16.9947	0.00106676	0.0207464	Down
Os07g0549800	-1.33737	2.90342	14.1735	0.00214222	0.0333052	Down
Os01g0511000	-1.33876	3.67586	26.1958	0.000163817	0.00587888	Down
Os01g0856900	-1.34217	3.16745	16.3552	0.00124159	0.0231055	Down
Os08g0203900	-1.34336	2.54445	12.914	0.00299927	0.0419036	Down
Os02g0532800	-1.34538	2.44992	12.1706	0.00368903	0.0481379	Down
Os02g0527600	-1.34582	5.32454	66.5099	1.21e-06	0.000218802	Down
Os05g0108300	-1.34684	2.86261	12.5412	0.00332462	0.0448839	Down
Os11g0569800	-1.35218	3.60616	23.5145	0.000268646	0.00826121	Down
Os08g0555000	-1.36107	3.17919	14.3932	0.00202351	0.0322827	Down
Os06g0274500	-1.38377	4.01846	20.5563	0.000485155	0.0121008	Down
Os08g0357300	-1.3902	3.02839	17.3622	0.000979146	0.0195692	Down
Os03g0389700	-1.39799	4.87126	48.8522	6.89e-06	0.00069458	Down
Os10g0482900	-1.39839	3.73047	22.2993	0.000340356	0.00954656	Down
Os07g0678600	-1.40537	5.7995	81.0392	3.79e-07	0.00010824	Down
Os09g0255400	-1.40697	2.84744	16.7452	0.00113137	0.0216625	Down
Os01g0740500	-1.40842	2.4319	13.0564	0.00288475	0.0407169	Down
Os04g0316200	-1.40843	2.5534	12.0231	0.00384668	0.0494917	Down
Os11g0648100	-1.41125	4.05083	33.3193	5.12e-05	0.00266257	Down
Os04g0401700	-1.42157	7.32009	60.8846	2.01e-06	0.000300586	Down
Os04g0674700	-1.42608	4.65416	32.9586	5.41e-05	0.00277359	Down
Os07g0204100	-1.43018	4.82042	44.3346	1.16e-05	0.000986914	Down
Os01g0559600	-1.43375	9.79524	39.075	2.27e-05	0.0015761	Down
Os07g0106200	-1.43431	4.31327	43.3868	1.31e-05	0.00105835	Down
Os05g0165900	-1.45316	3.34468	25.2585	0.00019395	0.00669096	Down
Os01g0189100	-1.4596	2.78629	15.5266	0.00151945	0.0264694	Down
Os03g0593100	-1.47691	3.50126	27.9667	0.000120388	0.00478441	Down
Os03g0564200	-1.48024	2.82398	16.8239	0.0011105	0.0214096	Down
Os09g0286600	-1.48664	5.98454	43.236	1.33e-05	0.0010707	Down
Os08g0203201	-1.48737	4.08986	31.9651	6.3e-05	0.00311568	Down
Os06g0506600	-1.49425	2.78078	17.444	0.000960787	0.0193892	Down
Os03g0755600	-1.49555	2.65761	15.4025	0.00156692	0.0270537	Down
Os05g0421900	-1.50001	2.54386	15.6224	0.00148391	0.0261433	Down
Os04g0345400	-1.50813	6.40823	50.2617	5.89e-06	0.000622823	Down
Os06g0682700	-1.50863	2.50354	15.7421	0.00144084	0.0257644	Down
Os01g0812900	-1.50969	2.28232	12.9578	0.00296349	0.0415986	Down
Os12g0516000	-1.51098	3.30773	15.5332	0.00151695	0.0264694	Down
Os05g0456900	-1.51709	3.60057	15.2293	0.00163609	0.027664	Down
Os03g0634400	-1.5277	3.30643	25.1634	0.000197347	0.00672494	Down
Os04g0556400	-1.53503	2.85791	19.9776	0.000548067	0.0133069	Down
Os07g0283125	-1.54438	3.06933	21.0958	0.00043388	0.0112939	Down
Os06g0354700	-1.56279	7.61449	85.248	2.8e-07	9.07e-05	Down
Os01g0366100	-1.56687	2.45202	12.943	0.00297549	0.0416542	Down
Os05g0576500	-1.57167	2.98842	20.5127	0.000489597	0.0121337	Down
Os11g0618700	-1.59107	3.42519	18.8539	0.000698976	0.0156957	Down
Os12g0509100	-1.59618	2.34573	14.0262	0.00222624	0.034139	Down
Os01g0141000	-1.59891	5.96148	86.7881	2.52e-07	8.72e-05	Down
Os07g0667300	-1.59999	3.63897	36.7122	3.13e-05	0.00195247	Down
Os05g0579600	-1.61978	5.17054	31.5812	6.68e-05	0.00323422	Down
Os04g0586100	-1.62054	3.23501	21.8317	0.000373639	0.0100624	Down
Os07g0203275	-1.62706	2.47004	13.073	0.00287179	0.0406789	Down
Os04g0419900	-1.63749	3.61445	38.3354	2.51e-05	0.00167243	Down
Os04g0680400	-1.64272	4.97823	51.7174	5.03e-06	0.000562647	Down
Os04g0683700	-1.6445	7.74699	34.1979	4.5e-05	0.00248572	Down
Os02g0121700	-1.66027	4.15896	22.2276	0.000345236	0.00964859	Down
Os03g0140200	-1.67103	3.1151	17.921	0.000861276	0.0182087	Down
Os01g0812800	-1.6933	2.47466	14.3885	0.002026	0.0322893	Down
Os05g0453300	-1.69589	2.92894	24.5822	0.000219662	0.00728503	Down
Os09g0412400	-1.69859	3.22119	17.599	0.000927071	0.0191821	Down
Os02g0817500	-1.70213	5.2368	101.592	9.68e-08	5.1e-05	Down
Os07g0516200	-1.74022	1.91729	12.033	0.00383593	0.0494642	Down
Os07g0541900	-1.77346	4.10661	50.7332	5.6e-06	0.000595651	Down
Os10g0552400	-1.79461	2.41426	13.9077	0.00229663	0.0348627	Down
Os01g0339500	-1.80533	1.96588	11.9685	0.00390703	0.049886	Down
Os02g0720600	-1.81529	4.5922	46.5322	8.98e-06	0.000806548	Down
Os01g0601625	-1.81776	2.05562	16.0274	0.00134389	0.0243671	Down
Os11g0569600	-1.83318	4.23286	70.0107	8.99e-07	0.000170649	Down
Os11g0569500	-1.84699	3.86956	28.8573	0.000103638	0.00430598	Down
Os05g0105050	-1.86015	1.79099	12.7098	0.00317269	0.0436674	Down
Os08g0492000	-1.86757	1.81083	13.4455	0.00259673	0.0377108	Down
Os03g0764000	-1.88104	1.59825	12.5546	0.00331227	0.0447671	Down
Os04g0486950	-1.91522	3.18487	32.8237	5.52e-05	0.00280307	Down
Os10g0539400	-1.9204	1.49263	12.6568	0.00321961	0.04404	Down
Os11g0278300	-1.92041	2.48887	21.0134	0.000441288	0.0113718	Down
Os12g0508100	-1.92223	1.93975	16.8964	0.00109169	0.0210992	Down
Os12g0624800	-1.93293	1.61965	12.8999	0.00301086	0.0419604	Down
Os01g0740300	-1.94748	1.8576	15.7122	0.00145146	0.025865	Down
Os03g0327800	-1.96598	2.99688	25.8884	0.000173064	0.00607054	Down
Os03g0829200	-1.97583	3.31938	30.9347	7.4e-05	0.00343138	Down
Os04g0542000	-1.99902	2.4702	16.9513	0.00107768	0.0208803	Down
Os09g0549450	-2.00421	4.44426	38.4809	2.46e-05	0.00165408	Down
Os03g0295866	-2.00711	1.67317	15.534	0.00151664	0.0264694	Down
Os02g0518800	-2.06709	1.63063	16.3642	0.00123893	0.0230836	Down
Os09g0532000	-2.08908	2.41382	18.7617	0.000713347	0.0159263	Down
Os11g0275200	-2.09378	1.9779	14.9565	0.00175225	0.0291825	Down
Os06g0228500	-2.09686	5.23274	87.5525	2.39e-07	8.72e-05	Down
Os04g0403400	-2.09731	1.46071	13.8949	0.00230439	0.0349005	Down
Os10g0570200	-2.10322	1.98427	17.067	0.00104881	0.0204229	Down
Os01g0597800	-2.11349	2.78384	28.407	0.000111747	0.00454563	Down
Os04g0556500	-2.13145	3.51613	42.5132	1.46e-05	0.00114945	Down
Os07g0637000	-2.13438	1.34377	12.5873	0.00328225	0.044544	Down
Os06g0683400	-2.1431	2.60598	19.1044	0.000661583	0.0150959	Down
Os01g0878400	-2.16465	2.54757	28.7532	0.000105452	0.00432352	Down
Os03g0296800	-2.19687	4.53606	47.4093	8.11e-06	0.000763862	Down
Os01g0556700	-2.21322	1.93297	14.3567	0.00204272	0.0323236	Down
Os10g0118200	-2.21676	1.96244	17.3404	0.000984087	0.0196299	Down
Os08g0200600	-2.26117	2.54506	32.2878	5.99e-05	0.0029835	Down
Os03g0182800	-2.27933	2.1947	21.3858	0.000408899	0.0107876	Down
Os12g0639600	-2.29524	1.99921	23.293	0.000280314	0.00844148	Down
Os03g0581200	-2.30846	1.28102	14.962	0.00174983	0.0291825	Down
Os12g0104300	-2.3138	5.86964	102.951	8.93e-08	5.1e-05	Down
Os07g0520600	-2.31547	1.07495	13.9702	0.00225918	0.0344508	Down
Os11g0569300	-2.34014	1.64637	17.8594	0.000873438	0.0183907	Down
Os10g0409400	-2.35362	2.16719	25.6224	0.000181555	0.00631136	Down
Os03g0646200	-2.38529	0.876237	12.2085	0.00364975	0.0478594	Down
Os09g0127300	-2.48024	3.06891	49.8008	6.2e-06	0.000642079	Down
Os03g0790700	-2.57154	5.11248	168.483	4.05e-09	6.99e-06	Down
Os01g0192900	-2.59053	3.97828	34.9623	4.02e-05	0.00229671	Down
Os04g0556000	-2.65284	2.14174	21.495	0.000399925	0.010623	Down
Os06g0318600	-2.66826	5.83525	56.6076	3.04e-06	0.000400259	Down
Os11g0104300	-2.7391	5.82585	64.6668	1.42e-06	0.000237968	Down
Os03g0806600	-2.7567	7.00071	122.191	3.09e-08	2.38e-05	Down
Os02g0202200	-2.98388	3.04391	63.1462	1.63e-06	0.00025893	Down
Os07g0683200	-3.05825	2.49198	45.5896	1e-05	0.000880198	Down
Os01g0597600	-3.09984	2.51728	17.3951	0.0009717	0.0195121	Down
Os01g0233900	-3.15249	1.11105	19.0063	0.000675941	0.0152889	Down
Os12g0247700	-3.16184	3.97692	101.326	9.84e-08	5.1e-05	Down
Os08g0539700	-3.17758	4.30027	159.219	5.81e-09	8.28e-06	Down
Os10g0210500	-3.24008	2.62	39.6873	2.09e-05	0.00150626	Down
Os11g0210500	-3.3264	4.55228	141.063	1.25e-08	1.5e-05	Down
Os06g0174350	-3.3473	1.2483	25.1844	0.000196593	0.00672494	Down
Os02g0575700	-3.35296	2.84912	47.4156	8.11e-06	0.000763862	Down
Os01g0882800	-3.35476	0.835866	15.5803	0.00149939	0.0263563	Down
Os04g0688500	-3.44642	3.44199	103.856	8.46e-08	5.1e-05	Down
Os12g0580600	-3.45558	3.1676	70.5939	8.56e-07	0.000168454	Down
Os03g0797500	-3.58077	1.00004	18.3397	0.000783607	0.0171018	Down
Os02g0221900	-3.89331	3.05303	68.4314	1.03e-06	0.000189908	Down
Os12g0194900	-4.67112	3.24147	96.2309	1.35e-07	6.35e-05	Down
Os05g0202800	-4.91521	1.34219	28.3124	0.000113542	0.00457082	Down
Os05g0374200	-4.9509	2.1062	41.324	1.69e-05	0.00128988	Down
Os05g0575000	-5.54612	2.64624	27.9281	0.000121181	0.00479142	Down
Os08g0508700	-7.77369	1.76355	47.7728	1.16e-05	0.000986914	Down
Os06g0210000	-8.58124	2.48878	94.4739	2.86e-07	9.07e-05	Down
