# Supplementary material for: Fertilization controls tiller numbers via transcriptional regulation of a MAX1-like gene in rice cultivation
Source: Nat Commun. 2023 Jun 8;14:3191. doi: 10.1038/s41467-023-38670-8 (PMC10250342; doi:10.1038/s41467-023-38670-8)
Supplement: Supplementary file 9 — Dataset6 [file 41467_2023_38670_MOESM9_ESM.xlsx]

## Sheet: Fertilization related CREs
Matrix ID	Family	Position	Strand	Similar Score	Hit Sequence	TF ID	Motif name
TFmatrixID_0466	WRKY	-205	-	0.99	tcTTGACctg	AT1G18860;AT1G29280;AT1G29860;AT1G55600;AT1G62300;AT1G64000;AT1G68150;AT1G69810;AT2G21900;AT2G34830;AT2G44745;AT3G01970;AT3G04670;AT3G58710;AT3G62340;AT4G04450;AT4G18170;AT4G22070;AT4G24240;AT4G39410;AT5G15130;AT5G26170;AT5G28650;AT5G41570;AT5G43290;AT5G45050;AT5G64810;Os01g0182700;Os01g0185900;Os01g0186000;Os01g0246700;Os01g0289600;Os01g0584900;Os01g0586800;Os01g0624700;Os01g0626400;Os01g0665500…	﻿OsWRKY74
TFmatrixID_0331	Myb/SANT;MYB-related	-365	+	1	tctTATCCct	AT3G16350;Os01g0187900;Os10g0561400;GRMZM2G034110;GRMZM2G400489	MYB-like transcription factor involved in nitrate signaling through regulation of CHL1.
TFmatrixID_0452	WRKY	-389	-	0.99	tctTTGACta	AT1G18860;AT1G29280;AT1G29860;AT1G55600;AT1G62300;AT1G64000;AT1G66550;AT1G66560;AT1G68150;AT1G69810;AT2G21900;AT2G34830;AT2G40740;AT2G40750;AT2G44745;AT2G46130;AT2G46400;AT3G01970;AT3G04670;AT3G56400;AT3G58710;AT3G62340;AT4G04450;AT4G11070;AT4G18170;AT4G22070;AT4G23810;AT4G24240;AT4G39410;AT5G15130;AT5G22570;AT5G26170;AT5G28650;AT5G41570;AT5G43290;AT5G45050;AT5G45260;Os01g0182700;Os01g0185900;Os0…	﻿OsWRKY74
TFmatrixID_0454	WRKY	-612	+	0.99	gtaGTCAAat	AT1G18860;AT1G29280;AT1G29860;AT1G55600;AT1G62300;AT1G64000;AT1G66550;AT1G66560;AT1G68150;AT1G69810;AT1G80590;AT2G21900;AT2G34830;AT2G40740;AT2G40750;AT2G44745;AT2G46400;AT3G01970;AT3G04670;AT3G56400;AT3G58710;AT3G62340;AT4G01250;AT4G04450;AT4G11070;AT4G18170;AT4G22070;AT4G23810;AT4G24240;AT4G39410;AT5G15130;AT5G22570;AT5G26170;AT5G28650;AT5G41570;AT5G43290;AT5G45050;AT5G45260;Os01g0182700;Os01g0…	﻿OsWRKY74
P1BS		-750	+	1	GnATATnC		PHR1 and PHL1
TFmatrixID_0358	Myb/SANT;G2-like	-871	+	1	tgggGAATCa	AT5G18240;Os03g0325500;Os07g0685300;AC155434.2_FG005	﻿At PHRR1-LIKE3
TFmatrixID_0463	WRKY	-916	+	1	ttgGTCAAaa	AT1G18860;AT1G29280;AT1G29860;AT1G55600;AT1G62300;AT1G64000;AT1G66550;AT1G66560;AT1G68150;AT1G69810;AT1G80590;AT2G21900;AT2G34830;AT2G40740;AT2G40750;AT2G44745;AT2G46400;AT3G01970;AT3G04670;AT3G56400;AT3G58710;AT3G62340;AT4G04450;AT4G11070;AT4G18170;AT4G22070;AT4G23810;AT4G24240;AT4G39410;AT5G15130;AT5G22570;AT5G26170;AT5G28650;AT5G41570;AT5G43290;AT5G45050;AT5G45260;AT5G49520;Os01g0182700;Os01g0…	﻿OsWRKY74
TFmatrixID_0445	WRKY	-974	+	1	caGTCAAa	AT1G18860;AT1G29280;AT1G29860;AT1G55600;AT1G62300;AT1G64000;AT1G68150;AT1G69810;AT1G80840;AT2G21900;AT2G34830;AT2G44745;AT3G01970;AT3G04670;AT3G58710;AT3G62340;AT4G04450;AT4G18170;AT4G22070;AT4G24240;AT4G39410;AT5G15130;AT5G26170;AT5G28650;AT5G41570;AT5G43290;AT5G45050;AT5G45260;Os01g0182700;Os01g0185900;Os01g0186000;Os01g0246700;Os01g0289600;Os01g0584900;Os01g0586800;Os01g0624700;Os01g0626400;Os…	﻿OsWRKY746
TFmatrixID_0324	Myb/SANT;G2-like	-1033	-	1	aaGATTCc	Os06g0609500;Os08g0346500;Os09g0299200;GRMZM2G173943	PHR1 LIKE 3
TF_motif_seq_0270	WRKY	-1181	-	1	GGTCA	AT1G13960;AT1G18860;AT1G29280;AT1G29860;AT1G30650;AT1G55600;AT1G62300;AT1G64000;AT1G66550;AT1G68150;AT1G69310;AT1G69810;AT1G80590;AT1G80840;AT2G03340;AT2G23320;AT2G24570;AT2G25000;AT2G30250;AT2G30590;AT2G34830;AT2G37260;AT2G38470;AT2G40740;AT2G40750;AT2G44745;AT2G46130;AT2G46400;AT2G47260;AT3G01080;AT3G01970;AT3G04670;AT3G56400;AT3G58710;AT4G01250;AT4G01720;AT4G04450;AT4G12020;AT4G18170;AT4G22070…	﻿AtWRKY75
P1BS		-1289	+	1	GnATATnC		PHR1 and PHL1
TF_motif_seq_0270	WRKY	-1399	-	1	GGTCA	AT1G13960;AT1G18860;AT1G29280;AT1G29860;AT1G30650;AT1G55600;AT1G62300;AT1G64000;AT1G66550;AT1G68150;AT1G69310;AT1G69810;AT1G80590;AT1G80840;AT2G03340;AT2G23320;AT2G24570;AT2G25000;AT2G30250;AT2G30590;AT2G34830;AT2G37260;AT2G38470;AT2G40740;AT2G40750;AT2G44745;AT2G46130;AT2G46400;AT2G47260;AT3G01080;AT3G01970;AT3G04670;AT3G56400;AT3G58710;AT4G01250;AT4G01720;AT4G04450;AT4G12020;AT4G18170;AT4G22070…	﻿AtWRKY75
TFmatrixID_1046	Myb/SANT	-1543	+	0.99	aaGAAAAcc	AT3G13040;Os06g0703900	OsPHR4
TFmatrixID_0345	Myb/SANT; G2-like;G2-like	-1600	-	1	ttGATTCctg	AT1G79430;AT3G12730;AT3G24120;AT4G13640;Os02g0174000;Os06g0664800;Os08g0346400;GRMZM2G052544;GRMZM2G081671	At PHR1-LIKE 3
TFmatrixID_0324	Myb/SANT;G2-like	-1653	-	0.99	gaGATTCc	Os06g0609500;Os08g0346500;Os09g0299200;GRMZM2G173943	PHR1 LIKE 3
TFmatrixID_1046	Myb/SANT	-1953	-	1	tgTTTTCtt	AT3G13040;Os06g0703900	OsPHR4
TF_motif_seq_0270	WRKY	-2329	-	1	AGTCA	AT1G13960;AT1G18860;AT1G29280;AT1G29860;AT1G30650;AT1G55600;AT1G62300;AT1G64000;AT1G66550;AT1G68150;AT1G69310;AT1G69810;AT1G80590;AT1G80840;AT2G03340;AT2G23320;AT2G24570;AT2G25000;AT2G30250;AT2G30590;AT2G34830;AT2G37260;AT2G38470;AT2G40740;AT2G40750;AT2G44745;AT2G46130;AT2G46400;AT2G47260;AT3G01080;AT3G01970;AT3G04670;AT3G56400;AT3G58710;AT4G01250;AT4G01720;AT4G04450;AT4G12020;AT4G18170;AT4G22070…	﻿AtWRKY75
TFmatrixID_0338	Myb/SANT;G2-like	-2405	-	1	caGATTCtaa	AT1G68670;AT3G25790;Os01g0176700;GRMZM2G016370;GRMZM2G159119	at NIGT1.2
TF_motif_seq_0270	WRKY	-2509	+	1	TGACT	AT1G13960;AT1G18860;AT1G29280;AT1G29860;AT1G30650;AT1G55600;AT1G62300;AT1G64000;AT1G66550;AT1G68150;AT1G69310;AT1G69810;AT1G80590;AT1G80840;AT2G03340;AT2G23320;AT2G24570;AT2G25000;AT2G30250;AT2G30590;AT2G34830;AT2G37260;AT2G38470;AT2G40740;AT2G40750;AT2G44745;AT2G46130;AT2G46400;AT2G47260;AT3G01080;AT3G01970;AT3G04670;AT3G56400;AT3G58710;AT4G01250;AT4G01720;AT4G04450;AT4G12020;AT4G18170;AT4G22070…	﻿AtWRKY75
TF_motif_seq_0270	WRKY	-2651	+	1	TGACC	AT1G13960;AT1G18860;AT1G29280;AT1G29860;AT1G30650;AT1G55600;AT1G62300;AT1G64000;AT1G66550;AT1G68150;AT1G69310;AT1G69810;AT1G80590;AT1G80840;AT2G03340;AT2G23320;AT2G24570;AT2G25000;AT2G30250;AT2G30590;AT2G34830;AT2G37260;AT2G38470;AT2G40740;AT2G40750;AT2G44745;AT2G46130;AT2G46400;AT2G47260;AT3G01080;AT3G01970;AT3G04670;AT3G56400;AT3G58710;AT4G01250;AT4G01720;AT4G04450;AT4G12020;AT4G18170;AT4G22070…	﻿AtWRKY75
TFmatrixID_0446	WRKY	-2669	-	0.99	tttTTGACcc	AT1G18860;AT1G29280;AT1G29860;AT1G55600;AT1G62300;AT1G64000;AT1G68150;AT1G69810;AT2G21900;AT2G23320;AT2G34830;AT2G40740;AT2G44745;AT3G01970;AT3G04670;AT3G58710;AT3G62340;AT4G04450;AT4G11070;AT4G18170;AT4G22070;AT4G23810;AT4G24240;AT4G39410;AT5G15130;AT5G22570;AT5G26170;AT5G28650;AT5G41570;AT5G43290;AT5G45050;AT5G45260;Os01g0182700;Os01g0185900;Os01g0186000;Os01g0246700;Os01g0289600;Os01g0584900;O…	﻿OsWRKY74
TF_motif_seq_0270	WRKY	-2831	+	1	TGACT	AT1G13960;AT1G18860;AT1G29280;AT1G29860;AT1G30650;AT1G55600;AT1G62300;AT1G64000;AT1G66550;AT1G68150;AT1G69310;AT1G69810;AT1G80590;AT1G80840;AT2G03340;AT2G23320;AT2G24570;AT2G25000;AT2G30250;AT2G30590;AT2G34830;AT2G37260;AT2G38470;AT2G40740;AT2G40750;AT2G44745;AT2G46130;AT2G46400;AT2G47260;AT3G01080;AT3G01970;AT3G04670;AT3G56400;AT3G58710;AT4G01250;AT4G01720;AT4G04450;AT4G12020;AT4G18170;AT4G22070…	﻿AtWRKY75
TF_motif_seq_0270	WRKY	-2875	-	1	AGTCA	AT1G13960;AT1G18860;AT1G29280;AT1G29860;AT1G30650;AT1G55600;AT1G62300;AT1G64000;AT1G66550;AT1G68150;AT1G69310;AT1G69810;AT1G80590;AT1G80840;AT2G03340;AT2G23320;AT2G24570;AT2G25000;AT2G30250;AT2G30590;AT2G34830;AT2G37260;AT2G38470;AT2G40740;AT2G40750;AT2G44745;AT2G46130;AT2G46400;AT2G47260;AT3G01080;AT3G01970;AT3G04670;AT3G56400;AT3G58710;AT4G01250;AT4G01720;AT4G04450;AT4G12020;AT4G18170;AT4G22070…	﻿AtWRKY75
TF_motif_seq_0270	WRKY	-2887	+	1	TGACT	AT1G13960;AT1G18860;AT1G29280;AT1G29860;AT1G30650;AT1G55600;AT1G62300;AT1G64000;AT1G66550;AT1G68150;AT1G69310;AT1G69810;AT1G80590;AT1G80840;AT2G03340;AT2G23320;AT2G24570;AT2G25000;AT2G30250;AT2G30590;AT2G34830;AT2G37260;AT2G38470;AT2G40740;AT2G40750;AT2G44745;AT2G46130;AT2G46400;AT2G47260;AT3G01080;AT3G01970;AT3G04670;AT3G56400;AT3G58710;AT4G01250;AT4G01720;AT4G04450;AT4G12020;AT4G18170;AT4G22070…	﻿AtWRKY75
TFmatrixID_1524	Myb/SANT	-3009	-	0.99	agaGGATAaa	AT3G16350	MYB-like transcription factor involved in nitrate signaling through regulation of CHL1.
TFmatrixID_0463	WRKY	-3086	+	1	aagGTCAAta	AT1G18860;AT1G29280;AT1G29860;AT1G55600;AT1G62300;AT1G64000;AT1G66550;AT1G66560;AT1G68150;AT1G69810;AT1G80590;AT2G21900;AT2G34830;AT2G40740;AT2G40750;AT2G44745;AT2G46400;AT3G01970;AT3G04670;AT3G56400;AT3G58710;AT3G62340;AT4G04450;AT4G11070;AT4G18170;AT4G22070;AT4G23810;AT4G24240;AT4G39410;AT5G15130;AT5G22570;AT5G26170;AT5G28650;AT5G41570;AT5G43290;AT5G45050;AT5G45260;AT5G49520;Os01g0182700;Os01g0…	﻿OsWRKY74
TF_motif_seq_0270	WRKY	-3130	-	1	AGTCA	AT1G13960;AT1G18860;AT1G29280;AT1G29860;AT1G30650;AT1G55600;AT1G62300;AT1G64000;AT1G66550;AT1G68150;AT1G69310;AT1G69810;AT1G80590;AT1G80840;AT2G03340;AT2G23320;AT2G24570;AT2G25000;AT2G30250;AT2G30590;AT2G34830;AT2G37260;AT2G38470;AT2G40740;AT2G40750;AT2G44745;AT2G46130;AT2G46400;AT2G47260;AT3G01080;AT3G01970;AT3G04670;AT3G56400;AT3G58710;AT4G01250;AT4G01720;AT4G04450;AT4G12020;AT4G18170;AT4G22070…	﻿AtWRKY75
TFmatrixID_0340	Myb/SANT;G2-like	-3146	+	1	gggGAATCtc	AT2G01060;Os06g0609500;Os08g0346500;Os09g0299200;GRMZM2G173943	PHR1-LIKE 3
TFmatrixID_0447	WRKY	-3160	-	0.99	tgTTGACgtt	AT1G18860;AT1G29280;AT1G29860;AT1G55600;AT1G62300;AT1G64000;AT1G68150;AT1G69810;AT2G21900;AT2G24570;AT2G34830;AT2G40740;AT2G44745;AT3G01970;AT3G04670;AT3G58710;AT3G62340;AT4G04450;AT4G11070;AT4G18170;AT4G22070;AT4G23810;AT4G24240;AT4G39410;AT5G15130;AT5G22570;AT5G26170;AT5G28650;AT5G41570;AT5G43290;AT5G45050;AT5G45260;Os01g0182700;Os01g0185900;Os01g0186000;Os01g0246700;Os01g0289600;Os01g0584900;O…	﻿OsWRKY74
TF_motif_seq_0270	WRKY	-3388	+	1	TGACT	AT1G13960;AT1G18860;AT1G29280;AT1G29860;AT1G30650;AT1G55600;AT1G62300;AT1G64000;AT1G66550;AT1G68150;AT1G69310;AT1G69810;AT1G80590;AT1G80840;AT2G03340;AT2G23320;AT2G24570;AT2G25000;AT2G30250;AT2G30590;AT2G34830;AT2G37260;AT2G38470;AT2G40740;AT2G40750;AT2G44745;AT2G46130;AT2G46400;AT2G47260;AT3G01080;AT3G01970;AT3G04670;AT3G56400;AT3G58710;AT4G01250;AT4G01720;AT4G04450;AT4G12020;AT4G18170;AT4G22070…	﻿AtWRKY75
TF_motif_seq_0270	WRKY	-3797	+	1	TGACT	AT1G13960;AT1G18860;AT1G29280;AT1G29860;AT1G30650;AT1G55600;AT1G62300;AT1G64000;AT1G66550;AT1G68150;AT1G69310;AT1G69810;AT1G80590;AT1G80840;AT2G03340;AT2G23320;AT2G24570;AT2G25000;AT2G30250;AT2G30590;AT2G34830;AT2G37260;AT2G38470;AT2G40740;AT2G40750;AT2G44745;AT2G46130;AT2G46400;AT2G47260;AT3G01080;AT3G01970;AT3G04670;AT3G56400;AT3G58710;AT4G01250;AT4G01720;AT4G04450;AT4G12020;AT4G18170;AT4G22070…	﻿AtWRKY75
TF_motif_seq_0270	WRKY	-3872	-	1	GGTCA	AT1G13960;AT1G18860;AT1G29280;AT1G29860;AT1G30650;AT1G55600;AT1G62300;AT1G64000;AT1G66550;AT1G68150;AT1G69310;AT1G69810;AT1G80590;AT1G80840;AT2G03340;AT2G23320;AT2G24570;AT2G25000;AT2G30250;AT2G30590;AT2G34830;AT2G37260;AT2G38470;AT2G40740;AT2G40750;AT2G44745;AT2G46130;AT2G46400;AT2G47260;AT3G01080;AT3G01970;AT3G04670;AT3G56400;AT3G58710;AT4G01250;AT4G01720;AT4G04450;AT4G12020;AT4G18170;AT4G22070…	﻿AtWRKY75
P1BS		-3898	+	1	GnATATnC		PHR1 and PHL1
TF_motif_seq_0270	WRKY	-4153	-	1	GGTCA	AT1G13960;AT1G18860;AT1G29280;AT1G29860;AT1G30650;AT1G55600;AT1G62300;AT1G64000;AT1G66550;AT1G68150;AT1G69310;AT1G69810;AT1G80590;AT1G80840;AT2G03340;AT2G23320;AT2G24570;AT2G25000;AT2G30250;AT2G30590;AT2G34830;AT2G37260;AT2G38470;AT2G40740;AT2G40750;AT2G44745;AT2G46130;AT2G46400;AT2G47260;AT3G01080;AT3G01970;AT3G04670;AT3G56400;AT3G58710;AT4G01250;AT4G01720;AT4G04450;AT4G12020;AT4G18170;AT4G22070…	﻿AtWRKY75
TFmatrixID_0454	WRKY	-4172	+	0.99	aagGTCAAaa	AT1G18860;AT1G29280;AT1G29860;AT1G55600;AT1G62300;AT1G64000;AT1G66550;AT1G66560;AT1G68150;AT1G69810;AT1G80590;AT2G21900;AT2G34830;AT2G40740;AT2G40750;AT2G44745;AT2G46400;AT3G01970;AT3G04670;AT3G56400;AT3G58710;AT3G62340;AT4G01250;AT4G04450;AT4G11070;AT4G18170;AT4G22070;AT4G23810;AT4G24240;AT4G39410;AT5G15130;AT5G22570;AT5G26170;AT5G28650;AT5G41570;AT5G43290;AT5G45050;AT5G45260;Os01g0182700;Os01g0…	﻿OsWRKY74
TFmatrixID_0447	WRKY	-4377	+	0.99	acaGTCAAct	AT1G18860;AT1G29280;AT1G29860;AT1G55600;AT1G62300;AT1G64000;AT1G68150;AT1G69810;AT2G21900;AT2G24570;AT2G34830;AT2G40740;AT2G44745;AT3G01970;AT3G04670;AT3G58710;AT3G62340;AT4G04450;AT4G11070;AT4G18170;AT4G22070;AT4G23810;AT4G24240;AT4G39410;AT5G15130;AT5G22570;AT5G26170;AT5G28650;AT5G41570;AT5G43290;AT5G45050;AT5G45260;Os01g0182700;Os01g0185900;Os01g0186000;Os01g0246700;Os01g0289600;Os01g0584900;O…	﻿OsWRKY74
TFmatrixID_1046	Myb/SANT	-4402	-	1	tgTTTTCtt	AT3G13040;Os06g0703900	OsPHR4
TFmatrixID_0340	Myb/SANT;G2-like	-4597	+	1	ttgGAATCta	AT2G01060;Os06g0609500;Os08g0346500;Os09g0299200;GRMZM2G173943	PHR1-LIKE 3
TF_motif_seq_0270	WRKY	-4650	-	1	AGTCA	AT1G13960;AT1G18860;AT1G29280;AT1G29860;AT1G30650;AT1G55600;AT1G62300;AT1G64000;AT1G66550;AT1G68150;AT1G69310;AT1G69810;AT1G80590;AT1G80840;AT2G03340;AT2G23320;AT2G24570;AT2G25000;AT2G30250;AT2G30590;AT2G34830;AT2G37260;AT2G38470;AT2G40740;AT2G40750;AT2G44745;AT2G46130;AT2G46400;AT2G47260;AT3G01080;AT3G01970;AT3G04670;AT3G56400;AT3G58710;AT4G01250;AT4G01720;AT4G04450;AT4G12020;AT4G18170;AT4G22070…	﻿AtWRKY75
TFmatrixID_1524	Myb/SANT	-4797	-	0.99	catGGATAat	AT3G16350	MYB-like transcription factor involved in nitrate signaling through regulation of CHL1.
P1BS		-4929	+	1	GnATATnC		PHR1 and PHL1
TFmatrixID_1046	Myb/SANT	-5349	+	0.99	aaGAAAAcc	AT3G13040;Os06g0703900	OsPHR4
