# Supplementary material for: Fertilization controls tiller numbers via transcriptional regulation of a MAX1-like gene in rice cultivation
Source: Nat Commun. 2023 Jun 8;14:3191. doi: 10.1038/s41467-023-38670-8 (PMC10250342; doi:10.1038/s41467-023-38670-8)
Supplement: Supplementary file 10 — Dataset7 [file 41467_2023_38670_MOESM10_ESM.xlsx]

## Sheet: common CERs in Os900
Matrix ID	Family	Position	Similar Score	Strand	Hit Sequence	TF ID or Motif name
TFmatrixID_0445	WRKY	-518	1	-	1	tTTGACtg	AT1G18860	AT1G29280	AT1G29860	AT1G55600	AT1G62300	AT1G64000	AT1G68150	AT1G69810	AT1G80840	AT2G21900	AT2G34830	AT2G44745	AT3G01970	AT3G04670	AT3G58710	AT3G62340	AT4G04450	AT4G18170	AT4G22070	AT4G24240	AT4G39410	AT5G15130	AT5G26170	AT5G28650	AT5G41570	AT5G43290	AT5G45050	AT5G45260	Os01g0182700	Os01g0185900	Os01g0186000	Os01g0246700	Os01g0289600	Os01g0584900	Os01g0586800	Os01g0624700	Os01g0626400	Os01g0665500	Os01g0714800	Os01g0730700	Os01g0734000	Os01g0750100	Os01g0820900
P1BS		-526			1	GnATATnC	PHR1 and PHL1
TFmatrixID_0331	Myb/SANT	-985	1	-	1	tcGGATAatc	AT3G16350	Os01g0187900	Os10g0561400	GRMZM2G034110	GRMZM2G400489
TFmatrixID_0358	Myb/SANT	-1152	1	+	1	atggGAATCa	AT5G18240	Os03g0325500	Os07g0685300	AC155434.2_FG005
TFmatrixID_0331	Myb/SANT	-1368	1	+	1	gttTATCCaa	AT3G16350	Os01g0187900	Os10g0561400	GRMZM2G034110	GRMZM2G400489
TFmatrixID_0264	GATA	-1594	1	+	1	agAGATCtgc	AT2G45050	AT3G24050	AT5G25830	AT5G66320	Os01g0745700	Os02g0645600	Os02g0806300	Os03g0145200	Os05g0520300	Os10g0557600	AC202864.3_FG002	GRMZM2G044576	GRMZM2G054615	GRMZM2G101058	GRMZM2G110295	GRMZM2G113098	GRMZM2G135381	GRMZM2G140669	GRMZM2G163200	GRMZM2G379005	GRMZM2G404973	GRMZM2G406387
TFmatrixID_0454	WRKY	-2446	1	+	0.99	cagGTCAAat	AT1G18860	AT1G29280	AT1G29860	AT1G55600	AT1G62300	AT1G64000	AT1G66550	AT1G66560	AT1G68150	AT1G69810	AT1G80590	AT2G21900	AT2G34830	AT2G40740	AT2G40750	AT2G44745	AT2G46400	AT3G01970	AT3G04670	AT3G56400	AT3G58710	AT3G62340	AT4G01250	AT4G04450	AT4G11070	AT4G18170	AT4G22070	AT4G23810	AT4G24240	AT4G39410	AT5G15130	AT5G22570	AT5G26170	AT5G28650	AT5G41570	AT5G43290	AT5G45050	AT5G45260	Os01g0182700	Os01g0185900	Os01g0186000	Os01g0246700	Os01g0289600
P1BS		-2657			1	GnATATnC	PHR1 and PHL1
TFmatrixID_0338	Myb/SANT	-2996	1	+	1	cttGAATCtc	AT1G68670	AT3G25790	Os01g0176700	GRMZM2G016370	GRMZM2G159119
TFmatrixID_0345	Myb/SANT	-3008	1	-	1	atGATTCctc	AT1G79430	AT3G12730	AT3G24120	AT4G13640	Os02g0174000	Os06g0664800	Os08g0346400	GRMZM2G052544	GRMZM2G081671
TFmatrixID_0374	Myb/SANT	-3329	1	-	0.98	caatTATCCcttt	Os01g0192300	Os05g0195700	GRMZM2G049695	GRMZM2G078636
TFmatrixID_0358	Myb/SANT	-3589	1	+	1	accgGAATCa	AT5G18240	Os03g0325500	Os07g0685300	AC155434.2_FG005
TFmatrixID_0458	WRKY	-4294	1	+	1	cagGTCAAtt	AT1G18860	AT1G29280	AT1G29860	AT1G55600	AT1G62300	AT1G64000	AT1G68150	AT1G69810	AT2G21900	AT2G34830	AT2G40740	AT2G44745	AT2G46400	AT3G01970	AT3G04670	AT3G58710	AT3G62340	AT4G04450	AT4G11070	AT4G18170	AT4G22070	AT4G24240	AT4G31800	AT4G39410	AT5G15130	AT5G26170	AT5G28650	AT5G41570	AT5G43290	AT5G45050	Os01g0182700	Os01g0185900	Os01g0186000	Os01g0246700	Os01g0289600	Os01g0584900	Os01g0586800	Os01g0624700	Os01g0626400	Os01g0656400	Os01g0665500	Os01g0714800	Os01g0730700
TFmatrixID_0454	WRKY	-4601	1	+	0.99	caaGTCAAat	AT1G18860	AT1G29280	AT1G29860	AT1G55600	AT1G62300	AT1G64000	AT1G66550	AT1G66560	AT1G68150	AT1G69810	AT1G80590	AT2G21900	AT2G34830	AT2G40740	AT2G40750	AT2G44745	AT2G46400	AT3G01970	AT3G04670	AT3G56400	AT3G58710	AT3G62340	AT4G01250	AT4G04450	AT4G11070	AT4G18170	AT4G22070	AT4G23810	AT4G24240	AT4G39410	AT5G15130	AT5G22570	AT5G26170	AT5G28650	AT5G41570	AT5G43290	AT5G45050	AT5G45260	Os01g0182700	Os01g0185900	Os01g0186000	Os01g0246700	Os01g0289600
[truncated: 44 more columns]

## Sheet: common CERs in Os1400 andOs5100
Matrix ID	Family	Position	Strand	Similar Score	Similar Score	Hit Sequence	TF ID or Motif name
NO DATA
