# Supplementary material for: Fertilization controls tiller numbers via transcriptional regulation of a MAX1-like gene in rice cultivation
Source: Nat Commun. 2023 Jun 8;14:3191. doi: 10.1038/s41467-023-38670-8 (PMC10250342; doi:10.1038/s41467-023-38670-8)
Supplement: Supplementary file 11 — Dataset8 [file 41467_2023_38670_MOESM11_ESM.xlsx]

## Sheet: Sheet1
			slope		slope p.value		intercept		intercept p.value
	50ppm	WT	-0.02158		0.863		-1.01023		4.74e-05
		M1	-0.1676		0.0902		-1.329		3.61e-06
		M2	0.1969		0.0645		-1.2473		9.42e-07
		M3	0.1637		0.0815		-1.4868		7.47e-07
		M4	-0.01019		0.923		-1.69439		3.58e-07
		M5	-0.04665		0.614		-1.51941		3.06e-07
		M6	-0.1703		0.187		-1.2504		7.85e-05
		M7	-0.01724		0.79		-1.47263		2.82e-07
		M8	-0.09007		0.421		-1.48928		3.52e-06
		M9	0.03093		0.807		-1.28888		1.53e-05
			slope		slope p.value
	30ppm	WT	-0.9925		0.00182		-0.2981		0.03542
		M1	-0.693		0.000731		-0.9063		5.34e-05
		M2	-0.9476		0.000272		-0.2808		0.009299
		M3	-0.4528		0.007361		-0.7562		0.000104
		M4	-0.7164		0.000187		-1.2002		3.81e-06
		M5	-0.7242		0.00185		-1.016		5.07e-05
		M6	-0.3765		0.00209		-1.0101		1.14e-06
		M7	-0.6995		0.00122		-1.0983		3.76e-05
		M8	-0.8259		0.000419		-1.185		9.33e-06
		M9	-0.5974		0.001441		-0.7842		0.000108
