# Supplementary material for: Fertilization controls tiller numbers via transcriptional regulation of a MAX1-like gene in rice cultivation
Source: Nat Commun. 2023 Jun 8;14:3191. doi: 10.1038/s41467-023-38670-8 (PMC10250342; doi:10.1038/s41467-023-38670-8)
Supplement: Supplementary file 12 — Dataset9 [file 41467_2023_38670_MOESM12_ESM.xlsx]

## Sheet: Sheet1
gRNA or Primer ID	Sequence 5’-3’	Purpose
Os02g0221900seq-F	CACCTTTCTGGAGCTTGAGG	sequencing
Os02g0221900seq-R	TAGCACCAAACAGTGCGAAG	sequencing
Os06g0565100seq-F	GGCCCATCTTCAGGTAACAC	sequencing
Os06g0565100seq-R	CTCCATCGGTTGGCCTAGTA	sequencing
Os01g0700900seq-F	AGGCATCATCGGAGTTCATC	sequencing
Os01g0700900seq-R	TTGCTATCAATGGCGATGAG	sequencing
Os01g0701500seq-F	GCTGGCTAGCAGCAGAGACT	sequencing
Os01g0701500seq-R	AGCGGCGATCTTGTCTATGT	sequencing
Os01g0701400seq-F	GTGTTCGTGTTCCCAGACCT	sequencing
Os01g0701400seq-R	GAGAGCGAGATCGGAGAATG	sequencing
Os06g0565100-F	CTCTCCACCAGAAGGGCCTC	qPCR
Os06g0565100-R	GAGATGATCGTGTTCCTCATCG	qPCR
Os06g0565100-TaqMan	f-TCTTCACAAGGGACGCGAGGTGGT-t	qPCR
Os01g0700900-F	CGTGAACCTCACGCTCGG	qPCR
Os01g0700900-R	TTCATTGCAGCCGTCCG	qPCR
Os01g0700900-TaqMan	f-CAGCTTGACAGGATCGTCGCCGA-t	qPCR
Os02g0221900-F	TACGTGGACGCTCTGGTGG	qPCR
Os02g0221900-R	TCTTGCCGATGATGTCGATG	qPCR
Os02g0221900-TaqMan	f-TCCCCTTCTGCCAGCTCTCGCTGT-t	qPCR
ubq-F	GAGCCTCTGTTCGTCAAGTA	qPCR
ubq-R	ACTCGATGGTCCATTAAACC	qPCR
ubq-TaqMan	f-TTGTGGTGCTGATGTCTACTTGTGTC-t	qPCR
gRNA1	ATTTTTCACTGGTCTTACAC	Os1900 promoter mutant by CRIPSR/Cas9
gRNA2	GTTGCAATTAAAAAACTTGT	Os1900 promoter mutant by CRIPSR/Cas9
gRNA3	AATACGACAGCACAAACTGA	Os1900 promoter mutant by CRIPSR/Cas9
gRNA4	GGCCAGTGTGACAGTCAAAA	Os1900 promoter mutant by CRIPSR/Cas9
gRNA5	AATGTGCATGTGTCACTCGT	Os1900 promoter mutant by CRIPSR/Cas9
gRNA6	TAAGAGTCGTCGAAAGCACC	Os1900 promoter mutant by CRIPSR/Cas9
gRNA7	GCAGCAGCATCAGTATTAGT	Os1900 promoter mutant by CRIPSR/Cas9
gRNA8	TGTTCCATTTTAGATTTATA	Os1900 promoter mutant by CRIPSR/Cas9
gRNA9	CAACTCCTCCACTTGATTCA	Os1900 promoter mutant by CRIPSR/Cas9
gRNA10	AATAAGATTAGAATCTGAAT	Os1900 promoter mutant by CRIPSR/Cas9
gRNA11	GTTCATGGTACACTATGCAT	Os1900 promoter mutant by CRIPSR/Cas9
gRNA12	AGCCCTTCAGTACAATATTA	Os1900 promoter mutant by CRIPSR/Cas9
gRNA13	ATCTCAGTAGGCAGATAGCT	Os1900 promoter mutant by CRIPSR/Cas9
gRNA14	CCATAAATACTTCATTCATG	Os1900 promoter mutant by CRIPSR/Cas9
gRNA15	ACCAATGGTGGCACAGCTTT	Os1900 promoter mutant by CRIPSR/Cas9
gRNA16	TGATATAATTTTTCCAGATT	Os1900 promoter mutant by CRIPSR/Cas9
gRNA17	GGAAAAATGACTTGGTACTT	Os1900 promoter mutant by CRIPSR/Cas9
gRNA18	AGTAGAGAAAAAGCTACGTT	Os1900 promoter mutant by CRIPSR/Cas9
gRNA19	AGAGCTAGTGTAGCAGACAG	Os1900 promoter mutant by CRIPSR/Cas9
gRNA1+2+3-1-F	CCTCAAGCTCCAGAAAGGTG	genotyping and sequencing
gRNA1+2+3-2-F	ACACACACAAACGCACACAC	genotyping and sequencing
gRNA1+2+3-2-R	TCCGAAAAGGATATGCGAAG	genotyping and sequencing
gRNA1+2+3-1-R	CGCACAATTTCTCCCTGTTT	genotyping and sequencing
gRNA3+4+5-1-F	ACACACACAAACGCACACAC	genotyping and sequencing
gRNA3+4+5-2-F	GCATATCCTTTTCGGATGGA	genotyping and sequencing
gRNA3+4+5-2-R	TCAGGAATCAACTGGGGAAG	genotyping and sequencing
gRNA3+4+5-1-R	CCCACTGGGAATCTTGAGAG	genotyping and sequencing
gRNA5+6+7-1-F	TCACTGCTTTGCAATCTTGG	genotyping and sequencing
gRNA5+6+7-2-F	CCTCGTGGGATTCGATTAGA	genotyping and sequencing
gRNA5+6+7-2-R	TCAGGAATCAACTGGGGAAG	genotyping and sequencing
gRNA5+6+7-1-R	TGGCAACAGGAGAATCAGTG	genotyping and sequencing
gRNA7+8+9-1-F	CGAAAGCACCAGGTCACATA	genotyping and sequencing
gRNA7+8+9-2-F	CAGCATGGCCTACAAAATGA	genotyping and sequencing
gRNA7+8+9-2-R	CGAAATGTGCTTAGCCCTGT	genotyping and sequencing
gRNA7+8+9-1-R	CAACAACTTGCTAAGTGGACTGAA	genotyping and sequencing
gRNA9+10+11-1-F	CCTGTTCTTTTCCAGCCATC	genotyping and sequencing
gRNA9+10+11-2-F	ACAGGGCTAAGCACATTTCG	genotyping and sequencing
gRNA9+10+11-2-R	GACAGGTTGTCGGTCACCTT	genotyping and sequencing
gRNA9+10+11-1-R	TTGGGACCCAGTTTCTTGTC	genotyping and sequencing
gRNA11+12+13-1-F	CACCCACCAAAAAGGAAGAA	genotyping and sequencing
gRNA11+12+13-2-F	GGTCCCAAAACTGAATCGAA	genotyping and sequencing
gRNA11+12+13-2-R	CAACATTCATCGCCAAACAC	genotyping and sequencing
gRNA11+12+13-1-R	GAAACCTTCAATCGCACCAT	genotyping and sequencing
gRNA13+14+15-1-F	ACCAAGTCACCAGGGAGATG	genotyping and sequencing
gRNA13+14+15-2-F	CATTTGGAAGGCAAAGGAGA	genotyping and sequencing
gRNA13+14+15-2-R	TGGATTCGTGACCTCTCTCC	genotyping and sequencing
gRNA13+14+15-1-R	CACACACAAGGAGCAAGGAA	genotyping and sequencing
gRNA15+16+17-1-F	CATTCATGAGGCCAGAGGAT	genotyping and sequencing
gRNA15+16+17-2-F	TTCCTTGCTCCTTGTGTGTG	genotyping and sequencing
gRNA15+16+17-2-R	CCTTGTCACCTCCCAGTTGT	genotyping and sequencing
gRNA15+16+17-1-R	TGTGCTGCCAGAAGAAAATG	genotyping and sequencing
gRNA17+18+19-1-F	ACAACTGGGAGGTGACAAGG	genotyping and sequencing
gRNA17+18+19-2-F	TAGTGCTCGCCATTCCTTCT	genotyping and sequencing
gRNA17+18+19-2-R	CCCCCAAGAAACGGTGTTAT	genotyping and sequencing
gRNA17+18+19-1-R	TCTGCGAAATGCCAAAATTA	genotyping and sequencing
ABA8OX1-F	GAAAACCGAACAGGGAGACA	qPCR
ABA8OX1-R	GATGTTGGTTTTGCCAGCTT	qPCR
ABA8OX2-F	GTCCTCACCTGGATCCTCAA	qPCR
ABA8OX2-R	TGAGTGTCATGCTCCTCGTC	qPCR
ABA8OX3-F	ACAGAAGAGGTACGGCGAGA	qPCR
ABA8OX3-R	GTACGTCGGCTTGAACAGGT	qPCR
OsAAO3;2-F	GCAAGCATTGGAGGAAACAT	qPCR
OsAAO3;2-R	GGTTGCTCAAGGAACTGCTC	qPCR
bZIP23-F	GGTTGGTTGGAGTTTGGAGA	qPCR
bZIP23-R	GTCGAACGTGAGCGAGTACA	qPCR
OsSAPK9-F	CAGAAGCAACAATTCCAGCA	qPCR
OsSAPK9-R	GGTCAAGGTCCGAGTCCATA	qPCR
OsSAPK1-F	GCTGATGTTTGGTCATGTGG	qPCR
OsSAPK1-R	GGAAGTTCCTTGGGTCATCA	qPCR
OsOPR10-F	CCCCTCTTCTGACCCCTTAC	qPCR
OsOPR10-R	GTAGTACGCGGCGTTGTG	qPCR
LOX2;2-F	GGTGCTCAACCTGCTATCGT	qPCR
LOX2;2-R	TGCTCATCATCCTCTCGTTG	qPCR
OsJAZ6-F	ATGGCAACTTCACCATAGGC	qPCR
OsJAZ6-R	GCAGACGTCCATTCCATTCT	qPCR
OsJAZ7-F	AGGCATCACTCCACAGGTTC	qPCR
OsJAZ7-R	CTTCTTGACTGGGGTTGCAT	qPCR
OsJAZ8-F	CTCGCTCCATAGGTTTCTCG	qPCR
OsJAZ8-R	TGTCACCGTTAGCTTGCTTG	qPCR
OsJAZ10-F	ATACCCATGGCGACGTAGAG	qPCR
OsJAZ10-R	AAGGGGTTTCCCATCAATTC	qPCR
OsJAZ12-F	GAAGCACAGGATCACGACAA	qPCR
OsJAZ12-R	TCCTCTAAACCGGGCAGATA	qPCR
OsbHLH148-F	GGCTGGACACAGACATCTCA	qPCR
OsbHLH148-R	TCCACTTGCTCCATCACAAG	qPCR
OsbHLH6-F	GGATGACGACGATGATGATG	qPCR
OsbHLH6-R	CGCTCCATGAGGATGTTCTT	qPCR
OsMSR2-F	CAGCTTCGACGAGTTCAAGA	qPCR
OsMSR2-R	ATACACGACACGCTGCAAGA	qPCR
OsPAL5-F	GCTGAGGCGTTTAAGATTGC	qPCR
OsPAL5-R	GAATGTTCGCCTCAAAGAGC	qPCR
OsPAL7-F	AGCTTGGACTACGGCTTCAA	qPCR
OsPAL7-R	CTGGACATGGTTGGTCACAG	qPCR
NPR1-F	GAACGTGCTCGACAAGATCA	qPCR
NPR1-R	ATCCTGCAGGTCATGAAACC	qPCR
Os04g0443900-F	CGGTCCTCAAGGAGATTGAA	qPCR
Os04g0443900-R	CAACCATCACCAGCAACATC	qPCR
Os03g0859600-F	GAATGGGAGGTTGGCTACAA	qPCR
Os03g0859600-R	GTCACCTTTGCAGGGTCAAT	qPCR
Os03g0859700-F	TGTTACTTCAGGGGCAAACC	qPCR
Os03g0859700-R	TATCACCACTGCCCTTCACA	qPCR
FLO4-F	CATGCACTGTTCGAGGAGAA	qPCR
FLO4-R	TTGAGGTCAGTGGCAGTCAG	qPCR
OsGLO1-F	ACTGACCACTCCCTCCTCCT	qPCR
OsGLO1-R	GGTGATCTCCCCCATTTTCT	qPCR
OsβCA1-F	AAGAAGGTTCAGACCGAGCA	qPCR
OsβCA1-R	TTGAGGTTCTCCAGGGATTG	qPCR
PPC4-F	ATTGGTGGGAGTGGATTGAG	qPCR
PPC4-R	ACCAGGAAATCCGTGTACCA	qPCR
LHCA3-F	CGGAGATGAAGGAGCTCAAG	qPCR
LHCA3-R	TGATCAAGCAGGTTCTGCAC	qPCR
OsSET36-F	GCACAACAATGGGTGTGAAG	qPCR
OsSET36-R	GCTCCCTGTTCTCGCTTATG	qPCR
OsMFT1-F	GTCAACGAGCTCTTCGCTCT	qPCR
OsMFT1-R	TGTTAACCACCAGCCAGTGA	qPCR
OsPP2C3-F	AGGACAGGATGCACGAGATT	qPCR
OsPP2C3-R	GCGAAGCTCTTCTCCATCAC	qPCR
OsLOX2;3-F	AGGCTGTTCATGCTCGACTT	qPCR
OsLOX2;3-R	CGTACATGGTGGTGTGCTTC	qPCR
OsLOX2;4-F	CCCAAACAGCATCTCCATCT	qPCR
OsLOX2;4-R	CAGGCATACACGGGAGCTAT	qPCR
ICS-F	TGAGGGCCAAAATGCTTATC	qPCR
ICS-R	CTAAAGCCTCGCTGGAAATG	qPCR
PSBO-F	CGAGTTCCAGAAGACCAAGC	qPCR
PSBO-R	TCCTCGAACTTGATGGTTCC	qPCR
PSB28-F	TTCATGCGATTCATGGAGAG	qPCR
PSB28-R	ACATGCTCAAGGCAGTGTGA	qPCR
CYTME2-F	GCAAAACTACGGCGAGAAAG	qPCR
CYTME2-R	GAAGACAAGGTGGCTCTTGC	qPCR
OsFTL6-F	TCCAGTGATGGCAACCAATA	qPCR
OsFTL6-R	GCTGAAGGCATTCGTGGTAT	qPCR
OsCKX9-F	TTCAGCTTCCACGATGTGTC	qPCR
OsCKX9-R	CTGATGGTTGTGGCAATGTC	qPCR
D14-F	GCCTCTCCCCGGTTCTTG	qPCR
D14-R	TGCTGTATCTCCTCCAGCTCG	qPCR
OsTB1-F	TCCTACCCACCACTCCACAT	qPCR
OsTB1-R	GCTTGGTTGATGCTTGGTCT	qPCR
D53-F	TTGGTGTTCCCACTGACAAA	qPCR
D53-R	CAGACACCGCACAAGGTTTA	qPCR
IPA1-F	GCCTGAATTTGACCAAGGAA	qPCR
IPA1-R	TAGTCGACCGTAGCGTGATG	qPCR
RCN3-F	GGCTGTAGTTGTGCCATCCT	qPCR
RCN3-R	TGGCAGCAGTCTCTCTCTGA	qPCR
*qPCR primers and probe refer to Umehara et,al. 2010
