# Supplementary material for: Fertilization controls tiller numbers via transcriptional regulation of a MAX1-like gene in rice cultivation
Source: Nat Commun. 2023 Jun 8;14:3191. doi: 10.1038/s41467-023-38670-8 (PMC10250342; doi:10.1038/s41467-023-38670-8)
Supplement: Supplementary file 13 — Dataset10 [file 41467_2023_38670_MOESM13_ESM.xlsx]

## Sheet: Hormone genes
Locus	Gene name	Hormone	ID	Reference
Os02g0278700	CPS1	GA _metabolism	1	Hirano et al. 2008
Os02g0571100	OsCPS2/OsCyc2	GA _metabolism	2
Os09g0319800	OsCPS3	GA _metabolism	3
Os04g0178300	OsCPS4/OsCyc1	GA _metabolism	4
Os04g0611800	KS	GA _metabolism	5	Hirano et al. 2008
Os04g0612000	OsKS2	GA _metabolism	6
Os04g0611700	OsKS3	GA _metabolism	7
Os04g0179700	OsKS4	GA _metabolism	8
Os02g0571300	OsKS5	GA _metabolism	9
Os02g0571800	OsKS6	GA _metabolism	10
Os02g0570400	OsKS7	GA _metabolism	11
Os11g0474800	OsKS8	GA _metabolism	12
Os06g0570600	KO1	GA _metabolism	13	Hirano et al. 2008
Os06g0569900	KO2	GA _metabolism	14	Hirano et al. 2008
Os06g0570100	KO2/KOL2	GA _metabolism	15
Os06g0569500	OsKO4	GA _metabolism	16
Os06g0568600	OsKO5	GA _metabolism	17
Os06g0110000	KAO	GA _metabolism	18	Hirano et al. 2008
Os03g0332100	GA13ox,CYP714B2	GA _metabolism	19
Os07g0681300	GA13ox,CYP714B1	GA _metabolism	20
Os03g0856700	GA20ox1	GA _metabolism	21	Hirano et al. 2008
Os01g0883800	GA20ox2	GA _metabolism	22	Hirano et al. 2008
Os07g0169700	GA20ox3	GA _metabolism	23	Hirano et al. 2008
Os05g0421900	GA20ox4	GA _metabolism	24	Hirano et al. 2008
Os03g0618300	Os03g0618300	GA _metabolism	25	Rong et al. 2021
Os08g0560000	Os08g0560000	GA _metabolism	26	Rong et al. 2021
Os05g0178100	GA3ox1	GA _metabolism	27	Hirano et al. 2008
Os01g0177400	GA3ox2	GA _metabolism	28	Hirano et al. 2008
Os05g0158600	GA2ox1	GA _metabolism	29	Hirano et al. 2008
Os01g0332200	GA2ox2	GA _metabolism	30	Itoh and Izawa. 2011
Os01g0757200	GA2ox3	GA _metabolism	31	Hirano et al. 2008
Os05g0514600	GA2ox4	GA _metabolism	32	Hirano et al. 2008
Os07g0103500	GA2ox5	GA _metabolism	33	Hirano et al. 2008
Os04g0522500	GA2ox6	GA _metabolism	34	Hirano et al. 2008
Os01g0209700	GA2ox7	GA _metabolism	35	Itoh and Izawa. 2011
Os05g0560900	OsGA2ox8	GA _metabolism	36	Hirano et al. 2008
Os02g0630300	OsGA2ox9	GA _metabolism	37	Itoh and Izawa. 2011
Os05g0208550	OsGA2ox10	GA _metabolism	38
Os04g0407800	OsGA2ox11	GA _metabolism	39
Os05g0482400	EUI	GA _metabolism	40	Hirano et al. 2008
Os12g0118900	EUIL2	GA _metabolism	41	Hirano et al. 2008
Os12g0119000	EUIL3	GA _metabolism	42	Hirano et al. 2008
Os01g0748950	NPF4.5	GA_transport	43
Os10g0579600	OsNPF7.7	GA_transport	44
Os12g0476200	SWEET13	GA_transport	45
Os11g0508600	SWEET14	GA_transport	46
Os02g0643200	SLR1	GA_signaling	47
Os02g0567800	Os02g0567800	GA_signaling	48	Rong et al. 2021
Os03g0258200	Os03g0258200	GA_signaling	49	Rong et al. 2021
Os06g0214800	Os06g0214800	GA_signaling	50	Rong et al. 2021
Os07g0162400	Os07g0162400	GA_signaling	51	Rong et al. 2021
Os07g0643100	Os07g0643100	GA_signaling	52	Rong et al. 2021
Os07g0643700	Os07g0643700	GA_signaling	53	Rong et al. 2021
Os05g0407500	GID1	GA_signaling	54	Hirano et al. 2008
Os03g0790500	GID1/GID1L2	GA_signaling	55	Rong et al. 2021
Os03g0707600	SLR1	GA_signaling	56	Hirano et al. 2008
Os01g0646300	SLRL1	GA_signaling	57	Hirano et al. 2008
Os05g0574900	SLRL2	GA_signaling	58	Hirano et al. 2008
Os02g0580300	GID2	GA_signaling	59	Hirano et al. 2008
Os08g0559300	OsSPY	GA_signaling	60	Hirano et al. 2008
Os01g0915400	OsSEC	GA_signaling	61	Hirano et al. 2008
Os02g0489550	OsSEC2	GA_signaling	62
Os01g0812000	OsGAMYB	GA_signaling	63	Hirano et al. 2008
Os06g0605600	OsGAMYBL1	GA_signaling	64	Hirano et al. 2008
Os03g0578900	OsGAMYBL2	GA_signaling	65	Hirano et al. 2008
Os03g0620800	SLY1	GA_signaling	66
Os01g0624500	SCF	GA_signaling	67
Os03g0793500	EL1	GA_signaling	68
Os03g0826500	OsASA1	Auxin_metabolism	69	Hirano et al. 2008
Os03g0264400	OsASA2	Auxin_metabolism	70	Hirano et al. 2008
Os04g0463500	OsASB1	Auxin_metabolism	71	Hirano et al. 2008
Os03g0718000	OsASB2	Auxin_metabolism	72	Hirano et al. 2008
Os01g0169800	OsTAA1;1	Auxin_metabolism	73	Hirano et al. 2008
Os01g0717400	OsTAA1;2	Auxin_metabolism	74	Hirano et al. 2008
Os01g0717700	OsTAA1;3	Auxin_metabolism	75	Hirano et al. 2008
Os05g0169300	OsTAA1;4	Auxin_metabolism	76	Hirano et al. 2008
Os10g0138100	OsAAO1	Auxin_metabolism	77	Hirano et al. 2008
Os03g0790900	OsAAO2	Auxin_metabolism	78	Hirano et al. 2008
Os07g0281700	OsAAO3	Auxin_metabolism	79	Hirano et al. 2008
Os09g0365900	OsAAO4	Auxin_metabolism	80
Os09g0507300	OsAAO5	Auxin_metabolism	81
Os02g0635200	OsNIT1	Auxin_metabolism	82	Hirano et al. 2008
Os02g0635000	OsNIT2	Auxin_metabolism	83	Hirano et al. 2008
Os01g0645400	OsYUCCA1	Auxin_metabolism	84	Hirano et al. 2008
Os05g0528600	OsYUCCA2	Auxin_metabolism	85	Hirano et al. 2008
Os01g0732600	OsYUCCA3	Auxin_metabolism	86	Hirano et al. 2008
Os01g0224700	OsYUCCA4	Auxin_metabolism	87	Hirano et al. 2008
Os12g0512000	OsYUCCA5	Auxin_metabolism	88	Hirano et al. 2008
Os07g0437000	OsYUCCA6	Auxin_metabolism	89	Hirano et al. 2008
Os04g0128900	OsYUCCA7	Auxin_metabolism	90	Hirano et al. 2008
Os03g0162000	OsYUCCA8	Auxin_metabolism	91	Hirano et al. 2008
Os01g0273800	OsYUCCA9	Auxin_metabolism	92
Os01g0274100	OsYUCCA10	Auxin_metabolism	93
Os12g0189500	OsYUCCA11	Auxin_metabolism	94
Os02g0272200	OsYUCCA12	Auxin_metabolism	95
Os11g0207700	OsYUCCA13	Auxin_metabolism	96
Os11g0207900	OsYUCCA14	Auxin_metabolism	97
Os01g0785400	OsGH3.1	Auxin_metabolism	98
Os01g0764800	GH3-2	Auxin_metabolism	99
Os05g0500900	GH3-4	Auxin_metabolism	100
Os05g0143800	GH3-6	Auxin_metabolism	101
Os06g0499500	GH3-7	Auxin_metabolism	102
Os07g0592600	GH3-8	Auxin_metabolism	103
Os07g0576500	GH3-9	Auxin_metabolism	104
Os07g0671500	GH3-11	Auxin_metabolism	105
Os11g0528700	OsGH3-13	Auxin_metabolism	106
Os04g0475600	DAO	Auxin_metabolism	107	Rong et al. 2021
Os05g0150500	OsTIR1;1	Auxin_signaling	108	Hirano et al. 2008
Os02g0759700	OsTIR1;2	Auxin_signaling	109	Hirano et al. 2008
Os04g0395600	OsTIR1;3	Auxin_signaling	110	Hirano et al. 2008
Os11g0462900	OsTIR1;4	Auxin_signaling	111	Hirano et al. 2008
Os11g0515500	OsTIR1;5	Auxin_signaling	112	Hirano et al. 2008
Os01g0178500	OsIAA1	Auxin_signaling	113	Hirano et al. 2008
Os01g0190300	OsIAA2	Auxin_signaling	114	Hirano et al. 2008
Os01g0231000	OsIAA3	Auxin_signaling	115	Hirano et al. 2008
Os01g0286900	OsIAA4	Auxin_signaling	116	Hirano et al. 2008
Os01g0675700	OsIAA5	Auxin_signaling	117	Hirano et al. 2008
Os01g0741900	OsIAA6	Auxin_signaling	118	Hirano et al. 2008
Os02g0228900	OsIAA7	Auxin_signaling	119	Hirano et al. 2008
Os02g0723400	OsIAA8	Auxin_signaling	120	Hirano et al. 2008
Os02g0805100	OsIAA9	Auxin_signaling	121	Hirano et al. 2008
Os02g0817600	OsIAA10	Auxin_signaling	122	Hirano et al. 2008
Os03g0633500	OsIAA11	Auxin_signaling	123	Hirano et al. 2008
Os03g0633800	OsIAA12	Auxin_signaling	124	Hirano et al. 2008
Os03g0742900	OsIAA13	Auxin_signaling	125	Hirano et al. 2008
Os03g0797800	OsIAA14	Auxin_signaling	126	Hirano et al. 2008
Os05g0178600	OsIAA15	Auxin_signaling	127	Hirano et al. 2008
Os05g0186900	OsIAA16	Auxin_signaling	128	Hirano et al. 2008
Os05g0230700	OsIAA17	Auxin_signaling	129	Hirano et al. 2008
Os05g0523300	OsIAA18	Auxin_signaling	130	Hirano et al. 2008
Os05g0559400	OsIAA19	Auxin_signaling	131	Hirano et al. 2008
Os06g0166500	OsIAA20	Auxin_signaling	132	Hirano et al. 2008
Os06g0335500	OsIAA21	Auxin_signaling	133	Hirano et al. 2008
Os06g0355300	OsIAA22	Auxin_signaling	134	Hirano et al. 2008
Os06g0597000	OsIAA23	Auxin_signaling	135	Hirano et al. 2008
Os07g0182400	OsIAA24	Auxin_signaling	136	Hirano et al. 2008
Os08g0109400	OsIAA25	Auxin_signaling	137	Hirano et al. 2008
Os09g0527700	OsIAA26	Auxin_signaling	138	Hirano et al. 2008
Os11g0221000	OsIAA27	Auxin_signaling	139	Hirano et al. 2008
Os11g0221200	OsIAA28	Auxin_signaling	140	Hirano et al. 2008
Os11g0221300	OsIAA29	Auxin_signaling	141	Hirano et al. 2008
Os12g0601300	OsIAA30	Auxin_signaling	142	Hirano et al. 2008
Os12g0601400	OsIAA31	Auxin_signaling	143
Os01g0236300	OsARF1	Auxin_signaling	144	Hirano et al. 2008
Os01g0670800	OsARF2	Auxin_signaling	145	Hirano et al. 2008
Os01g0753500	OsARF3	Auxin_signaling	146	Hirano et al. 2008
Os01g0927600	OsARF4	Auxin_signaling	147	Hirano et al. 2008
Os02g0141100	OsARF5	Auxin_signaling	148
Os02g0164900	OsARF6	Auxin_signaling	149	Hirano et al. 2008
Os02g0557200	OsARF7	Auxin_signaling	150	Hirano et al. 2008
Os02g0628600	OsARF8	Auxin_signaling	151
Os04g0442000	OsARF9	Auxin_signaling	152	Hirano et al. 2008
Os04g0519700	OsARF10	Auxin_signaling	153	Hirano et al. 2008
Os04g0664400	OsARF11	Auxin_signaling	154	Hirano et al. 2008
Os04g0671900	OsARF12	Auxin_signaling	155	Hirano et al. 2008
Os04g0690600	OsARF13	Auxin_signaling	156	Hirano et al. 2008
Os05g0515400	OsARF14	Auxin_signaling	157	Hirano et al. 2008
Os05g0563400	OsARF15	Auxin_signaling	158	Hirano et al. 2008
Os06g0196700	OsARF16	Auxin_signaling	159	Hirano et al. 2008
Os06g0677800	OsARF17	Auxin_signaling	160	Hirano et al. 2008
Os06g0685700	OsARF18	Auxin_signaling	161	Hirano et al. 2008
Os06g0702600	OsARF19	Auxin_signaling	162	Hirano et al. 2008
Os07g0183100	OsARF20	Auxin_signaling	163
Os08g0520500	OsARF21	Auxin_signaling	164	Hirano et al. 2008
Os10g0479900	OsARF22	Auxin_signaling	165
Os11g0523800	OsARF23	Auxin_signaling	166	Hirano et al. 2008
Os12g0479400	OsARF24	Auxin_signaling	167	Hirano et al. 2008
Os12g0613700	OsARF25	Auxin_signaling	168	Hirano et al. 2008
Os01g0768333	SAUR2	Auxin_signaling	169
Os01g0924966	SAUR3	Auxin_signaling	170
Os02g0143300	SAUR4	Auxin_signaling	171
Os02g0445100	SAUR8	Auxin_signaling	172
Os02g0445600	SAUR9	Auxin_signaling	173
Os02g0512000	SAUR10	Auxin_signaling	174
Os02g0643800	SAUR11	Auxin_signaling	175
Os02g0769100	SAUR12	Auxin_signaling	176
Os03g0660300	SAUR15	Auxin_signaling	177
Os03g0660500	SAUR17	Auxin_signaling	178
Os04g0517900	SAUR18	Auxin_signaling	179
Os04g0608300	SAUR20	Auxin_signaling	180
Os04g0662200	SAUR22	Auxin_signaling	181
Os04g0662400	SAUR23	Auxin_signaling	182
Os06g0671150	SAUR25	Auxin_signaling	183
Os06g0701900	SAUR27	Auxin_signaling	184
Os06g0702000	SAUR28	Auxin_signaling	185
Os06g0714300	SAUR29	Auxin_signaling	186
Os07g0475700	SAUR30	Auxin_signaling	187
Os08g0118500	SAUR31	Auxin_signaling	188
Os08g0118800	SAUR32	Auxin_signaling	189
Os08g0452500	SAUR33	Auxin_signaling	190
Os06g0232300	OsPIN1a	Auxin_transport	191
Os02g0743400	PIN1B	Auxin_transport	192
Os06g0660200	OsPIN2	Auxin_transport	193
Os01g0919800	OsPIN5a	Auxin_transport	194
Os08g0529000	OsPIN5b	Auxin_transport	195
Os01g0715600	PIN8	Auxin_transport	196
Os01g0802700	PIN9	Auxin_transport	197
Os01g0643300	PIN10A	Auxin_transport	198
Os05g0576900	PIN10B	Auxin_transport	199
Os09g0491740	PILS1	Auxin_transport	200
Os08g0191000	OsPILS2	Auxin_transport	201
Os01g0818000	OsPILS6a	Auxin_transport	202
Os05g0481900	OsPILS6b	Auxin_transport	203
Os01g0856500	OsAUX1	Auxin_transport	204
Os05g0447200	OsAUX3	Auxin_transport	205
Os10g0147400	OsAUX4	Auxin_transport	206
Os11g0169200	OsAUX5	Auxin_transport	207
Os12g0614600	PID	Auxin_transport	208
Os03g0642300	OsPIDb	Auxin_transport	209	Rong et al. 2021
Os03g0358900	OsIPT1	CK_metabolism	210	Hirano et al. 2008
Os03g0356900	OsIPT2	CK_metabolism	211	Hirano et al. 2008
Os05g0312000	OSIPT3	CK_metabolism	212	Hirano et al. 2008
Os03g0810100	OsIPT4	CK_metabolism	213	Hirano et al. 2008
Os07g0211700	OsIPT5	CK_metabolism	214	Hirano et al. 2008
Os07g0190033	OsIPT6	CK_metabolism	215	Hirano et al. 2008
Os05g0551700	OsIPT7	CK_metabolism	216	Hirano et al. 2008
Os01g0688300	OsIPT8	CK_metabolism	217	Hirano et al. 2008
Os01g0968700	IPT9	CK_metabolism	218	Duan et al.2019
Os06g0729800	IPT10	CK_metabolism	219	Duan et al.2019
Os08g0429800	OsCYP735A3	CK_metabolism	220	Hirano et al. 2008
Os09g0403300	OsCYP735A4	CK_metabolism	221	Hirano et al. 2008
Os01g0588900	LOG	CK_metabolism	222	Hirano et al. 2008
Os01g0708500	LOGL1	CK_metabolism	223	Duan et al.2019
Os02g0628000	LOGL2	CK_metabolism	224	Duan et al.2019
Os03g0109300	LOGL3	CK_metabolism	225	Duan et al.2019
Os03g0697200	LOGL4	CK_metabolism	226	Duan et al.2019
Os03g0857900	LOGL5	CK_metabolism	227	Duan et al.2019
Os04g0518800	LOGL6	CK_metabolism	228	Duan et al.2019
Os05g0541200	LOGL7	CK_metabolism	229	Duan et al.2019
Os05g0591600	LOGL8	CK_metabolism	230	Duan et al.2019
Os09g0547500	LOGL9	CK_metabolism	231	Duan et al.2019
Os10g0479500	LOGL10	CK_metabolism	232	Duan et al.2019
Os01g0187600	OsCKX1	CK_metabolism	233	Hirano et al. 2008
Os01g0197600	Gn1/OsCKX2	CK_metabolism	234	Hirano et al. 2008
Os10g0483500	OsCKX3	CK_metabolism	235	Hirano et al. 2008
Os01g0940000	OsCKX4	CK_metabolism	236	Hirano et al. 2008
Os01g0775400	OsCKX5	CK_metabolism	237	Hirano et al. 2008
Os02g0220000	OsCKX6	CK_metabolism	238	Hirano et al. 2008
Os02g0220100	OsCKX7	CK_metabolism	239	Hirano et al. 2008
Os04g0523500	OsCKX8	CK_metabolism	240	Hirano et al. 2008
Os05g0374200	OsCKX9	CK_metabolism	241	Hirano et al. 2008
Os06g0572300	OsCKX10	CK_metabolism	242	Hirano et al. 2008
Os08g0460600	OsCKX11	CK_metabolism	243	Hirano et al. 2008
Os01g0680200	PUP/ENT	CK_transport	244
Os06g0503100	ABCG14	CK_transport	245
Os02g0738400	OsHK1	CK_signaling	246
Os06g0183200	OsHK2	CK_signaling	247
Os01g0923700	OsHK3	CK_signaling	248	Hirano et al. 2008
Os03g0717700	OsHK4	CK_signaling	249	Hirano et al. 2008
Os10g0362300	OsHK5	CK_signaling	250	Hirano et al. 2008
Os12g0454800	OsHKL1/OsCRL4	CK_signaling	251	Hirano et al. 2008
Os09g0567400	OsHP1	CK_signaling	252	Hirano et al. 2008
Os08g0557700	OsHP2	CK_signaling	253	Hirano et al. 2008
Os01g0743800	OsHP3	CK_signaling	254	Hirano et al. 2008
Os05g0521300	OsHP4	CK_signaling	255	Hirano et al. 2008
Os05g0186100	OsHP5	CK_signaling	256	Hirano et al. 2008
Os04g0442300	OsRR1	CK_signaling	257	Hirano et al. 2008
Os02g0557800	OsRR2	CK_signaling	258	Hirano et al. 2008
Os02g0830200	OsRR3	CK_signaling	259	Hirano et al. 2008
Os01g0952500	OsRR4	CK_signaling	260	Hirano et al. 2008
Os04g0524300	OsRR5	CK_signaling	261	Hirano et al. 2008
Os04g0673300	OsRR6	CK_signaling	262	Hirano et al. 2008
Os07g0449700	OsRR7	CK_signaling	263	Hirano et al. 2008
Os08g0377200	OsRR8	CK_signaling	264	Hirano et al. 2008
Os11g0143300	OsRR9	CK_signaling	265	Hirano et al. 2008
Os12g0139400	OsRR10	CK_signaling	266	Hirano et al. 2008
Os02g0631700	OsRR11	CK_signaling	267	Hirano et al. 2008
Os08g0358800	OsRR12	CK_signaling	268	Hirano et al. 2008
Os04g0212200	OsRR13	CK_signaling	269	Hirano et al. 2008
Os03g0742300	OsRR14	CK_signaling	270	Hirano et al. 2008
Os08g0376700	OsRR15	CK_signaling	271	Hirano et al. 2008
Os01g0904700	OsRR16	CK_signaling	272	Hirano et al. 2008
Os02g0182100	OsRR17	CK_signaling	273	Hirano et al. 2008
Os02g0796500	OsRR18	CK_signaling	274	Hirano et al. 2008
Os03g0224200	OsRR19	CK_signaling	275	Hirano et al. 2008
Os06g0183100	OsRR20	CK_signaling	276	Hirano et al. 2008
Os06g0647200	OsRR21	CK_signaling	277	Hirano et al. 2008
Os10g0463400	OsRR22/Ehd1	CK_signaling	278	Hirano et al. 2008
Os08g0167000	OsABCG18	CK_transport	279
Os07g0206700	OsSMT1	BR_metabolism	280	Hirano et al. 2008
Os03g0136200	OsSMT2	BR_metabolism	281
Os01g0354200	OsFACKEL1	BR_metabolism	282	Hirano et al. 2008
Os09g0565600	OsFACKEL2	BR_metabolism	283	Hirano et al. 2008
Os01g0103600	OsHYD1	BR_metabolism	284	Hirano et al. 2008
Os10g0533500	OsHYD2	BR_metabolism	285
Os03g0125100	OsHYD3	BR_metabolism	286
Os01g0134500	OsDWF7	BR_metabolism	287	Hirano et al. 2008
Os02g0465400	OsDWF5	BR_metabolism	288	Hirano et al. 2008
Os10g0397400	OsDIM/BRD2	BR_metabolism	289	Hirano et al. 2008
Os11g0184100	OsDET2;1	BR_metabolism	290	Hirano et al. 2008
Os01g0851600	OsDET2;2	BR_metabolism	291	Hirano et al. 2008
Os03g0227700	OsDWARF4/CYP90B2	BR_metabolism	292	Hirano et al. 2008
Os04g0469800	D11/CYP724B1	BR_metabolism	293	Hirano et al. 2008
Os01g0197100	D2/CYP90D2	BR_metabolism	294	Itoh and Izawa. 2011
Os11g0143200	OsCPD1/CYP90A3	BR_metabolism	295	Hirano et al. 2008
Os12g0139300	OsCPD2/CYP90A4	BR_metabolism	296	Hirano et al. 2008
Os03g0602300	OsDWARF/CYP85A1	BR_metabolism	297	Hirano et al. 2008
Os06g0600400	OsBAS1L1/CYP734A4	BR_metabolism	298	Hirano et al. 2008
Os01g0388000	OsBAS1L2/CYP734A6	BR_metabolism	299	Hirano et al. 2008
Os02g0204700	OsBAS1L3/CYP734A2	BR_metabolism	300	Hirano et al. 2008
Os01g0718300	OsBRI1	BR_signaling	301	Hirano et al. 2008
Os09g0293500	OsBRL1	BR_signaling	302	Hirano et al. 2008
Os10g0114400	OsBRL2	BR_signaling	303	Hirano et al. 2008
Os08g0342300	OsBRL3	BR_signaling	304	Hirano et al. 2008
Os08g0174700	OsBAK1;1	BR_signaling	305	Hirano et al. 2008
Os04g0457800	OsBAK1;2	BR_signaling	306	Hirano et al. 2008
Os09g0459500	OsBKI1	BR_signaling	307	Hirano et al. 2008
Os01g0296100	OsBIN2/OsGSK1	BR_signaling	308	Hirano et al. 2008
Os01g0252100	OsGSK2	BR_signaling	309
Os05g0207500	OsBIN2;4/OsSKetha	BR_signaling	310	Hirano et al. 2008
Os05g0144400	OsBSL1	BR_signaling	311	Hirano et al. 2008
Os12g0617900	OsBSL2	BR_signaling	312	Hirano et al. 2008
Os07g0580500	OsBZR1/BES1	BR_signaling	313	Hirano et al. 2008
Os10g0557600	OsGATA7	BR_signaling	314
Os01g0205700	BIN2	BR_signaling	315
Os09g0475400	BES1	BR_signaling	316
Os01g0176900	BZR1	BR_signaling	317
Os02g0217600	PP2A-3	BR_signaling	318
Os03g0167700	PP2A-5	BR_signaling	319
Os01g0147200	IWS1	BR_signaling	320
Os08g0376900	ELF6	BR_signaling	321
Os10g0167600	CPD	BR_signaling	322
Os01g0293000	OsSAM1	Ethylene_metabolism	323	Itoh and Izawa. 2011
Os01g0323600	OsSAM2	Ethylene_metabolism	324	Itoh and Izawa. 2011
Os02g0826200	SAM	Ethylene_metabolism	325
Os07g0477250	SAM	Ethylene_metabolism	326
Os01g0207300	SAM	Ethylene_metabolism	327
Os05g0135700	SAM	Ethylene_metabolism	328
Os03g0727600	OsACS1	Ethylene_metabolism	329	Hirano et al. 2008
Os04g0578000	OsACS2	Ethylene_metabolism	330	Hirano et al. 2008
Os05g0196600	OsACS3	Ethylene_metabolism	331	Hirano et al. 2008
Os05g0319200	OsACS4	Ethylene_metabolism	332	Hirano et al. 2008
Os01g0192900	OsACS5	Ethylene_metabolism	333	Hirano et al. 2008
Os06g0130400	OsACS6	Ethylene_metabolism	334	Hirano et al. 2008
Os09g0451400	OsACO1	Ethylene_metabolism	335	Hirano et al. 2008
Os02g0771600	OsACO2	Ethylene_metabolism	336	Hirano et al. 2008
Os09g0451000	OsACO3	Ethylene_metabolism	337	Hirano et al. 2008
Os11g0186900	OsACO4	Ethylene_metabolism	338	Hirano et al. 2008
Os05g0149400	OsACO5	Ethylene_metabolism	339	Hirano et al. 2008
Os05g0149300	OsACO6	Ethylene_metabolism	340	Hirano et al. 2008
Os10g0523100	OsACO7	Ethylene_metabolism	341	Hirano et al. 2008
Os04g0643500	ACO	Ethylene_metabolism	342
Os05g0424200	ACO	Ethylene_metabolism	343
Os09g0248900	ACO	Ethylene_metabolism	344
Os08g0426200	ACO	Ethylene_metabolism	345
Os01g0830500	ACO	Ethylene_metabolism	346
Os06g0573900	ACO	Ethylene_metabolism	347
Os10g0522900	ACO	Ethylene_metabolism	348
Os09g0245500	ACO	Ethylene_metabolism	349
Os01g0580500	ACO	Ethylene_metabolism	350
Os03g0701700	OsETR1;1	Ethylene_signaling	351	Hirano et al. 2008
Os05g0155200	OsETR1;2	Ethylene_signaling	352	Hirano et al. 2008
Os04g0169100	OsEIN4	Ethylene_signaling	353	Hirano et al. 2008
Os02g0820900	OsETR2;1	Ethylene_signaling	354	Hirano et al. 2008
Os07g0259100	OsETR2;2	Ethylene_signaling	355	Hirano et al. 2008
Os02g0527600	OsCTR1;1	Ethylene_signaling	356	Hirano et al. 2008
Os09g0566500	OsCTR1;2	Ethylene_signaling	357	Hirano et al. 2008
Os07g0157000	OsEIN2;1	Ethylene_signaling	358	Hirano et al. 2008
Os03g0700800	OsEIN2;2	Ethylene_signaling	359	Hirano et al. 2008
Os03g0324200	OsEIN3;1	Ethylene_signaling	360	Hirano et al. 2008
Os03g0324300	OsEIN3;2	Ethylene_signaling	361	Hirano et al. 2008
Os07g0685700	OsEIN3;3	Ethylene_signaling	362	Hirano et al. 2008
Os09g0490200	OsEIN3;4	Ethylene_signaling	363	Hirano et al. 2008
Os08g0508700	OsEIN3;5	Ethylene_signaling	364	Hirano et al. 2008
Os02g0574800	OsEIN3;6	Ethylene_signaling	365	Hirano et al. 2008
Os04g0456700	OsEIN3;7	Ethylene_signaling	366	Hirano et al. 2008
Os09g0572000	ERF87	Ethylene_signaling	367	Yamamoto et al. 2018
Os08g0103000	OsEATB	Ethylene_signaling	368
Os06g0181700	CTR1	Ethylene_signaling	369
Os09g0457900	ERF2	Ethylene_signaling	370
Os04g0448900	OsZEP1	ABA_metabolism	371	Hirano et al. 2008
Os01g0128300	OsABA4	ABA_metabolism	372	Hirano et al. 2008
Os03g0645900	OsNCED1	ABA_metabolism	373	Hirano et al. 2008
Os12g0617400	OsNCED2	ABA_metabolism	374	Hirano et al. 2008
Os07g0154100	OsNCED3	ABA_metabolism	375	Hirano et al. 2008
Os03g0810800	OsSDR1/OsABA2	ABA_metabolism	376	Hirano et al. 2008
Os03g0833100	OsSDR2	ABA_metabolism	377	Itoh and Izawa. 2011
Os03g0299200	OsSDR3	ABA_metabolism	378	Itoh and Izawa. 2011
Os07g0691600	OsSDR4	ABA_metabolism	379	Itoh and Izawa. 2011
Os07g0281700	OsAAO3;1	ABA_metabolism	380	Hirano et al. 2008
Os07g0282300	OsAAO3;2	ABA_metabolism	381	Hirano et al. 2008
Os07g0164900	OsAAO3;3	ABA_metabolism	382	Hirano et al. 2008
Os10g0168100	OsAAO3;4	ABA_metabolism	383	Hirano et al. 2008
Os06g0790700	OsAAO3;5	ABA_metabolism	384	Hirano et al. 2008
Os06g0790900	OsAAO3;6	ABA_metabolism	385	Hirano et al. 2008
Os06g0670000	OsABA3	ABA_metabolism	386	Hirano et al. 2008
Os02g0703600	OsABA8OX1	ABA_metabolism	387	Hirano et al. 2008
Os08g0472800	OsABA8OX2	ABA_metabolism	388	Hirano et al. 2008
Os09g0457100	OsABA8OX3	ABA_metabolism	389	Hirano et al. 2008
Os01g0172400	OsPLDalpha1	ABA_metabolism	390	Hirano et al. 2008
Os03g0119100	OsPLDalpha2	ABA_metabolism	391	Hirano et al. 2008
Os03g0391400	OsPLDalpha3	ABA_metabolism	392	Hirano et al. 2008
Os03g0840800	OsPLDalpha4	ABA_metabolism	393	Hirano et al. 2008
Os05g0171000	OsPLDalpha5	ABA_metabolism	394	Hirano et al. 2008
Os06g0604200	OsPLDalpha6	ABA_metabolism	395	Hirano et al. 2008
Os06g0604300	OsPLDalpha7	ABA_metabolism	396	Hirano et al. 2008
Os06g0604400	OsPLDalpha8	ABA_metabolism	397	Hirano et al. 2008
Os07g0260400	OsPLDalpha9	ABA_metabolism	398	Hirano et al. 2008
Os08g0401800	OsPLDalpha10	ABA_metabolism	399	Hirano et al. 2008
Os09g0421300	OsPLDalpha11	ABA_metabolism	400	Hirano et al. 2008
Os09g0543100	OsPLDalpha12	ABA_metabolism	401	Hirano et al. 2008
Os10g0524400	OsPLDalpha13	ABA_metabolism	402	Hirano et al. 2008
Os01g0583100	OsPP2C1	ABA_signaling	403	Hirano et al. 2008
Os01g0656200	OsPP2C2	ABA_signaling	404	Hirano et al. 2008
Os01g0846300	OsPP2C3	ABA_signaling	405	Hirano et al. 2008
Os03g0268600	OsPP2C4	ABA_signaling	406	Hirano et al. 2008
Os05g0457200	OsPP2C5	ABA_signaling	407	Hirano et al. 2008
Os05g0537400	OsPP2C6	ABA_signaling	408	Hirano et al. 2008
Os05g0572700	OsPP2C7	ABA_signaling	409	Hirano et al. 2008
Os05g0592800	OsPP2C8	ABA_signaling	410	Hirano et al. 2008
Os09g0325700	OsPP2C9	ABA_signaling	411	Hirano et al. 2008
Os03g0390200	OsSAPK1	ABA_signaling	412
Os07g0622000	OsSAPK2	ABA_signaling	413
Os10g0564500	OsSAPK3	ABA_signaling	414
Os01g0869900	OsSAPK4	ABA_signaling	415
Os04g0691100	OsSAPK5	ABA_signaling	416
Os02g0551100	OsSAPK6	ABA_signaling	417
Os04g0432000	OsSAPK7	ABA_signaling	418
Os03g0764800	SAPK8	ABA_signaling	419	Hirano et al. 2008
Os12g0586100	SAPK9	ABA_signaling	420	Hirano et al. 2008
Os03g0610900	SAPK10	ABA_signaling	421	Hirano et al. 2008
Os01g0813100	OsbZIP9	ABA_signaling	422	Hirano et al. 2008
Os01g0859300	OsbZIP10	ABA_signaling	423	Hirano et al. 2008
Os01g0867300	OsbZIP12	ABA_signaling	424	Hirano et al. 2008
Os02g0766700	OsbZIP23	ABA_signaling	425	Hirano et al. 2008
Os02g0833600	OsbZIP24	ABA_signaling	426	Hirano et al. 2008
Os03g0322700	OsbZIP29	ABA_signaling	427	Hirano et al. 2008
Os05g0437700	OsbZIP40	ABA_signaling	428	Hirano et al. 2008
Os05g0489700	OsbZIP42	ABA_signaling	429	Hirano et al. 2008
Os06g0211200	OsbZIP46	ABA_signaling	430	Hirano et al. 2008
Os07g0686100	OsbZIP62	ABA_signaling	431	Hirano et al. 2008
Os08g0549600	OsbZIP69	ABA_signaling	432	Hirano et al. 2008
Os09g0456200	OsbZIP72	ABA_signaling	433	Hirano et al. 2008
Os09g0540800	OsbZIP77	ABA_signaling	434	Hirano et al. 2008
Os08g0472000	OsbZIP66	ABA_signaling	435	Hirano et al. 2008
Os01g0111600	OsMFT2	ABA_signaling	436
Os01g0827800	PYL/RCAR1	ABA_signaling	437
Os02g0226801	PYL/RCAR2	ABA_signaling	438
Os02g0255500	PYL/RCAR3	ABA_signaling	439
Os03g0297600	PYL/RCAR4	ABA_signaling	440
Os05g0213500	PYL/RCAR5	ABA_signaling	441
Os05g0473000	PYL/RCAR6	ABA_signaling	442
Os06g0527800	PYL/RCAR7	ABA_signaling	443
Os06g0528300	PYL/RCAR8	ABA_signaling	444
Os06g0562200	PYL/RCAR9	ABA_signaling	445
Os10g0573400	PYL/RCAR10	ABA_signaling	446
Os02g0255300	PYL/RCAR11	ABA_signaling	447
Os06g0526400	OsPYL12	ABA_signaling	448
Os06g0526466	PYL/RCAR13	ABA_signaling	449
Os11g0146600	OsDAD1;1	JA_metabolism	450	Hirano et al. 2008
Os08g0143600	OsDAD1;2	JA_metabolism	451	Hirano et al. 2008
Os02g0653900	OsDAD1;3	JA_metabolism	452	Hirano et al. 2008
Os10g0562200	OsDAD1;4	JA_metabolism	453	Hirano et al. 2008
Os07g0520900	OsPLAI	JA_metabolism	454	Hirano et al. 2008
Os08g0508800	OsLOX2;1	JA_metabolism	455	Hirano et al. 2008
Os12g0559200	OsLOX2;2	JA_metabolism	456	Hirano et al. 2008
Os08g0509100	OsLOX2;3	JA_metabolism	457	Hirano et al. 2008
Os02g0194700	OsLOX2;4	JA_metabolism	458	Hirano et al. 2008
Os03g0179900	OsLOX2;5	JA_metabolism	459	Hirano et al. 2008
Os04g0447100	OsLOX6	JA_metabolism	460
Os03g0225900	OsAOS1	JA_metabolism	461	Hirano et al. 2008
Os03g0767000	OsAOS2	JA_metabolism	462	Hirano et al. 2008
Os02g0218700	OsAOS3	JA_metabolism	463	Itoh and Izawa. 2011
Os02g0218800	OsAOS4	JA_metabolism	464	Itoh and Izawa. 2011
Os03g0438100	OsAOC	JA_metabolism	465	Hirano et al. 2008
Os06g0216300	OsOPR1	JA_metabolism	466
Os06g0216200	OsOPR2	JA_metabolism	467
Os06g0216000	OsOPR3	JA_metabolism	468
Os06g0215900	OsOPR4	JA_metabolism	469
Os06g0215600	OsOPR5	JA_metabolism	470
Os06g0215500	OsOPR6	JA_metabolism	471
Os08g0459600	OsOPR7	JA_metabolism	472	Hirano et al. 2008
Os02g0559400	OsOPR8	JA_metabolism	473
Os01g0370000	OsOPR9	JA_metabolism	474
Os01g0369900	OsOPR10	JA_metabolism	475
Os03g0132000	OsOPCL1	JA_metabolism	476	Hirano et al. 2008
Os06g0103500	OsACX	JA_metabolism	477	Hirano et al. 2008
Os06g0354500	OsACX3	JA_metabolism	478	Itoh and Izawa. 2011
Os01g0348600	OsMPF	JA_metabolism	479	Itoh and Izawa. 2011
Os05g0155000	OsMPF2	JA_metabolism	480	Itoh and Izawa. 2011
Os02g0817700	OsKAT	JA_metabolism	481	Hirano et al. 2008
Os10g0457600	OsKAT2	JA_metabolism	482	Itoh and Izawa. 2011
Os01g0701700	OsJMT1	JA_metabolism	483	Hirano et al. 2008
Os06g0329900	OsJMT2	JA_metabolism	484	Hirano et al. 2008
Os06g0314600	OsJMT3	JA_metabolism	485	Hirano et al. 2008
Os06g0323100	OsJMT4	JA_metabolism	486	Hirano et al. 2008
Os05g0102000	OsJMT5	JA_metabolism	487	Hirano et al. 2008
Os06g0315000	OsJMT6	JA_metabolism	488	Hirano et al. 2008
Os11g0186500	OsJAR1;1	JA_metabolism	489	Hirano et al. 2008
Os05g0586200	OsJAR1;2	JA_metabolism	490	Hirano et al. 2008
Os01g0221100	OsJAR1;3	JA_metabolism	491	Hirano et al. 2008
Os01g0853400	OsCOI1	JA_signaling	492	Hirano et al. 2008
Os04g0653000	OsJAZ1	JA_signaling	493	Yang et al. 2012
Os07g0153000	OsJAZ2	JA_signaling	494	Yang et al. 2012
Os08g0428400	OsJAZ3	JA_signaling	495	Yang et al. 2012
Os09g0401300	OsJAZ4	JA_signaling	496	Yang et al. 2012
Os04g0644200	OsJAZ5	JA_signaling	497	Yang et al. 2012
Os03g0125000	OsJAZ6	JA_signaling	498	Yang et al. 2012
Os07g0615200	OsJAZ7	JA_signaling	499	Hirano et al. 2008
Os09g0439200	OsJAZ8	JA_signaling	500	Hirano et al. 2008
Os03g0180800	OsJAZ9	JA_signaling	501	Hirano et al. 2008
Os03g0181100	OsJAZ10	JA_signaling	502	Hirano et al. 2008
Os03g0180900	OsJAZ11	JA_signaling	503	Hirano et al. 2008
Os10g0392400	OsJAZ12	JA_signaling	504	Hirano et al. 2008
Os10g0391400	OsJAZ13	JA_signaling	505	Yang et al. 2012
Os10g0391801	OsJAZ14	JA_signaling	506	Yang et al. 2012
Os03g0396500	OsJAZ15	JA_signaling	507	Hirano et al. 2008
Os10g0575000	OsMYC	JA_signaling	508	Hirano et al. 2008
Os03g0741100	OsbHLH148	JA_signaling	509	Seo et al. 2011
Os04g0301500	OsbHLH6	JA_signaling	510	Meng et al, 2020
Os01g0117200	RLCK16	JA_signaling	511	Meng et al, 2020
Os01g0117266	Os01g0117266	JA_signaling	512	Meng et al, 2020
Os01g0955100	OsMSR2	JA_signaling	513	Meng et al, 2020
Os02g0716800	OsNRT1.5B	JA_signaling	514	Meng et al, 2020
Os09g0401200	TRXH3	JA_signaling	515	Meng et al, 2020
Os05g0195200	OsC3H35	JA_signaling	516	Meng et al, 2020
Os06g0115300	OsACBP2	JA_signaling	517	Meng et al, 2020
Os01g0900400	TAG	JA_signaling	518
Os12g0405200	T20	SL_metabolism	519	Liu et al. 2020
Os03g0408600	NSP1	SL_metabolism	520
Os03g0263300	NSP2	SL_metabolism	521
Os04g0668900	OsIM1a/PTOX1	SL_metabolism	522	Tamiru et al. 2014
Os11g0587000	D27	SL_metabolism	523
Os04g0550600	CCD7/D17	SL_metabolism	524
Os01g0746400	CCD8/D10	SL_metabolism	525
Os01g0700900	Os900	SL_metabolism	526
Os01g0701400	Os1400	SL_metabolism	527
Os02g0221900	Os1900	SL_metabolism	528
Os01g0701500	Os1500	SL_metabolism	529
Os06g0565100	Os5100	SL_metabolism	530
Os03g0203200	D14	SL_signaling	531
Os06g0154200	D3/MAX2	SL_signaling	532
Os11g0104300	D53	SL_signaling	533
Os08g0250900	OsSMAX1	SL_signaling	534
Os03g0198600	HOX12	SL_signaling	535	Liu et al. 2020
Os03g0706500	OsTB1	SL_signaling	536
Os08g0509600	IPA1	SL_signaling	537	Lu et al. 2013
Os09g0491532	SPL17	SL_signaling	538	Sun et al. 2021
Os09g0361500	ICS	SA_metabolism	539	Lefevere et al.2020
Os02g0626100	OsPAL1	SA_metabolism	540	Lefevere et al.2020
Os04g0518100	OsPAL2	SA_metabolism	541	Lefevere et al.2020
Os12g0520200	OsPAL3	SA_metabolism	542	Lefevere et al.2020
Os05g0427400	OsPAL4	SA_metabolism	543	Lefevere et al.2020
Os02g0626600	OsPAL5	SA_metabolism	544	Lefevere et al.2020
Os02g0627100	OsPAL6	SA_metabolism	545	Lefevere et al.2020
Os04g0518400	OsPAL7	SA_metabolism	546	Lefevere et al.2020
Os02g0626400	OsPAL8	SA_metabolism	547	Lefevere et al.2020
Os02g0274100	AIM1	SA_metabolism	548	Hirano et al. 2008
Os01g0194300	NPR1	SA_signaling	549	Yamamoto et al. 2018
Os09g0417600	OsWRKY76	SA_signaling	550	Yamamoto et al. 2018
Os05g0322900	OsWRKY45	SA_signaling	551	Meng et al, 2020
Os09g0417800	OsWRKY62	SA_signaling	552	Meng et al, 2020
Os01g0382000	OsPR1b	SA_signaling	553	Meng et al, 2020
Os01g0609300	OsPDR9	SA_signaling	554	Meng et al, 2020
Os03g0121200	prx33	SA_signaling	555	Meng et al, 2020
Os03g0401300	RSUS1	SA_signaling	556	Meng et al, 2020
Os01g0117300	Os01g0117300	SA_signaling	557	Meng et al, 2020
Os03g0667100	NPR3	SA_signaling	558
Os01g0837000	NPR4	SA_signaling	559

## Sheet: Carbon fixation genes
Gene.name	Locus	ID
Os01g0208700	PPC4	1
Os05g0405000	FLO4	2
Os04g0443900	Os04g0443900	3
Os09g0411650	OsSET36	4
Os03g0786100	GLO1	5
Os02g0102900	OsCPn60b2	6
Os03g0859600	Os03g0859600	7
Os03g0859700	Os03g0859700	8
Os03g0684400	MRS2-6	9
Os05g0186300	CYTME2	10
Os06g0348800	GLK1	11
Os01g0639900	BETACA1	12
Os02g0197600	LHCA3	13
Os01g0501800	PSBO	14
Os01g0938100	PSB28	15

## Sheet: FT-like genes
											Gene.name	Locus	ID
											Hd3a	Os06g0157700	1
											RFT1	Os06g0157500	2
											OsFTL1	Os01g0218500	3
											OsFTL12	Os06g0552900	4
											OsFTL11	Os11g0293800	5
											OsFTL10	Os05g0518000	6
											OsFTL6	Os04g0488400	7
											OsFTL7	Os12g0232300	8
											OsFTL8	Os01g0202700	9
											OsFTL13	Os02g0232300	10
											RCN1	Os11g0152500	11
											RCN3	Os12g0152000	12
											RCN2	Os02g0531600	13
											RCN4	Os04g0411400	14
											OsMFT1	Os06g0498800	15
											OsMFT2	Os01g0111600	16
											OsFTL4	Os09g0513500	17
											Os01g0748800	Os01g0748800	18
