# Supplementary material for: Fertilization controls tiller numbers via transcriptional regulation of a MAX1-like gene in rice cultivation
Source: Nat Commun. 2023 Jun 8;14:3191. doi: 10.1038/s41467-023-38670-8 (PMC10250342; doi:10.1038/s41467-023-38670-8)
Supplement: Supplementary file 14 — Dataset11 [file 41467_2023_38670_MOESM14_ESM.xlsx]

## Sheet: Data S11-I. SPE method
Supplementary Data 11-I. Solid phase extraction (SPE) method
SPE Method No.	SPE cartridge	1. Conditioning	2. Equilibration	3. Sample loading	4. Washing	5. Eluting 1st	6. Eluting 2nd	7. Eluting 3rd
Method A	Bond Elut DEA (100 mg) 1 mL cartridge	acetonitrile	acetonitrile	acetonitrile	-	acetonitrile	acetonitrile
	(Agilent)	(1% acetic acid)					(1% acetic acid)
		1 mL	3 mL	1 mL	-	1 mL	2 mL
				collected as Fraction A		collected as Fraction A	collected as Fraction B
Method B	Sep-Pak silica 1 cc vac cartridge	ethyl acetate (EtOAc)	hexane (Hex)	Fraction A in Hex	Hex	5% (vol/vol) EtOAc/Hex	15% EtOAc/Hex	50% EtOAc/Hex
	(Waters)
		1 mL	3 mL	0.6 mL	1.5 mL	2 mL	2 mL	2 mL
						collected as CL fraction	collected as MeCLA fraction	collected as 4DO fraction
Method C	Sep-Pak cyanopropyl 1 cc vac cartridge	EtOAc	Hex	CL fraction in Hex	-	Hex
	(Waters)
		1 mL	3 mL	0.6 mL	-	1 mL
				collected as CL fraction		collected as CL fraction
Method D	Sep-Pak cyanopropyl 1 cc vac cartridge	EtOAc	Hex	MeCLA fraction in Hex	Hex	Hex
	(Waters)
		1 mL	3 mL	0.6 mL	0.75 mL	2 mL
						collected as MeCLA fraction
Method E	Sep-Pak silica 1 cc vac cartridge	EtOAc	5% EtOAc/Hex	Fraction B in 5% EtOAc/Hex	5% EtOAc/Hex	30% EtOAc/Hex
	(Waters)	(0.5% acetic acid)	(0.5% acetic acid)	(0.5% acetic acid)	(0.5% acetic acid)	(0.5% acetic acid)
		1 mL	3 mL	0.6 mL	1 mL	2 mL
						collected as CLA fraction

## Sheet: Data S11-II. LC condition
Supplementary Data 11-II. LC codition
Condition 1	0.30 mL/min	CL
Time	water	acetonitrile
(min)	(0.05% acetic acid)	(0.05% acetic acid)
0	70	30
0.5	70	30
3.5	25	75
7.5	5	95
7.7	2	98
Condition 2	0.30 mL/min	4DO, CLA
Time	water	acetonitrile
(min)	(0.05% acetic acid)	(0.05% acetic acid)
0	70	30
6.5	5	95
6.6	2	98
Condition 3	0.30 mL/min	MeCLA
Time	water	acetonitrile
(min)	(0.05% acetic acid)	(0.05% acetic acid)
0	70	30
0.5	70	30
2.5	25	75
6	5	95
6.2	2	98

## Sheet: Data S11-III. MS method
Supplementary Data 11-III. MS method
Compound	column	Precursor ion	Product ion	Declustering potential	Collision energy	Curtain gas	Gas 1	Gas 2	Temperature	Ionspray voltage	LC condition	Type of ionization	Polarity	Mass analyzer	Acquisition mode (2)	Retention time (min)
		(m/z)	(m/z)	(V)	(V)	(psi)	(psi)	(psi)	(V)	(V)
4DO	CORTECS UPLC C18+ column (1.6 µm, ϕ2.1 × 100 mm)	331.15	216.114	90	20	40	70	60	450	5500	2	ESI	positive	TOF	MRM (HR)	5.63
D1-4DO	(Waters)	332.15	217.121
4DO		331.15	234.125 (1)	90	10
D1-4DO		332.15	235.131 (1)
CL	CORTECS UPLC C18+ column (1.6 µm, ϕ2.1 × 100 mm)	303.2	97.029	45	20	40	60	80	350	5500	1	ESI	positive	TOF	MRM (HR)	6.95
13C1-CL	(Waters)	304.2	97.029
CLA	CORTECS UPLC C18+ column (1.6 µm, ϕ2.1 × 100 mm)	331.16	113.026	-60	-15	30	70	70	450	-4500	2	ESI	negative	TOF	MRM (HR)	5.83
13C1-CLA	(Waters)	332.16	113.026
MeCLA	ACQUITY Premier CSH C18 column (1.7 µm, ϕ2.1 × 100 mm)	347.18	97.03	20	25	40	30	40	450	5500	3	ESI	positive	TOF	MRM (HR)	5.98
D1-MeCLA	(Waters)	348.18	97.03
	(1) These MS/MS transitions were used to calculate the amounts of 4DO.
	(2) HR = High Resolution
