# Supplementary material for: Fertilization controls tiller numbers via transcriptional regulation of a MAX1-like gene in rice cultivation
Source: Nat Commun. 2023 Jun 8;14:3191. doi: 10.1038/s41467-023-38670-8 (PMC10250342; doi:10.1038/s41467-023-38670-8)
Supplement: Supplementary file 16 — Source Data [file 41467_2023_38670_MOESM16_ESM.xlsx]

## Sheet: Fig.1b;Sup Fig.1a,b
Raw data 1: Transcriptome_panicle number and seed number
	Delayed transplantion group			Normal transplantion group				Normal transcription group						Delayed transcription group
panicle number interval	None_fertilization	Once_fertilization	Twice_fertilization	None_fertilization	Once_fertilization	Twice_fertilization		None_fertilization		Once_fertilization		Twice_fertilization		None_fertilization		Once_fertilization		Twice_fertilization
5	0	0	0	1	0	1		seed number interval	plant number	seed number interval	plant number	seed number interval	plant number	seed number interval	plant number	seed number interval	plant number	seed number interval	plant number
6	0	0	0	0	1	0		500	2	500	1	500	1	500	1	500	0	500	0
7	3	0	0	0	0	0		600	1	600	0	600	0	600	1	600	0	600	0
8	0	2	0	2	2	0		700	0	700	1	700	0	700	1	700	0	700	0
9	2	1	0	4	0	0		800	4	800	0	800	0	800	6	800	4	800	0
10	13	3	1	11	1	1		900	12	900	5	900	1	900	4	900	4	900	1
11	16	5	3	11	2	1		1000	9	1000	5	1000	0	1000	8	1000	5	1000	1
12	12	5	3	16	6	0		1100	12	1100	7	1100	1	1100	13	1100	7	1100	1
13	18	9	2	12	6	1		1200	7	1200	6	1200	1	1200	18	1200	8	1200	5
14	15	7	6	12	10	1		1300	14	1300	7	1300	2	1300	12	1300	3	1300	2
15	4	9	7	19	12	0		1400	7	1400	3	1400	2	1400	8	1400	6	1400	1
16	9	11	8	8	26	2		1500	14	1500	7	1500	4	1500	8	1500	5	1500	7
17	6	2	11	1	12	4		1600	7	1600	12	1600	2	1600	9	1600	2	1600	6
18	2	6	12	1	9	6		1700	5	1700	11	1700	0	1700	4	1700	9	1700	4
19	2	3	12	3	7	6		1800	2	1800	13	1800	6	1800	3	1800	4	1800	7
20	1	4	14	0	5	2		1900	2	1900	4	1900	7	1900	4	1900	1	1900	7
21	0	2	12	0	5	6		2000	2	2000	3	2000	5	2000	3	2000	3	2000	6
22	0	2	9	0	6	10		2100	1	2100	6	2100	4	2100	0	2100	1	2100	7
23	0	0	6	0	1	8		2200	0	2200	7	2200	3	2200	0	2200	0	2200	11
24	0	0	5	0	1	8		2300	0	2300	5	2300	7	2300	0	2300	3	2300	11
25	0	1	2	0	0	6		2400	0	2400	5	2400	5	2400	0	2400	1	2400	5
26	0	0	0	0	0	11		2500	0	2500	1	2500	2	2500	0	2500	2	2500	9
27	0	0	0	0	2	5		2600	0	2600	3	2600	5	2600	0	2600	1	2600	8
28	0	0	0	0	0	5		2700	0	2700	0	2700	4	2700	0	2700	0	2700	6
>28	0	0	1	0	0	9		2800	0	2800	0	2800	3	2800	0	2800	0	2800	0
								2900	0	2900	1	2900	2	2900	0	2900	0	2900	1
								3000	0	3000	0	3000	4	3000	0	3000	1	3000	1
								3100	0	3100	1	3100	4	3100	0	3100	0	3100	0
								3200	0	3200	0	3200	1	3200	0	3200	0	3200	1
								3300	0	3300	0	3300	4	3300	0	3300	1	3300	1
								3400	0	3400	0	3400	0	3400	0	3400	1	3400	2
								3500	0	3500	0	3500	0	3500	0	3500	0	3500	0
								3600	0	3600	0	3600	1	3600	0	3600	0	3600	2
								3700	0	3700	0	3700	3	3700	0	3700	0	3700	0
								3800	0	3800	0	3800	2	3800	0	3800	0	3800	0
								3900	0	3900	0	3900	1	3900	0	3900	0	3900	0
								4000	0	4000	0	4000	2	4000	0	4000	0	4000	1
								4100	0	4100	0	4100	0	4100	0	4100	0	4100	0
								4200	0	4200	0	4200	0	4200	0	4200	0	4200	0
								4300	0	4300	0	4300	0	4300	0	4300	0	4300	0
								4400	0	4400	0	4400	0	4400	0	4400	0	4400	0
								4500	0	4500	0	4500	0	4500	0	4500	0	4500	0
								4600	0	4600	0	4600	2	4600	0	4600	0	4600	0

## Sheet: Fig.2b
Raw data 2: Kmer-MAX1 like genes
Os1900				Os5100				Os900				Os1400					Os5100
Position	count-koshihikari	count-os1900&os5100		Position	count-koshihikari	count-os1900&os5100		Position	count-koshihikari	count-os1900&os5100		Position	count-koshihikari	count-os1900&os5100			Position	count-koshihikari	count-os1900&os5100
1	32	26		1	28	22		1	31	30		1	28	25			1	30	30
2	32	28		2	28	22		2	31	30		2	28	24			2	30	31
3	33	28		3	28	21		3	29	31		3	27	23			3	30	31
4	33	28		4	26	21		4	28	31		4	27	23			4	30	30
5	33	29		5	26	21		5	28	30		5	27	21			5	30	30
6	33	29		6	27	21		6	28	30		6	27	21			6	30	29
7	33	29		7	27	21		7	26	30		7	28	21			7	31	29
8	33	29		8	28	20		8	26	30		8	28	21			8	31	29
9	33	29		9	27	20		9	26	30		9	27	21			9	30	28
10	33	28		10	53	57		10	25	30		10	27	21			10	30	29
11	33	28		11	115	113		11	24	30		11	27	21			11	30	26
12	33	28		12	1003	864		12	23	30		12	27	21			12	29	28
13	33	26		13	7093	6601		13	23	30		13	28	21			13	29	28
14	34	26		14	840	758		14	23	30		14	26	21			14	29	28
15	34	25		15	3119	2971		15	23	25		15	24	22			15	29	26
16	36	25		16	2092	1877		16	23	25		16	24	22			16	29	25
17	36	25		17	1357	1263		17	22	25		17	23	23			17	29	25
18	37	26		18	485	530		18	22	26		18	22	23			18	30	24
19	37	26		19	200	180		19	22	25		19	22	23			19	30	24
20	37	25		20	193	147		20	22	26		20	22	23			20	32	22
21	37	25		21	51	50		21	22	26		21	22	24			21	33	23
22	37	27		22	27	23		22	22	26		22	20	23			22	32	23
23	37	26		23	27	19		23	22	26		23	20	23			23	31	24
24	37	25		24	30	18		24	23	25		24	19	22			24	30	24
25	37	25		25	29	17		25	23	27		25	19	24			25	30	24
26	37	25		26	29	17		26	23	27		26	19	24			26	30	26
27	37	25		27	29	18		27	23	27		27	20	25			27	30	26
28	37	25		28	29	18		28	24	27		28	19	24			28	31	26
29	37	25		29	28	18		29	24	26		29	19	24			29	29	28
30	38	25		30	28	18		30	24	25		30	20	24			30	29	27
31	38	26		31	28	18		31	25	25		31	20	24			31	27	28
32	38	26		32	28	18		32	25	24		32	18	24			32	27	28
33	40	26		33	28	18		33	25	24		33	18	24			33	27	28
34	42	27		34	28	19		34	25	22		34	18	24			34	27	28
35	40	27		35	28	19		35	25	23		35	18	24			35	27	28
36	41	27		36	27	19		36	25	24		36	18	24			36	27	29
37	40	27		37	28	18		37	27	24		37	18	25			37	23	27
38	40	28		38	28	19		38	27	27		38	19	25			38	25	28
39	40	28		39	28	19		39	29	27		39	18	25			39	25	28
40	40	25		40	27	20		40	29	27		40	18	25			40	73	80
41	42	25		41	29	20		41	27	27		41	18	25			41	75	80
42	43	25		42	27	18		42	27	27		42	18	25			42	49	50
43	43	25		43	27	18		43	27	27		43	19	25			43	50	50
44	43	25		44	27	18		44	26	28		44	18	25			44	49	49
45	46	26		45	28	18		45	27	28		45	18	25			45	49	50
46	45	26		46	28	18		46	25	28		46	18	25			46	48	47
47	45	25		47	29	18		47	24	28		47	18	24			47	47	46
48	45	25		48	28	18		48	24	28		48	18	23			48	47	46
49	44	24		49	28	19		49	24	26		49	20	23			49	47	46
50	44	24		50	27	19		50	22	27		50	20	23			50	17	24
51	44	25		51	27	19		51	22	27		51	20	23			51	0	0
52	44	25		52	28	19		52	22	27		52	19	23			52	0	0
53	44	25		53	28	19		53	22	27		53	19	23			53	0	0
54	44	26		54	28	19		54	22	26		54	18	22			54	0	0
55	44	26		55	28	17		55	21	26		55	18	22			55	0	0
56	41	27		56	29	17		56	21	26		56	18	22			56	0	0
57	42	27		57	28	17		57	22	26		57	19	22			57	0	0
58	42	25		58	28	17		58	21	26		58	21	21			58	0	0
59	42	25		59	28	17		59	21	25		59	21	21			59	0	0
60	42	25		60	28	17		60	21	25		60	21	21			60	0	0
61	42	25		61	28	17		61	20	25		61	22	20			61	0	0
62	42	24		62	30	17		62	20	25		62	24	20			62	24	29
63	41	24		63	31	18		63	20	26		63	24	20			63	24	29
64	41	24		64	31	17		64	20	26		64	24	20			64	24	29
65	41	24		65	33	17		65	20	27		65	25	19			65	24	30
66	41	24		66	31	17		66	20	29		66	25	19			66	25	32
67	41	22		67	30	17		67	20	29		67	26	18			67	24	32
68	39	22		68	31	17		68	20	30		68	26	18			68	25	32
69	39	22		69	30	17		69	19	30		69	26	18			69	25	32
70	39	22		70	30	17		70	20	30		70	26	18			70	25	32
71	39	22		71	30	18		71	21	29		71	26	19			71	25	32
72	39	22		72	30	18		72	20	29		72	27	22			72	25	32
73	40	21		73	27	18		73	20	30		73	27	22			73	25	32
74	39	22		74	25	17		74	21	30		74	27	23			74	25	33
75	39	22		75	50	40		75	21	30		75	27	23			75	25	32
76	39	21		76	48	39		76	22	29		76	27	23			76	25	32
77	40	21		77	27	15		77	22	29		77	27	23			77	23	32
78	40	21		78	25	17		78	23	28		78	27	23			78	23	32
79	41	21		79	25	18		79	23	28		79	27	23			79	23	32
80	41	20		80	25	18		80	23	28		80	27	24			80	23	32
81	39	20		81	24	19		81	23	27		81	47	51			81	23	31
82	39	20		82	24	18		82	22	27		82	47	51			82	23	31
83	38	19		83	23	18		83	20	27		83	47	51			83	23	31
84	38	19		84	23	18		84	47	51		84	48	51			84	23	32
85	39	19		85	22	17		85	47	51		85	48	53			85	23	31
86	39	19		86	22	16		86	47	51		86	48	52			86	23	31
87	39	19		87	21	18		87	48	51		87	73	80			87	23	31
88	39	20		88	21	18		88	48	53		88	75	80			88	23	28
89	39	21		89	21	18		89	48	52		89	49	50			89	23	28
90	38	21		90	21	18		90	73	80		90	50	50			90	22	29
91	37	23		91	21	17		91	75	80		91	49	49			91	22	29
92	37	22		92	21	19		92	49	50		92	49	50			92	22	30
93	38	22		93	21	19		93	50	50		93	48	47			93	22	30
94	38	22		94	21	19		94	49	49		94	47	46			94	22	30
95	37	22		95	21	19		95	49	50		95	47	46			95	22	31
96	37	22		96	20	19		96	48	47		96	47	46			96	22	30
97	37	22		97	20	19		97	47	46		97	28	23			97	23	30
98	37	21		98	20	19		98	47	46		98	30	24			98	23	30
99	37	21		99	20	20		99	47	46		99	30	24			99	23	28
100	36	22		100	21	20		100	17	24		100	29	24			100	23	29
101	37	23		101	22	20		101	17	25		101	29	24			101	23	29
102	37	23		102	22	20		102	18	25		102	27	24			102	23	29
103	37	23		103	22	20		103	18	25		103	26	24			103	24	27
104	38	23		104	23	20		104	18	24		104	26	24			104	24	26
105	37	24		105	23	20		105	18	24		105	26	24			105	22	26
106	37	24		106	23	20		106	18	24		106	25	24			106	23	26
107	35	24		107	25	20		107	18	24		107	24	24			107	25	26
108	35	25		108	25	21		108	18	23		108	23	25			108	25	26
109	35	24		109	24	22		109	18	23		109	23	25			109	26	26
110	34	24		110	24	22		110	18	23		110	23	25			110	26	26
111	36	23		111	25	22		111	18	23		111	25	25			111	26	26
112	37	23		112	26	22		112	18	22		112	25	25			112	27	26
113	37	23		113	27	22		113	18	23		113	25	24			113	27	25
114	37	23		114	27	23		114	18	24		114	25	24			114	27	25
115	37	22		115	27	23		115	18	25		115	25	23			115	27	26
116	37	22		116	28	24		116	17	26		116	25	23			116	28	26
117	37	22		117	27	23		117	18	25		117	26	23			117	28	26
118	37	22		118	27	23		118	18	24		118	26	24			118	28	30
119	38	22		119	28	24		119	18	24		119	26	24			119	28	30
120	38	22		120	28	24		120	20	26		120	26	23			120	28	32
121	38	22		121	27	24		121	20	25		121	27	22			121	29	32
122	38	23		122	25	24		122	20	25		122	27	22			122	29	32
123	38	23		123	25	24		123	20	25		123	27	21			123	29	32
124	38	22		124	27	23		124	19	25		124	27	21			124	30	32
125	38	22		125	27	22		125	19	25		125	26	22			125	30	32
126	39	22		126	27	22		126	19	25		126	31	22			126	30	32
127	39	22		127	27	22		127	20	25		127	31	22			127	30	32
128	39	22		128	27	22		128	20	26		128	31	22			128	30	32
129	39	22		129	27	20		129	20	26		129	50	48			129	28	32
130	39	22		130	26	21		130	20	25		130	49	49			130	28	32
131	36	23		131	26	21		131	20	27		131	48	49			131	28	32
132	36	23		132	25	21		132	50	48		132	48	49			132	29	32
133	35	22		133	25	20		133	49	49		133	48	48			133	27	33
134	35	22		134	25	20		134	48	49		134	49	48			134	27	33
135	34	22		135	27	20		135	48	49		135	49	49			135	29	33
136	35	22		136	27	21		136	48	48		136	50	49			136	53	60
137	36	22		137	28	21		137	49	48		137	50	51			137	52	60
138	36	22		138	27	20		138	49	49		138	51	52			138	52	60
139	36	22		139	29	19		139	50	49		139	51	52			139	50	60
140	36	22		140	29	20		140	50	51		140	51	52			140	50	60
141	36	22		141	30	21		141	51	52		141	53	53			141	49	61
142	36	22		142	29	21		142	51	52		142	53	51			142	50	60
143	37	22		143	29	22		143	51	52		143	54	51			143	81	80
144	37	22		144	29	22		144	53	53		144	56	51			144	82	78
145	37	22		145	29	21		145	53	51		145	58	50			145	82	80
146	36	21		146	29	21		146	54	51		146	58	50			146	126	127
147	36	21		147	29	22		147	56	51		147	58	48			147	101	100
148	35	21		148	43	49		148	58	50		148	58	48			148	99	95
149	35	21		149	43	49		149	58	50		149	59	47			149	80	81
150	34	22		150	48	58		150	58	48		150	59	48			150	78	80
151	34	22		151	48	56		151	58	48		151	35	21			151	78	80
152	35	22		152	29	23		152	59	47		152	35	21			152	75	81
153	35	22		153	29	24		153	59	48		153	35	20			153	71	81
154	35	20		154	29	24		154	25	27		154	35	20			154	69	80
155	35	20		155	28	24		155	25	27		155	35	20			155	70	80
156	36	21		156	25	24		156	24	27		156	35	20			156	70	81
157	36	21		157	25	24		157	24	24		157	35	20			157	69	80
158	37	21		158	25	24		158	24	24		158	35	20			158	70	78
159	36	21		159	25	23		159	24	24		159	33	19			159	71	78
160	36	22		160	25	23		160	24	24		160	33	19			160	70	78
161	37	22		161	25	24		161	24	24		161	33	19			161	71	78
162	36	22		162	25	24		162	24	24		162	33	19			162	71	78
163	36	21		163	27	24		163	24	24		163	33	19			163	71	81
164	36	21		164	27	24		164	24	24		164	32	19			164	22	31
165	34	21		165	27	24		165	24	24		165	32	19			165	21	31
166	32	21		166	27	24		166	24	24		166	31	20			166	21	32
167	33	22		167	27	24		167	24	24		167	32	20			167	21	32
168	32	22		168	28	24		168	24	24		168	32	20			168	21	32
169	31	22		169	27	24		169	21	25		169	32	20			169	21	32
170	31	21		170	27	23		170	21	22		170	31	20			170	21	31
171	31	21		171	27	23		171	19	22		171	31	20			171	21	31
172	31	21		172	27	22		172	19	24		172	32	20			172	21	31
173	29	22		173	25	23		173	19	24		173	32	20			173	21	31
174	28	24		174	25	23		174	20	24		174	30	20			174	21	31
175	28	23		175	25	23		175	20	24		175	29	20			175	22	31
176	28	23		176	25	23		176	21	24		176	30	20			176	22	31
177	25	21		177	24	23		177	20	24		177	30	20			177	22	31
178	25	21		178	23	23		178	21	24		178	32	20			178	21	31
179	24	21		179	22	24		179	21	24		179	34	20			179	23	29
180	25	21		180	23	24		180	21	25		180	33	19			180	23	28
181	25	21		181	24	24		181	23	25		181	32	20			181	23	30
182	25	21		182	24	24		182	23	25		182	32	20			182	24	30
183	25	22		183	24	24		183	23	25		183	32	21			183	24	31
184	25	21		184	23	24		184	23	25		184	32	21			184	24	31
185	25	22		185	24	24		185	23	26		185	32	21			185	24	31
186	26	21		186	24	24		186	53	60		186	33	21			186	24	31
187	26	21		187	24	24		187	52	60		187	33	21			187	24	30
188	26	21		188	25	24		188	52	60		188	34	21			188	24	30
189	27	22		189	28	24		189	50	60		189	32	21			189	25	31
190	27	22		190	29	24		190	50	60		190	81	80			190	25	32
191	28	21		191	29	25		191	49	61		191	82	78			191	24	32
192	28	21		192	31	25		192	50	60		192	82	80			192	25	32
193	27	21		193	29	25		193	81	80		193	126	127			193	25	32
194	28	21		194	29	27		194	82	78		194	101	100			194	25	31
195	28	22		195	27	26		195	82	80		195	99	95			195	25	31
196	28	22		196	27	26		196	126	127		196	80	81			196	25	31
197	30	23		197	27	26		197	101	100		197	78	80			197	25	29
198	29	23		198	27	26		198	99	95		198	78	80			198	24	28
199	29	23		199	27	27		199	80	81		199	75	81			199	24	28
200	29	23		200	27	27		200	78	80		200	71	81			200	23	29
201	29	23		201	27	27		201	78	80		201	69	80			201	23	30
202	29	23		202	27	27		202	75	81		202	70	80			202	23	30
203	30	24		203	27	27		203	71	81		203	70	81			203	23	30
204	31	25		204	28	27		204	69	80		204	69	80			204	23	30
205	31	26		205	29	27		205	70	80		205	70	78			205	23	29
206	31	25		206	29	27		206	70	81		206	71	78			206	23	29
207	31	25		207	29	27		207	69	80		207	70	78			207	25	29
208	31	25		208	30	28		208	70	78		208	71	78			208	25	29
209	32	26		209	30	28		209	71	78		209	71	78			209	56	51
210	32	26		210	30	28		210	70	78		210	71	81			210	56	50
211	31	26		211	30	26		211	71	78		211	49	50			211	52	51
212	30	26		212	29	25		212	71	78		212	48	50			212	53	51
213	30	27		213	29	25		213	71	81		213	48	49			213	25	30
214	30	27		214	29	24		214	49	50		214	47	51			214	25	31
215	30	27		215	29	23		215	48	50		215	48	51			215	26	33
216	30	27		216	29	23		216	48	49		216	48	51			216	26	33
217	29	27		217	29	23		217	47	51		217	49	50			217	26	33
218	29	27		218	29	23		218	48	51		218	27	21			218	27	35
219	29	28		219	30	21		219	48	51		219	26	22			219	27	35
220	30	27		220	30	21		220	49	50		220	26	22			220	28	35
221	30	26		221	30	21		221	23	29		221	28	22			221	29	35
222	32	26		222	30	22		222	23	29		222	28	22			222	29	35
223	32	24		223	30	22		223	23	29		223	28	21			223	29	35
224	32	24		224	29	20		224	23	29		224	28	20			224	30	34
225	34	23		225	29	20		225	23	29		225	28	20			225	29	34
226	34	23		226	29	20		226	23	29		226	28	20			226	29	34
227	34	23		227	30	20		227	23	29		227	29	20			227	29	33
228	34	24		228	30	20		228	24	30		228	29	20			228	29	33
229	33	24		229	30	20		229	24	31		229	29	19			229	28	33
230	33	24		230	30	21		230	25	30		230	28	20			230	28	32
231	35	24		231	29	20		231	24	30		231	30	20			231	28	32
232	36	26		232	28	20		232	24	30		232	30	20			232	28	31
233	36	25		233	28	20		233	24	30		233	30	21			233	28	31
234	36	25		234	28	20		234	23	30		234	29	20			234	28	31
235	35	25		235	27	21		235	23	29		235	30	20			235	27	32
236	34	26		236	27	21		236	24	29		236	30	20			236	27	33
237	34	24		237	26	21		237	22	29		237	30	20			237	27	33
238	34	24		238	26	23		238	22	29		238	30	21			238	26	33
239	35	24		239	25	23		239	23	29		239	30	21			239	25	33
240	35	23		240	26	22		240	24	29		240	30	22			240	25	33
241	35	23		241	26	21		241	24	29		241	30	22			241	25	33
242	34	23		242	50	52		242	24	29		242	28	23			242	24	33
243	32	23		243	25	21		243	24	30		243	28	23			243	25	33
244	31	24		244	25	21		244	26	30		244	28	24			244	25	34
245	31	25		245	25	20		245	26	29		245	29	24			245	25	34
246	31	25		246	25	19		246	26	28		246	29	24			246	25	34
247	31	25		247	26	19		247	26	27		247	29	23			247	27	34
248	31	25		248	26	19		248	27	25		248	30	22			248	26	33
249	30	25		249	26	19		249	27	25		249	28	22			249	26	33
250	29	25		250	26	19		250	27	25		250	28	21			250	28	30
251	29	25		251	25	20		251	27	28		251	29	21			251	28	30
252	29	25		252	24	20		252	25	26		252	30	21			252	28	28
253	29	25		253	24	20		253	25	26		253	29	22			253	27	30
254	27	24		254	24	20		254	25	26		254	31	22			254	28	30
255	27	24		255	25	21		255	25	28		255	31	22			255	31	31
256	27	24		256	23	21		256	25	28		256	56	51			256	30	32
257	27	26		257	25	20		257	27	28		257	56	50			257	30	32
258	25	26		258	28	23		258	27	27		258	52	51			258	30	32
259	25	28		259	31	23		259	26	27		259	53	51			259	30	32
260	25	28		260	49	45		260	26	26		260	27	21			260	31	32
261	25	28		261	23	21		261	25	25		261	28	21			261	31	33
262	25	27		262	22	21		262	25	25		262	28	21			262	31	33
263	25	26		263	46	40		263	25	23		263	28	21			263	31	34
264	25	26		264	21	21		264	25	23		264	28	21			264	31	34
265	25	26		265	21	21		265	27	22		265	28	21			265	31	34
266	26	25		266	45	37		266	26	22		266	28	21			266	33	34
267	26	27		267	49	41		267	26	23		267	28	21			267	31	34
268	27	27		268	44	39		268	26	23		268	28	23			268	31	33
269	27	27		269	25	23		269	25	22		269	29	22			269	31	33
270	27	27		270	24	24		270	25	22		270	29	22			270	31	33
271	46	37		271	38	50		271	25	22		271	29	22			271	32	33
272	27	27		272	22	22		272	26	22		272	29	22			272	32	33
273	27	27		273	22	22		273	26	22		273	28	22			273	32	33
274	31	28		274	22	22		274	26	25		274	28	22			274	32	33
275	30	29		275	22	21		275	26	25		275	27	22			275	31	35
276	30	30		276	22	23		276	25	25		276	25	22			276	31	35
277	30	31		277	22	23		277	26	25		277	23	22			277	31	35
278	31	31		278	21	23		278	26	26		278	25	22			278	31	33
279	31	31		279	21	22		279	26	26		279	25	23			279	31	33
280	29	31		280	21	22		280	26	27		280	25	23			280	31	31
281	29	31		281	20	22		281	27	29		281	25	23			281	30	31
282	29	30		282	20	21		282	26	29		282	25	23			282	30	31
283	29	30		283	20	21		283	26	29		283	26	23			283	30	31
284	31	30		284	21	21		284	25	29		284	26	23			284	30	32
285	31	30		285	22	20		285	25	28		285	26	24			285	31	33
286	30	29		286	22	22		286	23	27		286	26	24			286	31	33
287	31	29		287	22	24		287	23	27		287	26	24			287	31	33
288	29	28		288	22	25		288	23	27		288	26	24			288	31	33
289	29	28		289	23	28		289	23	28		289	28	24			289	32	33
290	28	28		290	23	28		290	23	28		290	28	25			290	31	34
291	28	28		291	24	28		291	23	29		291	28	25			291	32	33
292	28	27		292	26	28		292	23	29		292	28	25			292	34	32
293	28	27		293	27	27		293	23	29		293	28	25			293	35	32
294	28	27		294	27	27		294	23	29		294	28	25			294	35	32
295	27	27		295	27	27		295	23	29		295	31	25			295	35	29
296	27	27		296	27	27		296	23	30		296	31	25			296	36	29
297	27	27		297	27	26		297	24	30		297	31	25			297	36	28
298	26	27		298	28	26		298	24	31		298	31	24			298	36	28
299	26	25		299	28	26		299	24	31		299	31	24			299	35	28
300	62	58		300	28	26		300	24	30		300	31	24			300	35	30
301	26	25		301	28	26		301	24	29		301	31	24			301	35	30
302	26	25		302	27	26		302	24	29		302	31	25			302	35	30
303	27	25		303	27	29		303	24	29		303	31	25			303	35	31
304	27	25		304	26	30		304	25	27		304	32	25			304	35	31
305	27	25		305	25	30		305	25	28		305	32	26			305	35	31
306	28	26		306	25	31		306	25	27		306	32	26			306	35	31
307	28	26		307	26	31		307	25	26		307	32	26			307	34	32
308	29	26		308	26	31		308	25	26		308	31	26			308	34	32
309	29	26		309	25	31		309	25	27		309	31	26			309	34	32
310	30	26		310	25	31		310	24	28		310	29	26			310	72	54
311	30	26		311	25	30		311	24	28		311	28	26			311	33	32
312	29	26		312	25	31		312	24	27		312	28	26			312	34	32
313	29	26		313	24	30		313	22	27		313	28	27			313	34	30
314	29	26		314	24	31		314	22	26		314	28	27			314	34	30
315	30	24		315	25	31		315	22	26		315	28	28			315	35	29
316	30	24		316	25	31		316	23	26		316	28	28			316	35	29
317	30	23		317	24	33		317	22	26		317	28	28			317	37	32
318	29	24		318	25	33		318	22	26		318	28	29			318	37	31
319	28	24		319	23	33		319	23	26		319	28	29			319	38	31
320	28	24		320	22	33		320	23	26		320	28	29			320	38	31
321	27	22		321	22	33		321	23	28		321	30	30			321	38	32
322	27	22		322	21	32		322	23	28		322	30	31			322	38	33
323	26	24		323	21	30		323	22	28		323	30	31			323	38	33
324	26	24		324	21	30		324	22	28		324	30	32			324	36	33
325	26	24		325	23	30		325	24	28		325	30	32			325	36	33
326	25	24		326	24	28		326	23	27		326	30	32			326	36	34
327	25	24		327	23	27		327	24	26		327	30	33			327	37	34
328	25	24		328	23	27		328	23	26		328	30	32			328	39	34
329	23	23		329	23	27		329	22	27		329	30	32			329	39	34
330	23	26		330	21	27		330	22	27		330	30	32			330	39	33
331	24	26		331	22	27		331	22	29		331	30	31			331	39	33
332	24	26		332	24	27		332	22	30		332	30	31			332	38	33
333	24	26		333	24	28		333	22	31		333	30	31			333	38	32
334	24	26		334	24	28		334	22	31		334	28	29			334	39	32
335	23	24		335	24	29		335	23	31		335	27	31			335	39	33
336	22	24		336	23	29		336	23	31		336	27	30			336	40	33
337	21	24		337	23	29		337	23	31		337	28	30			337	41	33
338	21	24		338	23	30		338	23	30		338	29	30			338	42	32
339	21	24		339	49	60		339	23	30		339	29	30			339	41	32
340	21	23		340	22	30		340	23	30		340	27	30			340	41	33
341	20	23		341	23	30		341	23	30		341	27	30			341	42	34
342	20	23		342	30	33		342	23	32		342	29	30			342	42	35
343	21	23		343	23	29		343	23	31		343	29	30			343	42	33
344	21	23		344	22	30		344	23	30		344	30	31			344	43	33
345	21	25		345	21	30		345	22	29		345	30	31			345	43	34
346	21	25		346	28	32		346	22	30		346	31	30			346	45	34
347	21	25		347	35	40		347	22	30		347	32	30			347	43	32
348	21	25		348	31	37		348	23	30		348	31	30			348	43	32
349	21	25		349	27	40		349	23	29		349	30	30			349	45	32
350	21	25		350	42	39		350	23	29		350	31	29			350	44	29
351	22	24		351	59	63		351	23	28		351	31	27			351	44	29
352	21	24		352	23	33		352	22	28		352	31	27			352	43	29
353	21	24		353	22	30		353	23	27		353	29	27			353	42	29
354	19	25		354	21	30		354	23	27		354	29	27			354	44	29
355	19	25		355	20	30		355	24	27		355	29	27			355	44	29
356	19	25		356	20	29		356	24	27		356	29	27			356	43	31
357	17	25		357	19	28		357	24	27		357	31	27			357	44	34
358	17	25		358	19	28		358	25	27		358	31	27			358	44	34
359	17	25		359	19	27		359	26	27		359	29	27			359	44	34
360	17	26		360	19	27		360	25	26		360	30	27			360	44	34
361	17	26		361	19	27		361	25	25		361	30	27			361	44	34
362	17	26		362	19	25		362	24	25		362	30	26			362	43	34
363	15	26		363	19	24		363	23	25		363	29	26			363	43	35
364	13	24		364	21	24		364	23	25		364	30	26			364	44	36
365	13	25		365	21	24		365	23	25		365	31	25			365	44	36
366	13	25		366	22	24		366	23	25		366	32	26			366	44	36
367	13	26		367	20	23		367	23	25		367	31	26			367	44	35
368	13	24		368	21	22		368	23	25		368	31	26			368	44	35
369	13	24		369	22	22		369	23	25		369	32	26			369	44	35
370	13	24		370	23	22		370	23	26		370	32	26			370	45	34
371	13	24		371	24	23		371	22	29		371	32	27			371	45	34
372	13	24		372	24	22		372	21	29		372	33	26			372	45	34
373	13	24		373	25	22		373	21	30		373	33	27			373	44	34
374	13	24		374	26	22		374	21	31		374	33	27			374	44	34
375	13	24		375	25	22		375	21	32		375	33	27			375	43	34
376	13	23		376	25	22		376	19	32		376	33	26			376	43	33
377	13	23		377	25	22		377	20	32		377	32	26			377	43	33
378	13	23		378	25	22		378	20	33		378	33	26			378	43	33
379	13	23		379	25	22		379	20	34		379	34	26			379	40	33
380	13	23		380	24	21		380	19	34		380	33	26			380	40	32
381	13	23		381	24	21		381	19	34		381	33	26			381	40	32
382	13	23		382	25	21		382	20	34		382	33	26			382	40	32
383	13	23		383	25	21		383	22	31		383	33	26			383	40	32
384	13	24		384	26	22		384	22	31		384	32	27			384	40	32
385	12	24		385	26	22		385	22	31		385	32	26			385	41	32
386	12	25		386	25	22		386	52	63		386	31	26			386	40	32
387	12	25		387	24	23		387	22	30		387	30	28			387	37	32
388	12	26		388	24	24		388	22	29		388	30	28			388	36	31
389	12	25		389	24	24		389	22	29		389	30	28			389	36	31
390	13	25		390	24	23		390	23	29		390	29	28			390	39	31
391	14	23		391	26	23		391	23	29		391	31	28			391	39	32
392	15	23		392	26	23		392	23	29		392	32	29			392	38	32
393	16	23		393	26	24		393	23	29		393	32	30			393	38	31
394	16	23		394	26	0		394	24	30		394	32	30			394	39	31
395	16	23		395	26	0		395	24	30		395	32	30			395	40	30
396	16	24		396	26	0		396	24	30		396	32	30			396	40	30
397	16	24		397	26	0		397	22	30		397	32	30			397	40	29
398	15	24		398	27	0		398	22	30		398	33	30			398	38	29
399	15	22		399	27	0		399	22	29		399	33	29			399	39	29
400	14	22		400	28	0		400	22	29		400	33	28			400	39	31
401	15	25		401	27	0		401	22	30		401	33	28			401	39	31
402	15	25		402	26	0		402	22	30		402	33	29			402	39	32
403	15	25		403	28	0		403	22	30		403	34	29			403	41	33
404	15	25		404	28	0		404	22	31		404	35	29			404	44	33
405	16	24		405	28	0		405	22	32		405	35	29			405	44	33
406	14	23		406	30	0		406	22	30		406	57	62			406	43	33
407	15	22		407	30	0		407	57	62		407	35	30			407	42	31
408	15	21		408	30	0		408	22	35		408	35	30			408	43	32
409	15	20		409	31	0		409	21	35		409	35	31			409	43	32
410	15	20		410	32	0		410	21	35		410	33	31			410	43	32
411	16	20		411	32	23		411	21	35		411	33	30			411	45	32
412	16	20		412	32	23		412	21	34		412	35	30			412	45	32
413	16	21		413	32	23		413	20	34		413	38	30			413	45	34
414	16	21		414	32	23		414	20	34		414	38	30			414	45	34
415	16	21		415	33	23		415	20	34		415	36	30			415	45	34
416	14	21		416	34	25		416	19	34		416	36	30			416	45	34
417	14	20		417	33	22		417	20	34		417	36	29			417	45	33
418	15	20		418	33	21		418	20	34		418	37	30			418	45	33
419	14	20		419	33	21		419	22	34		419	37	30			419	46	33
420	16	20		420	33	19		420	22	34		420	37	30			420	46	33
421	16	20		421	33	20		421	23	34		421	35	30			421	45	34
422	16	20		422	35	20		422	23	35		422	34	29			422	45	33
423	16	20		423	35	19		423	23	34		423	33	29			423	45	34
424	16	20		424	34	19		424	23	34		424	35	29			424	42	34
425	16	21		425	34	19		425	23	34		425	35	28			425	43	34
426	16	21		426	34	19		426	23	35		426	37	28			426	44	35
427	17	22		427	34	19		427	23	35		427	58	58			427	44	37
428	16	22		428	34	19		428	23	34		428	58	58			428	42	38
429	18	22		429	34	19		429	24	35		429	58	58			429	42	38
430	18	21		430	33	20		430	24	34		430	59	58			430	43	36
431	19	23		431	33	20		431	24	34		431	38	29			431	43	37
432	19	23		432	33	20		432	46	63		432	38	28			432	44	35
433	19	23		433	33	21		433	45	64		433	39	27			433	44	37
434	19	23		434	33	20		434	44	63		434	40	26			434	44	37
435	18	23		435	33	20		435	43	62		435	40	26			435	44	36
436	18	23		436	33	18		436	44	63		436	39	26			436	44	36
437	18	22		437	33	18		437	43	63		437	40	24			437	44	36
438	18	21		438	32	18		438	43	63		438	40	24			438	45	36
439	18	21		439	32	18		439	43	63		439	40	24			439	45	35
440	18	21		440	33	19		440	42	62		440	40	24			440	45	35
441	18	21		441	33	19		441	42	62		441	39	24			441	44	34
442	17	21		442	33	19		442	41	61		442	39	24			442	44	34
443	17	21		443	34	19		443	41	64		443	39	24			443	44	34
444	17	21		444	33	19		444	43	64		444	39	25			444	43	34
445	18	20		445	33	18		445	42	64		445	39	24			445	41	34
446	18	22		446	33	18		446	24	35		446	40	24			446	40	34
447	18	22		447	33	18		447	23	35		447	40	20			447	40	36
448	18	22		448	33	18		448	23	35		448	39	20			448	40	36
449	18	22		449	33	18		449	23	35		449	40	20			449	39	36
450	18	22		450	32	18		450	23	35		450	39	19			450	39	36
451	18	22		451	32	18		451	22	34		451	61	49			451	40	38
452	18	23		452	31	19		452	22	35		452	39	21			452	40	39
453	18	23		453	31	19		453	23	33		453	37	22			453	38	37
454	18	23		454	31	19		454	22	34		454	38	21			454	38	36
455	19	21		455	31	19		455	22	34		455	38	22			455	37	36
456	19	21		456	31	19		456	22	34		456	38	21			456	37	38
457	19	21		457	29	19		457	21	33		457	38	21			457	37	39
458	19	21		458	27	19		458	20	33		458	39	20			458	37	38
459	18	0		459	28	21		459	20	33		459	42	19			459	37	38
460	18	0		460	29	21		460	20	33		460	42	19			460	35	38
461	18	0		461	29	20		461	20	32		461	43	19			461	36	38
462	19	0		462	29	20		462	20	31		462	43	19			462	37	38
463	18	0		463	29	20		463	20	30		463	42	19			463	37	38
464	18	0		464	29	21		464	21	29		464	42	18			464	37	38
465	18	0		465	29	21		465	21	28		465	42	18			465	39	38
466	18	0		466	29	21		466	21	27		466	42	18			466	38	38
467	20	0		467	29	21		467	20	27		467	42	18			467	38	37
468	20	0		468	29	21		468	21	28		468	43	18			468	36	37
469	21	0		469	29	20		469	21	28		469	42	18			469	35	37
470	21	0		470	29	20		470	21	28		470	41	18			470	34	37
471	21	0		471	30	20		471	21	28		471	41	19			471	34	36
472	21	0		472	31	19		472	21	29		472	41	19			472	34	35
473	21	0		473	31	19		473	21	29		473	41	19			473	34	34
474	21	0		474	30	20		474	21	27		474	39	19			474	34	33
475	20	0		475	30	18		475	21	27		475	39	19			475	34	33
476	20	24		476	30	18		476	21	30		476	38	18			476	34	33
477	21	23		477	32	18		477	22	29		477	38	18			477	34	33
478	22	24		478	31	18		478	22	28		478	38	18			478	32	32
479	23	24		479	30	18		479	22	28		479	37	18			479	32	32
480	23	24		480	30	16		480	22	28		480	37	18			480	32	31
481	23	24		481	30	16		481	22	28		481	37	17			481	30	31
482	24	24		482	30	16		482	22	29		482	36	18			482	30	31
483	23	25		483	30	16		483	22	29		483	35	17			483	30	31
484	23	25		484	30	16		484	23	30		484	34	18			484	30	31
485	23	24		485	30	16		485	22	30		485	34	18			485	32	31
486	23	24		486	30	16		486	23	31		486	34	18			486	31	31
487	23	24		487	31	16		487	22	31		487	34	18			487	31	31
488	23	24		488	31	16		488	22	31		488	34	17			488	31	30
489	23	24		489	31	16		489	22	31		489	32	16			489	30	28
490	23	25		490	31	16		490	21	31		490	32	16			490	30	28
491	25	24		491	34	17		491	20	31		491	32	16			491	30	28
492	25	25		492	34	17		492	20	32		492	32	16			492	30	28
493	24	25		493	34	17		493	21	32		493	33	16			493	30	27
494	24	24		494	34	17		494	21	32		494	33	16			494	30	27
495	24	24		495	35	17		495	21	32		495	33	16			495	31	27
496	24	23		496	58	46		496	21	33		496	32	17			496	29	26
497	24	23		497	33	17		497	21	34		497	32	17			497	29	26
498	24	22		498	33	17		498	21	35		498	32	17			498	29	27
499	24	21		499	33	17		499	21	36		499	33	17			499	29	28
500	24	23		500	32	18		500	19	36		500	33	18			500	29	30
501	24	23		501	31	18		501	19	36		501	33	18			501	29	30
502	25	23		502	32	18		502	19	35		502	33	18			502	27	30
503	25	23		503	31	19		503	18	34		503	35	18			503	29	31
504	25	23		504	31	19		504	19	34		504	34	18			504	29	30
505	26	23		505	30	19		505	18	34		505	35	17			505	29	31
506	25	24		506	30	19		506	18	33		506	34	17			506	29	31
507	25	24		507	30	19		507	18	32		507	35	17			507	29	31
508	25	24		508	31	19		508	18	30		508	35	17			508	29	31
509	26	24		509	31	18		509	17	30		509	35	17			509	29	31
510	24	24		510	31	19		510	17	29		510	35	17			510	30	31
511	24	24		511	30	19		511	17	28		511	35	17			511	52	63
512	25	24		512	30	19		512	17	28		512	35	17			512	29	32
513	26	24		513	30	19		513	17	28		513	35	17			513	29	34
514	26	25		514	29	19		514	15	28		514	35	16			514	28	34
515	26	26		515	29	19		515	16	28		515	34	17			515	28	33
516	26	27		516	28	19		516	16	28		516	34	15			516	27	33
517	25	26		517	28	19		517	16	28		517	34	16			517	27	32
518	28	26		518	28	19		518	16	28		518	34	16			518	27	32
519	28	27		519	28	19		519	16	27		519	34	15			519	27	32
520	28	27		520	28	19		520	16	27		520	34	15			520	27	30
521	28	27		521	30	20		521	17	28		521	35	15			521	27	31
522	27	26		522	30	20		522	16	28		522	35	16			522	25	31
523	27	26		523	28	20		523	17	28		523	33	15			523	24	32
524	26	26		524	28	20		524	18	29		524	33	17			524	24	33
525	25	26		525	29	20		525	19	30		525	33	18			525	24	33
526	25	26		526	29	20		526	18	30		526	33	18			526	23	33
527	27	25		527	29	20		527	18	31		527	34	18			527	22	34
528	27	25		528	29	21		528	18	33		528	33	17			528	22	34
529	28	25		529	29	20		529	17	33		529	33	17			529	23	35
530	28	25		530	28	18		530	17	33		530	32	17			530	23	35
531	28	25		531	30	18		531	17	33		531	32	18			531	22	35
532	28	23		532	30	18		532	17	34		532	32	18			532	23	33
533	27	23		533	30	19		533	17	33		533	31	18			533	23	33
534	27	23		534	30	20		534	17	33		534	32	19			534	23	33
535	27	23		535	29	21		535	17	33		535	31	19			535	22	33
536	27	24		536	30	22		536	16	32		536	30	19			536	21	33
537	29	25		537	33	24		537	16	31		537	30	19			537	21	34
538	29	25		538	197	173		538	16	30		538	31	19			538	22	33
539	28	25		539	58	56		539	16	28		539	31	19			539	22	33
540	28	25		540	62	63		540	16	26		540	31	19			540	22	33
541	28	25		541	59	56		541	16	26		541	31	20			541	22	32
542	28	25		542	60	57		542	16	26		542	31	20			542	22	31
543	27	25		543	98	77		543	16	26		543	32	20			543	21	31
544	27	24		544	57	47		544	16	26		544	30	20			544	21	30
545	28	24		545	55	46		545	18	25		545	27	21			545	21	29
546	28	24		546	29	22		546	21	25		546	27	21			546	21	32
547	28	24		547	29	22		547	21	25		547	27	21			547	22	32
548	29	24		548	29	22		548	21	25		548	28	21			548	20	30
549	29	24		549	28	22		549	21	26		549	28	22			549	19	30
550	28	24		550	29	22		550	21	26		550	27	21			550	20	30
551	28	24		551	29	22		551	21	26		551	27	21			551	21	30
552	26	24		552	29	22		552	20	25		552	27	21			552	23	31
553	27	24		553	28	21		553	20	26		553	27	22			553	58	58
554	27	24		554	26	20		554	21	25		554	27	22			554	58	58
555	27	24		555	26	20		555	21	25		555	30	22			555	58	58
556	26	23		556	25	20		556	21	25		556	28	22			556	59	58
557	26	23		557	25	20		557	23	25		557	28	23			557	46	63
558	27	23		558	25	20		558	23	24		558	27	24			558	45	64
559	26	23		559	70	45		559	23	25		559	27	24			559	44	63
560	25	23		560	70	45		560	25	24		560	27	24			560	43	62
561	23	23		561	69	45		561	25	22		561	27	23			561	44	63
562	23	21		562	69	43		562	27	22		562	27	23			562	43	63
563	22	21		563	25	22		563	27	25		563	25	24			563	43	63
564	23	22		564	26	25		564	26	27		564	25	24			564	43	63
565	23	23		565	27	24		565	27	27		565	23	24			565	42	62
566	23	23		566	127	124		566	26	27		566	22	24			566	42	62
567	21	23		567	58	63		567	26	27		567	22	25			567	41	61
568	22	23		568	58	63		568	26	27		568	22	26			568	41	64
569	22	23		569	28	23		569	26	26		569	21	26			569	43	64
570	22	23		570	28	24		570	26	26		570	21	26			570	42	64
571	22	22		571	29	24		571	26	26		571	22	25			571	18	30
572	22	22		572	194	185		572	26	27		572	22	26			572	18	30
573	22	22		573	77	78		573	25	28		573	22	25			573	20	30
574	21	21		574	78	80		574	25	29		574	22	26			574	21	29
575	21	21		575	78	79		575	25	28		575	22	26			575	21	29
576	22	22		576	28	27		576	24	27		576	50	52			576	21	29
577	21	20		577	28	29		577	25	27		577	23	26			577	61	49
578	20	20		578	28	29		578	24	27		578	23	27			578	23	29
579	20	20		579	28	30		579	24	27		579	25	28			579	24	28
580	19	22		580	29	30		580	23	27		580	25	28			580	24	28
581	19	22		581	29	30		581	25	27		581	24	28			581	23	27
582	19	22		582	30	31		582	25	27		582	24	28			582	24	27
583	20	22		583	30	31		583	25	27		583	24	26			583	23	25
584	20	22		584	30	31		584	25	26		584	24	26			584	23	25
585	20	22		585	30	31		585	25	27		585	26	26			585	23	26
586	20	22		586	30	31		586	25	26		586	25	26			586	23	26
587	22	22		587	29	32		587	25	26		587	26	25			587	23	26
588	22	22		588	29	32		588	25	26		588	26	25			588	23	24
589	24	22		589	29	32		589	25	26		589	26	25			589	22	23
590	24	22		590	29	33		590	24	27		590	25	26			590	22	23
591	24	21		591	28	32		591	24	27		591	23	27			591	22	23
592	24	21		592	27	32		592	24	27		592	23	27			592	22	23
593	24	20		593	28	32		593	25	26		593	23	28			593	22	23
594	25	21		594	28	32		594	26	25		594	23	28			594	21	24
595	25	22		595	29	32		595	26	25		595	23	28			595	21	25
596	25	22		596	29	33		596	26	25		596	23	28			596	21	25
597	25	23		597	29	33		597	26	25		597	23	29			597	21	25
598	26	23		598	31	33		598	27	25		598	23	28			598	21	25
599	48	47		599	30	32		599	27	26		599	23	28			599	21	27
600	49	46		600	30	33		600	27	24		600	23	29			600	21	27
601	24	22		601	30	33		601	28	25		601	24	30			601	22	29
602	25	21		602	30	35		602	28	25		602	24	30			602	22	29
603	26	20		603	30	35		603	28	25		603	25	30			603	23	29
604	25	20		604	30	35		604	28	27		604	25	30			604	23	29
605	25	20		605	30	34		605	28	27		605	26	30			605	23	29
606	25	20		606	30	33		606	30	28		606	26	30			606	23	29
607	25	20		607	30	33		607	30	28		607	27	30			607	24	29
608	24	21		608	100	95		608	30	25		608	27	30			608	23	29
609	24	20		609	163	187		609	29	25		609	27	30			609	24	29
610	22	19		610	135	157		610	29	25		610	27	34			610	24	29
611	22	19		611	139	159		611	29	25		611	27	35			611	24	29
612	22	19		612	285	296		612	30	25		612	27	36			612	24	29
613	22	19		613	351	357		613	32	25		613	28	36			613	24	29
614	21	19		614	437	436		614	32	25		614	28	36			614	25	30
615	23	17		615	689	611		615	32	24		615	28	36			615	25	30
616	23	17		616	739	649		616	31	24		616	28	36			616	25	30
617	23	17		617	682	599		617	31	25		617	28	36			617	24	30
618	23	17		618	703	584		618	29	25		618	29	36			618	24	30
619	23	17		619	663	568		619	29	26		619	29	36			619	24	30
620	23	17		620	567	473		620	29	27		620	29	37			620	24	29
621	23	17		621	66	55		621	29	27		621	29	37			621	24	29
622	24	16		622	67	56		622	30	27		622	29	37			622	25	29
623	21	16		623	63	56		623	32	28		623	29	37			623	25	29
624	20	16		624	62	56		624	32	26		624	29	37			624	25	29
625	47	37		625	63	58		625	32	26		625	28	37			625	26	29
626	79	61		626	64	57		626	33	26		626	28	37			626	26	29
627	124	99		627	31	35		627	32	26		627	28	38			627	25	29
628	162	139		628	32	35		628	32	28		628	29	37			628	24	29
629	203	183		629	66	63		629	32	28		629	29	37			629	24	29
630	2384	2058		630	66	63		630	32	27		630	28	37			630	24	29
631	2132	1815		631	32	35		631	32	26		631	28	41			631	24	29
632	2180	1813		632	35	34		632	32	27		632	28	42			632	24	28
633	2070	1826		633	36	34		633	32	27		633	28	41			633	24	28
634	2126	1913		634	35	34		634	32	27		634	28	41			634	24	28
635	2042	1801		635	35	33		635	32	27		635	27	41			635	23	26
636	1400	1161		636	36	33		636	34	27		636	27	41			636	23	26
637	334	279		637	36	34		637	34	27		637	26	41			637	23	25
638	190	175		638	36	34		638	36	26		638	26	41			638	24	25
639	419	427		639	37	34		639	58	51		639	25	41			639	25	25
640	187	176		640	35	34		640	36	25		640	25	40			640	25	25
641	151	167		641	35	34		641	36	25		641	26	39			641	23	25
642	98	94		642	33	33		642	38	27		642	26	39			642	22	25
643	44	37		643	33	33		643	37	26		643	26	39			643	22	25
644	41	36		644	33	33		644	62	54		644	26	39			644	21	25
645	23	15		645	33	33		645	46	35		645	26	39			645	22	24
646	22	14		646	33	32		646	47	35		646	26	39			646	22	24
647	22	13		647	35	32		647	46	36		647	26	38			647	22	24
648	22	13		648	35	33		648	37	28		648	27	37			648	23	24
649	22	12		649	35	33		649	38	29		649	28	37			649	23	23
650	21	12		650	36	34		650	39	29		650	28	37			650	24	23
651	21	13		651	36	33		651	40	29		651	31	39			651	24	23
652	21	13		652	36	33		652	41	30		652	28	37			652	25	23
653	21	13		653	35	32		653	39	29		653	27	38			653	25	24
654	21	14		654	35	32		654	39	28		654	26	38			654	26	24
655	21	14		655	37	32		655	39	29		655	26	38			655	26	22
656	22	14		656	36	32		656	38	27		656	26	36			656	26	25
657	23	14		657	34	32		657	38	26		657	26	36			657	28	25
658	24	15		658	34	32		658	38	25		658	28	36			658	27	27
659	27	15		659	34	32		659	38	24		659	27	36			659	29	27
660	26	17		660	34	31		660	38	25		660	27	36			660	29	26
661	25	18		661	34	31		661	38	26		661	27	37			661	29	25
662	25	19		662	34	31		662	39	26		662	27	38			662	29	25
663	25	20		663	33	30		663	41	27		663	27	37			663	30	25
664	27	22		664	33	32		664	41	26		664	27	37			664	31	25
665	27	22		665	35	31		665	42	26		665	27	36			665	31	26
666	27	22		666	35	36		666	42	28		666	26	36			666	31	25
667	27	22		667	36	35		667	42	28		667	26	36			667	31	25
668	27	21		668	36	35		668	43	29		668	27	36			668	31	26
669	26	21		669	35	29		669	43	29		669	27	35			669	31	26
670	28	21		670	34	28		670	43	30		670	27	34			670	66	73
671	29	21		671	34	28		671	43	29		671	28	34			671	108	108
672	29	20		672	35	28		672	42	29		672	28	34			672	57	64
673	29	20		673	35	28		673	43	29		673	29	34			673	57	64
674	29	21		674	35	28		674	42	29		674	30	34			674	60	64
675	29	21		675	35	28		675	42	30		675	29	34			675	60	64
676	29	21		676	36	28		676	42	32		676	30	34			676	60	63
677	29	21		677	36	29		677	40	32		677	30	33			677	60	63
678	29	21		678	35	28		678	39	32		678	30	32			678	34	22
679	29	21		679	35	28		679	39	32		679	30	32			679	33	22
680	28	21		680	35	28		680	40	32		680	30	32			680	33	23
681	28	21		681	35	28		681	39	31		681	31	31			681	34	25
682	28	21		682	34	27		682	38	31		682	31	31			682	35	25
683	28	20		683	34	27		683	37	30		683	31	31			683	35	25
684	29	21		684	35	28		684	37	30		684	31	31			684	33	24
685	29	21		685	35	29		685	36	29		685	31	32			685	33	24
686	29	20		686	35	29		686	35	29		686	32	32			686	33	24
687	29	20		687	35	30		687	35	29		687	30	32			687	33	26
688	30	20		688	35	30		688	35	29		688	29	33			688	33	27
689	30	20		689	36	32		689	31	29		689	30	32			689	34	27
690	29	20		690	36	33		690	29	29		690	28	31			690	34	28
691	30	19		691	36	30		691	30	30		691	29	31			691	35	27
692	29	20		692	36	30		692	31	31		692	29	31			692	34	27
693	29	20		693	37	30		693	30	31		693	31	31			693	34	26
694	29	20		694	37	30		694	28	31		694	29	32			694	34	26
695	29	19		695	36	30		695	28	28		695	27	31			695	34	28
696	28	19		696	36	30		696	28	26		696	27	32			696	34	27
697	30	18		697	35	29		697	26	26		697	27	32			697	34	27
698	30	18		698	35	27		698	26	26		698	27	33			698	35	28
699	29	18		699	35	27		699	26	26		699	27	32			699	35	28
700	29	19		700	35	27		700	26	26		700	27	32			700	35	29
701	30	19		701	35	27		701	26	26		701	27	33			701	34	28
702	31	18		702	35	26		702	26	28		702	27	33			702	34	28
703	35	19		703	35	26		703	27	29		703	27	33			703	35	28
704	31	19		704	35	26		704	28	29		704	27	32			704	35	28
705	31	19		705	35	26		705	28	29		705	27	31			705	33	28
706	31	19		706	35	25		706	30	28		706	27	31			706	32	28
707	31	19		707	35	25		707	31	28		707	27	31			707	32	28
708	31	20		708	35	23		708	31	28		708	28	32			708	32	28
709	31	20		709	35	19		709	31	28		709	27	32			709	32	28
710	32	20		710	35	19		710	31	28		710	28	32			710	32	27
711	33	21		711	35	20		711	31	28		711	27	31			711	33	27
712	34	19		712	35	21		712	32	28		712	27	32			712	62	60
713	33	19		713	35	21		713	31	28		713	27	32			713	128	149
714	33	19		714	35	21		714	31	27		714	27	31			714	97	78
715	32	19		715	35	21		715	32	27		715	27	31			715	97	79
716	32	19		716	35	20		716	32	28		716	26	30			716	97	81
717	31	18		717	35	20		717	33	28		717	24	29			717	202	157
718	31	18		718	35	20		718	33	28		718	24	28			718	116	118
719	31	19		719	34	20		719	33	28		719	23	27			719	118	121
720	31	20		720	34	19		720	33	28		720	23	27			720	117	122
721	28	21		721	34	19		721	33	28		721	25	27			721	170	181
722	28	19		722	35	18		722	34	27		722	25	26			722	167	176
723	28	19		723	34	18		723	34	27		723	25	26			723	204	211
724	29	19		724	34	18		724	34	29		724	25	25			724	202	204
725	30	19		725	34	18		725	34	28		725	26	25			725	129	108
726	29	19		726	35	19		726	34	28		726	26	25			726	273	224
727	29	19		727	33	18		727	34	28		727	26	24			727	55	61
728	29	19		728	35	18		728	34	28		728	27	24			728	55	62
729	29	18		729	36	17		729	35	28		729	28	23			729	55	62
730	29	18		730	33	17		730	34	26		730	28	23			730	73	87
731	29	19		731	33	17		731	34	27		731	28	23			731	53	64
732	29	20		732	33	16		732	33	29		732	28	23			732	35	39
733	29	20		733	31	16		733	32	29		733	28	22			733	34	37
734	28	21		734	30	14		734	33	30		734	28	23			734	35	37
735	25	20		735	30	14		735	33	29		735	28	23			735	33	37
736	25	20		736	30	14		736	32	26		736	27	24			736	34	37
737	25	21		737	29	15		737	31	27		737	26	24			737	34	37
738	25	20		738	29	15		738	30	26		738	25	24			738	33	38
739	25	19		739	29	16		739	30	27		739	24	26			739	33	37
740	26	17		740	28	15		740	30	27		740	24	25			740	32	37
741	27	16		741	28	15		741	32	27		741	24	26			741	31	36
742	27	16		742	28	15		742	30	26		742	26	22			742	31	36
743	27	16		743	25	15		743	30	26		743	26	22			743	32	36
744	27	16		744	25	13		744	31	26		744	38	54			744	33	36
745	27	16		745	23	13		745	30	26		745	26	24			745	33	36
746	27	16		746	24	13		746	30	26		746	26	23			746	32	35
747	26	16		747	27	13		747	30	24		747	27	23			747	34	35
748	27	19		748	27	13		748	30	25		748	32	24			748	34	34
749	27	19		749	27	14		749	30	24		749	27	24			749	34	34
750	27	20		750	27	14		750	29	26		750	26	22			750	34	34
751	25	18		751	27	15		751	32	25		751	26	22			751	32	35
752	25	18		752	27	15		752	32	26		752	26	21			752	32	36
753	25	18		753	29	15		753	30	26		753	26	21			753	32	36
754	25	18		754	30	15		754	29	27		754	26	22			754	31	36
755	27	18		755	30	16		755	28	26		755	26	22			755	31	37
756	27	18		756	29	16		756	28	28		756	26	22			756	31	37
757	27	18		757	29	16		757	28	28		757	27	22			757	30	37
758	25	18		758	29	16		758	29	28		758	28	20			758	33	37
759	25	18		759	30	16		759	29	28		759	28	17			759	33	38
760	26	18		760	30	16		760	29	26		760	28	17			760	34	37
761	25	20		761	31	15		761	29	26		761	28	19			761	35	38
762	25	21		762	33	15		762	30	29		762	28	19			762	35	38
763	26	21		763	33	16		763	31	27		763	28	19			763	36	38
764	26	21		764	32	16		764	31	26		764	28	17			764	36	39
765	26	21		765	31	16		765	31	26		765	28	17			765	36	40
766	28	20		766	30	16		766	31	26		766	28	17			766	36	40
767	29	20		767	30	16		767	31	27		767	27	18			767	35	40
768	28	20		768	29	16		768	29	27		768	27	18			768	35	41
769	28	20		769	30	16		769	30	29		769	27	18			769	35	42
770	27	19		770	30	16		770	29	29		770	27	18			770	34	42
771	28	22		771	30	16		771	31	29		771	28	18			771	35	43
772	28	23		772	29	16		772	30	29		772	28	17			772	35	43
773	28	23		773	29	16		773	30	29		773	27	17			773	68	79
774	28	24		774	29	16		774	30	29		774	28	17			774	98	109
775	28	24		775	29	16		775	30	29		775	28	17			775	97	106
776	27	23		776	30	16		776	29	29		776	28	17			776	97	107
777	27	23		777	30	16		777	28	30		777	28	17			777	49	57
778	27	23		778	30	15		778	28	30		778	28	17			778	48	59
779	26	22		779	28	15		779	28	30		779	28	17			779	2121	1926
780	26	21		780	29	16		780	28	31		780	27	16			780	198	170
781	26	21		781	30	16		781	27	30		781	26	18			781	170	145
782	25	21		782	29	16		782	26	29		782	25	18			782	170	146
783	26	21		783	29	16		783	25	30		783	26	18			783	127	113
784	26	21		784	29	16		784	25	30		784	27	17			784	184	160
785	23	21		785	28	15		785	25	30		785	27	17			785	367	338
786	23	21		786	28	15		786	26	30		786	27	17			786	365	338
787	23	21		787	27	15		787	27	29		787	28	18			787	57	80
788	22	20		788	27	15		788	27	29		788	92	82			788	34	39
789	22	20		789	27	15		789	27	29		789	407	364			789	32	39
790	21	21		790	27	15		790	27	29		790	650	603			790	31	38
791	20	21		791	28	15		791	27	29		791	849	801			791	64	68
792	20	19		792	28	15		792	28	29		792	131	134			792	62	66
793	20	18		793	28	15		793	28	29		793	30	21			793	28	39
794	20	18		794	28	14		794	27	29		794	30	21			794	29	38
795	20	18		795	27	14		795	25	28		795	30	21			795	29	38
796	19	19		796	26	13		796	25	28		796	30	21			796	28	38
797	19	19		797	24	13		797	26	29		797	30	21			797	30	37
798	19	19		798	24	12		798	28	27		798	30	21			798	30	38
799	20	19		799	23	12		799	28	27		799	30	21			799	30	38
800	20	19		800	23	12		800	28	26		800	29	22			800	30	37
801	20	19		801	23	12		801	28	26		801	29	22			801	30	38
802	19	20		802	23	12		802	28	25		802	28	22			802	31	40
803	18	20		803	23	12		803	28	25		803	28	22			803	31	40
804	18	20		804	23	12		804	28	25		804	28	22			804	31	40
805	19	21		805	22	13		805	28	25		805	27	20			805	31	41
806	19	20		806	22	13		806	28	25		806	27	19			806	30	41
807	19	20		807	21	13		807	30	26		807	27	21			807	30	41
808	19	21		808	21	13		808	30	24		808	27	21			808	30	42
809	19	21		809	21	13		809	29	24		809	29	20			809	30	43
810	19	20		810	21	13		810	29	24		810	29	20			810	30	43
811	21	20		811	20	13		811	28	23		811	29	20			811	30	43
812	21	20		812	21	14		812	27	23		812	30	20			812	30	43
813	21	20		813	21	14		813	27	23		813	31	20			813	30	42
814	21	20		814	21	14		814	27	23		814	32	20			814	28	42
815	21	21		815	21	14		815	27	23		815	32	20			815	27	41
816	21	20		816	21	14		816	29	23		816	32	20			816	27	41
817	22	20		817	21	14		817	29	23		817	33	19			817	27	42
818	22	20		818	21	15		818	30	24		818	31	19			818	27	42
819	22	20		819	22	15		819	30	24		819	31	19			819	27	40
820	21	21		820	22	15		820	30	24		820	30	18			820	0	0
821	21	21		821	21	15		821	30	24		821	29	18			821	0	0
822	21	22		822	24	15		822	29	25		822	29	18			822	0	0
823	20	22		823	24	15		823	28	24		823	28	18			823	0	0
824	20	22		824	24	15		824	28	24		824	28	18			824	0	0
825	21	22		825	24	15		825	28	26		825	27	19			825	0	0
826	21	22		826	24	15		826	28	26		826	27	18			826	0	0
827	21	21		827	25	15		827	28	27		827	27	19			827	0	0
828	21	21		828	25	15		828	28	26		828	27	19			828	0	0
829	19	21		829	25	15		829	29	26		829	27	18			829	0	0
830	20	22		830	25	16		830	30	26		830	27	18			830	0	0
831	20	23		831	25	16		831	30	26		831	27	18			831	0	0
832	20	22		832	25	16		832	30	26		832	27	18			832	0	0
833	19	23		833	25	16		833	31	26		833	27	19			833	0	0
834	18	23		834	25	16		834	31	25		834	27	18			834	0	0
835	19	23		835	26	17		835	31	25		835	26	18			835	0	0
836	18	22		836	26	17		836	30	25		836	26	17			836	0	0
837	18	22		837	26	17		837	30	24		837	28	17			837	73	56
838	18	22		838	26	17		838	28	24		838	29	17			838	72	57
839	18	21		839	26	17		839	28	24		839	28	17			839	70	57
840	19	21		840	26	17		840	28	26		840	28	16			840	113	92
841	19	21		841	27	17		841	28	25		841	28	16			841	109	92
842	18	21		842	27	17		842	29	25		842	28	16			842	109	93
843	17	21		843	27	16		843	29	25		843	28	16			843	109	93
844	17	21		844	28	16		844	28	25		844	28	17			844	143	112
845	18	22		845	29	17		845	28	25		845	29	18			845	144	114
846	18	22		846	29	17		846	28	25		846	29	18			846	195	168
847	18	22		847	28	17		847	27	25		847	28	18			847	62	61
848	18	22		848	28	17		848	29	26		848	30	19			848	62	61
849	19	23		849	28	17		849	28	26		849	31	20			849	61	61
850	19	23		850	29	17		850	28	26		850	31	21			850	61	61
851	20	22		851	29	17		851	28	27		851	31	21			851	62	57
852	20	21		852	29	17		852	28	28		852	32	22			852	62	57
853	20	22		853	32	17		853	28	28		853	32	22			853	63	57
854	20	23		854	32	16		854	27	28		854	36	23			854	36	28
855	20	23		855	32	16		855	26	28		855	36	23			855	38	29
856	19	24		856	31	17		856	26	28		856	36	23			856	39	29
857	18	24		857	31	17		857	25	28		857	35	23			857	38	28
858	18	25		858	31	19		858	25	28		858	36	23			858	38	28
859	18	26		859	31	19		859	25	28		859	37	24			859	38	27
860	18	26		860	30	19		860	25	28		860	36	24			860	38	26
861	19	25		861	30	18		861	24	28		861	36	24			861	38	26
862	19	25		862	30	19		862	24	27		862	37	24			862	38	23
863	19	24		863	30	19		863	24	25		863	37	24			863	38	24
864	19	23		864	30	19		864	25	25		864	36	24			864	39	23
865	19	25		865	29	19		865	26	24		865	36	25			865	39	22
866	19	25		866	31	19		866	25	24		866	36	25			866	38	22
867	19	23		867	31	19		867	25	26		867	36	26			867	38	22
868	19	23		868	31	19		868	25	26		868	36	27			868	38	23
869	19	23		869	32	18		869	25	27		869	36	27			869	38	23
870	19	23		870	33	19		870	25	27		870	36	27			870	37	23
871	19	24		871	33	18		871	24	27		871	36	26			871	36	23
872	18	24		872	33	21		872	24	27		872	36	26			872	36	23
873	18	24		873	33	22		873	24	28		873	36	26			873	36	23
874	20	24		874	33	23		874	25	28		874	36	26			874	36	24
875	20	25		875	33	21		875	28	28		875	35	26			875	35	24
876	20	25		876	32	21		876	27	28		876	36	25			876	34	24
877	20	25		877	34	20		877	27	28		877	34	25			877	34	24
878	20	26		878	33	20		878	27	28		878	33	25			878	33	24
879	21	26		879	30	21		879	27	28		879	33	25			879	31	24
880	21	23		880	32	20		880	27	28		880	32	26			880	32	24
881	21	25		881	32	21		881	27	28		881	32	25			881	32	24
882	21	24		882	32	21		882	27	28		882	31	25			882	33	24
883	21	25		883	31	21		883	24	28		883	31	25			883	33	25
884	21	25		884	31	21		884	24	26		884	32	25			884	33	24
885	21	25		885	31	21		885	24	28		885	32	25			885	34	24
886	21	25		886	31	21		886	25	27		886	61	46			886	36	24
887	21	26		887	32	20		887	24	27		887	273	254			887	35	23
888	21	26		888	32	20		888	24	25		888	33	29			888	35	25
889	21	26		889	32	20		889	24	25		889	32	30			889	35	25
890	21	26		890	32	20		890	24	26		890	32	28			890	32	25
891	21	26		891	31	20		891	24	29		891	32	28			891	31	24
892	20	26		892	33	20		892	24	29		892	31	28			892	31	24
893	20	26		893	33	20		893	24	29		893	32	26			893	32	24
894	20	25		894	31	20		894	23	28		894	33	26			894	32	24
895	19	25		895	30	20		895	25	28		895	33	26			895	32	23
896	19	25		896	30	21		896	25	28		896	34	27			896	32	22
897	19	25		897	30	21		897	26	27		897	34	28			897	31	20
898	17	25		898	30	21		898	26	27		898	35	30			898	32	20
899	16	25		899	30	21		899	26	27		899	36	31			899	32	20
900	17	25		900	30	22		900	26	27		900	37	34			900	31	21
901	17	25		901	29	22		901	25	26		901	37	33			901	53	48
902	17	25		902	30	22		902	25	28		902	39	34			902	312	305
903	17	22		903	31	22		903	24	28		903	38	33			903	380	354
904	17	22		904	32	22		904	24	29		904	38	33			904	32	21
905	17	22		905	32	22		905	24	29		905	59	67			905	31	22
906	17	22		906	32	23		906	24	31		906	36	33			906	32	22
907	17	22		907	32	23		907	24	31		907	36	33			907	54	39
908	16	22		908	31	23		908	24	31		908	35	34			908	94	62
909	16	22		909	33	23		909	24	31		909	35	34			909	95	62
910	17	22		910	33	23		910	23	31		910	34	35			910	95	58
911	17	22		911	34	23		911	23	31		911	34	35			911	97	58
912	18	22		912	34	23		912	23	31		912	34	35			912	97	56
913	18	22		913	34	26		913	23	31		913	34	33			913	98	55
914	18	22		914	34	26		914	23	31		914	34	33			914	98	54
915	17	23		915	34	26		915	23	31		915	33	33			915	98	53
916	17	23		916	34	25		916	23	33		916	32	33			916	205	165
917	17	23		917	36	26		917	22	32		917	32	34			917	723	641
918	17	23		918	36	25		918	22	33		918	32	34			918	594	537
919	17	23		919	37	26		919	21	33		919	33	33			919	648	578
920	18	23		920	37	26		920	21	33		920	33	33			920	672	601
921	18	23		921	37	26		921	21	33		921	32	33			921	811	730
922	18	23		922	39	24		922	21	33		922	32	33			922	756	678
923	18	23		923	38	24		923	21	32		923	32	33			923	678	632
924	18	23		924	38	24		924	21	31		924	31	32			924	1407	1332
925	18	23		925	38	23		925	22	31		925	30	32			925	1254	1169
926	18	23		926	38	23		926	23	31		926	30	32			926	385	363
927	19	23		927	39	23		927	23	31		927	30	32			927	315	274
928	20	21		928	39	22		928	24	31		928	29	32			928	294	243
929	20	21		929	39	22		929	23	30		929	30	32			929	209	179
930	20	21		930	38	22		930	21	30		930	30	32			930	306	256
931	20	21		931	38	23		931	22	30		931	30	32			931	205	171
932	20	20		932	39	24		932	22	30		932	30	32			932	169	146
933	21	20		933	39	24		933	21	30		933	30	32			933	166	143
934	21	20		934	38	24		934	21	31		934	31	33			934	168	140
935	21	20		935	38	24		935	21	31		935	30	33			935	170	141
936	21	20		936	38	26		936	22	31		936	33	33			936	154	126
937	23	19		937	38	27		937	22	30		937	32	33			937	153	127
938	23	19		938	38	27		938	22	30		938	32	32			938	36	19
939	23	19		939	38	27		939	21	29		939	33	31			939	36	19
940	23	19		940	38	27		940	21	29		940	32	31			940	37	19
941	23	19		941	38	26		941	23	29		941	30	31			941	37	18
942	22	19		942	39	27		942	23	29		942	30	31			942	60	46
943	20	19		943	39	27		943	23	29		943	30	31			943	36	18
944	21	18		944	38	25		944	23	29		944	30	31			944	36	17
945	21	18		945	38	25		945	23	29		945	29	31			945	37	17
946	21	18		946	38	25		946	23	30		946	29	30			946	37	17
947	23	18		947	40	25		947	25	30		947	29	30			947	37	17
948	23	17		948	40	27		948	24	30		948	30	30			948	38	17
949	22	17		949	39	27		949	24	30		949	29	29			949	40	17
950	21	17		950	40	27		950	24	29		950	30	29			950	40	19
951	22	17		951	40	26		951	24	29		951	30	29			951	40	18
952	22	16		952	40	26		952	24	29		952	30	29			952	37	17
953	22	15		953	40	25		953	25	29		953	30	29			953	37	18
954	22	14		954	38	25		954	25	28		954	31	29			954	37	19
955	22	14		955	38	25		955	25	29		955	31	29			955	37	19
956	22	14		956	38	25		956	24	29		956	33	29			956	36	19
957	21	13		957	38	25		957	24	28		957	33	29			957	35	20
958	20	13		958	38	26		958	25	28		958	34	29			958	35	20
959	20	13		959	37	26		959	26	27		959	34	28			959	35	21
960	19	13		960	37	26		960	26	28		960	34	29			960	34	21
961	19	13		961	37	27		961	26	27		961	34	30			961	34	21
962	20	13		962	37	25		962	25	27		962	33	32			962	301	262
963	21	12		963	37	24		963	25	27		963	32	32			963	66	45
964	21	13		964	37	24		964	24	27		964	32	32			964	67	44
965	21	13		965	37	25		965	23	28		965	32	30			965	33	20
966	21	13		966	37	25		966	23	27		966	32	31			966	33	21
967	21	13		967	36	25		967	23	27		967	32	31			967	32	21
968	22	14		968	36	25		968	24	27		968	32	31			968	131	80
969	22	14		969	37	25		969	24	26		969	31	31			969	63	40
970	23	14		970	37	25		970	24	26		970	31	31			970	63	41
971	23	14		971	37	25		971	24	26		971	32	31			971	63	40
972	24	13		972	37	25		972	24	26		972	33	31			972	29	18
973	24	14		973	36	25		973	25	26		973	35	31			973	52	43
974	24	14		974	35	26		974	25	27		974	35	30			974	76	72
975	25	14		975	38	26		975	25	27		975	35	30			975	58	47
976	25	15		976	38	26		976	26	26		976	35	30			976	32	19
977	24	16		977	37	25		977	26	26		977	34	29			977	32	21
978	24	16		978	37	25		978	27	26		978	34	28			978	33	21
979	24	16		979	39	24		979	29	26		979	34	28			979	0	0
980	24	16		980	39	25		980	27	26		980	32	27			980	0	0
981	23	16		981	39	25		981	27	26		981	31	27			981	0	0
982	23	16		982	38	24		982	27	26		982	34	26			982	0	0
983	22	17		983	38	27		983	28	26		983	34	26			983	0	0
984	22	17		984	38	28		984	28	25		984	32	25			984	0	0
985	22	16		985	35	28		985	28	26		985	31	25			985	0	0
986	22	15		986	35	28		986	29	26		986	28	26			986	0	0
987	22	14		987	36	28		987	30	26		987	28	26			987	0	0
988	22	14		988	36	27		988	30	26		988	29	28			988	0	0
989	22	14		989	35	27		989	30	27		989	29	28			989	0	0
990	21	13		990	35	27		990	31	28		990	35	42			990	0	0
991	22	13		991	35	28		991	31	28		991	30	29			991	0	0
992	22	13		992	35	27		992	31	28		992	31	29			992	0	0
993	21	13		993	35	27		993	30	28		993	31	31			993	29	23
994	21	13		994	35	24		994	30	28		994	30	32			994	30	25
995	21	13		995	36	24		995	31	28		995	31	32			995	30	25
996	21	13		996	36	24		996	32	28		996	31	32			996	29	25
997	21	11		997	36	24		997	32	28		997	31	32			997	29	26
998	21	11		998	34	24		998	32	28		998	32	31			998	29	27
999	21	11		999	33	24		999	32	26		999	32	30			999	31	28
1000	21	11		1000	33	24		1000	34	26		1000	32	29			1000	32	28
1001	21	11		1001	33	24		1001	34	26		1001	35	29			1001	32	28
1002	21	11		1002	32	23		1002	34	26		1002	35	29			1002	32	28
1003	21	11		1003	32	22		1003	33	27		1003	36	28			1003	32	28
1004	21	11		1004	32	21		1004	33	29		1004	37	29			1004	32	30
1005	21	11		1005	32	22		1005	33	28		1005	36	29			1005	32	31
1006	19	11		1006	32	22		1006	32	29		1006	36	29			1006	32	30
1007	19	11		1007	32	22		1007	30	29		1007	36	29			1007	33	30
1008	20	11		1008	31	23		1008	30	29		1008	34	30			1008	34	30
1009	20	11		1009	30	23		1009	31	29		1009	37	30			1009	36	30
1010	21	11		1010	30	23		1010	31	29		1010	38	30			1010	36	30
1011	20	11		1011	30	22		1011	31	29		1011	38	30			1011	36	29
1012	21	11		1012	28	22		1012	31	28		1012	38	29			1012	34	28
1013	21	10		1013	28	21		1013	31	28		1013	38	29			1013	34	28
1014	21	10		1014	28	22		1014	31	28		1014	38	29			1014	34	28
1015	22	8		1015	29	25		1015	32	28		1015	39	29			1015	34	28
1016	23	8		1016	27	22		1016	32	28		1016	39	27			1016	36	28
1017	53	33		1017	27	22		1017	31	29		1017	39	27			1017	37	29
1018	55	32		1018	28	24		1018	31	29		1018	39	27			1018	37	29
1019	113	94		1019	27	24		1019	31	30		1019	38	28			1019	37	29
1020	23	9		1020	26	25		1020	33	30		1020	39	27			1020	36	28
1021	22	9		1021	26	27		1021	33	30		1021	39	27			1021	36	29
1022	22	10		1022	47	60		1022	33	29		1022	39	27			1022	36	30
1023	23	9		1023	24	27		1023	34	26		1023	39	26			1023	36	30
1024	24	10		1024	23	27		1024	33	26		1024	40	26			1024	36	30
1025	24	10		1025	43	43		1025	33	26		1025	41	26			1025	35	30
1026	52	42		1026	23	27		1026	33	27		1026	40	27			1026	36	31
1027	25	12		1027	70	72		1027	31	27		1027	41	27			1027	36	31
1028	155	158		1028	144	120		1028	31	26		1028	41	27			1028	36	31
1029	44	48		1029	139	110		1029	31	26		1029	41	26			1029	36	31
1030	25	12		1030	94	92		1030	31	26		1030	40	24			1030	36	31
1031	84	61		1031	56	54		1031	31	26		1031	39	23			1031	36	31
1032	21	13		1032	54	53		1032	31	26		1032	39	20			1032	37	32
1033	21	12		1033	23	27		1033	31	25		1033	39	20			1033	37	32
1034	46	39		1034	22	27		1034	30	23		1034	38	21			1034	37	32
1035	24	14		1035	21	27		1035	30	23		1035	38	21			1035	37	32
1036	25	14		1036	21	27		1036	31	23		1036	38	22			1036	64	52
1037	52	37		1037	21	27		1037	31	23		1037	68	55			1037	38	30
1038	75	53		1038	22	26		1038	30	21		1038	133	128			1038	37	31
1039	52	35		1039	22	26		1039	29	21		1039	269	279			1039	37	32
1040	105	92		1040	23	26		1040	29	21		1040	513	498			1040	36	32
1041	1197	1096		1041	22	26		1041	30	20		1041	951	912			1041	36	32
1042	982	898		1042	22	26		1042	30	20		1042	1211	1177			1042	35	32
1043	2359	2263		1043	21	27		1043	31	20		1043	437	411			1043	35	32
1044	449	421		1044	23	27		1044	31	20		1044	6867	6196			1044	33	32
1045	278	258		1045	23	25		1045	31	20		1045	7001	6359			1045	33	34
1046	98	90		1046	23	25		1046	31	20		1046	5340	4928			1046	34	34
1047	30	11		1047	23	25		1047	31	20		1047	5446	5039			1047	34	34
1048	29	10		1048	23	26		1048	31	20		1048	5888	5444			1048	34	35
1049	29	9		1049	21	26		1049	31	20		1049	5383	4939			1049	34	37
1050	29	10		1050	21	26		1050	32	19		1050	5318	4781			1050	34	36
1051	29	10		1051	20	26		1051	32	19		1051	5673	5138			1051	34	36
1052	30	10		1052	20	26		1052	32	19		1052	5901	5295			1052	33	35
1053	29	10		1053	20	26		1053	32	20		1053	5116	4604			1053	33	36
1054	29	10		1054	18	26		1054	33	21		1054	4982	4504			1054	33	35
1055	29	10		1055	18	26		1055	33	22		1055	3125	2827			1055	33	33
1056	29	10		1056	17	25		1056	36	22		1056	2276	2077			1056	33	34
1057	29	10		1057	17	25		1057	35	22		1057	1890	1722			1057	35	35
1058	29	11		1058	16	25		1058	35	22		1058	1441	1270			1058	35	34
1059	28	11		1059	17	25		1059	37	22		1059	1251	1054			1059	35	34
1060	28	11		1060	17	25		1060	36	22		1060	1167	1014			1060	33	34
1061	28	11		1061	17	25		1061	37	22		1061	1221	1072			1061	33	33
1062	28	11		1062	17	25		1062	37	22		1062	755	633			1062	33	33
1063	28	11		1063	17	24		1063	36	22		1063	3119	2886			1063	33	33
1064	27	11		1064	18	24		1064	36	22		1064	3183	2929			1064	32	33
1065	26	11		1065	18	22		1065	36	22		1065	2986	2764			1065	32	33
1066	26	10		1066	18	22		1066	36	21		1066	3335	3041			1066	32	33
1067	25	10		1067	18	22		1067	36	21		1067	447	406			1067	32	33
1068	25	10		1068	18	22		1068	35	21		1068	487	425			1068	33	32
1069	23	10		1069	18	21		1069	34	19		1069	638	555			1069	34	32
1070	22	10		1070	18	21		1070	35	19		1070	596	489			1070	34	32
1071	21	10		1071	18	21		1071	34	18		1071	537	440			1071	34	33
1072	21	10		1072	18	22		1072	34	18		1072	538	438			1072	35	33
1073	21	12		1073	19	23		1073	34	19		1073	527	416			1073	37	33
1074	22	12		1074	19	23		1074	36	19		1074	508	385			1074	40	33
1075	22	12		1075	20	23		1075	36	19		1075	675	542			1075	40	33
1076	21	14		1076	21	23		1076	37	20		1076	631	566			1076	40	33
1077	21	14		1077	20	23		1077	37	20		1077	749	686			1077	41	33
1078	21	14		1078	20	24		1078	37	19		1078	782	713			1078	41	33
1079	19	13		1079	20	24		1079	35	19		1079	884	772			1079	41	34
1080	18	14		1080	20	25		1080	34	20		1080	785	748			1080	41	34
1081	18	14		1081	20	25		1081	34	20		1081	867	811			1081	39	34
1082	18	14		1082	20	25		1082	33	20		1082	558	512			1082	39	34
1083	17	14		1083	20	25		1083	33	20		1083	564	507			1083	39	34
1084	18	14		1084	21	25		1084	33	20		1084	492	419			1084	39	34
1085	18	14		1085	22	25		1085	34	21		1085	492	420			1085	41	32
1086	18	15		1086	22	25		1086	34	21		1086	344	293			1086	39	30
1087	20	15		1087	22	25		1087	35	20		1087	1529	1442			1087	38	30
1088	20	15		1088	21	25		1088	35	20		1088	985	882			1088	37	30
1089	21	18		1089	21	25		1089	35	22		1089	1918	1745			1089	37	29
1090	21	15		1090	21	24		1090	34	23		1090	2005	1793			1090	36	30
1091	21	17		1091	21	24		1091	33	25		1091	2314	2083			1091	36	30
1092	21	17		1092	22	24		1092	33	25		1092	77	51			1092	37	31
1093	21	16		1093	22	25		1093	63	52		1093	87	45			1093	37	31
1094	21	16		1094	22	26		1094	63	52		1094	88	43			1094	37	31
1095	20	16		1095	23	26		1095	33	25		1095	87	43			1095	37	30
1096	20	16		1096	24	26		1096	33	25		1096	51	23			1096	38	30
1097	20	16		1097	26	26		1097	35	25		1097	51	23			1097	38	30
1098	20	17		1098	26	26		1098	35	26		1098	52	23			1098	38	29
1099	20	17		1099	26	25		1099	34	26		1099	52	23			1099	38	29
1100	19	16		1100	26	27		1100	33	26		1100	86	49			1100	37	29
1101	19	16		1101	25	27		1101	33	26		1101	84	51			1101	37	29
1102	19	17		1102	25	28		1102	33	26		1102	56	23			1102	37	31
1103	19	17		1103	25	28		1103	33	26		1103	55	22			1103	39	31
1104	17	17		1104	25	28		1104	33	25		1104	54	22			1104	41	31
1105	18	17		1105	27	27		1105	33	25		1105	53	24			1105	40	31
1106	19	17		1106	27	27		1106	33	24		1106	52	24			1106	41	32
1107	19	17		1107	25	27		1107	34	24		1107	52	24			1107	41	35
1108	19	18		1108	25	26		1108	34	24		1108	52	24			1108	41	33
1109	19	18		1109	25	25		1109	34	24		1109	52	24			1109	43	34
1110	19	17		1110	25	25		1110	33	24		1110	51	24			1110	43	33
1111	19	18		1111	23	26		1111	31	24		1111	50	24			1111	43	33
1112	19	18		1112	23	25		1112	31	25		1112	296	208			1112	43	33
1113	19	18		1113	23	25		1113	31	25		1113	250	168			1113	43	33
1114	19	18		1114	23	25		1114	31	25		1114	162	132			1114	43	33
1115	19	18		1115	24	22		1115	53	50		1115	163	132			1115	43	31
1116	19	18		1116	25	22		1116	29	24		1116	163	131			1116	43	30
1117	20	18		1117	26	24		1117	29	23		1117	133	101			1117	43	30
1118	20	17		1118	25	25		1118	28	23		1118	160	127			1118	43	30
1119	19	17		1119	25	25		1119	27	23		1119	2858	2587			1119	40	29
1120	19	19		1120	25	26		1120	27	24		1120	2895	2618			1120	39	28
1121	19	20		1121	25	27		1121	27	24		1121	1388	1328			1121	39	30
1122	44	52		1122	25	27		1122	29	23		1122	145	117			1122	39	30
1123	43	51		1123	25	26		1123	33	24		1123	81	46			1123	39	31
1124	43	51		1124	25	26		1124	34	27		1124	45	22			1124	39	32
1125	42	51		1125	25	26		1125	35	27		1125	45	19			1125	39	32
1126	17	19		1126	25	26		1126	36	27		1126	44	19			1126	38	31
1127	17	19		1127	25	26		1127	34	29		1127	45	19			1127	38	30
1128	18	19		1128	25	27		1128	32	28		1128	45	19			1128	38	30
1129	18	19		1129	25	28		1129	31	25		1129	44	18			1129	39	30
1130	18	19		1130	25	27		1130	31	25		1130	44	18			1130	41	29
1131	18	18		1131	25	27		1131	32	25		1131	44	19			1131	39	29
1132	20	18		1132	25	27		1132	29	25		1132	45	19			1132	39	29
1133	20	18		1133	25	27		1133	29	26		1133	45	19			1133	39	28
1134	20	18		1134	26	27		1134	29	26		1134	45	20			1134	39	28
1135	20	18		1135	26	27		1135	29	25		1135	47	20			1135	39	28
1136	20	18		1136	26	27		1136	31	23		1136	45	20			1136	38	25
1137	20	18		1137	26	25		1137	31	23		1137	45	20			1137	39	25
1138	20	18		1138	26	25		1138	30	22		1138	45	20			1138	39	24
1139	21	17		1139	26	25		1139	30	24		1139	45	22			1139	39	25
1140	20	17		1140	26	24		1140	30	24		1140	45	22			1140	39	26
1141	20	17		1141	26	24		1141	29	24		1141	46	22			1141	36	26
1142	21	18		1142	26	24		1142	29	24		1142	46	22			1142	36	26
1143	21	18		1143	25	24		1143	30	24		1143	46	22			1143	36	26
1144	21	18		1144	25	24		1144	29	24		1144	46	22			1144	36	26
1145	21	17		1145	25	24		1145	29	24		1145	47	22			1145	38	27
1146	21	17		1146	26	25		1146	30	26		1146	45	23			1146	38	27
1147	21	17		1147	26	25		1147	30	30		1147	44	23			1147	38	29
1148	20	17		1148	26	25		1148	32	30		1148	46	23			1148	37	31
1149	20	17		1149	26	25		1149	33	29		1149	47	23			1149	35	30
1150	20	18		1150	26	25		1150	35	29		1150	292	255			1150	34	30
1151	20	19		1151	26	25		1151	37	29		1151	293	252			1151	36	30
1152	20	20		1152	25	25		1152	35	30		1152	293	250			1152	36	31
1153	20	19		1153	25	23		1153	35	31		1153	299	236			1153	36	29
1154	20	19		1154	25	23		1154	36	31		1154	268	211			1154	36	29
1155	19	19		1155	25	23		1155	36	31		1155	268	212			1155	36	29
1156	19	18		1156	24	23		1156	36	31		1156	331	289			1156	36	29
1157	18	18		1157	24	23		1157	39	31		1157	332	292			1157	36	29
1158	17	18		1158	25	23		1158	39	30		1158	404	348			1158	36	29
1159	18	18		1159	25	23		1159	39	32		1159	118	78			1159	36	30
1160	18	18		1160	25	23		1160	39	32		1160	72	46			1160	36	32
1161	18	17		1161	25	23		1161	39	32		1161	99	69			1161	36	32
1162	18	17		1162	25	21		1162	40	32		1162	98	69			1162	36	32
1163	18	18		1163	25	21		1163	40	32		1163	97	68			1163	36	32
1164	18	18		1164	25	19		1164	40	34		1164	95	67			1164	36	32
1165	18	18		1165	25	19		1165	39	34		1165	96	67			1165	36	32
1166	17	19		1166	25	20		1166	40	33		1166	46	27			1166	36	32
1167	16	19		1167	25	20		1167	40	34		1167	46	27			1167	36	32
1168	15	19		1168	24	20		1168	39	34		1168	42	22			1168	36	32
1169	15	21		1169	24	20		1169	39	35		1169	42	22			1169	35	32
1170	15	21		1170	23	20		1170	39	35		1170	41	22			1170	35	32
1171	15	21		1171	24	20		1171	39	35		1171	42	22			1171	35	31
1172	15	21		1172	24	20		1172	39	35		1172	41	22			1172	35	31
1173	15	21		1173	25	20		1173	38	35		1173	40	23			1173	35	31
1174	14	20		1174	25	20		1174	38	35		1174	41	23			1174	35	31
1175	15	20		1175	25	20		1175	37	35		1175	41	22			1175	35	32
1176	14	20		1176	23	20		1176	37	35		1176	38	21			1176	35	32
1177	14	21		1177	23	20		1177	37	35		1177	38	21			1177	35	30
1178	12	22		1178	23	20		1178	37	36		1178	38	20			1178	35	30
1179	12	22		1179	23	20		1179	37	36		1179	37	20			1179	35	31
1180	12	22		1180	23	20		1180	37	35		1180	38	21			1180	35	30
1181	12	22		1181	23	20		1181	37	36		1181	39	22			1181	34	28
1182	12	21		1182	23	22		1182	38	36		1182	37	21			1182	34	28
1183	12	20		1183	24	23		1183	38	36		1183	38	21			1183	33	27
1184	12	20		1184	24	23		1184	38	36		1184	38	21			1184	33	27
1185	12	20		1185	24	23		1185	38	35		1185	36	21			1185	33	27
1186	12	20		1186	23	23		1186	37	34		1186	34	21			1186	34	27
1187	12	21		1187	23	23		1187	37	34		1187	34	21			1187	33	27
1188	12	21		1188	22	23		1188	35	34		1188	34	22			1188	33	26
1189	12	21		1189	35	33		1189	35	34		1189	33	22			1189	33	27
1190	12	21		1190	22	24		1190	35	34		1190	33	20			1190	33	27
1191	12	21		1191	21	23		1191	33	35		1191	33	20			1191	33	26
1192	12	22		1192	21	23		1192	34	35		1192	35	20			1192	33	25
1193	12	22		1193	58	49		1193	33	35		1193	35	19			1193	33	24
1194	12	24		1194	22	23		1194	33	35		1194	36	19			1194	33	25
1195	12	24		1195	40	46		1195	33	35		1195	36	19			1195	33	25
1196	13	23		1196	22	22		1196	33	35		1196	36	19			1196	34	25
1197	13	23		1197	21	22		1197	36	35		1197	37	19			1197	35	25
1198	13	23		1198	21	22		1198	36	35		1198	36	19			1198	35	25
1199	13	22		1199	21	22		1199	35	35		1199	37	19			1199	35	25
1200	13	22		1200	21	21		1200	34	36		1200	36	19			1200	34	25
1201	13	22		1201	21	21		1201	33	36		1201	36	20			1201	33	25
1202	13	22		1202	23	21		1202	33	36		1202	34	20			1202	33	25
1203	12	23		1203	24	21		1203	33	36		1203	34	21			1203	69	55
1204	12	24		1204	25	21		1204	32	35		1204	33	23			1204	33	28
1205	36	49		1205	24	21		1205	32	34		1205	33	24			1205	31	28
1206	35	49		1206	24	20		1206	31	34		1206	33	24			1206	28	28
1207	37	48		1207	23	20		1207	31	34		1207	32	23			1207	28	28
1208	36	45		1208	24	20		1208	31	34		1208	32	24			1208	29	28
1209	37	44		1209	24	20		1209	31	34		1209	31	24			1209	29	29
1210	37	43		1210	24	19		1210	31	35		1210	31	25			1210	29	30
1211	37	43		1211	23	19		1211	31	35		1211	31	23			1211	29	30
1212	37	43		1212	22	18		1212	56	53		1212	31	22			1212	48	61
1213	37	43		1213	22	18		1213	31	33		1213	31	22			1213	49	62
1214	39	45		1214	22	20		1214	31	33		1214	29	22			1214	48	63
1215	39	44		1215	22	20		1215	31	34		1215	29	22			1215	48	65
1216	39	47		1216	22	20		1216	31	34		1216	28	22			1216	49	65
1217	38	46		1217	22	20		1217	31	33		1217	28	22			1217	49	65
1218	14	21		1218	21	20		1218	31	32		1218	28	22			1218	50	65
1219	13	22		1219	21	20		1219	31	32		1219	29	23			1219	52	58
1220	13	23		1220	21	19		1220	33	32		1220	51	47			1220	52	59
1221	13	22		1221	21	19		1221	33	32		1221	54	48			1221	54	60
1222	13	22		1222	21	19		1222	33	32		1222	501	418			1222	54	58
1223	14	21		1223	24	20		1223	32	31		1223	504	422			1223	55	58
1224	14	21		1224	24	21		1224	32	33		1224	443	360			1224	56	58
1225	14	21		1225	24	20		1225	32	34		1225	387	324			1225	56	60
1226	15	21		1226	24	20		1226	33	34		1226	392	324			1226	57	60
1227	15	21		1227	23	20		1227	33	34		1227	390	322			1227	57	60
1228	15	21		1228	22	21		1228	32	34		1228	334	277			1228	57	61
1229	15	23		1229	21	20		1229	31	33		1229	337	280			1229	57	61
1230	15	23		1230	21	20		1230	31	34		1230	28	22			1230	32	34
1231	15	23		1231	21	20		1231	31	35		1231	32	23			1231	33	34
1232	14	24		1232	21	18		1232	32	35		1232	30	24			1232	33	34
1233	14	23		1233	21	18		1233	32	35		1233	31	24			1233	33	33
1234	16	23		1234	21	18		1234	31	34		1234	31	24			1234	34	33
1235	16	23		1235	20	17		1235	31	35		1235	31	24			1235	33	33
1236	16	23		1236	20	17		1236	31	35		1236	32	24			1236	32	33
1237	15	22		1237	18	17		1237	31	35		1237	30	23			1237	32	33
1238	15	22		1238	18	17		1238	31	35		1238	30	24			1238	32	33
1239	14	22		1239	18	17		1239	30	35		1239	32	24			1239	32	30
1240	14	21		1240	18	19		1240	31	36		1240	32	24			1240	32	30
1241	14	21		1241	18	19		1241	169	152		1241	32	24			1241	30	29
1242	14	20		1242	18	20		1242	32	37		1242	32	24			1242	30	29
1243	15	19		1243	18	19		1243	31	36		1243	64	54			1243	30	29
1244	15	19		1244	18	19		1244	31	36		1244	63	54			1244	30	29
1245	15	19		1245	18	19		1245	33	36		1245	32	24			1245	30	29
1246	15	19		1246	19	19		1246	33	37		1246	68	56			1246	31	30
1247	15	19		1247	18	19		1247	34	37		1247	69	55			1247	31	30
1248	15	19		1248	17	19		1248	34	37		1248	69	55			1248	31	30
1249	15	19		1249	16	17		1249	34	38		1249	72	54			1249	31	31
1250	15	19		1250	16	16		1250	33	38		1250	762	699			1250	31	32
1251	15	19		1251	16	16		1251	33	38		1251	894	820			1251	31	33
1252	15	18		1252	18	15		1252	34	36		1252	643	574			1252	31	33
1253	16	19		1253	18	14		1253	34	37		1253	638	575			1253	31	31
1254	16	19		1254	18	14		1254	31	37		1254	620	545			1254	31	31
1255	16	19		1255	19	14		1255	31	37		1255	754	669			1255	32	30
1256	16	19		1256	19	14		1256	31	37		1256	647	543			1256	34	29
1257	16	19		1257	19	14		1257	31	35		1257	34	27			1257	33	28
1258	16	19		1258	20	14		1258	31	35		1258	34	27			1258	33	27
1259	16	19		1259	19	14		1259	32	37		1259	34	27			1259	33	27
1260	15	19		1260	19	13		1260	33	37		1260	54	49			1260	33	27
1261	13	19		1261	19	12		1261	31	37		1261	34	27			1261	32	27
1262	14	20		1262	19	12		1262	31	37		1262	34	27			1262	32	27
1263	14	20		1263	19	13		1263	32	38		1263	33	26			1263	33	26
1264	14	20		1264	19	14		1264	32	39		1264	67	57			1264	34	26
1265	15	20		1265	19	14		1265	33	38		1265	32	27			1265	34	26
1266	15	21		1266	19	14		1266	33	37		1266	32	26			1266	34	26
1267	15	22		1267	19	15		1267	33	37		1267	31	26			1267	34	26
1268	15	22		1268	19	15		1268	32	37		1268	31	28			1268	34	26
1269	15	21		1269	19	15		1269	32	37		1269	30	28			1269	33	26
1270	15	21		1270	20	15		1270	32	37		1270	30	28			1270	34	26
1271	17	22		1271	20	15		1271	32	37		1271	30	25			1271	34	25
1272	17	22		1272	21	15		1272	32	38		1272	31	24			1272	32	25
1273	17	22		1273	20	15		1273	34	38		1273	29	23			1273	34	25
1274	17	21		1274	20	15		1274	32	38		1274	29	23			1274	33	25
1275	17	21		1275	20	15		1275	31	37		1275	31	23			1275	33	25
1276	17	20		1276	20	16		1276	32	37		1276	31	22			1276	33	25
1277	17	20		1277	51	44		1277	32	38		1277	31	23			1277	32	25
1278	18	20		1278	49	44		1278	31	36		1278	31	22			1278	32	26
1279	18	20		1279	49	45		1279	31	33		1279	32	22			1279	33	26
1280	18	20		1280	49	44		1280	53	59		1280	31	22			1280	32	25
1281	40	36		1281	61	46		1281	29	32		1281	31	22			1281	32	25
1282	18	21		1282	21	17		1282	29	33		1282	200	171			1282	32	25
1283	18	22		1283	21	17		1283	25	33		1283	223	198			1283	30	25
1284	20	20		1284	22	17		1284	50	54		1284	255	225			1284	30	25
1285	20	21		1285	23	16		1285	26	35		1285	256	224			1285	30	25
1286	20	21		1286	24	17		1286	24	32		1286	259	223			1286	30	25
1287	19	21		1287	24	17		1287	24	32		1287	83	77			1287	30	26
1288	20	21		1288	25	17		1288	23	32		1288	144	144			1288	30	26
1289	20	24		1289	24	16		1289	21	32		1289	88	89			1289	30	26
1290	19	22		1290	23	16		1290	21	34		1290	86	89			1290	30	25
1291	18	22		1291	23	17		1291	21	32		1291	34	25			1291	30	24
1292	18	23		1292	23	17		1292	21	31		1292	34	25			1292	30	22
1293	18	23		1293	23	17		1293	21	31		1293	34	27			1293	30	22
1294	18	23		1294	23	17		1294	21	31		1294	34	25			1294	31	22
1295	19	22		1295	23	17		1295	21	31		1295	468	481			1295	31	22
1296	19	23		1296	23	17		1296	21	29		1296	475	487			1296	31	22
1297	20	23		1297	24	17		1297	22	29		1297	504	509			1297	31	22
1298	20	22		1298	24	16		1298	22	30		1298	541	540			1298	32	22
1299	20	22		1299	24	16		1299	22	28		1299	566	566			1299	32	22
1300	20	22		1300	24	17		1300	22	29		1300	566	561			1300	35	22
1301	20	21		1301	24	17		1301	22	28		1301	591	578			1301	35	22
1302	52	45		1302	24	16		1302	22	28		1302	429	437			1302	35	23
1303	53	45		1303	23	16		1303	22	28		1303	430	434			1303	35	23
1304	21	21		1304	23	17		1304	22	28		1304	380	378			1304	35	23
1305	21	21		1305	22	17		1305	22	27		1305	376	379			1305	36	23
1306	21	21		1306	22	17		1306	23	27		1306	376	379			1306	36	23
1307	22	21		1307	22	16		1307	23	27		1307	587	527			1307	36	23
1308	22	21		1308	23	16		1308	25	27		1308	523	460			1308	36	23
1309	22	20		1309	24	17		1309	23	27		1309	908	838			1309	38	23
1310	22	21		1310	24	17		1310	24	28		1310	1047	950			1310	39	23
1311	22	21		1311	25	17		1311	24	28		1311	1760	1584			1311	39	22
1312	22	21		1312	25	17		1312	24	29		1312	1640	1475			1312	39	22
1313	22	22		1313	25	17		1313	24	30		1313	1641	1427			1313	39	22
1314	24	22		1314	25	18		1314	22	30		1314	3053	2722			1314	40	22
1315	24	22		1315	25	17		1315	22	31		1315	3648	3245			1315	41	22
1316	25	22		1316	25	17		1316	22	31		1316	3780	3383			1316	42	22
1317	25	22		1317	25	17		1317	22	31		1317	2455	2154			1317	43	23
1318	25	22		1318	24	18		1318	22	31		1318	2434	2148			1318	43	24
1319	27	21		1319	25	19		1319	22	32		1319	2320	2089			1319	44	25
1320	27	22		1320	24	19		1320	21	32		1320	2721	2524			1320	44	26
1321	27	22		1321	24	18		1321	21	33		1321	3137	2922			1321	43	25
1322	28	22		1322	24	18		1322	22	33		1322	8281	7630			1322	43	26
1323	28	23		1323	24	18		1323	22	32		1323	8262	7584			1323	45	26
1324	28	23		1324	24	17		1324	21	31		1324	8216	7537			1324	44	27
1325	28	23		1325	24	17		1325	21	31		1325	9035	8239			1325	44	28
1326	28	22		1326	24	17		1326	21	31		1326	9116	8340			1326	44	28
1327	28	22		1327	24	17		1327	21	31		1327	2726	2452			1327	44	28
1328	27	22		1328	24	17		1328	21	31		1328	2062	1699			1328	43	29
1329	27	21		1329	24	17		1329	23	32		1329	1054	899			1329	42	30
1330	27	20		1330	24	17		1330	23	32		1330	1042	872			1330	42	31
1331	27	20		1331	24	17		1331	23	30		1331	1088	925			1331	42	31
1332	27	20		1332	24	18		1332	23	30		1332	885	711			1332	43	31
1333	27	20		1333	24	18		1333	24	30		1333	922	743			1333	43	31
1334	27	19		1334	22	18		1334	24	30		1334	851	684			1334	44	31
1335	27	19		1335	21	18		1335	24	30		1335	817	659			1335	44	29
1336	27	19		1336	20	18		1336	24	30		1336	48	31			1336	44	28
1337	40	39		1337	20	18		1337	24	30		1337	48	30			1337	44	28
1338	40	38		1338	20	19		1338	24	31		1338	46	28			1338	46	29
1339	28	20		1339	20	18		1339	25	31		1339	48	28			1339	46	29
1340	28	19		1340	20	18		1340	25	31		1340	48	29			1340	45	29
1341	28	18		1341	20	19		1341	25	31		1341	47	30			1341	44	30
1342	28	18		1342	22	18		1342	25	30		1342	47	28			1342	45	30
1343	29	19		1343	21	18		1343	25	29		1343	47	28			1343	46	30
1344	30	17		1344	302	301		1344	25	30		1344	46	26			1344	46	30
1345	120	116		1345	451	491		1345	26	29		1345	48	26			1345	46	29
1346	95	88		1346	53	46		1346	26	29		1346	48	25			1346	46	28
1347	89	88		1347	20	20		1347	26	29		1347	48	26			1347	46	26
1348	69	55		1348	117	134		1348	26	29		1348	48	25			1348	48	26
1349	29	17		1349	40	46		1349	26	29		1349	78	66			1349	48	28
1350	30	15		1350	62	65		1350	26	29		1350	49	26			1350	47	28
1351	30	15		1351	87	83		1351	27	30		1351	49	26			1351	46	28
1352	29	14		1352	21	19		1352	26	30		1352	51	26			1352	46	28
1353	29	14		1353	19	18		1353	27	30		1353	51	26			1353	44	28
1354	29	14		1354	40	37		1354	28	30		1354	51	26			1354	44	28
1355	29	14		1355	17	18		1355	28	30		1355	50	26			1355	44	28
1356	28	14		1356	17	16		1356	28	29		1356	89	59			1356	41	28
1357	28	14		1357	18	19		1357	28	28		1357	91	59			1357	41	27
1358	28	14		1358	18	19		1358	27	28		1358	88	60			1358	40	28
1359	28	14		1359	42	44		1359	27	28		1359	86	60			1359	41	29
1360	28	14		1360	117	130		1360	27	28		1360	51	28			1360	40	29
1361	28	14		1361	42	42		1361	27	28		1361	51	28			1361	40	29
1362	28	14		1362	44	38		1362	27	26		1362	50	28			1362	40	29
1363	29	13		1363	44	36		1363	27	25		1363	47	28			1363	40	29
1364	29	13		1364	16	15		1364	26	24		1364	48	28			1364	43	29
1365	28	13		1365	16	15		1365	28	24		1365	48	28			1365	43	29
1366	26	13		1366	16	15		1366	29	24		1366	48	30			1366	42	27
1367	26	13		1367	16	15		1367	29	23		1367	48	29			1367	42	27
1368	26	14		1368	16	15		1368	29	24		1368	47	29			1368	42	28
1369	26	14		1369	16	15		1369	29	24		1369	47	29			1369	42	27
1370	25	14		1370	16	15		1370	29	24		1370	46	28			1370	42	28
1371	25	14		1371	16	15		1371	28	26		1371	44	28			1371	42	28
1372	26	14		1372	16	14		1372	28	25		1372	44	28			1372	43	28
1373	26	14		1373	15	14		1373	28	25		1373	44	27			1373	43	29
1374	26	14		1374	15	13		1374	28	25		1374	44	27			1374	43	29
1375	25	14		1375	15	13		1375	28	28		1375	44	28			1375	43	29
1376	26	14		1376	15	12		1376	28	29		1376	44	28			1376	43	29
1377	26	14		1377	15	12		1377	27	29		1377	45	28			1377	43	30
1378	26	14		1378	14	12		1378	27	28		1378	45	28			1378	42	29
1379	26	14		1379	14	11		1379	27	29		1379	45	28			1379	42	30
1380	26	14		1380	14	11		1380	27	29		1380	45	28			1380	42	30
1381	26	14		1381	14	12		1381	27	29		1381	44	28			1381	42	30
1382	26	14		1382	14	13		1382	28	31		1382	45	28			1382	42	29
1383	26	14		1383	14	13		1383	28	31		1383	45	28			1383	42	29
1384	26	14		1384	12	13		1384	27	31		1384	45	28			1384	42	29
1385	26	13		1385	12	13		1385	27	30		1385	46	29			1385	42	28
1386	26	13		1386	12	13		1386	27	30		1386	46	29			1386	42	27
1387	27	13		1387	12	13		1387	28	30		1387	45	28			1387	41	27
1388	27	13		1388	12	13		1388	28	30		1388	45	27			1388	40	27
1389	26	13		1389	14	14		1389	28	30		1389	45	26			1389	40	28
1390	26	13		1390	13	13		1390	28	30		1390	46	26			1390	40	28
1391	26	13		1391	13	13		1391	28	28		1391	45	26			1391	41	28
1392	26	14		1392	13	13		1392	27	28		1392	45	26			1392	41	28
1393	25	16		1393	13	12		1393	27	28		1393	45	26			1393	41	29
1394	24	16		1394	13	12		1394	27	28		1394	45	27			1394	40	29
1395	24	16		1395	13	12		1395	27	28		1395	46	27			1395	40	29
1396	24	16		1396	14	12		1396	27	28		1396	46	27			1396	39	29
1397	24	16		1397	14	12		1397	26	28		1397	46	27			1397	39	29
1398	24	16		1398	14	12		1398	28	28		1398	47	27			1398	39	29
1399	24	15		1399	13	13		1399	28	28		1399	47	27			1399	40	29
1400	25	15		1400	13	13		1400	29	27		1400	46	27			1400	40	29
1401	25	15		1401	13	14		1401	29	27		1401	47	27			1401	41	29
1402	25	15		1402	13	14		1402	29	27		1402	47	28			1402	40	29
1403	23	14		1403	13	14		1403	29	25		1403	50	28			1403	40	30
1404	22	14		1404	13	15		1404	30	25		1404	49	28			1404	39	29
1405	22	14		1405	13	15		1405	29	27		1405	49	29			1405	38	29
1406	22	14		1406	13	17		1406	30	28		1406	50	29			1406	38	30
1407	22	14		1407	13	17		1407	30	28		1407	50	29			1407	38	30
1408	22	14		1408	13	16		1408	30	28		1408	50	29			1408	41	30
1409	22	14		1409	13	16		1409	30	27		1409	50	28			1409	42	30
1410	21	14		1410	14	17		1410	30	27		1410	51	29			1410	42	30
1411	21	14		1411	13	16		1411	30	27		1411	50	29			1411	41	30
1412	21	14		1412	13	16		1412	30	26		1412	50	30			1412	41	30
1413	21	13		1413	13	16		1413	29	26		1413	50	30			1413	41	31
1414	22	13		1414	13	16		1414	30	26		1414	51	29			1414	41	30
1415	21	14		1415	14	16		1415	30	26		1415	51	30			1415	41	30
1416	20	14		1416	13	16		1416	30	24		1416	50	29			1416	42	30
1417	20	14		1417	12	16		1417	30	24		1417	51	29			1417	42	31
1418	20	14		1418	11	15		1418	30	25		1418	50	29			1418	42	31
1419	20	13		1419	11	15		1419	31	25		1419	50	27			1419	42	29
1420	23	14		1420	10	15		1420	31	25		1420	48	26			1420	42	29
1421	23	14		1421	10	15		1421	31	25		1421	48	26			1421	42	29
1422	22	14		1422	10	16		1422	31	23		1422	48	26			1422	42	29
1423	20	14		1423	11	14		1423	31	23		1423	49	26			1423	41	29
1424	21	14		1424	11	14		1424	32	23		1424	49	26			1424	41	29
1425	21	14		1425	11	15		1425	32	24		1425	48	26			1425	41	30
1426	20	14		1426	10	17		1426	34	24		1426	48	26			1426	40	29
1427	20	14		1427	9	17		1427	34	24		1427	49	26			1427	40	29
1428	20	14		1428	9	17		1428	34	24		1428	47	26			1428	40	29
1429	19	14		1429	8	17		1429	33	24		1429	47	27			1429	40	29
1430	19	14		1430	8	17		1430	34	23		1430	46	27			1430	39	29
1431	19	14		1431	8	17		1431	34	23		1431	47	27			1431	41	29
1432	18	14		1432	8	17		1432	36	22		1432	45	27			1432	38	29
1433	18	14		1433	8	17		1433	36	23		1433	45	26			1433	40	30
1434	18	14		1434	8	17		1434	36	23		1434	45	25			1434	42	31
1435	18	14		1435	9	17		1435	37	23		1435	46	24			1435	42	31
1436	17	14		1436	9	16		1436	37	23		1436	45	25			1436	42	30
1437	17	14		1437	10	16		1437	37	23		1437	45	24			1437	43	31
1438	17	14		1438	9	16		1438	37	23		1438	45	24			1438	43	31
1439	15	15		1439	9	18		1439	36	23		1439	45	25			1439	43	31
1440	15	15		1440	9	18		1440	34	23		1440	45	26			1440	44	31
1441	15	15		1441	9	18		1441	34	23		1441	45	26			1441	43	31
1442	15	14		1442	11	18		1442	34	22		1442	43	26			1442	41	31
1443	15	14		1443	11	19		1443	33	22		1443	43	25			1443	42	31
1444	16	14		1444	11	19		1444	33	22		1444	43	25			1444	42	31
1445	16	13		1445	11	19		1445	34	22		1445	43	25			1445	42	32
1446	15	13		1446	12	18		1446	34	22		1446	42	25			1446	42	32
1447	15	13		1447	13	18		1447	34	22		1447	42	25			1447	41	32
1448	15	13		1448	13	18		1448	35	22		1448	43	25			1448	40	31
1449	15	13		1449	13	18		1449	35	21		1449	44	25			1449	39	29
1450	15	13		1450	13	16		1450	35	22		1450	44	24			1450	38	28
1451	13	15		1451	13	16		1451	35	24		1451	44	24			1451	37	27
1452	13	14		1452	13	16		1452	36	24		1452	44	25			1452	37	25
1453	13	14		1453	13	16		1453	36	23		1453	44	25			1453	38	25
1454	12	14		1454	13	16		1454	35	22		1454	44	25			1454	38	24
1455	13	13		1455	13	16		1455	36	22		1455	43	24			1455	38	25
1456	13	13		1456	13	16		1456	36	22		1456	42	24			1456	37	25
1457	13	13		1457	14	15		1457	36	23		1457	40	24			1457	37	25
1458	13	13		1458	13	15		1458	36	23		1458	40	24			1458	37	26
1459	13	13		1459	13	13		1459	35	23		1459	40	23			1459	38	26
1460	13	13		1460	13	13		1460	35	23		1460	40	23			1460	40	25
1461	14	13		1461	13	13		1461	32	22		1461	40	24			1461	41	24
1462	13	13		1462	13	13		1462	32	22		1462	40	23			1462	41	24
1463	13	13		1463	14	13		1463	32	24		1463	40	23			1463	41	24
1464	13	13		1464	13	14		1464	31	24		1464	39	23			1464	40	24
1465	13	13		1465	13	14		1465	30	24		1465	38	23			1465	40	25
1466	13	13		1466	13	14		1466	29	24		1466	38	24			1466	39	26
1467	14	13		1467	15	14		1467	30	24		1467	38	24			1467	39	25
1468	15	14		1468	16	14		1468	30	24		1468	36	24			1468	39	26
1469	14	15		1469	16	14		1469	30	24		1469	36	24			1469	41	26
1470	14	15		1470	16	14		1470	30	23		1470	35	25			1470	63	50
1471	16	15		1471	16	14		1471	29	23		1471	35	25			1471	62	51
1472	15	15		1472	17	14		1472	29	23		1472	35	24			1472	39	26
1473	15	15		1473	17	14		1473	29	23		1473	36	24			1473	39	24
1474	15	15		1474	36	23		1474	29	23		1474	37	24			1474	39	24
1475	13	15		1475	34	23		1475	31	23		1475	37	26			1475	38	24
1476	13	15		1476	34	24		1476	31	23		1476	37	26			1476	38	26
1477	13	15		1477	17	16		1477	30	23		1477	36	27			1477	38	26
1478	14	15		1478	18	16		1478	30	23		1478	36	27			1478	39	26
1479	13	15		1479	18	16		1479	31	23		1479	36	27			1479	40	27
1480	15	17		1480	18	17		1480	30	23		1480	36	30			1480	38	27
1481	14	16		1481	18	17		1481	30	23		1481	35	29			1481	38	25
1482	14	15		1482	18	17		1482	30	23		1482	35	29			1482	39	25
1483	14	15		1483	18	17		1483	28	25		1483	35	30			1483	39	25
1484	15	16		1484	18	17		1484	28	25		1484	33	30			1484	40	24
1485	17	16		1485	19	17		1485	28	25		1485	33	30			1485	40	26
1486	17	16		1486	19	18		1486	27	25		1486	33	30			1486	40	26
1487	18	16		1487	18	18		1487	28	25		1487	33	30			1487	40	27
1488	18	16		1488	18	18		1488	28	25		1488	33	29			1488	39	27
1489	18	16		1489	18	18		1489	27	25		1489	32	29			1489	39	27
1490	18	16		1490	18	18		1490	26	25		1490	32	30			1490	39	26
1491	18	16		1491	20	18		1491	26	25		1491	31	30			1491	38	26
1492	18	16		1492	20	18		1492	27	25		1492	32	29			1492	38	27
1493	18	16		1493	20	18		1493	27	25		1493	31	29			1493	38	27
1494	19	17		1494	20	18		1494	27	25		1494	30	28			1494	38	27
1495	19	17		1495	21	18		1495	27	25		1495	30	28			1495	37	26
1496	19	17		1496	21	18		1496	27	25		1496	29	28			1496	33	26
1497	19	17		1497	21	18		1497	28	25		1497	29	28			1497	33	26
1498	19	17		1498	22	18		1498	27	25		1498	30	27			1498	33	27
1499	19	19		1499	22	19		1499	27	25		1499	30	27			1499	32	27
1500	19	17		1500	23	19		1500	27	24		1500	30	27			1500	31	26
1501	19	17		1501	22	19		1501	27	26		1501	30	26			1501	31	27
1502	19	18		1502	22	17		1502	27	26		1502	30	26			1502	32	26
1503	19	18		1503	22	19		1503	27	24		1503	32	26			1503	32	26
1504	18	18		1504	23	18		1504	31	25		1504	32	26			1504	31	27
1505	18	18		1505	24	19		1505	30	25		1505	32	26			1505	31	26
1506	18	18		1506	23	19		1506	32	25		1506	32	26			1506	94	82
1507	18	18		1507	23	19		1507	32	22		1507	32	26			1507	72	49
1508	18	19		1508	24	20		1508	32	21		1508	32	25			1508	70	49
1509	18	19		1509	24	20		1509	32	21		1509	31	26			1509	70	48
1510	19	20		1510	24	20		1510	33	21		1510	33	26			1510	32	26
1511	19	20		1511	27	20		1511	32	20		1511	31	27			1511	32	25
1512	19	21		1512	25	20		1512	32	20		1512	31	27			1512	33	25
1513	19	21		1513	26	19		1513	32	20		1513	31	27			1513	33	25
1514	19	21		1514	26	18		1514	31	19		1514	30	27			1514	34	25
1515	19	20		1515	26	18		1515	32	19		1515	30	27			1515	34	25
1516	19	20		1516	27	18		1516	32	19		1516	31	27			1516	35	25
1517	20	21		1517	26	18		1517	32	18		1517	31	27			1517	35	25
1518	20	20		1518	27	18		1518	32	18		1518	32	27			1518	36	25
1519	20	20		1519	27	17		1519	31	23		1519	33	27			1519	37	26
1520	21	22		1520	27	17		1520	30	23		1520	32	28			1520	37	27
1521	20	22		1521	27	17		1521	30	23		1521	33	28			1521	37	27
1522	20	22		1522	27	18		1522	30	23		1522	33	28			1522	36	27
1523	19	22		1523	27	17		1523	31	23		1523	33	30			1523	37	27
1524	19	21		1524	27	17		1524	31	23		1524	33	30			1524	37	26
1525	19	19		1525	27	17		1525	32	23		1525	33	30			1525	37	25
1526	19	19		1526	27	17		1526	34	26		1526	33	28			1526	36	25
1527	19	19		1527	27	17		1527	34	26		1527	34	28			1527	36	25
1528	19	19		1528	26	17		1528	61	43		1528	36	28			1528	36	25
1529	18	21		1529	26	17		1529	34	26		1529	36	27			1529	36	25
1530	18	19		1530	26	18		1530	32	25		1530	34	29			1530	36	25
1531	18	19		1531	26	17		1531	32	25		1531	34	29			1531	37	25
1532	17	19		1532	26	16		1532	31	26		1532	34	26			1532	38	25
1533	17	19		1533	26	16		1533	31	26		1533	34	26			1533	38	25
1534	18	19		1534	26	17		1534	31	27		1534	33	26			1534	38	25
1535	17	19		1535	26	18		1535	32	26		1535	31	26			1535	38	25
1536	16	20		1536	25	16		1536	30	26		1536	32	26			1536	38	26
1537	43	43		1537	25	18		1537	30	25		1537	31	25			1537	38	26
1538	42	44		1538	25	16		1538	29	24		1538	30	25			1538	38	26
1539	16	22		1539	25	17		1539	28	24		1539	30	25			1539	38	27
1540	18	24		1540	25	17		1540	28	25		1540	30	25			1540	34	27
1541	17	24		1541	25	17		1541	29	25		1541	30	25			1541	33	27
1542	16	23		1542	25	17		1542	30	25		1542	29	24			1542	34	27
1543	16	23		1543	25	18		1543	30	26		1543	29	24			1543	35	28
1544	17	22		1544	25	19		1544	30	26		1544	29	24			1544	35	29
1545	16	22		1545	25	19		1545	30	27		1545	29	24			1545	35	28
1546	16	22		1546	25	18		1546	29	27		1546	28	24			1546	35	28
1547	16	21		1547	24	18		1547	29	26		1547	28	23			1547	35	29
1548	16	20		1548	24	18		1548	29	26		1548	28	23			1548	34	29
1549	16	21		1549	25	18		1549	29	29		1549	27	23			1549	34	28
1550	16	24		1550	24	18		1550	29	29		1550	27	23			1550	34	28
1551	16	24		1551	24	19		1551	28	29		1551	28	23			1551	34	27
1552	15	23		1552	27	20		1552	28	29		1552	28	23			1552	35	26
1553	15	23		1553	25	19		1553	28	29		1553	28	23			1553	36	26
1554	15	25		1554	25	19		1554	28	29		1554	28	23			1554	36	27
1555	15	26		1555	26	21		1555	28	29		1555	27	23			1555	36	27
1556	15	24		1556	26	20		1556	27	28		1556	27	23			1556	36	27
1557	15	24		1557	27	19		1557	27	27		1557	29	23			1557	36	26
1558	15	23		1558	27	18		1558	25	27		1558	29	23			1558	36	26
1559	15	23		1559	27	17		1559	26	27		1559	27	23			1559	35	26
1560	15	22		1560	27	17		1560	26	27		1560	27	23			1560	35	27
1561	15	22		1561	27	17		1561	26	27		1561	29	23			1561	35	27
1562	15	22		1562	28	18		1562	25	27		1562	30	23			1562	37	27
1563	16	22		1563	27	19		1563	25	27		1563	29	23			1563	63	60
1564	16	22		1564	27	17		1564	24	27		1564	30	23			1564	64	61
1565	16	22		1565	27	17		1565	24	25		1565	30	24			1565	65	62
1566	16	22		1566	28	17		1566	25	23		1566	30	24			1566	63	64
1567	16	22		1567	26	17		1567	25	23		1567	28	24			1567	38	29
1568	16	22		1568	26	17		1568	26	24		1568	27	25			1568	38	30
1569	16	22		1569	26	17		1569	26	24		1569	27	26			1569	36	29
1570	16	23		1570	26	17		1570	26	24		1570	27	26			1570	36	29
1571	16	21		1571	26	16		1571	26	24		1571	27	25			1571	36	30
1572	16	21		1572	26	17		1572	28	24		1572	27	24			1572	35	33
1573	18	22		1573	26	16		1573	28	25		1573	28	24			1573	34	33
1574	20	23		1574	24	17		1574	28	25		1574	28	24			1574	37	33
1575	20	23		1575	24	17		1575	28	25		1575	27	25			1575	37	33
1576	20	23		1576	26	17		1576	28	27		1576	27	26			1576	38	34
1577	19	23		1577	27	16		1577	27	26		1577	27	26			1577	37	33
1578	19	23		1578	27	16		1578	27	27		1578	26	27			1578	37	33
1579	19	24		1579	26	16		1579	28	27		1579	28	27			1579	41	34
1580	19	25		1580	26	16		1580	27	27		1580	27	31			1580	41	34
1581	20	25		1581	28	18		1581	28	28		1581	27	32			1581	41	32
1582	20	24		1582	27	19		1582	28	28		1582	27	31			1582	41	32
1583	20	23		1583	28	17		1583	28	28		1583	27	32			1583	42	32
1584	20	23		1584	26	18		1584	27	29		1584	27	30			1584	44	32
1585	20	23		1585	27	18		1585	27	30		1585	27	31			1585	43	32
1586	19	21		1586	115	74		1586	28	30		1586	27	31			1586	43	32
1587	19	21		1587	115	74		1587	27	30		1587	29	31			1587	44	31
1588	19	21		1588	90	53		1588	27	30		1588	30	31			1588	44	32
1589	19	21		1589	88	53		1589	27	28		1589	30	30			1589	43	32
1590	19	20		1590	92	57		1590	25	28		1590	65	57			1590	43	31
1591	20	20		1591	143	110		1591	25	28		1591	68	57			1591	44	31
1592	20	21		1592	184	150		1592	24	29		1592	34	30			1592	42	31
1593	19	21		1593	90	58		1593	23	29		1593	34	29			1593	41	31
1594	19	21		1594	62	53		1594	23	29		1594	35	29			1594	40	31
1595	20	21		1595	28	22		1595	23	26		1595	35	29			1595	41	31
1596	22	22		1596	28	23		1596	23	26		1596	35	29			1596	41	30
1597	22	22		1597	27	22		1597	23	27		1597	35	29			1597	42	29
1598	22	22		1598	28	23		1598	23	27		1598	35	29			1598	42	28
1599	21	23		1599	25	21		1599	23	27		1599	35	29			1599	42	28
1600	20	22		1600	24	20		1600	23	27		1600	35	29			1600	43	28
1601	20	21		1601	44	36		1601	23	27		1601	35	30			1601	41	30
1602	20	21		1602	26	20		1602	23	27		1602	36	30			1602	41	29
1603	21	22		1603	31	21		1603	23	27		1603	36	30			1603	41	29
1604	22	21		1604	24	20		1604	23	27		1604	36	30			1604	41	28
1605	20	21		1605	24	20		1605	25	27		1605	35	29			1605	42	28
1606	20	22		1606	25	20		1606	26	26		1606	34	29			1606	41	28
1607	22	20		1607	25	20		1607	24	26		1607	34	28			1607	41	28
1608	22	20		1608	25	20		1608	25	27		1608	35	29			1608	41	26
1609	22	20		1609	25	20		1609	26	27		1609	34	29			1609	42	26
1610	22	21		1610	25	19		1610	25	27		1610	34	30			1610	41	26
1611	22	21		1611	25	19		1611	25	27		1611	34	31			1611	41	25
1612	21	20		1612	25	18		1612	26	29		1612	34	29			1612	41	25
1613	21	21		1613	25	18		1613	54	60		1613	36	28			1613	41	26
1614	21	21		1614	25	18		1614	27	29		1614	36	28			1614	41	26
1615	21	22		1615	25	18		1615	28	29		1615	36	27			1615	41	28
1616	21	22		1616	26	18		1616	28	29		1616	36	32			1616	40	28
1617	20	22		1617	25	18		1617	27	29		1617	37	34			1617	39	25
1618	21	22		1618	25	17		1618	27	29		1618	37	34			1618	39	25
1619	19	21		1619	24	17		1619	27	29		1619	37	35			1619	39	25
1620	19	21		1620	24	17		1620	27	29		1620	37	35			1620	40	25
1621	19	20		1621	24	18		1621	27	29		1621	38	35			1621	40	26
1622	19	20		1622	24	19		1622	27	29		1622	40	34			1622	40	28
1623	19	20		1623	22	19		1623	27	30		1623	40	34			1623	40	28
1624	21	20		1624	23	18		1624	27	31		1624	40	34			1624	40	28
1625	21	21		1625	23	17		1625	27	31		1625	40	34			1625	40	28
1626	20	20		1626	23	18		1626	27	32		1626	40	34			1626	39	29
1627	20	20		1627	22	18		1627	27	32		1627	40	34			1627	39	29
1628	21	19		1628	22	18		1628	27	33		1628	40	34			1628	39	29
1629	21	19		1629	22	18		1629	26	33		1629	40	34			1629	38	29
1630	21	19		1630	22	18		1630	26	33		1630	39	34			1630	38	28
1631	21	19		1631	22	17		1631	26	34		1631	39	35			1631	38	28
1632	21	19		1632	21	17		1632	26	34		1632	39	35			1632	37	27
1633	21	19		1633	21	17		1633	26	33		1633	39	35			1633	37	26
1634	21	19		1634	21	17		1634	26	33		1634	40	35			1634	37	26
1635	21	19		1635	21	17		1635	26	33		1635	39	36			1635	37	26
1636	21	19		1636	20	17		1636	23	33		1636	41	35			1636	35	26
1637	21	20		1637	19	17		1637	23	33		1637	41	37			1637	35	26
1638	20	20		1638	19	17		1638	21	33		1638	64	60			1638	34	26
1639	22	20		1639	20	17		1639	21	33		1639	41	36			1639	34	26
1640	22	19		1640	19	17		1640	21	33		1640	41	36			1640	34	26
1641	22	19		1641	19	19		1641	21	33		1641	40	35			1641	35	27
1642	21	18		1642	18	19		1642	20	33		1642	41	35			1642	35	28
1643	21	18		1643	16	19		1643	21	33		1643	42	35			1643	35	27
1644	21	17		1644	16	20		1644	22	37		1644	42	35			1644	34	26
1645	21	17		1645	16	21		1645	22	37		1645	41	35			1645	34	26
1646	21	17		1646	15	21		1646	21	37		1646	161	140			1646	35	25
1647	21	17		1647	15	21		1647	20	37		1647	101	87			1647	35	25
1648	21	18		1648	14	20		1648	20	37		1648	41	35			1648	35	25
1649	21	19		1649	15	20		1649	20	39		1649	41	34			1649	36	25
1650	21	19		1650	14	20		1650	21	39		1650	41	34			1650	35	26
1651	21	19		1651	50	46		1651	21	34		1651	40	33			1651	34	26
1652	21	17		1652	14	20		1652	21	35		1652	40	32			1652	34	25
1653	21	17		1653	14	20		1653	21	34		1653	40	32			1653	33	25
1654	21	18		1654	15	20		1654	21	34		1654	40	32			1654	33	25
1655	21	19		1655	14	20		1655	21	34		1655	40	30			1655	34	25
1656	22	20		1656	14	20		1656	21	34		1656	40	30			1656	36	26
1657	22	19		1657	14	20		1657	21	34		1657	41	30			1657	37	26
1658	22	18		1658	15	20		1658	21	30		1658	42	31			1658	37	26
1659	22	18		1659	15	20		1659	25	31		1659	40	31			1659	37	26
1660	22	18		1660	15	20		1660	22	30		1660	38	31			1660	38	27
1661	23	18		1661	15	20		1661	21	29		1661	40	31			1661	38	27
1662	23	18		1662	16	19		1662	21	29		1662	40	29			1662	38	27
1663	23	18		1663	16	19		1663	21	29		1663	39	28			1663	36	28
1664	61	47		1664	16	19		1664	21	29		1664	39	28			1664	34	29
1665	23	18		1665	16	19		1665	21	30		1665	40	28			1665	33	29
1666	23	18		1666	16	18		1666	21	30		1666	41	28			1666	33	30
1667	23	18		1667	16	18		1667	21	30		1667	41	28			1667	34	30
1668	23	17		1668	18	18		1668	21	30		1668	39	28			1668	33	31
1669	22	16		1669	17	16		1669	21	30		1669	39	28			1669	33	31
1670	22	16		1670	17	16		1670	22	30		1670	39	28			1670	33	31
1671	22	16		1671	16	16		1671	22	30		1671	39	29			1671	32	30
1672	21	17		1672	16	16		1672	22	30		1672	39	29			1672	32	29
1673	21	17		1673	16	16		1673	22	30		1673	39	29			1673	33	29
1674	21	17		1674	16	16		1674	21	30		1674	39	29			1674	33	29
1675	21	17		1675	16	16		1675	21	29		1675	39	30			1675	32	29
1676	21	17		1676	16	16		1676	21	29		1676	41	30			1676	32	28
1677	21	17		1677	17	17		1677	21	28		1677	41	30			1677	32	29
1678	21	17		1678	17	17		1678	21	27		1678	40	30			1678	32	29
1679	23	17		1679	18	17		1679	21	27		1679	40	32			1679	32	27
1680	23	17		1680	18	19		1680	21	28		1680	40	32			1680	32	26
1681	23	18		1681	18	19		1681	21	26		1681	40	31			1681	32	26
1682	23	15		1682	17	19		1682	21	26		1682	40	31			1682	32	26
1683	22	15		1683	17	19		1683	21	26		1683	40	33			1683	32	26
1684	23	15		1684	17	19		1684	21	26		1684	40	33			1684	32	26
1685	23	16		1685	16	18		1685	21	26		1685	40	33			1685	31	27
1686	24	16		1686	15	18		1686	22	26		1686	40	33			1686	31	27
1687	23	16		1687	16	18		1687	22	26		1687	40	34			1687	32	27
1688	23	16		1688	16	18		1688	21	27		1688	42	34			1688	33	27
1689	24	16		1689	15	18		1689	21	27		1689	43	35			1689	35	27
1690	24	16		1690	15	20		1690	21	27		1690	42	34			1690	35	28
1691	24	17		1691	15	20		1691	22	27		1691	44	34			1691	35	28
1692	51	37		1692	15	20		1692	21	27		1692	42	34			1692	35	28
1693	51	37		1693	15	19		1693	21	27		1693	40	32			1693	35	27
1694	63	64		1694	15	19		1694	22	27		1694	40	32			1694	33	28
1695	25	18		1695	15	19		1695	24	27		1695	40	32			1695	33	28
1696	25	17		1696	15	19		1696	24	27		1696	39	33			1696	33	26
1697	24	17		1697	16	19		1697	24	27		1697	40	32			1697	30	25
1698	44	34		1698	16	19		1698	50	56		1698	40	32			1698	29	24
1699	27	17		1699	16	19		1699	50	58		1699	40	33			1699	26	24
1700	25	17		1700	16	19		1700	21	28		1700	39	34			1700	27	24
1701	24	16		1701	57	43		1701	23	28		1701	39	34			1701	28	24
1702	25	15		1702	58	44		1702	23	28		1702	39	33			1702	28	24
1703	26	16		1703	58	44		1703	23	29		1703	98	90			1703	28	24
1704	26	16		1704	58	43		1704	21	29		1704	67	65			1704	27	23
1705	25	16		1705	58	43		1705	21	28		1705	137	116			1705	30	23
1706	22	15		1706	58	42		1706	55	48		1706	203	175			1706	27	24
1707	22	15		1707	58	41		1707	55	52		1707	839	853			1707	26	23
1708	22	15		1708	57	41		1708	21	30		1708	720	740			1708	27	22
1709	22	15		1709	56	40		1709	22	31		1709	470	462			1709	27	22
1710	22	15		1710	57	41		1710	21	29		1710	518	496			1710	28	22
1711	22	15		1711	58	41		1711	20	29		1711	40	30			1711	50	53
1712	22	15		1712	107	104		1712	22	30		1712	71	46			1712	75	80
1713	21	17		1713	16	20		1713	47	61		1713	40	24			1713	76	82
1714	21	18		1714	17	20		1714	21	29		1714	60	51			1714	76	82
1715	21	18		1715	16	20		1715	21	29		1715	43	25			1715	74	81
1716	21	19		1716	16	19		1716	21	30		1716	43	26			1716	72	81
1717	23	19		1717	16	20		1717	21	30		1717	48	25			1717	107	115
1718	22	22		1718	18	21		1718	21	32		1718	50	25			1718	107	115
1719	24	25		1719	18	21		1719	21	33		1719	49	25			1719	104	113
1720	26	19		1720	43	44		1720	22	33		1720	49	27			1720	106	111
1721	38	40		1721	43	44		1721	22	33		1721	49	27			1721	80	89
1722	22	20		1722	41	42		1722	22	33		1722	51	25			1722	82	89
1723	23	21		1723	19	19		1723	22	33		1723	48	27			1723	57	58
1724	30	25		1724	19	18		1724	22	32		1724	48	26			1724	57	57
1725	24	19		1725	19	18		1725	22	32		1725	84	45			1725	58	57
1726	20	18		1726	18	18		1726	22	32		1726	48	26			1726	59	56
1727	21	24		1727	18	18		1727	22	33		1727	45	26			1727	24	26
1728	17	20		1728	18	17		1728	26	33		1728	46	28			1728	24	26
1729	49	48		1729	18	16		1729	26	32		1729	46	28			1729	25	26
1730	108	93		1730	19	15		1730	26	33		1730	46	27			1730	25	27
1731	164	151		1731	18	15		1731	26	33		1731	46	27			1731	27	27
1732	86	67		1732	18	15		1732	27	33		1732	0	0			1732	26	27
1733	87	67		1733	16	15		1733	27	33		1733	0	0			1733	26	27
1734	87	68		1734	16	15		1734	29	34		1734	0	0			1734	26	28
1735	85	68		1735	16	15		1735	31	32		1735	0	0			1735	26	28
1736	86	67		1736	58	35		1736	31	32		1736	0	0			1736	28	28
1737	86	65		1737	17	15		1737	30	33		1737	0	0			1737	27	28
1738	85	67		1738	16	15		1738	30	34		1738	0	0			1738	27	28
1739	12	20		1739	18	15		1739	32	36		1739	0	0			1739	27	28
1740	12	20		1740	18	15		1740	32	33		1740	0	0			1740	28	28
1741	14	20		1741	18	15		1741	29	34		1741	0	0			1741	28	28
1742	14	18		1742	18	16		1742	29	36		1742	0	0			1742	29	28
1743	34	42		1743	18	18		1743	31	36		1743	0	0			1743	28	28
1744	34	44		1744	19	18		1744	31	36		1744	0	0			1744	28	28
1745	14	17		1745	19	18		1745	31	38		1745	0	0			1745	28	29
1746	17	19		1746	19	20		1746	31	38		1746	0	0			1746	28	29
1747	18	18		1747	19	20		1747	52	64		1747	0	0			1747	28	27
1748	17	18		1748	18	19		1748	30	38		1748	0	0			1748	28	27
1749	16	18		1749	18	19		1749	30	36		1749	0	0			1749	27	27
1750	16	18		1750	16	20		1750	30	35		1750	0	0			1750	27	27
1751	15	18		1751	16	20		1751	29	35		1751	0	0			1751	27	27
1752	17	18		1752	17	20		1752	30	36		1752	43	22			1752	27	27
1753	17	18		1753	17	20		1753	29	35		1753	42	22			1753	27	27
1754	17	18		1754	17	20		1754	27	35		1754	41	22			1754	27	26
1755	17	18		1755	17	21		1755	28	34		1755	42	22			1755	28	26
1756	16	18		1756	42	44		1756	27	34		1756	42	22			1756	30	26
1757	17	19		1757	17	21		1757	28	34		1757	42	23			1757	31	26
1758	18	19		1758	17	21		1758	28	32		1758	42	23			1758	31	25
1759	18	19		1759	17	21		1759	28	33		1759	42	23			1759	31	25
1760	17	19		1760	17	21		1760	28	35		1760	42	23			1760	31	26
1761	17	18		1761	17	21		1761	28	37		1761	42	23			1761	31	26
1762	18	18		1762	16	21		1762	0	0		1762	42	23			1762	31	27
1763	18	18		1763	16	22		1763	0	0		1763	42	22			1763	32	27
1764	18	17		1764	17	23		1764	0	0		1764	42	22			1764	32	27
1765	18	18		1765	17	23		1765	0	0		1765	42	22			1765	32	26
1766	18	18		1766	16	21		1766	0	0		1766	42	22			1766	35	25
1767	18	18		1767	16	21		1767	0	0		1767	44	21			1767	35	25
1768	18	18		1768	16	21		1768	0	0		1768	45	21			1768	35	25
1769	18	19		1769	17	20		1769	0	0		1769	45	20			1769	35	25
1770	18	18		1770	20	20		1770	0	0		1770	45	22			1770	65	55
1771	196	160		1771	20	22		1771	0	0		1771	44	22			1771	66	56
1772	194	158		1772	22	25		1772	0	0		1772	43	22			1772	67	57
1773	168	144		1773	22	22		1773	0	0		1773	43	22			1773	67	56
1774	139	125		1774	22	23		1774	0	0		1774	41	22			1774	68	55
1775	140	127		1775	22	24		1775	0	0		1775	40	22			1775	68	55
1776	143	129		1776	23	24		1776	0	0		1776	42	23			1776	69	56
1777	111	102		1777	23	25		1777	0	0		1777	43	23			1777	69	56
1778	18	17		1778	23	25		1778	0	0		1778	42	23			1778	72	56
1779	18	17		1779	23	25		1779	0	0		1779	42	24			1779	74	56
1780	18	17		1780	23	26		1780	0	0		1780	42	24			1780	74	56
1781	18	16		1781	22	26		1781	0	0		1781	43	24			1781	74	57
1782	19	16		1782	22	26		1782	29	35		1782	43	24			1782	74	56
1783	19	16		1783	22	27		1783	29	35		1783	42	24			1783	74	54
1784	19	16		1784	22	27		1784	60	53		1784	41	24			1784	77	54
1785	19	17		1785	23	27		1785	59	53		1785	41	24			1785	95	83
1786	19	17		1786	25	28		1786	30	34		1786	42	25			1786	96	84
1787	21	16		1787	25	28		1787	31	34		1787	42	26			1787	95	81
1788	21	14		1788	25	28		1788	31	35		1788	43	27			1788	94	79
1789	21	14		1789	26	28		1789	32	36		1789	42	26			1789	94	80
1790	21	14		1790	25	28		1790	32	36		1790	42	26			1790	94	81
1791	21	15		1791	25	28		1791	32	36		1791	42	26			1791	95	83
1792	22	15		1792	25	30		1792	32	36		1792	41	26			1792	39	22
1793	21	15		1793	25	30		1793	32	36		1793	39	27			1793	39	23
1794	22	16		1794	25	30		1794	32	36		1794	39	27			1794	39	23
1795	22	15		1795	25	30		1795	32	35		1795	41	27			1795	39	23
1796	21	15		1796	25	30		1796	33	35		1796	41	27			1796	41	23
1797	21	15		1797	25	30		1797	33	36		1797	40	27			1797	41	23
1798	21	16		1798	26	30		1798	34	35		1798	39	27			1798	41	23
1799	21	16		1799	27	31		1799	34	35		1799	39	27			1799	41	22
1800	21	16		1800	26	31		1800	37	35		1800	39	27			1800	41	20
1801	21	19		1801	26	31		1801	37	35		1801	40	27			1801	57	43
1802	21	19		1802	26	31		1802	37	35		1802	40	27			1802	58	44
1803	21	20		1803	27	33		1803	37	35		1803	40	27			1803	58	44
1804	44	38		1804	27	33		1804	37	35		1804	42	27			1804	58	43
1805	21	19		1805	28	34		1805	36	35		1805	42	27			1805	58	43
1806	22	19		1806	49	60		1806	36	36		1806	42	27			1806	58	42
1807	24	22		1807	29	35		1807	38	36		1807	42	26			1807	58	41
1808	24	22		1808	29	35		1808	38	36		1808	41	26			1808	57	41
1809	25	23		1809	28	35		1809	38	35		1809	41	26			1809	56	40
1810	25	23		1810	28	35		1810	38	35		1810	41	27			1810	57	41
1811	22	22		1811	28	35		1811	38	37		1811	41	25			1811	58	41
1812	21	23		1812	28	33		1812	38	36		1812	41	25			1812	107	104
1813	21	21		1813	28	33		1813	38	37		1813	41	26			1813	90	85
1814	21	21		1814	28	33		1814	38	38		1814	44	28			1814	91	87
1815	22	22		1815	28	33		1815	38	39		1815	44	27			1815	91	87
1816	22	22		1816	28	33		1816	38	38		1816	44	27			1816	91	86
1817	46	52		1817	28	33		1817	38	38		1817	40	26			1817	42	21
1818	21	22		1818	28	33		1818	36	39		1818	40	26			1818	42	21
1819	116	76		1819	26	34		1819	36	39		1819	40	25			1819	42	21
1820	100	85		1820	26	34		1820	36	38		1820	38	25			1820	42	20
1821	195	164		1821	26	34		1821	36	38		1821	37	25			1821	40	20
1822	19	22		1822	26	32		1822	36	38		1822	38	24			1822	41	18
1823	19	21		1823	26	32		1823	36	38		1823	38	24			1823	41	18
1824	19	21		1824	26	32		1824	36	39		1824	39	24			1824	41	18
1825	19	20		1825	26	32		1825	36	40		1825	39	24			1825	41	18
1826	20	19		1826	26	31		1826	36	40		1826	39	24			1826	41	17
1827	20	21		1827	26	31		1827	34	41		1827	40	24			1827	41	17
1828	20	21		1828	26	31		1828	34	41		1828	39	23			1828	41	17
1829	20	21		1829	25	31		1829	33	41		1829	38	23			1829	41	17
1830	20	22		1830	25	30		1830	33	41		1830	38	23			1830	45	18
1831	20	23		1831	27	32		1831	33	39		1831	38	23			1831	45	18
1832	20	21		1832	27	33		1832	33	40		1832	38	22			1832	44	18
1833	20	21		1833	27	30		1833	32	40		1833	38	21			1833	43	18
1834	20	21		1834	26	30		1834	32	38		1834	37	21			1834	45	18
1835	20	21		1835	26	30		1835	32	37		1835	36	21			1835	45	20
1836	21	21		1836	27	30		1836	33	38		1836	34	22			1836	44	20
1837	22	21		1837	27	31		1837	33	38		1837	34	23			1837	42	21
1838	24	21		1838	27	31		1838	34	38		1838	34	23			1838	42	21
1839	24	21		1839	27	31		1839	34	35		1839	33	23			1839	42	21
1840	24	21		1840	27	31		1840	34	35		1840	33	24			1840	41	21
1841	25	22		1841	27	30		1841	34	34		1841	32	24			1841	39	21
1842	25	23		1842	27	30		1842	34	35		1842	32	25			1842	38	22
1843	26	23		1843	28	31		1843	34	35		1843	32	25			1843	38	24
1844	26	22		1844	28	31		1844	31	35		1844	32	24			1844	39	24
1845	27	22		1845	29	31		1845	30	36		1845	32	24			1845	40	22
1846	26	21		1846	29	32		1846	30	36		1846	31	24			1846	40	22
1847	25	23		1847	29	32		1847	30	39		1847	32	23			1847	40	24
1848	25	22		1848	29	33		1848	0	1		1848	32	21			1848	40	25
1849	24	22		1849	28	33		1849	0	1		1849	28	23			1849	40	25
1850	24	22		1850	26	32		1850	0	0		1850	27	24			1850	40	25
1851	23	23		1851	26	32		1851	0	0		1851	28	24			1851	40	25
1852	22	23		1852	26	32		1852	0	0		1852	29	25			1852	39	25
1853	23	23		1853	26	31		1853	0	0		1853	29	25			1853	39	25
1854	23	23		1854	26	31		1854	0	0		1854	29	25			1854	65	50
1855	26	23		1855	26	31		1855	0	0		1855	28	23			1855	65	51
1856	26	23		1856	26	32		1856	0	0		1856	28	23			1856	67	51
1857	25	23		1857	26	32		1857	0	0		1857	28	23			1857	65	51
1858	26	23		1858	26	32		1858	0	0		1858	31	23			1858	64	51
1859	25	23		1859	26	32		1859	0	0		1859	32	23			1859	37	26
1860	26	22		1860	26	32		1860	0	0		1860	32	21			1860	37	25
1861	26	22		1861	26	31		1861	0	0		1861	32	21			1861	36	25
1862	26	23		1862	26	30		1862	0	0		1862	31	21			1862	37	24
1863	27	21		1863	27	30		1863	0	0		1863	31	21			1863	36	24
1864	27	21		1864	27	30		1864	0	0		1864	33	20			1864	36	24
1865	27	22		1865	27	30		1865	0	0		1865	33	19			1865	38	24
1866	28	22		1866	28	30		1866	0	0		1866	33	19			1866	38	24
1867	29	22		1867	28	30		1867	0	0		1867	32	19			1867	38	24
1868	28	23		1868	27	29		1868	23	32		1868	32	19			1868	36	24
1869	28	22		1869	27	29		1869	21	31		1869	33	19			1869	36	26
1870	28	23		1870	27	28		1870	21	30		1870	33	19			1870	36	26
1871	209	188		1871	25	28		1871	21	29		1871	33	19			1871	36	28
1872	28	24		1872	25	28		1872	21	29		1872	33	20			1872	36	28
1873	27	24		1873	25	29		1873	21	29		1873	33	18			1873	36	28
1874	28	24		1874	25	28		1874	21	27		1874	34	17			1874	36	28
1875	28	24		1875	24	27		1875	20	27		1875	35	17			1875	36	28
1876	28	24		1876	23	27		1876	20	26		1876	35	17			1876	36	28
1877	28	24		1877	23	27		1877	20	25		1877	34	16			1877	37	26
1878	27	23		1878	22	25		1878	20	24		1878	34	16			1878	38	26
1879	27	24		1879	22	24		1879	21	24		1879	34	15			1879	38	26
1880	27	23		1880	22	23		1880	21	24		1880	33	14			1880	38	26
1881	27	23		1881	22	25		1881	21	27		1881	33	14			1881	100	88
1882	27	23		1882	23	26		1882	21	27		1882	32	14			1882	100	89
1883	27	22		1883	23	26		1883	21	27		1883	32	14			1883	100	87
1884	24	22		1884	22	26		1884	21	27		1884	32	15			1884	101	85
1885	26	22		1885	23	25		1885	21	27		1885	33	16			1885	100	86
1886	27	22		1886	23	23		1886	21	27		1886	34	16			1886	69	53
1887	27	23		1887	23	21		1887	19	27		1887	33	17			1887	71	53
1888	26	23		1888	24	23		1888	19	25		1888	33	17			1888	70	53
1889	26	23		1889	24	23		1889	19	26		1889	33	16			1889	69	56
1890	27	23		1890	24	23		1890	19	28		1890	33	16			1890	68	59
1891	28	23		1891	24	22		1891	19	27		1891	35	16			1891	68	59
1892	52	67		1892	23	22		1892	19	25		1892	35	16			1892	67	58
1893	52	66		1893	23	22		1893	19	23		1893	35	18			1893	38	28
1894	53	66		1894	23	23		1894	19	22		1894	36	18			1894	38	27
1895	53	65		1895	24	23		1895	19	21		1895	36	18			1895	37	27
1896	53	65		1896	23	23		1896	19	22		1896	36	18			1896	37	27
1897	27	25		1897	23	23		1897	19	21		1897	36	19			1897	37	27
1898	27	25		1898	23	23		1898	18	21		1898	36	19			1898	35	28
1899	27	25		1899	23	24		1899	18	22		1899	34	19			1899	35	27
1900	27	26		1900	24	25		1900	19	22		1900	31	19			1900	35	27
1901	27	25		1901	23	27		1901	19	22		1901	32	19			1901	35	27
1902	27	25		1902	23	27		1902	19	22		1902	32	18			1902	35	28
1903	28	26		1903	23	27		1903	19	22		1903	32	18			1903	35	29
1904	28	26		1904	21	25		1904	18	22		1904	32	18			1904	34	29
1905	28	27		1905	21	24		1905	18	22		1905	32	18			1905	33	29
1906	29	27		1906	21	25		1906	16	22		1906	32	18			1906	33	29
1907	29	27		1907	22	25		1907	16	22		1907	32	18			1907	33	30
1908	29	27		1908	22	25		1908	16	22		1908	30	17			1908	33	31
1909	29	27		1909	22	25		1909	16	22		1909	30	17			1909	32	31
1910	29	28		1910	22	26		1910	17	21		1910	30	17			1910	29	31
1911	29	29		1911	22	27		1911	18	22		1911	30	16			1911	30	32
1912	30	28		1912	23	26		1912	16	20		1912	30	17			1912	30	33
1913	30	28		1913	22	28		1913	17	20		1913	29	18			1913	29	33
1914	30	29		1914	22	28		1914	18	20		1914	29	18			1914	29	34
1915	29	29		1915	22	26		1915	18	20		1915	29	18			1915	29	36
1916	29	29		1916	22	26		1916	16	20		1916	30	18			1916	30	36
1917	30	29		1917	21	26		1917	15	20		1917	30	18			1917	30	36
1918	30	29		1918	21	25		1918	16	20		1918	30	17			1918	31	36
1919	31	30		1919	21	25		1919	17	21		1919	30	17			1919	31	35
1920	31	30		1920	20	25		1920	17	21		1920	29	17			1920	30	36
1921	31	31		1921	19	26		1921	17	23		1921	29	18			1921	30	36
1922	31	32		1922	19	26		1922	17	22		1922	28	18			1922	30	35
1923	31	31		1923	41	49		1923	16	23		1923	28	18			1923	30	35
1924	30	31		1924	41	46		1924	16	23		1924	28	18			1924	30	35
1925	30	31		1925	42	46		1925	20	24		1925	29	18			1925	30	35
1926	29	30		1926	43	48		1926	18	24		1926	29	18			1926	30	36
1927	29	30		1927	20	25		1927	18	24		1927	27	18			1927	31	36
1928	29	30		1928	20	25		1928	17	24		1928	27	18			1928	29	37
1929	29	30		1929	20	25		1929	17	23		1929	26	19			1929	29	37
1930	29	30		1930	19	25		1930	20	23		1930	26	19			1930	29	38
1931	29	30		1931	17	24		1931	20	22		1931	27	19			1931	30	38
1932	29	30		1932	18	23		1932	18	23		1932	27	19			1932	30	38
1933	30	27		1933	19	23		1933	19	24		1933	26	19			1933	30	37
1934	30	28		1934	19	23		1934	0	0		1934	26	19			1934	30	36
1935	31	27		1935	18	23		1935	0	0		1935	28	19			1935	31	36
1936	31	28		1936	18	23		1936	0	0		1936	28	19			1936	31	36
1937	31	29		1937	19	20		1937	0	0		1937	28	19			1937	32	36
1938	29	29		1938	18	20		1938	0	0		1938	28	19			1938	31	36
1939	28	27		1939	18	20		1939	0	0		1939	29	19			1939	31	36
1940	28	27		1940	20	20		1940	0	0		1940	29	19			1940	32	36
1941	28	27		1941	20	19		1941	0	0		1941	29	19			1941	34	37
1942	28	27		1942	20	19		1942	0	0		1942	29	18			1942	34	36
1943	28	28		1943	19	20		1943	0	1		1943	29	18			1943	33	36
1944	28	30		1944	19	20		1944	0	0		1944	29	19			1944	33	37
1945	28	30		1945	81	71		1945	0	0		1945	30	17			1945	33	37
1946	28	30		1946	145	115		1946	29	28		1946	30	18			1946	33	38
1947	31	29		1947	371	342		1947	37	48		1947	29	17			1947	33	38
1948	29	30		1948	321	301		1948	31	27		1948	30	16			1948	33	38
1949	29	29		1949	953	873		1949	2	0		1949	30	16			1949	36	39
1950	28	29		1950	68	69		1950	2	0		1950	155	124			1950	36	39
1951	27	29		1951	90	93		1951	0	0		1951	70	42			1951	36	39
1952	27	29		1952	66	73		1952	0	0		1952	32	15			1952	35	39
1953	27	30		1953	36	38		1953	28	23		1953	32	15			1953	36	38
1954	28	31		1954	21	24		1954	51	46		1954	67	50			1954	35	38
1955	27	31		1955	20	22		1955	22	23		1955	31	15			1955	35	37
1956	27	31		1956	20	22		1956	22	23		1956	31	15			1956	35	37
1957	27	31		1957	20	23		1957	22	24		1957	31	15			1957	35	37
1958	27	31		1958	21	23		1958	22	24		1958	31	15			1958	36	36
1959	27	30		1959	21	23		1959	22	24		1959	30	17			1959	36	35
1960	27	30		1960	22	23		1960	22	24		1960	31	17			1960	36	35
1961	28	30		1961	22	23		1961	22	24		1961	31	17			1961	36	35
1962	28	29		1962	22	26		1962	24	23		1962	31	18			1962	32	35
1963	28	30		1963	20	24		1963	24	23		1963	31	18			1963	31	36
1964	28	30		1964	20	23		1964	24	23		1964	31	18			1964	31	36
1965	28	30		1965	20	24		1965	24	23		1965	32	18			1965	32	36
1966	28	30		1966	22	24		1966	24	23		1966	32	18			1966	30	36
1967	29	32		1967	21	24		1967	23	23		1967	33	16			1967	30	34
1968	28	32		1968	20	25		1968	22	23		1968	33	16			1968	30	34
1969	30	32		1969	20	24		1969	22	23		1969	32	16			1969	30	33
1970	30	32		1970	20	24		1970	22	25		1970	31	16			1970	30	34
1971	31	32		1971	22	24		1971	21	25		1971	31	16			1971	30	34
1972	31	32		1972	22	24		1972	21	26		1972	31	15			1972	30	34
1973	32	30		1973	22	24		1973	20	27		1973	32	15			1973	30	33
1974	32	29		1974	22	24		1974	20	27		1974	33	16			1974	30	33
1975	31	29		1975	21	23		1975	20	27		1975	33	16			1975	29	30
1976	31	29		1976	21	24		1976	20	27		1976	33	16			1976	28	30
1977	31	30		1977	22	24		1977	20	25		1977	33	17			1977	28	30
1978	30	30		1978	22	24		1978	21	25		1978	33	17			1978	27	31
1979	30	28		1979	23	24		1979	22	26		1979	32	17			1979	27	31
1980	29	28		1980	25	24		1980	22	28		1980	32	17			1980	27	30
1981	29	29		1981	25	24		1981	22	28		1981	32	15			1981	27	30
1982	29	29		1982	24	24		1982	22	29		1982	32	14			1982	30	30
1983	29	26		1983	24	24		1983	23	29		1983	32	14			1983	30	28
1984	29	26		1984	22	24		1984	23	29		1984	32	14			1984	30	28
1985	28	26		1985	22	24		1985	24	29		1985	35	14			1985	31	28
1986	54	55		1986	22	24		1986	24	28		1986	33	14			1986	30	28
1987	52	55		1987	22	24		1987	25	29		1987	33	14			1987	31	27
1988	53	54		1988	22	23		1988	24	29		1988	33	14			1988	31	27
1989	53	55		1989	22	23		1989	24	29		1989	33	15			1989	31	27
1990	53	54		1990	24	25		1990	23	28		1990	29	15			1990	31	27
1991	55	54		1991	24	25		1991	24	28		1991	29	15			1991	31	27
1992	56	52		1992	25	26		1992	24	28		1992	29	18			1992	31	28
1993	56	52		1993	25	25		1993	25	28		1993	29	18			1993	32	29
1994	26	26		1994	25	26		1994	25	28		1994	28	18			1994	31	29
1995	25	26		1995	26	26		1995	25	28		1995	28	18			1995	29	29
1996	100	104		1996	26	25		1996	26	26		1996	26	18			1996	29	29
1997	27	26		1997	26	27		1997	25	28		1997	27	18			1997	28	29
[truncated: 3,256 more rows]

## Sheet: Fig. 2d; Sup Fig.4c
Raw data 3: MAX1 double mutants tiller number normal fertilization condition
koshihikari								koshihikari
leaf-age	id-1	id-2	id-3	id-4	id-5	id-6		leaf age	id-1	id-2	id-3	id-4	id-5
5	0	0	1	1	1	1		1	0	0	0	0	0
6	2	2	2	2	2			2	0	0	0	0	0
7	2	2	2	3				3	0	0	0	0	0
8	2	2	2	3				4	0	0	0	0	0
								5	0	0	0	0	0
os900&os1400								6	0	1	1	1	1
leaf-age	id-1	id-2	id-3	id-4	id-5			7	2	2	2	1	2
5	1	1	1	2	1			8	2	3	2	2	2
6	1	1	2	4	3			9	3	3	3	3	3
7	4	3	5	4				10	3	3	3	4	3
8	4	3	5	4
								os900
os1900&os5100								leaf age	id-1	id-2	id-3	id-4	id-5
leaf-age	id-1	id-2	id-3	id-4	id-5	id-6		1	0	0	0	0	0
5	3	2	2	2	3	4		2	0	0	0	0	0
6	4	3	3	3	3	6		3	0	0	0	0	0
7	6	8	4	10	10			4	0	0	0	0	0
8	7	10	5	7	12			5	1	0	0	0	0
								6	1	0	1	1	1
								7	2	2	2	2	2
								8	3	2	2	3	3
								9	3	2	4	4	3
								10	4	2	4	4	3
								os5100
								leaf age	id-1	id-2	id-3	id-4	id-5
								1	0	0	0	0	0
								2	0	0	0	0	0
								3	0	0	0	0	0
								4	0	0	0	0	0
								5	0	0	1	0	0
								6	1	0	1	1	1
								7	1	2	2	1	2
								8	2	3	3	2	3
								9	2	4	3	3	3
								10	2	4	3	3	4
								os1900&os5100
								leaf age	id-1	id-2	id-3	id-4	id-5
								1	0	0	0	0	0
								2	0	0	0	0	0
								3	0	0	1	0	0
								4	0	1	1	0	0
								5	1	1	2	2	1
								6	2	2	2	2	1
								7	2	4	4	3	4
								8	4	7	5	5	6
								9	7	9	7	7	8
								10	10	11	9	9	10

## Sheet: Fig.2e
Raw data 4: os1900&os5100 in different conditions
		primery tiller	secordary tiller	third tiller	total tiller
LD+LT	Koshihikari-1	5	5	0	10		LD: long day
	Koshihikari-2	5	6	0	11		SD: short day
	Koshihikari-3	5	4	0	9		LT: low temperature
	Koshihikari-4	5	4	0	9		HT: high temperature
	os1900&os5100-1	5	5	2	12
	os1900&os5100-2	5	7	8	20
	os1900&os5100-3	5	5	5	15
	os1900&os5100-4	5	7	5	17
SD+LT	Koshihikari-1	4	3	0	7
	Koshihikari-2	4	1	0	5
	Koshihikari-3	4	1	0	5
	Koshihikari-4	5	3	0	8
	os1900&os5100-1	5	6	3	14
	os1900&os5100-2	5	5	2	12
	os1900&os5100-3	5	3	4	12
	os1900&os5100-4	5	7	3	15
LD+HT	Koshihikari-1	5	3	0	8
	Koshihikari-2	5	3	1	9
	Koshihikari-3	4	4	1	9
	Koshihikari-4	5	5	1	11
	os1900&os5100-1	6	10	8	24
	os1900&os5100-2	6	10	4	20
	os1900&os5100-3	6	11	5	22
	os1900&os5100-4	7	14	4	25
SD+HT	Koshihikari-1	2	4	0	6
	Koshihikari-2	3	3	0	6
	Koshihikari-3	3	2	0	5
	Koshihikari-4	3	2	0	5
	os1900&os5100-1	5	4	0	9
	os1900&os5100-2	5	4	1	10
	os1900&os5100-3	5	4	1	10
	os1900&os5100-4	5	3	0	8

## Sheet: Fig.3d,c;Sup Fig.5a,b
	Raw data 5: SL result
					ND = not detected
	CLA	pg/gFW
	Shoot	WT	dKO		root	WT	dKO
	No.1	326.987	3.17949		No.1	65.8093	3.74342
	No.2	387.905	3.08333		No.2	19.4196	9.82597
	No.3	160.349	3.71243		No.3	83.6943	11.6412
	No.4	122.579	4.20815		No.4	95.6767	8.47887
	No.5	198.291	2.9		No.5	118.197	7.46429
	average	239.222	3.41668		average	76.5593	8.23075
	SD	113.26	0.535777		SD	37.1839	2.95639
	MeCLA	pg/gFW
	Shoot	WT	dKO		root	WT	dKO
	No.1	46.3837	ND		No.1	37.857	ND
	No.2	51.6636	ND		No.2	11.7039	ND
	No.3	42.9058	ND		No.3	28.8095	ND
	No.4	32.4206	ND		No.4	46.4573	ND
	No.5	59.3728	ND		No.5	57.5765	16.4917
	average	46.5493	#DIV/0!		average	36.4808	16.4917
	SD	10.0439	#DIV/0!		SD	17.4585	#DIV/0!
	4DO	pg/gFW
	Shoot	WT	dKO		root	WT	dKO
	No.1		28.4474		No.1	123.058	234.071
	No.2		32.3623		No.2	130.155	350.852
	No.3		36.5083		No.3	180.926	319.025
	No.4		17.6889		No.4	198.483	564.3
	No.5		28.0557		No.5	195.38	268.149
	average	#DIV/0!	28.6125		average	165.6	347.279
	SD	#DIV/0!	7.0012		SD	36.2946	129.409
	CL	pg/gFW				n=4
	Shoot	WT	dKO		root	WT	dKO
	No.1	186.178	104005		No.1	45.3954	27394.7
	No.2	193.107	88742.6		No.2		30753.2
	No.3	226.78	96806.5		No.3	54.721	40889.4
	No.4	157.031	81697.8		No.4	68.0553	31366.2
	No.5	215.08	86365.8		No.5	82.284	41276.2
	average	195.635	91523.6		average	62.6139	34336
	SD	27.0842	8868.22		SD	16.0759	6343.31

## Sheet: Fig.3d,e
	Raw data 6: MAX1 expression in shoot and root
		Os900_CT	UBQ_CT			Os1400_CT	UBQ_CT			Os1900_CT	UBQ_CT			Os5100_CT	UBQ_CT
	WT-shoot	29.4134	18.7534		WT-shoot	32.234	17.2925		WT-shoot	28.7045	18.7534		WT-shoot	30.5179	18.7534
	WT-shoot	29.2622	17.2925		WT-shoot	32.7261	17.5326		WT-shoot	28.1712	17.5326		WT-shoot	30.8428	18.7162
	WT-shoot	31.378	19.6515		WT-shoot	32.4105	18.7162		WT-shoot	29.2438	18.7162		WT-shoot	30.7321	19.1079
	WT-root	24.8047	17.835		WT-root	30.6141	17.5206		WT-root	29.7881	17.944		WT-root	26.6126	17.944
	WT-root	25.4315	17.7558		WT-root	31.0206	17.8064		WT-root	30.2074	17.835		WT-root	26.5668	17.835
	WT-root	25.9175	17.8146		WT-root	30.6282	17.944		WT-root	30.0426	17.7558		WT-root	26.6548	17.8146
	os1900&os5100-shoot	30.0129	18.344		os1900&os5100-shoot	33.9967	18.344		os1900&os5100-shoot	32.4086	20.5902		os1900&os5100-shoot	38.7329	20.5902
	os1900&os5100-shoot	32.9573	20.5902		os1900&os5100-shoot	32.645	17.984		os1900&os5100-shoot	28.9587	16.6		os1900&os5100-shoot	34.9976	17.984
	os1900&os5100-shoot	29.5212	18.3585		os1900&os5100-shoot	32.7168	18.2325		os1900&os5100-shoot	30.0719	17.984		os1900&os5100-shoot	33.2982	18.2325
	os1900&os5100-root	25.5965	18.4287		os1900&os5100-root	30.613	17.5067		os1900&os5100-root	30.7127	17.5283		os1900&os5100-root	28.4412	17.5283
	os1900&os5100-root	25.6493	17.5067		os1900&os5100-root	30.0065	17.6161		os1900&os5100-root	30.8374	16.9496		os1900&os5100-root	29.2235	16.9496
	os1900&os5100-root	25.6291	17.6161		os1900&os5100-root	30.1872	17.5829		os1900&os5100-root	30.9222	17.5067		os1900&os5100-root	28.7507	17.5067

## Sheet: Sup Fig.5c,d
Raw data 7: MAX1 expression in stem base and tiller base
	Os900_CT	UBQ_CT			Os1400_CT	UBQ_CT			Os1900_CT	UBQ_CT				Os5100_CT	UBQ_CT
WT-stem base	28.3125	20.886		WT-stem base	35.0865	20.9281		WT-stem base	29.5911	21.4526		WT-stem base	Os5100	32.0064	21.3741
WT-stem base	28.3742	20.965		WT-stem base	35.9974	21.1275		WT-stem base	29.4041	21.3741		WT-stem base	Os5100	29.9649	21.1275
WT-stem base	28.5248	21.3447		WT-stem base	35.513	21.333		WT-stem base	29.1714	21.1275		WT-stem base	Os5100	30.6296	21.333
WT-stem base	27.6048	20.0427		WT-stem base	34.393	19.4743
								os1900&os5100-stem base	29.5675	20.8481		os1900&os5100-stem base	Os5100	34.8904	20.8481
os1900&os5100-stem base	27.4753	20.8401		os1900&os5100-stem base	35.7087	20.8481		os1900&os5100-stem base	29.041	20.3269		os1900&os5100-stem base	Os5100	34.897	20.9196
os1900&os5100-stem base	26.7739	20.0606		os1900&os5100-stem base	33.7004	20.9196		os1900&os5100-stem base	28.9039	19.8816		os1900&os5100-stem base	Os5100	33.4036	19.8816
os1900&os5100-stem base	27.635	21.1481		os1900&os5100-stem base	35.3564	20.3269		os1900&os5100-stem base	30.199	21.6368		os1900&os5100-stem base	Os5100	34.9889	21.6368
os1900&os5100-stem base	27.4547	20.77
WT-tiller base	28.3167	20.4669		WT-tiller base	33.9594	20.5212		WT-tiller base	27.0862	20.5212		WT-tiller base	Os5100	26.0075	20.5212
WT-tiller base	27.1411	20.3958		WT-tiller base	34.4924	20.3764		WT-tiller base	26.2519	20.3764		WT-tiller base	Os5100	25.8137	20.3764
WT-tiller base	28.6515	20.6914		WT-tiller base	34.1257	20.9018		WT-tiller base	27.2666	20.9018		WT-tiller base	Os5100	27.714	20.9018
WT-tiller base	28.9405	21.1082		WT-tiller base	35.2383	21.1505		WT-tiller base	27.7605	21.1505		WT-tiller base	Os5100	27.2062	21.1505
os1900&os5100-tiller base	26.2973	20.8088		os1900&os5100-tiller base	33.9112	20.9572		os1900&os5100-tiller base	27.9418	21.1092		os1900&os5100-tiller base	Os5100	28.6733	21.1092
os1900&os5100-tiller base	26.666	20.7915		os1900&os5100-tiller base	34.3714	20.7262		os1900&os5100-tiller base	27.7711	20.9572		os1900&os5100-tiller base	Os5100	28.452	20.9572
os1900&os5100-tiller base	26.3138	20.4752		os1900&os5100-tiller base	34.779	21.2935		os1900&os5100-tiller base	27.8974	20.7262		os1900&os5100-tiller base	Os5100	29.2931	20.7262
os1900&os5100-tiller base	26.3414	20.7315						os1900&os5100-tiller base	28.9071	21.2935

## Sheet: Fig.3g,h
	Raw data 8: Tiller length_GR24
	1st	Koshihikari	Os1900&Os5100					2nd	Koshihikari	Os1900&Os5100
			GR24__0uM	GR24_0.01uM	GR24_0.1uM	GR24_1uM				GR24__0uM	GR24_0.01uM	GR24_0.1uM	GR24_1uM
		0	1.5	1.59	0	0			1.47	39	19	2.3	1.06
		0	0.9	1.22	1.13	0			0.89	31	7.53	5.22	1.44
		0	1.8	0	0.65	0.68			0.89	29	14	2.65	1.19
		0	0.63	2.17	0.95	0			1.2	36	5.53	3	1.33
		0	0.81	0.74	1.13	0			1	27	4.86	5.07	1.24
		0	1.25	1.96	0	0			1.35	23.23	10.32	8.07	1.46
	Average	0	1.14833	1.28	0.643333	0.113333		Average	1.13333	30.8717	10.2067	4.385	1.28667
	SD	0	0.408959	0.739842	0.482275	0.253421		SD	0.223954	5.31153	4.98911	2.00089	0.140436

## Sheet: Fig.4b
	Raw data 9: Os1900 expression in WT
	Group-i				Group-ii				Group-iii				Group-iv
	TDS	Os1900-CT	ubq-CT		TDS	Os1900-CT	ubq-CT		TDS	Os1900-CT	ubq-CT			Os1900-CT	ubq-CT
	125ppm	33.657	27.2156		125ppm	33.657	27.2156		125ppm	33.657	27.2156		125ppm	33.657	27.2156
		34.5187	28.2182			34.5187	28.2182			34.5187	28.2182			34.5187	28.2182
		34.2405	27.4902			34.2405	27.4902			34.2405	27.4902			34.2405	27.4902
	112ppm	34.1326	27.478		112ppm	34.1326	27.478		112ppm	34.1326	27.478		112ppm	34.1326	27.478
		34.2207	27.7982			34.2207	27.7982			34.2207	27.7982			34.2207	27.7982
		34.0005	27.9899			34.0005	27.9899			34.0005	27.9899			34.0005	27.9899
	92.2ppm	34.4423	28.2017		92.2ppm (90ppm-0h)	34.4423	28.2017		92.2ppm	34.4423	28.2017		92.2ppm	34.4423	28.2017
		34.4415	28.0049			34.4415	28.0049			34.4415	28.0049			34.4415	28.0049
		34.3328	28.1559			34.3328	28.1559			34.3328	28.1559			34.3328	28.1559
	82.3ppm	33.0548	26.7593		243ppm(90ppm-1h)	34.6186	28.2266		82.3ppm	33.0548	26.7593		82.3ppm	33.0548	26.7593
		33.6014	26.8201			33.9905	28.0163			33.6014	26.8201			33.6014	26.8201
		33.1123	26.3953			34.1447	27.5421			33.1123	26.3953			33.1123	26.3953
	67.8ppm	33.4784	26.7552		237ppm(90ppm-3h)	33.527	27.2156		67.8ppm	33.4784	26.7552		67.8ppm	33.4784	26.7552
		33.554	27.5153			34.6184	28.2182			33.554	27.5153			33.554	27.5153
		33.231	26.756			33.6582	27.4902			33.231	26.756			33.231	26.756
	55ppm	32.6026	26.7774		230ppm(90ppm-6h)	34.52	28.1343		55ppm(50ppm-0h)	32.2114	26.3227		55ppm	32.6026	26.7774
		33.1436	27.1547			34.3999	28.5375			34.7282	28.9966			33.1436	27.1547
		32.7683	26.602			33.8091	27.9168			32.7683	26.602			32.7683	26.602
	48ppm	31.7872	26.2999		221ppm(90ppm-24h)	34.4796	28.4961		240ppm(50ppm-1h)	34.886	28.2178		48ppm	31.7872	26.2999
		31.118	25.4185			34.0326	27.275			33.517	27.1486			31.118	25.4185
		31.9469	26.7244			34.0326	27.5445			35.0475	28.6524			31.9469	26.7244
	35ppm	31.0883	27.0501						231ppm(50ppm-3h)	33.6921	26.7687		35ppm	31.0883	27.0501
		31.7761	27.8149							33.7232	27.1575			31.7761	27.8149
		30.4913	26.4845							33.089	26.7903			30.4913	26.4845
	29.4ppm	30.8973	26.9699						229ppm(50ppm-6h)	33.8016	27.1252		29.4ppm(30ppm-0h)	29.9592	25.8795
		30.173	26.6776							34.667	28.2862			31.4845	28.2021
		30.5469	26.9802							34.8577	28.9895			31.3979	27.9694
	25ppm	31.0301	27.478						218ppm(50ppm-24h)	34.2035	28.0956		239ppm(30ppm-1h)	33.9853	27.9429
		31.1673	27.7932							35.1356	28.2597			33.6273	26.8638
		31.4525	27.9179							34.94	28.404			32.9362	26.2215
													232ppm(30ppm-3h)	33.3563	26.4834
														32.9578	25.9456
														33.0566	26.6366
													227ppm(30ppm-6h)	33.4698	26.7008
														33.9464	27.2117
														32.0571	25.1969
													216ppm(30ppm-24h)	32.0834	25.582
														35.3817	29.6372
														33.3414	27.2966

## Sheet: Fig.4c,d;Sup Fig.4d
Raw data 10: MAX1 tiller number under minor and trace fertilization conditions
		minor fertilization condition								trace fertilization condition
	leaf age	MF-id1	MF-id2	MF-id3	MF-id4				leaf age	TF-id1	TF-id2	TF-id3	TF-id4
koshihikari	4	0	0	0	0			koshihikari	4	0	0	0	0
	5	2	0	1	1				5	0	0	1	2
	6	2	2	2	2				6	2	1	1	2
	7	2	2	2	2				7	2	1	1	2
	8	3	2	3	3				8	2	1	2	3
	9	3	2	3	4				9	2	2	2	3
os1900	4	0	0	0	0			os1900	4	0	0	0	0
	5	1	0	2	1				5	1	2	1	2
	6	2	2	3	2				6	3	3	2	3
	7	2	3	3	3				7	3	3	2	3
	8	3	4	3	3				8	3	3	2	3
	9	3	4	3	4				9	3	2	3	3
os5100	4	0	0	0	0			os5100	4	0	0	0	0
	5	2	2	2	0				5	0	0	2	2
	6	3	2	2	2				6	2	2	2	2
	7	3	2	2	3				7	2	3	2	3
	8	3	2	2	3				8	2	3	2	3
	9	4	2	2	3				9	2	3	2	3
os1900＆os5100								os1900＆os5100
	4	0	0	0	0				4	1	0	0	0
	5	3	2	3	1				5	3	3	3	3
	6	5	4	5	2				6	4	4	4	4
	7	6	6	7	5				7	5	4	4	4
	8	7	11	11	7				8	5	5	5	5
	9	9	9	12	7				9	6	4	6	7
os900＆os1400	4	0	0	0				os900＆os1400	4	0	0	0	0
	5	2	2	2	0				5	0	1	1	0
	6	2	2	3	0				6	2	2	3	2
	7	2	2	3	2				7	2	3	3	2
	8	3	3	4	2				8	2	3	3	2
	9	3	3	4	3				9	2	2	3	2

[truncated: 5 more sheets: Fig.5f, Fig.6a,b, Sup Fig.3c, Sup Fig.7;10, Sup Fig.12]
